# Supplementary material for: Single-cell RNA sequencing reveals the evolution of the immune landscape during perihematomal edema progression after intracerebral hemorrhage
Source: J Neuroinflammation. 2024 May 28;21:140. doi: 10.1186/s12974-024-03113-8 (PMC11131315; doi:10.1186/s12974-024-03113-8)
Supplement: Supplementary file 9 — Supplementary Material 9 [file 12974_2024_3113_MOESM9_ESM.xlsx]

## Sheet: diffexp_results_stat
Case	Control	Up_diff	Down_diff	Total_diff(pvalue<0.05&FoldChange>1.5)
IL1B(Group)	P2RY12(Group)	415	882	1297

## Sheet: Group_IL1B-vs-P2RY12-diff
gene	p-value	log2FoldChange	pct.1	pct.2	q-value	FoldChange	Regulation	ensembl_id	gene_type	gene_description	TFs_Family	GO_id	GO_term	KEGG_id	KEGG_description
SRGAP2	0	-1.76416	0.933	0.993	0	0.294399	Down	ENSG00000266028	protein_coding	SLIT-ROBO Rho GTPase activating protein 2 [Source:HGNC Symbol;Acc:HGNC:19751]	--	GO:0007165,GO:0043547,GO:0005096,GO:0005515,GO:0005829,GO:0005654,GO:0005634,GO:0005737,GO:0016020,GO:0042803,GO:0005886,GO:0042995,GO:0030054,GO:0031410,GO:0045202,GO:0045211,GO:0042802,GO:0007399,GO:0048812,GO:0030027,GO:0051056,GO:0014069,GO:0043197,GO:0046847,GO:0048365,GO:0030336,GO:0045335,GO:0003363,GO:0021816,GO:0034446,GO:0051014,GO:0060996,GO:2001223,GO:0044327	signal transduction|positive regulation of GTPase activity|GTPase activator activity|protein binding|cytosol|nucleoplasm|nucleus|cytoplasm|membrane|protein homodimerization activity|plasma membrane|cell projection|cell junction|cytoplasmic vesicle|synapse|postsynaptic membrane|identical protein binding|nervous system development|neuron projection morphogenesis|lamellipodium|regulation of small GT…	path:hsa04360	Axon guidance
ANKRD44	0	-2.12822	0.648	0.965	0	0.228739	Down	ENSG00000065413	protein_coding	ankyrin repeat domain 44 [Source:HGNC Symbol;Acc:HGNC:25259]	--	GO:0005515	protein binding	--	--
INPP5D	0	-2.21654	0.536	0.964	0	0.215157	Down	ENSG00000168918	protein_coding	inositol polyphosphate-5-phosphatase D [Source:HGNC Symbol;Acc:HGNC:6079]	--	GO:0005737,GO:0016020,GO:0005829,GO:0016787,GO:0005886,GO:0005856,GO:0005515,GO:0006915,GO:0045121,GO:0002376,GO:0046856,GO:0050900,GO:0050852,GO:0017124,GO:0007165,GO:0006661,GO:0019221,GO:0006796,GO:0043647,GO:0004439,GO:0052658,GO:0016314,GO:0004445,GO:0052659,GO:0008340,GO:0009968,GO:0016064,GO:0030853,GO:0030889,GO:0035556,GO:0043065,GO:0045409,GO:0045579,GO:0045621,GO:0045648,GO:0045656,GO:…	cytoplasm|membrane|cytosol|hydrolase activity|plasma membrane|cytoskeleton|protein binding|apoptotic process|membrane raft|immune system process|phosphatidylinositol dephosphorylation|leukocyte migration|T cell receptor signaling pathway|SH3 domain binding|signal transduction|phosphatidylinositol biosynthetic process|cytokine-mediated signaling pathway|phosphate-containing compound metabolic proc…	path:hsa00562,path:hsa04070,path:hsa04662,path:hsa04664,path:hsa04666	Inositol phosphate metabolism|Phosphatidylinositol signaling system|B cell receptor signaling pathway|Fc epsilon RI signaling pathway|Fc gamma R-mediated phagocytosis
CX3CR1	0	-2.41348	0.408	0.971	0	0.187703	Down	ENSG00000168329	protein_coding	C-X3-C motif chemokine receptor 1 [Source:HGNC Symbol;Acc:HGNC:2558]	--	GO:0042534,GO:0071222,GO:0051897,GO:0032691,GO:2001234,GO:0002931,GO:0016020,GO:0016021,GO:0005634,GO:0004930,GO:0007186,GO:0005654,GO:0007155,GO:0005886,GO:0007165,GO:0006935,GO:0006955,GO:0009897,GO:0060326,GO:0005515,GO:0016032,GO:0016495,GO:0005887,GO:0051092,GO:0009986,GO:0009611,GO:0043005,GO:0004950,GO:0016493,GO:0019956,GO:0019957,GO:0007204,GO:0019722,GO:0050804,GO:0048167,GO:0006968,GO:…	regulation of tumor necrosis factor biosynthetic process|cellular response to lipopolysaccharide|positive regulation of protein kinase B signaling|negative regulation of interleukin-1 beta production|negative regulation of apoptotic signaling pathway|response to ischemia|membrane|integral component of membrane|nucleus|G protein-coupled receptor activity|G protein-coupled receptor signaling pathwa…	path:hsa04060,path:hsa04062	Cytokine-cytokine receptor interaction|Chemokine signaling pathway
SLC9A9	0	-2.12582	0.668	0.986	0	0.229121	Down	ENSG00000181804	protein_coding	solute carrier family 9 member A9 [Source:HGNC Symbol;Acc:HGNC:20653]	--	GO:0016020,GO:0016021,GO:0055085,GO:0006811,GO:0005515,GO:0015297,GO:0015299,GO:0015385,GO:0006812,GO:0006814,GO:0006885,GO:1902600,GO:0098656,GO:0005768,GO:0031902,GO:0005886,GO:0071805,GO:0055037,GO:0051453,GO:0015386,GO:0098719,GO:0035725	membrane|integral component of membrane|transmembrane transport|ion transport|protein binding|antiporter activity|solute:proton antiporter activity|sodium:proton antiporter activity|cation transport|sodium ion transport|regulation of pH|proton transmembrane transport|anion transmembrane transport|endosome|late endosome membrane|plasma membrane|potassium ion transmembrane transport|recycling endos…	--	--
P2RY12	0	-2.61171	0.514	0.979	0	0.163606	Down	ENSG00000169313	protein_coding	purinergic receptor P2Y12 [Source:HGNC Symbol;Acc:HGNC:18124]	--	GO:0051897,GO:0005886,GO:0048678,GO:0016020,GO:0016021,GO:0004930,GO:0007186,GO:0007193,GO:0007165,GO:0045028,GO:0035589,GO:0007596,GO:0009986,GO:0007599,GO:0070527,GO:0031224,GO:0005623,GO:0005085,GO:0030030,GO:0030032,GO:1904141,GO:0071318,GO:0019722,GO:0007200,GO:0050921,GO:0007202,GO:0050920,GO:1904124,GO:0035585,GO:0001609,GO:0001621,GO:0001973,GO:0006930,GO:0007188,GO:0008347,GO:0010700,GO:…	positive regulation of protein kinase B signaling|plasma membrane|response to axon injury|membrane|integral component of membrane|G protein-coupled receptor activity|G protein-coupled receptor signaling pathway|adenylate cyclase-inhibiting G protein-coupled receptor signaling pathway|signal transduction|G protein-coupled purinergic nucleotide receptor activity|G protein-coupled purinergic nucleot…	path:hsa04611	Platelet activation
LINC02232	0	-2.43024	0.175	0.876	0	0.185534	Down	ENSG00000250125	lncRNA	long intergenic non-protein coding RNA 2232 [Source:HGNC Symbol;Acc:HGNC:53103]	--	--	--	--	--
SPP1	0	2.78091	0.999	0.99	0	6.87285	Up	ENSG00000118785	protein_coding	secreted phosphoprotein 1 [Source:HGNC Symbol;Acc:HGNC:11255]	--	GO:0005615,GO:0007566,GO:0005794,GO:0007155,GO:0007165,GO:0005515,GO:0005576,GO:0005125,GO:0001503,GO:0070062,GO:0031214,GO:0044267,GO:0043687,GO:0005788,GO:0030198,GO:0045893,GO:0033280,GO:0046697,GO:0001649,GO:0005178,GO:0050840,GO:0006710,GO:0045780,GO:0071394,GO:2000866,GO:0006954,GO:0010033,GO:0030154,GO:0048545,GO:0048685,GO:0031982,GO:0042995,GO:0048471	extracellular space|embryo implantation|Golgi apparatus|cell adhesion|signal transduction|protein binding|extracellular region|cytokine activity|ossification|extracellular exosome|biomineral tissue development|cellular protein metabolic process|post-translational protein modification|endoplasmic reticulum lumen|extracellular matrix organization|positive regulation of transcription, DNA-templated|…	path:hsa04151,path:hsa04371,path:hsa04510,path:hsa04512,path:hsa04620,path:hsa05165	PI3K-Akt signaling pathway|Apelin signaling pathway|Focal adhesion|ECM-receptor interaction|Toll-like receptor signaling pathway|Human papillomavirus infection
VEGFA	0	1.7817	0.815	0.051	0	3.43832	Up	ENSG00000112715	protein_coding	vascular endothelial growth factor A [Source:HGNC Symbol;Acc:HGNC:12680]	--	GO:0016020,GO:0008083,GO:0007165,GO:0008201,GO:0005615,GO:0043536,GO:0010629,GO:0045766,GO:0008284,GO:0010595,GO:0035924,GO:1903589,GO:0090050,GO:0030949,GO:0030335,GO:0045944,GO:0097533,GO:1903672,GO:0003151,GO:0008360,GO:0005737,GO:0043066,GO:0005515,GO:0005576,GO:0007275,GO:0030154,GO:0042802,GO:0007399,GO:0042056,GO:0001934,GO:0010628,GO:0061418,GO:0051781,GO:0001666,GO:0001525,GO:0042803,GO:…	membrane|growth factor activity|signal transduction|heparin binding|extracellular space|positive regulation of blood vessel endothelial cell migration|negative regulation of gene expression|positive regulation of angiogenesis|positive regulation of cell population proliferation|positive regulation of endothelial cell migration|cellular response to vascular endothelial growth factor stimulus|posit…	path:hsa01521,path:hsa04010,path:hsa04014,path:hsa04015,path:hsa04066,path:hsa04151,path:hsa04370,path:hsa04510,path:hsa04926,path:hsa04933,path:hsa05163,path:hsa05165,path:hsa05167,path:hsa05200,path:hsa05205,path:hsa05206,path:hsa05211,path:hsa05212,path:hsa05219,path:hsa05323,path:hsa05418	EGFR tyrosine kinase inhibitor resistance|MAPK signaling pathway|Ras signaling pathway|Rap1 signaling pathway|HIF-1 signaling pathway|PI3K-Akt signaling pathway|VEGF signaling pathway|Focal adhesion|Relaxin signaling pathway|AGE-RAGE signaling pathway in diabetic complications|Human cytomegalovirus infection|Human papillomavirus infection|Kaposi sarcoma-associated herpesvirus infection|Pathways i…
AL357522.1	0	-2.18594	0.24	0.902	0	0.21977	Down	ENSG00000287616	lncRNA	--	--	--	--	--	--
AOAH	0	-2.29571	0.424	0.941	0	0.203667	Down	ENSG00000136250	protein_coding	acyloxyacyl hydrolase [Source:HGNC Symbol;Acc:HGNC:548]	--	GO:0046872,GO:0016787,GO:0006629,GO:0006631,GO:0005576,GO:0016788,GO:0031410,GO:0005509,GO:0050528,GO:0009104,GO:0008653,GO:0050728	metal ion binding|hydrolase activity|lipid metabolic process|fatty acid metabolic process|extracellular region|hydrolase activity, acting on ester bonds|cytoplasmic vesicle|calcium ion binding|acyloxyacyl hydrolase activity|lipopolysaccharide catabolic process|lipopolysaccharide metabolic process|negative regulation of inflammatory response	--	--
ELMO1	0	-2.24848	0.822	0.986	0	0.210446	Down	ENSG00000155849	protein_coding	engulfment and cell motility 1 [Source:HGNC Symbol;Acc:HGNC:16286]	--	GO:0005737,GO:0016020,GO:0005886,GO:0030036,GO:0005515,GO:0006915,GO:0016477,GO:0038096,GO:0006909,GO:0005829,GO:0017124,GO:0048010,GO:0050690,GO:0048870,GO:0006911,GO:0016601,GO:0005085,GO:0032045,GO:0030029	cytoplasm|membrane|plasma membrane|actin cytoskeleton organization|protein binding|apoptotic process|cell migration|Fc-gamma receptor signaling pathway involved in phagocytosis|phagocytosis|cytosol|SH3 domain binding|vascular endothelial growth factor receptor signaling pathway|regulation of defense response to virus by virus|cell motility|phagocytosis, engulfment|Rac protein signal transduction|…	path:hsa04062,path:hsa05100,path:hsa05131	Chemokine signaling pathway|Bacterial invasion of epithelial cells|Shigellosis
CSGALNACT1	0	-2.67706	0.248	0.897	0	0.156359	Down	ENSG00000147408	protein_coding	chondroitin sulfate N-acetylgalactosaminyltransferase 1 [Source:HGNC Symbol;Acc:HGNC:24290]	--	GO:0016020,GO:0016021,GO:0046872,GO:0016740,GO:0005794,GO:0007399,GO:0015020,GO:0008376,GO:0032580,GO:0008283,GO:0030173,GO:0009653,GO:0000139,GO:0030206,GO:0008037,GO:0050650,GO:0050651,GO:0030210,GO:0015014,GO:0030198,GO:0030166,GO:0047238,GO:0047237,GO:0050653,GO:0019276,GO:0008955,GO:0001958,GO:0030204,GO:0046398,GO:0051216	membrane|integral component of membrane|metal ion binding|transferase activity|Golgi apparatus|nervous system development|glucuronosyltransferase activity|acetylgalactosaminyltransferase activity|Golgi cisterna membrane|cell population proliferation|integral component of Golgi membrane|anatomical structure morphogenesis|Golgi membrane|chondroitin sulfate biosynthetic process|cell recognition|chon…	path:hsa00532	Glycosaminoglycan biosynthesis - chondroitin sulfate / dermatan sulfate
DOCK8	0	-1.93187	0.904	0.995	0	0.262088	Down	ENSG00000107099	protein_coding	dedicator of cytokinesis 8 [Source:HGNC Symbol;Acc:HGNC:19191]	--	GO:0005737,GO:0016020,GO:0007264,GO:0005886,GO:0005085,GO:0042995,GO:0005515,GO:0043547,GO:0005829,GO:0007596,GO:0031258,GO:2000406,GO:0031256,GO:1990869,GO:1903905,GO:0001771,GO:0036336,GO:0061485,GO:0070233,GO:0031252	cytoplasm|membrane|small GTPase mediated signal transduction|plasma membrane|guanyl-nucleotide exchange factor activity|cell projection|protein binding|positive regulation of GTPase activity|cytosol|blood coagulation|lamellipodium membrane|positive regulation of T cell migration|leading edge membrane|cellular response to chemokine|positive regulation of establishment of T cell polarity|immunologi…	--	--
PLIN2	0	3.42615	0.885	0.208	0	10.7491	Up	ENSG00000147872	protein_coding	perilipin 2 [Source:HGNC Symbol;Acc:HGNC:248]	--	GO:0016020,GO:0005811,GO:0005886,GO:0005783,GO:0005576,GO:0019216,GO:0014070,GO:0015909,GO:0019915,GO:0042493,GO:0005634,GO:0005737,GO:0005829	membrane|lipid droplet|plasma membrane|endoplasmic reticulum|extracellular region|regulation of lipid metabolic process|response to organic cyclic compound|long-chain fatty acid transport|lipid storage|response to drug|nucleus|cytoplasm|cytosol	path:hsa03320	PPAR signaling pathway
CTSL	0	3.44211	0.985	0.699	0	10.8687	Up	ENSG00000135047	protein_coding	cathepsin L [Source:HGNC Symbol;Acc:HGNC:2537]	--	GO:0005615,GO:0005886,GO:0005634,GO:0016787,GO:0005515,GO:0008233,GO:0008234,GO:0006508,GO:0005576,GO:0005764,GO:0002250,GO:0070062,GO:0004197,GO:0062023,GO:0019886,GO:0002224,GO:0043202,GO:0022617,GO:0051603,GO:0030574,GO:0045616,GO:0005771,GO:0042393,GO:0019882,GO:0001968,GO:0005518,GO:0043394,GO:0097655,GO:0071888,GO:0097067,GO:0036021	extracellular space|plasma membrane|nucleus|hydrolase activity|protein binding|peptidase activity|cysteine-type peptidase activity|proteolysis|extracellular region|lysosome|adaptive immune response|extracellular exosome|cysteine-type endopeptidase activity|collagen-containing extracellular matrix|antigen processing and presentation of exogenous peptide antigen via MHC class II|toll-like receptor …	path:hsa04140,path:hsa04142,path:hsa04145,path:hsa04210,path:hsa04612,path:hsa05205,path:hsa05323,path:hsa05418	Autophagy - animal|Lysosome|Phagosome|Apoptosis|Antigen processing and presentation|Proteoglycans in cancer|Rheumatoid arthritis|Fluid shear stress and atherosclerosis
SFMBT2	0	-2.31024	0.78	0.98	0	0.201627	Down	ENSG00000198879	protein_coding	Scm like with four mbt domains 2 [Source:HGNC Symbol;Acc:HGNC:20256]	--	GO:0005634,GO:0016607,GO:0043231,GO:0006355,GO:0003714,GO:0005515,GO:0016235,GO:0042393,GO:1903507,GO:0010629	nucleus|nuclear speck|intracellular membrane-bounded organelle|regulation of transcription, DNA-templated|transcription corepressor activity|protein binding|aggresome|histone binding|negative regulation of nucleic acid-templated transcription|negative regulation of gene expression	--	--
PALD1	0	-2.29803	0.475	0.949	0	0.203341	Down	ENSG00000107719	protein_coding	phosphatase domain containing paladin 1 [Source:HGNC Symbol;Acc:HGNC:23530]	--	GO:0005737,GO:0005829,GO:0005515,GO:0035335,GO:0004725	cytoplasm|cytosol|protein binding|peptidyl-tyrosine dephosphorylation|protein tyrosine phosphatase activity	--	--
LRMDA	0	-2.26339	0.93	0.998	0	0.208282	Down	ENSG00000148655	protein_coding	leucine rich melanocyte differentiation associated [Source:HGNC Symbol;Acc:HGNC:23405]	--	GO:0005515,GO:0030154,GO:0030318	protein binding|cell differentiation|melanocyte differentiation	--	--
BLNK	0	-2.04844	0.267	0.915	0	0.241745	Down	ENSG00000095585	protein_coding	B cell linker [Source:HGNC Symbol;Acc:HGNC:14211]	--	GO:0005737,GO:0016020,GO:0009967,GO:0005886,GO:0005515,GO:0036464,GO:0007169,GO:0035556,GO:0005829,GO:0042113,GO:0006954,GO:0005070,GO:0030183,GO:0006959,GO:0005068	cytoplasm|membrane|positive regulation of signal transduction|plasma membrane|protein binding|cytoplasmic ribonucleoprotein granule|transmembrane receptor protein tyrosine kinase signaling pathway|intracellular signal transduction|cytosol|B cell activation|inflammatory response|SH3/SH2 adaptor activity|B cell differentiation|humoral immune response|transmembrane receptor protein tyrosine kinase a…	path:hsa04064,path:hsa04380,path:hsa04662,path:hsa05169,path:hsa05340	NF-kappa B signaling pathway|Osteoclast differentiation|B cell receptor signaling pathway|Epstein-Barr virus infection|Primary immunodeficiency
FTH1	0	2.62487	1	0.992	0	6.16829	Up	ENSG00000167996	protein_coding	ferritin heavy chain 1 [Source:HGNC Symbol;Acc:HGNC:3976]	--	GO:0005623,GO:0046872,GO:0006879,GO:0008199,GO:0006826,GO:0005634,GO:0016491,GO:0055114,GO:0005515,GO:0006955,GO:0005576,GO:0005737,GO:0005829,GO:0070062,GO:0008285,GO:0043312,GO:1904813,GO:1904724,GO:0005506,GO:0004322,GO:0042802,GO:0048147,GO:0008198,GO:0006880,GO:0008043,GO:0044754,GO:0016020,GO:0016021	cell|metal ion binding|cellular iron ion homeostasis|ferric iron binding|iron ion transport|nucleus|oxidoreductase activity|oxidation-reduction process|protein binding|immune response|extracellular region|cytoplasm|cytosol|extracellular exosome|negative regulation of cell population proliferation|neutrophil degranulation|ficolin-1-rich granule lumen|tertiary granule lumen|iron ion binding|ferroxi…	path:hsa04216,path:hsa04217,path:hsa04978	Ferroptosis|Necroptosis|Mineral absorption
ATM	0	-2.05604	0.471	0.933	0	0.240476	Down	ENSG00000149311	protein_coding	ATM serine/threonine kinase [Source:HGNC Symbol;Acc:HGNC:795]	--	GO:0004674,GO:0000077,GO:0006281,GO:0000723,GO:0010212,GO:0016572,GO:0090399,GO:0006468,GO:0010628,GO:0030335,GO:0005634,GO:0000166,GO:0005524,GO:0016301,GO:0016740,GO:0016310,GO:0003677,GO:0005515,GO:0006974,GO:0007049,GO:0031410,GO:0036092,GO:0005730,GO:0016303,GO:0006977,GO:0005654,GO:0000784,GO:1904262,GO:0043065,GO:1900034,GO:0008630,GO:0047485,GO:0007165,GO:0042981,GO:1901796,GO:0006260,GO:…	protein serine/threonine kinase activity|DNA damage checkpoint|DNA repair|telomere maintenance|response to ionizing radiation|histone phosphorylation|replicative senescence|protein phosphorylation|positive regulation of gene expression|positive regulation of cell migration|nucleus|nucleotide binding|ATP binding|kinase activity|transferase activity|phosphorylation|DNA binding|protein binding|cellu…	path:hsa01524,path:hsa03440,path:hsa04064,path:hsa04068,path:hsa04110,path:hsa04115,path:hsa04210,path:hsa04218,path:hsa05165,path:hsa05166,path:hsa05170,path:hsa05202,path:hsa05206	Platinum drug resistance|Homologous recombination|NF-kappa B signaling pathway|FoxO signaling pathway|Cell cycle|p53 signaling pathway|Apoptosis|Cellular senescence|Human papillomavirus infection|Human T-cell leukemia virus 1 infection|Human immunodeficiency virus 1 infection|Transcriptional misregulation in cancer|MicroRNAs in cancer
SORL1	0	-1.92783	0.856	0.984	0	0.262825	Down	ENSG00000137642	protein_coding	sortilin related receptor 1 [Source:HGNC Symbol;Acc:HGNC:11185]	--	GO:0016020,GO:0016021,GO:0005783,GO:0005789,GO:0005794,GO:0005615,GO:0005886,GO:0005515,GO:0005576,GO:0000139,GO:0031410,GO:0005768,GO:0005769,GO:0006897,GO:0070062,GO:0044267,GO:0031901,GO:0010008,GO:0055038,GO:0005887,GO:0006605,GO:0032585,GO:0004888,GO:0046628,GO:1990845,GO:0030658,GO:0030514,GO:0006898,GO:0006892,GO:0005771,GO:0005041,GO:0030169,GO:1901215,GO:1902430,GO:0005641,GO:0002024,GO:…	membrane|integral component of membrane|endoplasmic reticulum|endoplasmic reticulum membrane|Golgi apparatus|extracellular space|plasma membrane|protein binding|extracellular region|Golgi membrane|cytoplasmic vesicle|endosome|early endosome|endocytosis|extracellular exosome|cellular protein metabolic process|early endosome membrane|endosome membrane|recycling endosome membrane|integral component …	--	--
FOXN3	0	-1.88476	0.892	0.997	0	0.270789	Down	ENSG00000053254	protein_coding	forkhead box N3 [Source:HGNC Symbol;Acc:HGNC:1928]	Fork head	GO:0005634,GO:0006355,GO:0003677,GO:0003700,GO:0043565,GO:0005515,GO:0007049,GO:0097094,GO:0006357,GO:0000981,GO:0000790,GO:0008022,GO:0045892,GO:0007095	nucleus|regulation of transcription, DNA-templated|DNA binding|DNA-binding transcription factor activity|sequence-specific DNA binding|protein binding|cell cycle|craniofacial suture morphogenesis|regulation of transcription by RNA polymerase II|DNA-binding transcription factor activity, RNA polymerase II-specific|nuclear chromatin|protein C-terminus binding|negative regulation of transcription, D…	--	--
MEF2A	0	-1.73565	0.972	0.998	0	0.300273	Down	ENSG00000068305	protein_coding	myocyte enhancer factor 2A [Source:HGNC Symbol;Acc:HGNC:6993]	SRF	GO:0005634,GO:0046983,GO:0003677,GO:0000977,GO:0045944,GO:0010613,GO:0005829,GO:0005654,GO:0005515,GO:0006915,GO:0007275,GO:0030154,GO:0043565,GO:0006351,GO:0007399,GO:0000790,GO:0000122,GO:0007517,GO:0000978,GO:0000981,GO:0008134,GO:0007507,GO:0003682,GO:0001228,GO:0042826,GO:0044212,GO:0005667,GO:0003713,GO:0000165,GO:0046982,GO:0001085,GO:0003700,GO:0071277,GO:0051149,GO:0000002,GO:0048813,GO:…	nucleus|protein dimerization activity|DNA binding|RNA polymerase II regulatory region sequence-specific DNA binding|positive regulation of transcription by RNA polymerase II|positive regulation of cardiac muscle hypertrophy|cytosol|nucleoplasm|protein binding|apoptotic process|multicellular organism development|cell differentiation|sequence-specific DNA binding|transcription, DNA-templated|nervou…	path:hsa04022,path:hsa04371,path:hsa04928,path:hsa05418	cGMP-PKG signaling pathway|Apelin signaling pathway|Parathyroid hormone synthesis, secretion and action|Fluid shear stress and atherosclerosis
HS3ST4	0	-2.34143	0.281	0.902	0	0.197315	Down	ENSG00000182601	protein_coding	heparan sulfate-glucosamine 3-sulfotransferase 4 [Source:HGNC Symbol;Acc:HGNC:5200]	--	GO:0016020,GO:0016021,GO:0016740,GO:0005794,GO:0000139,GO:0008146,GO:0030201,GO:0008467	membrane|integral component of membrane|transferase activity|Golgi apparatus|Golgi membrane|sulfotransferase activity|heparan sulfate proteoglycan metabolic process|[heparan sulfate]-glucosamine 3-sulfotransferase 1 activity	--	--
SSH2	0	-2.07276	0.747	0.982	0	0.237705	Down	ENSG00000141298	protein_coding	slingshot protein phosphatase 2 [Source:HGNC Symbol;Acc:HGNC:30580]	--	GO:0005737,GO:0016787,GO:0003779,GO:0005615,GO:0004721,GO:0006470,GO:0005856,GO:0004725,GO:0016311,GO:0035335,GO:0016791,GO:0008138,GO:0030036,GO:0000902,GO:0030335	cytoplasm|hydrolase activity|actin binding|extracellular space|phosphoprotein phosphatase activity|protein dephosphorylation|cytoskeleton|protein tyrosine phosphatase activity|dephosphorylation|peptidyl-tyrosine dephosphorylation|phosphatase activity|protein tyrosine/serine/threonine phosphatase activity|actin cytoskeleton organization|cell morphogenesis|positive regulation of cell migration	path:hsa04360,path:hsa04810	Axon guidance|Regulation of actin cytoskeleton
PLAUR	0	2.51134	0.967	0.412	0	5.7015	Up	ENSG00000011422	protein_coding	plasminogen activator, urokinase receptor [Source:HGNC Symbol;Acc:HGNC:9053]	--	GO:0016020,GO:0016021,GO:0005886,GO:0042995,GO:0005515,GO:0005576,GO:0030054,GO:0019904,GO:0005925,GO:0031225,GO:0007596,GO:0005789,GO:0030162,GO:0038023,GO:0005102,GO:0043312,GO:0035579,GO:0030377,GO:0038195,GO:0006935,GO:0007165,GO:0019899,GO:0005788,GO:0019898,GO:0001934,GO:0043066,GO:0042730,GO:0071438,GO:0009986,GO:0043388,GO:0045742,GO:0090200,GO:2001243,GO:2001268,GO:0005887	membrane|integral component of membrane|plasma membrane|cell projection|protein binding|extracellular region|cell junction|protein domain specific binding|focal adhesion|anchored component of membrane|blood coagulation|endoplasmic reticulum membrane|regulation of proteolysis|signaling receptor activity|signaling receptor binding|neutrophil degranulation|specific granule membrane|urokinase plasmin…	path:hsa04610,path:hsa05205	Complement and coagulation cascades|Proteoglycans in cancer
TBXAS1	2.42933e-305	-1.58371	0.786	0.989	8.89158e-301	0.333624	Down	ENSG00000059377	protein_coding	thromboxane A synthase 1 [Source:HGNC Symbol;Acc:HGNC:11609]	--	GO:0016020,GO:0016021,GO:0046872,GO:0016853,GO:0004497,GO:0016491,GO:0055114,GO:0005783,GO:0005789,GO:0006629,GO:0006631,GO:0006633,GO:0005506,GO:0016705,GO:0020037,GO:0001516,GO:0006693,GO:0019371,GO:0004796,GO:0036134,GO:0006690,GO:0005623,GO:0030644,GO:0045471,GO:0045907,GO:0070542	membrane|integral component of membrane|metal ion binding|isomerase activity|monooxygenase activity|oxidoreductase activity|oxidation-reduction process|endoplasmic reticulum|endoplasmic reticulum membrane|lipid metabolic process|fatty acid metabolic process|fatty acid biosynthetic process|iron ion binding|oxidoreductase activity, acting on paired donors, with incorporation or reduction of molecul…	path:hsa00590,path:hsa04611	Arachidonic acid metabolism|Platelet activation
ITPR2	9.7969e-302	-1.73666	0.922	0.992	3.58576e-297	0.300063	Down	ENSG00000123104	protein_coding	inositol 1,4,5-trisphosphate receptor type 2 [Source:HGNC Symbol;Acc:HGNC:6181]	--	GO:0016020,GO:0016021,GO:0055085,GO:0005634,GO:0005783,GO:0005216,GO:0006811,GO:0005789,GO:0006816,GO:0070588,GO:0005262,GO:0070679,GO:0005886,GO:0005220,GO:0048016,GO:0005509,GO:0035091,GO:1903779,GO:0007165,GO:0030168,GO:0050796,GO:0051209,GO:0031095,GO:0033017,GO:0043235,GO:0097110,GO:0001666,GO:0030667,GO:0030659,GO:0016529,GO:0015085,GO:0015278,GO:0071320,GO:0071361,GO:0005737,GO:0005938	membrane|integral component of membrane|transmembrane transport|nucleus|endoplasmic reticulum|ion channel activity|ion transport|endoplasmic reticulum membrane|calcium ion transport|calcium ion transmembrane transport|calcium channel activity|inositol 1,4,5 trisphosphate binding|plasma membrane|inositol 1,4,5-trisphosphate-sensitive calcium-release channel activity|inositol phosphate-mediated sig…	path:hsa04020,path:hsa04022,path:hsa04070,path:hsa04114,path:hsa04210,path:hsa04218,path:hsa04270,path:hsa04371,path:hsa04540,path:hsa04611,path:hsa04621,path:hsa04625,path:hsa04720,path:hsa04723,path:hsa04724,path:hsa04725,path:hsa04726,path:hsa04728,path:hsa04730,path:hsa04750,path:hsa04912,path:hsa04915,path:hsa04918,path:hsa04921,path:hsa04922,path:hsa04924,path:hsa04925,path:hsa04927,path:hs…	Calcium signaling pathway|cGMP-PKG signaling pathway|Phosphatidylinositol signaling system|Oocyte meiosis|Apoptosis|Cellular senescence|Vascular smooth muscle contraction|Apelin signaling pathway|Gap junction|Platelet activation|NOD-like receptor signaling pathway|C-type lectin receptor signaling pathway|Long-term potentiation|Retrograde endocannabinoid signaling|Glutamatergic synapse|Cholinergic…
FLT1	2.34873e-301	3.60343	0.867	0.166	8.59658e-297	12.1546	Up	ENSG00000102755	protein_coding	fms related tyrosine kinase 1 [Source:HGNC Symbol;Acc:HGNC:3763]	--	GO:1905563,GO:0045766,GO:0030949,GO:0005737,GO:0016020,GO:0016021,GO:0005887,GO:0000166,GO:0004672,GO:0005524,GO:0016301,GO:0016740,GO:0006468,GO:0016310,GO:0004713,GO:0004714,GO:0007169,GO:0018108,GO:0005886,GO:0015629,GO:0005515,GO:0005576,GO:0007275,GO:0030154,GO:0005925,GO:0005021,GO:0038084,GO:0048010,GO:0006935,GO:0005768,GO:0043235,GO:0016477,GO:0030335,GO:0043410,GO:0001525,GO:0005615,GO:…	negative regulation of vascular endothelial cell proliferation|positive regulation of angiogenesis|positive regulation of vascular endothelial growth factor receptor signaling pathway|cytoplasm|membrane|integral component of membrane|integral component of plasma membrane|nucleotide binding|protein kinase activity|ATP binding|kinase activity|transferase activity|protein phosphorylation|phosphoryla…	path:hsa04010,path:hsa04014,path:hsa04015,path:hsa04066,path:hsa04151,path:hsa04510,path:hsa05202,path:hsa05323	MAPK signaling pathway|Ras signaling pathway|Rap1 signaling pathway|HIF-1 signaling pathway|PI3K-Akt signaling pathway|Focal adhesion|Transcriptional misregulation in cancer|Rheumatoid arthritis
LUCAT1	1.5606e-300	2.18868	0.779	0.032	5.71197e-296	4.55888	Up	ENSG00000248323	lncRNA	lung cancer associated transcript 1 [Source:HGNC Symbol;Acc:HGNC:48498]	--	--	--	--	--
FRMD4A	4.55093e-300	-1.85447	0.947	0.997	1.66569e-295	0.276533	Down	ENSG00000151474	protein_coding	FERM domain containing 4A [Source:HGNC Symbol;Acc:HGNC:25491]	--	GO:0005737,GO:0005856,GO:0030054,GO:0005923,GO:0005912,GO:0050714,GO:0030674,GO:0050709,GO:0090162	cytoplasm|cytoskeleton|cell junction|bicellular tight junction|adherens junction|positive regulation of protein secretion|protein binding, bridging|negative regulation of protein secretion|establishment of epithelial cell polarity	--	--
ZBTB20	6.712e-300	-2.20231	0.495	0.932	2.45666e-295	0.217289	Down	ENSG00000181722	protein_coding	zinc finger and BTB domain containing 20 [Source:HGNC Symbol;Acc:HGNC:13503]	ZBTB	GO:0003676,GO:0005634,GO:0005737,GO:0046872,GO:0005654,GO:0003677,GO:0016604,GO:0000977,GO:0001227,GO:0044212,GO:0045821,GO:0046889,GO:0055088,GO:0071333,GO:0005515,GO:0000122,GO:0010629,GO:0032728,GO:0032755,GO:0032760,GO:0045892	nucleic acid binding|nucleus|cytoplasm|metal ion binding|nucleoplasm|DNA binding|nuclear body|RNA polymerase II regulatory region sequence-specific DNA binding|DNA-binding transcription repressor activity, RNA polymerase II-specific|transcription regulatory region DNA binding|positive regulation of glycolytic process|positive regulation of lipid biosynthetic process|lipid homeostasis|cellular res…	--	--
SRGN	9.41911e-298	1.8889	0.999	0.941	3.44749e-293	3.70353	Up	ENSG00000122862	protein_coding	serglycin [Source:HGNC Symbol;Acc:HGNC:9361]	--	GO:0005794,GO:0005615,GO:0005515,GO:0005576,GO:0006915,GO:0031214,GO:0002576,GO:0031093,GO:0016485,GO:0050710,GO:0008626,GO:0030502,GO:0033364,GO:0033371,GO:0033373,GO:0033382,GO:0042629	Golgi apparatus|extracellular space|protein binding|extracellular region|apoptotic process|biomineral tissue development|platelet degranulation|platelet alpha granule lumen|protein processing|negative regulation of cytokine secretion|granzyme-mediated apoptotic signaling pathway|negative regulation of bone mineralization|mast cell secretory granule organization|T cell secretory granule organizati…	--	--
HDAC9	5.89261e-295	-2.33604	0.514	0.957	2.15676e-290	0.198053	Down	ENSG00000048052	protein_coding	histone deacetylase 9 [Source:HGNC Symbol;Acc:HGNC:14065]	--	GO:0090050,GO:0042632,GO:0005737,GO:0005634,GO:0032869,GO:0046872,GO:0016787,GO:0006325,GO:0005515,GO:0006954,GO:0004407,GO:0016575,GO:0032041,GO:0005654,GO:0042113,GO:0000118,GO:0005667,GO:0008134,GO:0000122,GO:0045892,GO:0007507,GO:0003714,GO:0035097,GO:0042826,GO:0005080,GO:0030183,GO:0070491,GO:0050710,GO:0033558,GO:0034983,GO:0070932,GO:0070933,GO:0048742,GO:0051005,GO:0034739,GO:0051153,GO:…	positive regulation of cell migration involved in sprouting angiogenesis|cholesterol homeostasis|cytoplasm|nucleus|cellular response to insulin stimulus|metal ion binding|hydrolase activity|chromatin organization|protein binding|inflammatory response|histone deacetylase activity|histone deacetylation|NAD-dependent histone deacetylase activity (H3-K14 specific)|nucleoplasm|B cell activation|histon…	path:hsa05034,path:hsa05165,path:hsa05203	Alcoholism|Human papillomavirus infection|Viral carcinogenesis
ABCC4	9.08394e-291	-2.06257	0.609	0.946	3.32481e-286	0.239389	Down	ENSG00000125257	protein_coding	ATP binding cassette subfamily C member 4 [Source:HGNC Symbol;Acc:HGNC:55]	--	GO:0016020,GO:0016021,GO:0055085,GO:0000166,GO:0005524,GO:0034220,GO:0055114,GO:0005515,GO:0016887,GO:0042626,GO:0005886,GO:0002576,GO:0031088,GO:0009986,GO:0060271,GO:0015562,GO:0015662,GO:0016404,GO:0042910,GO:0010033,GO:0010243,GO:0014070,GO:0032310,GO:0042493,GO:0048661,GO:0140115,GO:0016323,GO:0016324,GO:0098591	membrane|integral component of membrane|transmembrane transport|nucleotide binding|ATP binding|ion transmembrane transport|oxidation-reduction process|protein binding|ATPase activity|ATPase-coupled transmembrane transporter activity|plasma membrane|platelet degranulation|platelet dense granule membrane|cell surface|cilium assembly|efflux transmembrane transporter activity|ion transmembrane transp…	path:hsa01523,path:hsa02010,path:hsa04024,path:hsa04976	Antifolate resistance|ABC transporters|cAMP signaling pathway|Bile secretion
AL392172.2	1.00577e-289	-1.81868	0.057	0.766	3.68123e-285	0.28348	Down	ENSG00000287684	lncRNA	PREDICTED: LOW QUALITY PROTEIN: uncharacterized protein LOC101029017	--	GO:0005829,GO:0016020,GO:0042803,GO:0070062	cytosol|membrane|protein homodimerization activity|extracellular exosome	--	--
ARHGAP24	2.48963e-288	-1.71895	0.922	0.998	9.11228e-284	0.30377	Down	ENSG00000138639	protein_coding	Rho GTPase activating protein 24 [Source:HGNC Symbol;Acc:HGNC:25361]	--	GO:0005737,GO:0007165,GO:0043547,GO:0005856,GO:0042995,GO:0005515,GO:0007275,GO:0030054,GO:0030154,GO:0005096,GO:0005925,GO:0005829,GO:0051056,GO:0005912,GO:0001525	cytoplasm|signal transduction|positive regulation of GTPase activity|cytoskeleton|cell projection|protein binding|multicellular organism development|cell junction|cell differentiation|GTPase activator activity|focal adhesion|cytosol|regulation of small GTPase mediated signal transduction|adherens junction|angiogenesis	--	--
BCL2A1	2.15133e-287	2.49283	0.911	0.26	7.87408e-283	5.62881	Up	ENSG00000140379	protein_coding	BCL2 related protein A1 [Source:HGNC Symbol;Acc:HGNC:991]	--	GO:0005737,GO:0043066,GO:0042981,GO:0005515,GO:0006915,GO:0008630,GO:0097192,GO:0042803,GO:0005741,GO:0046982,GO:0051400,GO:0007568,GO:0021987	cytoplasm|negative regulation of apoptotic process|regulation of apoptotic process|protein binding|apoptotic process|intrinsic apoptotic signaling pathway in response to DNA damage|extrinsic apoptotic signaling pathway in absence of ligand|protein homodimerization activity|mitochondrial outer membrane|protein heterodimerization activity|BH domain binding|aging|cerebral cortex development	path:hsa04064,path:hsa04210,path:hsa05202,path:hsa05221	NF-kappa B signaling pathway|Apoptosis|Transcriptional misregulation in cancer|Acute myeloid leukemia
FYB1	1.33227e-286	-1.72053	0.695	0.983	4.87623e-282	0.303437	Down	ENSG00000082074	protein_coding	FYN binding protein 1 [Source:HGNC Symbol;Acc:HGNC:4036]	--	GO:0005634,GO:0005737,GO:0015629,GO:0005515,GO:0008289,GO:0006955,GO:0030054,GO:0050852,GO:0005886,GO:0005829,GO:0008150,GO:0007229,GO:0005102,GO:0072659,GO:0044877,GO:0032991	nucleus|cytoplasm|actin cytoskeleton|protein binding|lipid binding|immune response|cell junction|T cell receptor signaling pathway|plasma membrane|cytosol|biological_process|integrin-mediated signaling pathway|signaling receptor binding|protein localization to plasma membrane|protein-containing complex binding|protein-containing complex	path:hsa04015	Rap1 signaling pathway
NAV3	4.4402e-285	-1.95253	0.782	0.977	1.62516e-280	0.258362	Down	ENSG00000067798	protein_coding	neuron navigator 3 [Source:HGNC Symbol;Acc:HGNC:15998]	--	GO:0022008,GO:0005515,GO:0005634,GO:0016020,GO:0005524,GO:0008017,GO:0007399,GO:0030336,GO:0007026,GO:0031116,GO:0005640,GO:1990752,GO:0032703,GO:1905929	neurogenesis|protein binding|nucleus|membrane|ATP binding|microtubule binding|nervous system development|negative regulation of cell migration|negative regulation of microtubule depolymerization|positive regulation of microtubule polymerization|nuclear outer membrane|microtubule end|negative regulation of interleukin-2 production|positive regulation of invadopodium disassembly	--	--
MYCBP2	3.88069e-282	-1.6512	0.604	0.944	1.42037e-277	0.318374	Down	ENSG00000005810	protein_coding	MYC binding protein 2 [Source:HGNC Symbol;Acc:HGNC:23386]	--	GO:0005634,GO:0005737,GO:0016020,GO:0043231,GO:0046872,GO:0016740,GO:0016567,GO:0008270,GO:0005856,GO:0042995,GO:0005515,GO:0048511,GO:0061630,GO:0032922,GO:0005085,GO:0030424,GO:0031398,GO:0008536,GO:0042803,GO:0008045,GO:0021785,GO:0021952,GO:0032880,GO:0042177,GO:0048667,GO:0050905,GO:0051493,GO:1902667,GO:0015630	nucleus|cytoplasm|membrane|intracellular membrane-bounded organelle|metal ion binding|transferase activity|protein ubiquitination|zinc ion binding|cytoskeleton|cell projection|protein binding|rhythmic process|ubiquitin protein ligase activity|circadian regulation of gene expression|guanyl-nucleotide exchange factor activity|axon|positive regulation of protein ubiquitination|Ran GTPase binding|pro…	--	--
C3	2.79512e-277	-1.62917	0.893	0.997	1.02304e-272	0.323273	Down	ENSG00000125730	protein_coding	complement C3 [Source:HGNC Symbol;Acc:HGNC:1318]	--	GO:0005615,GO:0005576,GO:0006629,GO:0010951,GO:0006631,GO:0005515,GO:0006954,GO:0002376,GO:0045087,GO:0006956,GO:0030449,GO:0050776,GO:0005886,GO:0004866,GO:0070062,GO:0001934,GO:0044267,GO:0072562,GO:0043687,GO:0007186,GO:0043312,GO:0006955,GO:0007165,GO:0006958,GO:0034774,GO:0005102,GO:0005788,GO:0035578,GO:0006957,GO:0031715,GO:0001798,GO:0001970,GO:0009617,GO:0010575,GO:0010828,GO:0010866,GO:…	extracellular space|extracellular region|lipid metabolic process|negative regulation of endopeptidase activity|fatty acid metabolic process|protein binding|inflammatory response|immune system process|innate immune response|complement activation|regulation of complement activation|regulation of immune response|plasma membrane|endopeptidase inhibitor activity|extracellular exosome|positive regulati…	path:hsa04145,path:hsa04610,path:hsa05133,path:hsa05134,path:hsa05140,path:hsa05142,path:hsa05150,path:hsa05152,path:hsa05167,path:hsa05168,path:hsa05203,path:hsa05322	Phagosome|Complement and coagulation cascades|Pertussis|Legionellosis|Leishmaniasis|Chagas disease (American trypanosomiasis)|Staphylococcus aureus infection|Tuberculosis|Kaposi sarcoma-associated herpesvirus infection|Herpes simplex infection|Viral carcinogenesis|Systemic lupus erythematosus
LRRK1	1.23222e-274	-1.79272	0.409	0.91	4.51005e-270	0.288627	Down	ENSG00000154237	protein_coding	leucine rich repeat kinase 1 [Source:HGNC Symbol;Acc:HGNC:18608]	--	GO:0005737,GO:0046872,GO:0000166,GO:0004672,GO:0004674,GO:0005524,GO:0016301,GO:0016740,GO:0006468,GO:0016310,GO:0005829,GO:0005739,GO:0005525,GO:0005515,GO:0042802,GO:0090263,GO:0036035,GO:0045453,GO:0050731,GO:0050732,GO:1902533	cytoplasm|metal ion binding|nucleotide binding|protein kinase activity|protein serine/threonine kinase activity|ATP binding|kinase activity|transferase activity|protein phosphorylation|phosphorylation|cytosol|mitochondrion|GTP binding|protein binding|identical protein binding|positive regulation of canonical Wnt signaling pathway|osteoclast development|bone resorption|positive regulation of pepti…	--	--
DLEU1	3.43741e-272	-1.85671	0.774	0.97	1.25813e-267	0.276105	Down	ENSG00000176124	lncRNA	hCG2045784	--	GO:0016021	integral component of membrane	--	--
RGS1	3.49578e-272	2.83901	0.937	0.431	1.27949e-267	7.15527	Up	ENSG00000090104	protein_coding	regulator of G protein signaling 1 [Source:HGNC Symbol;Acc:HGNC:9991]	--	GO:0005737,GO:0016020,GO:0005829,GO:0005886,GO:0005096,GO:0043547,GO:0007165,GO:0008277,GO:0007186,GO:0009617,GO:0031234,GO:0006955,GO:0009968,GO:0003924,GO:0005516,GO:0001965,GO:0007193,GO:0061737	cytoplasm|membrane|cytosol|plasma membrane|GTPase activator activity|positive regulation of GTPase activity|signal transduction|regulation of G protein-coupled receptor signaling pathway|G protein-coupled receptor signaling pathway|response to bacterium|extrinsic component of cytoplasmic side of plasma membrane|immune response|negative regulation of signal transduction|GTPase activity|calmodulin …	--	--
CPED1	6.81222e-270	-1.86918	0.398	0.904	2.49334e-265	0.273728	Down	ENSG00000106034	protein_coding	cadherin like and PC-esterase domain containing 1 [Source:HGNC Symbol;Acc:HGNC:26159]	--	GO:0005783	endoplasmic reticulum	--	--
HBEGF	5.72388e-267	1.85171	0.761	0.069	2.095e-262	3.60928	Up	ENSG00000113070	protein_coding	heparin binding EGF like growth factor [Source:HGNC Symbol;Acc:HGNC:3059]	--	GO:0005615,GO:0051897,GO:0030335,GO:0016020,GO:0016021,GO:0008083,GO:0005886,GO:0005576,GO:0009986,GO:0005887,GO:0008201,GO:0000165,GO:0007165,GO:0061024,GO:0030666,GO:0060326,GO:0038128,GO:2000145,GO:0007517,GO:0005154,GO:0007173,GO:0008284,GO:0042059,GO:0030665,GO:0030669,GO:0090303,GO:0008016,GO:0016477,GO:0030307,GO:0035313,GO:0048661,GO:0050731,GO:0051545,GO:0051549	extracellular space|positive regulation of protein kinase B signaling|positive regulation of cell migration|membrane|integral component of membrane|growth factor activity|plasma membrane|extracellular region|cell surface|integral component of plasma membrane|heparin binding|MAPK cascade|signal transduction|membrane organization|endocytic vesicle membrane|cell chemotaxis|ERBB2 signaling pathway|re…	path:hsa01522,path:hsa04012,path:hsa04912,path:hsa04915,path:hsa04928,path:hsa05120,path:hsa05205,path:hsa05219	Endocrine resistance|ErbB signaling pathway|GnRH signaling pathway|Estrogen signaling pathway|Parathyroid hormone synthesis, secretion and action|Epithelial cell signaling in Helicobacter pylori infection|Proteoglycans in cancer|Bladder cancer
IL13RA1	2.25591e-266	-1.61866	0.633	0.93	8.25684e-262	0.325637	Down	ENSG00000131724	protein_coding	interleukin 13 receptor subunit alpha 1 [Source:HGNC Symbol;Acc:HGNC:5974]	--	GO:0016020,GO:0016021,GO:0004896,GO:0019221,GO:0005515,GO:0009897,GO:0005886,GO:0043235,GO:0007166,GO:0019955,GO:0019976,GO:0005898	membrane|integral component of membrane|cytokine receptor activity|cytokine-mediated signaling pathway|protein binding|external side of plasma membrane|plasma membrane|receptor complex|cell surface receptor signaling pathway|cytokine binding|interleukin-2 binding|interleukin-13 receptor complex	path:hsa04060,path:hsa04630,path:hsa05200	Cytokine-cytokine receptor interaction|Jak-STAT signaling pathway|Pathways in cancer
SRGAP2B	4.39344e-264	-1.53828	0.815	0.976	1.60804e-259	0.344296	Down	ENSG00000196369	protein_coding	SLIT-ROBO Rho GTPase activating protein 2B [Source:HGNC Symbol;Acc:HGNC:35237]	--	GO:0005737,GO:0007399,GO:0048365,GO:0030336	cytoplasm|nervous system development|Rac GTPase binding|negative regulation of cell migration	--	--
TBC1D5	8.84673e-263	-1.78646	0.517	0.926	3.23799e-258	0.289883	Down	ENSG00000131374	protein_coding	TBC1 domain family member 5 [Source:HGNC Symbol;Acc:HGNC:19166]	--	GO:0016020,GO:0015031,GO:0005794,GO:0005829,GO:0043231,GO:0005515,GO:0031410,GO:0006914,GO:0005096,GO:0017137,GO:0006886,GO:0090630,GO:0005768,GO:0005776,GO:0016236,GO:0010008,GO:0042147,GO:0042594,GO:0044877,GO:1990316,GO:0030122,GO:0002092,GO:1905394,GO:0030904	membrane|protein transport|Golgi apparatus|cytosol|intracellular membrane-bounded organelle|protein binding|cytoplasmic vesicle|autophagy|GTPase activator activity|Rab GTPase binding|intracellular protein transport|activation of GTPase activity|endosome|autophagosome|macroautophagy|endosome membrane|retrograde transport, endosome to Golgi|response to starvation|protein-containing complex binding|…	--	--
SAT1	5.54022e-260	1.75243	0.998	0.981	2.02778e-255	3.36927	Up	ENSG00000130066	protein_coding	spermidine/spermine N1-acetyltransferase 1 [Source:HGNC Symbol;Acc:HGNC:10540]	--	GO:0004145,GO:0005515,GO:0008080,GO:0005737,GO:0016740,GO:0016746,GO:0042802,GO:0005829,GO:0019809,GO:0006595,GO:0006598,GO:0032918,GO:0042127,GO:0001525,GO:0005622,GO:0006596,GO:0009447	diamine N-acetyltransferase activity|protein binding|N-acetyltransferase activity|cytoplasm|transferase activity|transferase activity, transferring acyl groups|identical protein binding|cytosol|spermidine binding|polyamine metabolic process|polyamine catabolic process|spermidine acetylation|regulation of cell population proliferation|angiogenesis|intracellular|polyamine biosynthetic process|putre…	path:hsa00330,path:hsa04216	Arginine and proline metabolism|Ferroptosis
PLXDC2	1.19593e-256	-1.14925	0.997	1	4.37721e-252	0.450859	Down	ENSG00000120594	protein_coding	plexin domain containing 2 [Source:HGNC Symbol;Acc:HGNC:21013]	--	GO:0016020,GO:0016021,GO:0005515	membrane|integral component of membrane|protein binding	--	--
ARHGAP15	1.49463e-256	-1.72134	0.721	0.966	5.47049e-252	0.303267	Down	ENSG00000075884	protein_coding	Rho GTPase activating protein 15 [Source:HGNC Symbol;Acc:HGNC:21030]	--	GO:0005737,GO:0016020,GO:0007165,GO:0043547,GO:0005096,GO:0005829,GO:0051056,GO:0043087,GO:0008360	cytoplasm|membrane|signal transduction|positive regulation of GTPase activity|GTPase activator activity|cytosol|regulation of small GTPase mediated signal transduction|regulation of GTPase activity|regulation of cell shape	--	--
DISC1	1.50272e-255	-1.57188	0.635	0.967	5.50009e-251	0.33637	Down	ENSG00000162946	protein_coding	DISC1 scaffold protein [Source:HGNC Symbol;Acc:HGNC:2888]	--	GO:0005737,GO:0016020,GO:0005739,GO:0045111,GO:0005886,GO:0005856,GO:0005515,GO:0007275,GO:0016055,GO:0030054,GO:0045202,GO:0045211,GO:0005874,GO:0030177,GO:0005813,GO:0005815,GO:0007399,GO:0014069,GO:0000226,GO:0001764,GO:0032091,GO:0002052,GO:1905515,GO:0097546,GO:0019894,GO:0044877,GO:0060090,GO:0001954,GO:0010975,GO:0010976,GO:0021799,GO:0021846,GO:0021852,GO:0031929,GO:0034613,GO:0045773,GO:…	cytoplasm|membrane|mitochondrion|intermediate filament cytoskeleton|plasma membrane|cytoskeleton|protein binding|multicellular organism development|Wnt signaling pathway|cell junction|synapse|postsynaptic membrane|microtubule|positive regulation of Wnt signaling pathway|centrosome|microtubule organizing center|nervous system development|postsynaptic density|microtubule cytoskeleton organization|n…	--	--
MAML3	2.97481e-254	-1.81734	0.706	0.956	1.08881e-249	0.283743	Down	ENSG00000196782	protein_coding	mastermind like transcriptional coactivator 3 [Source:HGNC Symbol;Acc:HGNC:16272]	--	GO:0005634,GO:0016607,GO:0003713,GO:0007219,GO:0045944,GO:0005654,GO:0006367,GO:0007221,GO:0045747	nucleus|nuclear speck|transcription coactivator activity|Notch signaling pathway|positive regulation of transcription by RNA polymerase II|nucleoplasm|transcription initiation from RNA polymerase II promoter|positive regulation of transcription of Notch receptor target|positive regulation of Notch signaling pathway	path:hsa04330,path:hsa04658,path:hsa05165	Notch signaling pathway|Th1 and Th2 cell differentiation|Human papillomavirus infection
MED13L	1.75191e-250	-1.28093	0.888	0.983	6.41216e-246	0.411531	Down	ENSG00000123066	protein_coding	mediator complex subunit 13L [Source:HGNC Symbol;Acc:HGNC:22962]	--	GO:0005634,GO:0003712,GO:0006357,GO:0016592	nucleus|transcription coregulator activity|regulation of transcription by RNA polymerase II|mediator complex	path:hsa04919	Thyroid hormone signaling pathway
CHD9	1.83186e-250	-1.3851	0.818	0.972	6.7048e-246	0.382862	Down	ENSG00000177200	protein_coding	chromodomain helicase DNA binding protein 9 [Source:HGNC Symbol;Acc:HGNC:25701]	--	GO:0005634,GO:0005737,GO:0000166,GO:0005524,GO:0016787,GO:0003677,GO:0006325,GO:0032508,GO:0003678,GO:0004386,GO:0016817,GO:0005654,GO:0019216,GO:0005515	nucleus|cytoplasm|nucleotide binding|ATP binding|hydrolase activity|DNA binding|chromatin organization|DNA duplex unwinding|DNA helicase activity|helicase activity|hydrolase activity, acting on acid anhydrides|nucleoplasm|regulation of lipid metabolic process|protein binding	--	--
SHTN1	3.90312e-250	-1.38159	0.851	0.971	1.42858e-245	0.383795	Down	ENSG00000187164	protein_coding	shootin 1 [Source:HGNC Symbol;Acc:HGNC:29319]	--	GO:0005737,GO:0005856,GO:0042995,GO:0005515,GO:0007275,GO:0048471,GO:0030424,GO:0007409,GO:0045296,GO:0051015,GO:0006930,GO:0007265,GO:0032488,GO:0038007,GO:0045773,GO:0048812,GO:0060327,GO:0061163,GO:0061573,GO:2000114,GO:2001224,GO:0005875,GO:0015630,GO:0030027,GO:0030175,GO:0030426,GO:0031252,GO:0043204,GO:0044295,GO:0019894,GO:2001222,GO:0005874	cytoplasm|cytoskeleton|cell projection|protein binding|multicellular organism development|perinuclear region of cytoplasm|axon|axonogenesis|cadherin binding|actin filament binding|substrate-dependent cell migration, cell extension|Ras protein signal transduction|Cdc42 protein signal transduction|netrin-activated signaling pathway|positive regulation of axon extension|neuron projection morphogenes…	--	--
IFNGR1	1.20644e-249	-1.55125	0.904	0.98	4.41568e-245	0.341215	Down	ENSG00000027697	protein_coding	interferon gamma receptor 1 [Source:HGNC Symbol;Acc:HGNC:5439]	--	GO:0001774,GO:0010628,GO:1900222,GO:1902004,GO:1904469,GO:0016020,GO:0016021,GO:0005886,GO:0005515,GO:0019955,GO:0004896,GO:0019221,GO:0005887,GO:0007165,GO:0009615,GO:0060333,GO:0060334,GO:0048143,GO:0004906	microglial cell activation|positive regulation of gene expression|negative regulation of amyloid-beta clearance|positive regulation of amyloid-beta formation|positive regulation of tumor necrosis factor secretion|membrane|integral component of membrane|plasma membrane|protein binding|cytokine binding|cytokine receptor activity|cytokine-mediated signaling pathway|integral component of plasma membr…	path:hsa04060,path:hsa04066,path:hsa04217,path:hsa04380,path:hsa04630,path:hsa04650,path:hsa04658,path:hsa04659,path:hsa05132,path:hsa05140,path:hsa05142,path:hsa05145,path:hsa05152,path:hsa05162,path:hsa05164,path:hsa05167,path:hsa05168,path:hsa05200,path:hsa05321	Cytokine-cytokine receptor interaction|HIF-1 signaling pathway|Necroptosis|Osteoclast differentiation|Jak-STAT signaling pathway|Natural killer cell mediated cytotoxicity|Th1 and Th2 cell differentiation|Th17 cell differentiation|Salmonella infection|Leishmaniasis|Chagas disease (American trypanosomiasis)|Toxoplasmosis|Tuberculosis|Measles|Influenza A|Kaposi sarcoma-associated herpesvirus infecti…
BMP2K	3.20733e-249	-1.49066	0.923	0.988	1.17391e-244	0.355849	Down	ENSG00000138756	protein_coding	BMP2 inducible kinase [Source:HGNC Symbol;Acc:HGNC:18041]	--	GO:0004672,GO:0005524,GO:0016301,GO:0006468,GO:0016310,GO:0005634,GO:0016607,GO:0000166,GO:0004674,GO:0016740,GO:0050790,GO:0019208,GO:0030500,GO:0045747,GO:2000369	protein kinase activity|ATP binding|kinase activity|protein phosphorylation|phosphorylation|nucleus|nuclear speck|nucleotide binding|protein serine/threonine kinase activity|transferase activity|regulation of catalytic activity|phosphatase regulator activity|regulation of bone mineralization|positive regulation of Notch signaling pathway|regulation of clathrin-dependent endocytosis	path:hsa05202	Transcriptional misregulation in cancer
IFI30	5.61211e-249	1.76659	0.951	0.65	2.05409e-244	3.40249	Up	ENSG00000216490	protein_coding	IFI30 lysosomal thiol reductase [Source:HGNC Symbol;Acc:HGNC:5398]	--	GO:0043231,GO:0005829,GO:0016491,GO:0055114,GO:0030054,GO:0005515,GO:0005576,GO:0002376,GO:0005764,GO:0019886,GO:0043202,GO:0060333,GO:0042590,GO:0016667	intracellular membrane-bounded organelle|cytosol|oxidoreductase activity|oxidation-reduction process|cell junction|protein binding|extracellular region|immune system process|lysosome|antigen processing and presentation of exogenous peptide antigen via MHC class II|lysosomal lumen|interferon-gamma-mediated signaling pathway|antigen processing and presentation of exogenous peptide antigen via MHC c…	path:hsa04612	Antigen processing and presentation
MT-CO1	6.07324e-247	1.8196	0.998	0.964	2.22287e-242	3.52983	Up	ENSG00000198804	protein_coding	mitochondrially encoded cytochrome c oxidase I [Source:HGNC Symbol;Acc:HGNC:7419]	--	GO:0016020,GO:0016021,GO:0046872,GO:0016491,GO:0055114,GO:0005743,GO:0005739,GO:0005515,GO:1902600,GO:0070469,GO:0020037,GO:0004129,GO:0022900,GO:0009060,GO:0006123,GO:0005751,GO:0015990,GO:0005750,GO:0006119,GO:0006979,GO:0007568,GO:0021549,GO:0046688,GO:0051602,GO:0045277	membrane|integral component of membrane|metal ion binding|oxidoreductase activity|oxidation-reduction process|mitochondrial inner membrane|mitochondrion|protein binding|proton transmembrane transport|respirasome|heme binding|cytochrome-c oxidase activity|electron transport chain|aerobic respiration|mitochondrial electron transport, cytochrome c to oxygen|mitochondrial respiratory chain complex IV…	--	--
MAF	1.98481e-246	-1.791	0.49	0.925	7.26462e-242	0.288972	Down	ENSG00000178573	protein_coding	MAF bZIP transcription factor [Source:HGNC Symbol;Acc:HGNC:6776]	TF_bZIP	GO:0005634,GO:0006355,GO:0003677,GO:0003700,GO:0005515,GO:0043565,GO:0000978,GO:0000981,GO:0000790,GO:0006366,GO:0001228,GO:0000122,GO:0001816,GO:0002088,GO:0010628,GO:0032330,GO:0045944,GO:0048468,GO:0048839,GO:0070306,GO:0000785,GO:0005737	nucleus|regulation of transcription, DNA-templated|DNA binding|DNA-binding transcription factor activity|protein binding|sequence-specific DNA binding|RNA polymerase II proximal promoter sequence-specific DNA binding|DNA-binding transcription factor activity, RNA polymerase II-specific|nuclear chromatin|transcription by RNA polymerase II|DNA-binding transcription activator activity, RNA polymeras…	path:hsa04658,path:hsa05202,path:hsa05321	Th1 and Th2 cell differentiation|Transcriptional misregulation in cancer|Inflammatory bowel disease (IBD)
TNRC6B	1.24723e-245	-1.48396	0.543	0.909	4.56499e-241	0.357505	Down	ENSG00000100354	protein_coding	trinucleotide repeat containing adaptor 6B [Source:HGNC Symbol;Acc:HGNC:29190]	--	GO:0003676,GO:0003723,GO:0005737,GO:0005515,GO:0035278,GO:0031047,GO:0000932,GO:0005829,GO:0006417,GO:0060213,GO:1900153,GO:0005654,GO:0045652,GO:0007223,GO:0010629,GO:0010628,GO:0035194,GO:0035195	nucleic acid binding|RNA binding|cytoplasm|protein binding|miRNA mediated inhibition of translation|gene silencing by RNA|P-body|cytosol|regulation of translation|positive regulation of nuclear-transcribed mRNA poly(A) tail shortening|positive regulation of nuclear-transcribed mRNA catabolic process, deadenylation-dependent decay|nucleoplasm|regulation of megakaryocyte differentiation|Wnt signali…	--	--
MALAT1	3.25543e-245	1.31404	1	1	1.19152e-240	2.48637	Up	ENSG00000251562	lncRNA	metastasis associated lung adenocarcinoma transcript 1 [Source:HGNC Symbol;Acc:HGNC:29665]	--	--	--	--	--
IGSF21	1.98847e-242	-1.7377	0.49	0.902	7.27802e-238	0.299847	Down	ENSG00000117154	protein_coding	immunoglobin superfamily member 21 [Source:HGNC Symbol;Acc:HGNC:28246]	--	GO:0016020,GO:0005886,GO:0030054,GO:0045202,GO:0045211,GO:0031225,GO:0038023,GO:0005913,GO:0042803,GO:0042734,GO:0007156,GO:0007157,GO:0031362,GO:0050839,GO:0060077,GO:0060074	membrane|plasma membrane|cell junction|synapse|postsynaptic membrane|anchored component of membrane|signaling receptor activity|cell-cell adherens junction|protein homodimerization activity|presynaptic membrane|homophilic cell adhesion via plasma membrane adhesion molecules|heterophilic cell-cell adhesion via plasma membrane cell adhesion molecules|anchored component of external side of plasma me…	--	--
MIR646HG	3.66836e-242	-2.09636	0.237	0.802	1.34266e-237	0.233848	Down	ENSG00000228340	lncRNA	MIR646 host gene [Source:HGNC Symbol;Acc:HGNC:27659]	--	--	--	--	--
CCND3	1.09824e-239	-1.5825	0.14	0.744	4.01967e-235	0.333903	Down	ENSG00000112576	protein_coding	cyclin D3 [Source:HGNC Symbol;Acc:HGNC:1585]	--	GO:0001934,GO:0005634,GO:0005737,GO:0016020,GO:0006468,GO:0051301,GO:0005515,GO:0007049,GO:0005654,GO:0019901,GO:0004672,GO:0016538,GO:1900087,GO:0000079,GO:0044772,GO:0000307,GO:0045737,GO:0004693,GO:0000122,GO:0007165,GO:0042098,GO:0042127,GO:0046626,GO:0051726	positive regulation of protein phosphorylation|nucleus|cytoplasm|membrane|protein phosphorylation|cell division|protein binding|cell cycle|nucleoplasm|protein kinase binding|protein kinase activity|cyclin-dependent protein serine/threonine kinase regulator activity|positive regulation of G1/S transition of mitotic cell cycle|regulation of cyclin-dependent protein serine/threonine kinase activity|…	path:hsa04110,path:hsa04115,path:hsa04151,path:hsa04218,path:hsa04310,path:hsa04390,path:hsa04510,path:hsa04630,path:hsa05162,path:hsa05165,path:hsa05166,path:hsa05169,path:hsa05200,path:hsa05203	Cell cycle|p53 signaling pathway|PI3K-Akt signaling pathway|Cellular senescence|Wnt signaling pathway|Hippo signaling pathway|Focal adhesion|Jak-STAT signaling pathway|Measles|Human papillomavirus infection|Human T-cell leukemia virus 1 infection|Epstein-Barr virus infection|Pathways in cancer|Viral carcinogenesis
METRNL	1.40878e-239	1.27775	0.719	0.087	5.15627e-235	2.42461	Up	ENSG00000176845	protein_coding	meteorin like, glial cell differentiation regulator [Source:HGNC Symbol;Acc:HGNC:27584]	--	GO:0007165,GO:0005615,GO:0005576,GO:0005179,GO:0070062,GO:0003674,GO:0045444,GO:0050728,GO:0009409,GO:0014850,GO:0090336,GO:0097009,GO:0050873	signal transduction|extracellular space|extracellular region|hormone activity|extracellular exosome|molecular_function|fat cell differentiation|negative regulation of inflammatory response|response to cold|response to muscle activity|positive regulation of brown fat cell differentiation|energy homeostasis|brown fat cell differentiation	--	--
MT-ND4	5.81496e-239	1.59465	0.999	0.965	2.12833e-234	3.02021	Up	ENSG00000198886	protein_coding	mitochondrially encoded NADH:ubiquinone oxidoreductase core subunit 4 [Source:HGNC Symbol;Acc:HGNC:7459]	--	GO:0016020,GO:0016021,GO:0055114,GO:0005739,GO:0006120,GO:0070469,GO:0008137,GO:0009060,GO:0031966,GO:0042773,GO:0005747,GO:0003954,GO:0048039,GO:0001666,GO:0001701,GO:0007568,GO:0021549,GO:0035094,GO:0045471,GO:0032981,GO:0005743,GO:0015990	membrane|integral component of membrane|oxidation-reduction process|mitochondrion|mitochondrial electron transport, NADH to ubiquinone|respirasome|NADH dehydrogenase (ubiquinone) activity|aerobic respiration|mitochondrial membrane|ATP synthesis coupled electron transport|mitochondrial respiratory chain complex I|NADH dehydrogenase activity|ubiquinone binding|response to hypoxia|in utero embryonic…	--	--
GPR34	2.06608e-238	-1.58408	0.628	0.947	7.56206e-234	0.333537	Down	ENSG00000171659	protein_coding	G protein-coupled receptor 34 [Source:HGNC Symbol;Acc:HGNC:4490]	--	GO:0016020,GO:0016021,GO:0004930,GO:0007186,GO:0005886,GO:0007165,GO:0035589,GO:0005887,GO:0045028	membrane|integral component of membrane|G protein-coupled receptor activity|G protein-coupled receptor signaling pathway|plasma membrane|signal transduction|G protein-coupled purinergic nucleotide receptor signaling pathway|integral component of plasma membrane|G protein-coupled purinergic nucleotide receptor activity	--	--
CSF1R	6.28574e-238	-1.24065	0.905	0.987	2.30064e-233	0.423183	Down	ENSG00000182578	protein_coding	colony stimulating factor 1 receptor [Source:HGNC Symbol;Acc:HGNC:2433]	--	GO:0016020,GO:0016021,GO:0000166,GO:0004672,GO:0005524,GO:0006468,GO:0007169,GO:0018108,GO:0004714,GO:0019955,GO:0019221,GO:0002931,GO:0043231,GO:0016301,GO:0016740,GO:0016310,GO:0005654,GO:0004713,GO:0005886,GO:0005515,GO:0006954,GO:0048015,GO:0009986,GO:0002376,GO:0045087,GO:0046488,GO:0005887,GO:0002244,GO:0043235,GO:0001934,GO:0071902,GO:0008283,GO:0030335,GO:0061098,GO:0070374,GO:0008360,GO:…	membrane|integral component of membrane|nucleotide binding|protein kinase activity|ATP binding|protein phosphorylation|transmembrane receptor protein tyrosine kinase signaling pathway|peptidyl-tyrosine phosphorylation|transmembrane receptor protein tyrosine kinase activity|cytokine binding|cytokine-mediated signaling pathway|response to ischemia|intracellular membrane-bounded organelle|kinase act…	path:hsa04010,path:hsa04014,path:hsa04015,path:hsa04060,path:hsa04151,path:hsa04380,path:hsa04640,path:hsa05200,path:hsa05202,path:hsa05221	MAPK signaling pathway|Ras signaling pathway|Rap1 signaling pathway|Cytokine-cytokine receptor interaction|PI3K-Akt signaling pathway|Osteoclast differentiation|Hematopoietic cell lineage|Pathways in cancer|Transcriptional misregulation in cancer|Acute myeloid leukemia
MIR99AHG	3.19517e-237	-1.75465	0.285	0.834	1.16946e-232	0.296345	Down	ENSG00000215386	lncRNA	mir-99a-let-7c cluster host gene [Source:HGNC Symbol;Acc:HGNC:1274]	--	--	--	--	--
LY86	1.34339e-236	-1.36201	0.661	0.953	4.91695e-232	0.389039	Down	ENSG00000112799	protein_coding	lymphocyte antigen 86 [Source:HGNC Symbol;Acc:HGNC:16837]	--	GO:0005615,GO:0005515,GO:0005576,GO:0006955,GO:0006954,GO:0002376,GO:0045087,GO:0031666	extracellular space|protein binding|extracellular region|immune response|inflammatory response|immune system process|innate immune response|positive regulation of lipopolysaccharide-mediated signaling pathway	--	--
ZFHX3	4.80683e-236	-1.38331	0.823	0.964	1.75935e-231	0.383338	Down	ENSG00000140836	protein_coding	zinc finger homeobox 3 [Source:HGNC Symbol;Acc:HGNC:777]	Homeobox	GO:0003676,GO:0005634,GO:0005737,GO:0008270,GO:0046872,GO:0006355,GO:0003677,GO:0003700,GO:0043565,GO:0032922,GO:0045893,GO:0005515,GO:0007517,GO:0000978,GO:0000122,GO:0000981,GO:0000790,GO:0001227,GO:0005654,GO:0044212,GO:0045664,GO:0019899,GO:0006366,GO:0005667,GO:0007420,GO:0016604,GO:0045944,GO:1904059,GO:0045785,GO:0071559,GO:0007050	nucleic acid binding|nucleus|cytoplasm|zinc ion binding|metal ion binding|regulation of transcription, DNA-templated|DNA binding|DNA-binding transcription factor activity|sequence-specific DNA binding|circadian regulation of gene expression|positive regulation of transcription, DNA-templated|protein binding|muscle organ development|RNA polymerase II proximal promoter sequence-specific DNA binding…	path:hsa04550	Signaling pathways regulating pluripotency of stem cells
FTX	9.14064e-236	-1.44266	0.753	0.96	3.34557e-231	0.367888	Down	ENSG00000230590	lncRNA	FTX transcript, XIST regulator [Source:HGNC Symbol;Acc:HGNC:37190]	--	--	--	--	--
RERE	2.11002e-235	-1.37354	0.693	0.95	7.72287e-231	0.385943	Down	ENSG00000142599	protein_coding	arginine-glutamic acid dipeptide repeats [Source:HGNC Symbol;Acc:HGNC:9965]	zf-GATA	GO:0005634,GO:0008270,GO:0046872,GO:0006355,GO:0003677,GO:1903508,GO:0043565,GO:0005515,GO:0007275,GO:1903507,GO:0003682,GO:0003713,GO:0003714,GO:0006338,GO:0021549,GO:0021691,GO:0021930,GO:0021942,GO:0048755,GO:0048813,GO:0000118,GO:0006357,GO:0000981,GO:0001085	nucleus|zinc ion binding|metal ion binding|regulation of transcription, DNA-templated|DNA binding|positive regulation of nucleic acid-templated transcription|sequence-specific DNA binding|protein binding|multicellular organism development|negative regulation of nucleic acid-templated transcription|chromatin binding|transcription coactivator activity|transcription corepressor activity|chromatin re…	--	--
SYK	2.68032e-235	-1.32975	0.736	0.962	9.81025e-231	0.397837	Down	ENSG00000165025	protein_coding	spleen associated tyrosine kinase [Source:HGNC Symbol;Acc:HGNC:11491]	--	GO:0005737,GO:0016020,GO:0000166,GO:0004672,GO:0005524,GO:0016301,GO:0016740,GO:0006468,GO:0016310,GO:0035556,GO:0004713,GO:0005829,GO:0005886,GO:0005515,GO:0004715,GO:0007229,GO:0002376,GO:0045087,GO:0002250,GO:0038095,GO:0038096,GO:0050853,GO:0042742,GO:0030593,GO:0002223,GO:0016032,GO:0032991,GO:0001525,GO:0032753,GO:0005178,GO:0030168,GO:0005634,GO:0001784,GO:0120162,GO:0009887,GO:0045780,GO:…	cytoplasm|membrane|nucleotide binding|protein kinase activity|ATP binding|kinase activity|transferase activity|protein phosphorylation|phosphorylation|intracellular signal transduction|protein tyrosine kinase activity|cytosol|plasma membrane|protein binding|non-membrane spanning protein tyrosine kinase activity|integrin-mediated signaling pathway|immune system process|innate immune response|adapt…	path:hsa04064,path:hsa04072,path:hsa04151,path:hsa04380,path:hsa04611,path:hsa04625,path:hsa04650,path:hsa04662,path:hsa04664,path:hsa04666,path:hsa05152,path:hsa05167,path:hsa05169,path:hsa05203	NF-kappa B signaling pathway|Phospholipase D signaling pathway|PI3K-Akt signaling pathway|Osteoclast differentiation|Platelet activation|C-type lectin receptor signaling pathway|Natural killer cell mediated cytotoxicity|B cell receptor signaling pathway|Fc epsilon RI signaling pathway|Fc gamma R-mediated phagocytosis|Tuberculosis|Kaposi sarcoma-associated herpesvirus infection|Epstein-Barr virus …
JAK2	6.51982e-234	-1.44706	0.374	0.866	2.38632e-229	0.366767	Down	ENSG00000096968	protein_coding	Janus kinase 2 [Source:HGNC Symbol;Acc:HGNC:6192]	--	GO:0016020,GO:0000166,GO:0004672,GO:0005524,GO:0016301,GO:0016740,GO:0006468,GO:0016310,GO:0005654,GO:0035556,GO:0004713,GO:0018108,GO:0005886,GO:0005925,GO:0005856,GO:0004715,GO:0042393,GO:0042531,GO:0008285,GO:0001774,GO:0006919,GO:0005737,GO:0014068,GO:0005634,GO:0046872,GO:0006325,GO:0005515,GO:0007165,GO:0030218,GO:0002376,GO:0045087,GO:0002250,GO:0042802,GO:0020037,GO:0005829,GO:0042169,GO:…	membrane|nucleotide binding|protein kinase activity|ATP binding|kinase activity|transferase activity|protein phosphorylation|phosphorylation|nucleoplasm|intracellular signal transduction|protein tyrosine kinase activity|peptidyl-tyrosine phosphorylation|plasma membrane|focal adhesion|cytoskeleton|non-membrane spanning protein tyrosine kinase activity|histone binding|positive regulation of tyrosin…	path:hsa01521,path:hsa04062,path:hsa04151,path:hsa04217,path:hsa04550,path:hsa04630,path:hsa04658,path:hsa04659,path:hsa04725,path:hsa04917,path:hsa04920,path:hsa04933,path:hsa05140,path:hsa05145,path:hsa05152,path:hsa05162,path:hsa05164,path:hsa05167,path:hsa05168,path:hsa05200	EGFR tyrosine kinase inhibitor resistance|Chemokine signaling pathway|PI3K-Akt signaling pathway|Necroptosis|Signaling pathways regulating pluripotency of stem cells|Jak-STAT signaling pathway|Th1 and Th2 cell differentiation|Th17 cell differentiation|Cholinergic synapse|Prolactin signaling pathway|Adipocytokine signaling pathway|AGE-RAGE signaling pathway in diabetic complications|Leishmaniasis|…
ATF3	3.20785e-232	2.18409	0.852	0.27	1.1741e-227	4.54442	Up	ENSG00000162772	protein_coding	activating transcription factor 3 [Source:HGNC Symbol;Acc:HGNC:785]	TF_bZIP	GO:0005634,GO:0005730,GO:0006355,GO:0003677,GO:0006357,GO:0003700,GO:0005515,GO:0042802,GO:0000978,GO:0000981,GO:0000790,GO:0005654,GO:0001228,GO:0045944,GO:0003714,GO:0042803,GO:0046982,GO:0000977,GO:1990440,GO:0000976,GO:0000122,GO:0044212,GO:0036499,GO:0001227,GO:0006094,GO:0008284,GO:0010628,GO:0030968,GO:0034198,GO:0035914,GO:0045892,GO:0061394,GO:0070373,GO:1903984,GO:1990622	nucleus|nucleolus|regulation of transcription, DNA-templated|DNA binding|regulation of transcription by RNA polymerase II|DNA-binding transcription factor activity|protein binding|identical protein binding|RNA polymerase II proximal promoter sequence-specific DNA binding|DNA-binding transcription factor activity, RNA polymerase II-specific|nuclear chromatin|nucleoplasm|DNA-binding transcription a…	path:hsa05166	Human T-cell leukemia virus 1 infection
AC008691.1	1.50974e-231	-2.2419	0.157	0.742	5.5258e-227	0.211407	Down	ENSG00000249738	lncRNA	novel transcript	--	--	--	--	--
LINC02712	1.88354e-231	-1.85657	0.317	0.813	6.89394e-227	0.276132	Down	ENSG00000273409	lncRNA	long intergenic non-protein coding RNA 2712 [Source:HGNC Symbol;Acc:HGNC:54229]	--	--	--	--	--
ANXA5	3.67301e-230	1.25964	0.971	0.763	1.34436e-225	2.39436	Up	ENSG00000164111	protein_coding	annexin A5 [Source:HGNC Symbol;Acc:HGNC:543]	--	GO:0005737,GO:0016020,GO:0043066,GO:0005509,GO:0005515,GO:0007165,GO:0043086,GO:0070588,GO:0005544,GO:0005925,GO:0005576,GO:0007596,GO:0007599,GO:0005829,GO:0070062,GO:0062023,GO:0050819,GO:0002576,GO:0043065,GO:0008201,GO:0005388,GO:0005622,GO:0017046,GO:0030971,GO:0005543,GO:0010033,GO:0030195,GO:0051283,GO:0004859,GO:0051592,GO:0071284,GO:0097066,GO:0097211,GO:1901317,GO:1902721,GO:0009897,GO:…	cytoplasm|membrane|negative regulation of apoptotic process|calcium ion binding|protein binding|signal transduction|negative regulation of catalytic activity|calcium ion transmembrane transport|calcium-dependent phospholipid binding|focal adhesion|extracellular region|blood coagulation|hemostasis|cytosol|extracellular exosome|collagen-containing extracellular matrix|negative regulation of coagula…	--	--
ARHGAP22	4.78101e-229	-1.67424	0.544	0.9	1.7499e-224	0.313331	Down	ENSG00000128805	protein_coding	Rho GTPase activating protein 22 [Source:HGNC Symbol;Acc:HGNC:30320]	--	GO:0005634,GO:0005737,GO:0007165,GO:0043547,GO:0005515,GO:0007275,GO:0030154,GO:0005096,GO:0005925,GO:0005829,GO:0051056,GO:0001525,GO:0098978,GO:0099175	nucleus|cytoplasm|signal transduction|positive regulation of GTPase activity|protein binding|multicellular organism development|cell differentiation|GTPase activator activity|focal adhesion|cytosol|regulation of small GTPase mediated signal transduction|angiogenesis|glutamatergic synapse|regulation of postsynapse organization	--	--
ST6GALNAC3	1.44824e-227	-1.83185	0.776	0.974	5.30071e-223	0.280905	Down	ENSG00000184005	protein_coding	ST6 N-acetylgalactosaminide alpha-2,6-sialyltransferase 3 [Source:HGNC Symbol;Acc:HGNC:19343]	--	GO:0016020,GO:0016021,GO:0016740,GO:0005654,GO:0008373,GO:0016757,GO:0006486,GO:0097503,GO:0005794,GO:0000139,GO:0009100,GO:0001665,GO:0047290,GO:0001574,GO:0006677,GO:0006687	membrane|integral component of membrane|transferase activity|nucleoplasm|sialyltransferase activity|transferase activity, transferring glycosyl groups|protein glycosylation|sialylation|Golgi apparatus|Golgi membrane|glycoprotein metabolic process|alpha-N-acetylgalactosaminide alpha-2,6-sialyltransferase activity|(alpha-N-acetylneuraminyl-2,3-beta-galactosyl-1,3)-N-acetyl-galactosaminide 6-alpha-s…	path:hsa00604	Glycosphingolipid biosynthesis - ganglio series
MVB12B	1.53171e-227	-1.31293	0.23	0.79	5.6062e-223	0.402504	Down	ENSG00000196814	protein_coding	multivesicular body subunit 12B [Source:HGNC Symbol;Acc:HGNC:23368]	--	GO:0005634,GO:0016020,GO:0015031,GO:0005829,GO:0005886,GO:0005515,GO:0000813,GO:0008289,GO:0005768,GO:0005769,GO:0031902,GO:0070062,GO:0016197,GO:0019058,GO:0075733,GO:0010008,GO:0043657,GO:0005770,GO:0031982,GO:0043162,GO:0042058,GO:0046755,GO:0019075	nucleus|membrane|protein transport|cytosol|plasma membrane|protein binding|ESCRT I complex|lipid binding|endosome|early endosome|late endosome membrane|extracellular exosome|endosomal transport|viral life cycle|intracellular transport of virus|endosome membrane|host cell|late endosome|vesicle|ubiquitin-dependent protein catabolic process via the multivesicular body sorting pathway|regulation of e…	path:hsa04144	Endocytosis
BASP1	4.96088e-227	2.27639	0.933	0.56	1.81573e-222	4.84463	Up	ENSG00000176788	protein_coding	brain abundant membrane attached signal protein 1 [Source:HGNC Symbol;Acc:HGNC:957]	--	GO:0005886,GO:0005634,GO:0005737,GO:0016607,GO:0016020,GO:0030054,GO:0042995,GO:0005515,GO:0003714,GO:0030426,GO:0070062,GO:0008180,GO:0045892,GO:0021762,GO:0044212,GO:0019904,GO:0005856,GO:0031982,GO:0072112,GO:0060539,GO:0007356,GO:0008406,GO:0060231,GO:0060421,GO:0072075,GO:2001076	plasma membrane|nucleus|cytoplasm|nuclear speck|membrane|cell junction|cell projection|protein binding|transcription corepressor activity|growth cone|extracellular exosome|COP9 signalosome|negative regulation of transcription, DNA-templated|substantia nigra development|transcription regulatory region DNA binding|protein domain specific binding|cytoskeleton|vesicle|glomerular visceral epithelial c…	--	--
VSIR	7.19201e-227	-1.44066	0.435	0.866	2.63235e-222	0.368398	Down	ENSG00000107738	protein_coding	V-set immunoregulatory receptor [Source:HGNC Symbol;Acc:HGNC:30085]	--	GO:0016020,GO:0016021,GO:0005886,GO:0042802,GO:0050776,GO:0010628,GO:0030335,GO:0019899,GO:0032689,GO:0032720,GO:2000562,GO:0061133,GO:0032693,GO:0031638,GO:0045591,GO:0010950,GO:0032700,GO:0120158,GO:2000565	membrane|integral component of membrane|plasma membrane|identical protein binding|regulation of immune response|positive regulation of gene expression|positive regulation of cell migration|enzyme binding|negative regulation of interferon-gamma production|negative regulation of tumor necrosis factor production|negative regulation of CD4-positive, alpha-beta T cell proliferation|endopeptidase activ…	--	--
NRP2	3.34969e-226	2.06683	0.892	0.418	1.22602e-221	4.18966	Up	ENSG00000118257	protein_coding	neuropilin 2 [Source:HGNC Symbol;Acc:HGNC:8005]	--	GO:0010595,GO:0016020,GO:0016021,GO:0046872,GO:0007155,GO:0005515,GO:0005576,GO:0007411,GO:0007275,GO:0030154,GO:0017154,GO:0001525,GO:0005021,GO:0005886,GO:0007399,GO:0008201,GO:0016032,GO:0038084,GO:0001938,GO:0038023,GO:0048010,GO:0019838,GO:0019955,GO:0003148,GO:0021675,GO:0048846,GO:0061549,GO:0097490,GO:0097491,GO:1902285,GO:0002116,GO:0001755,GO:0001764,GO:0007507,GO:0021612,GO:0021649,GO:…	positive regulation of endothelial cell migration|membrane|integral component of membrane|metal ion binding|cell adhesion|protein binding|extracellular region|axon guidance|multicellular organism development|cell differentiation|semaphorin receptor activity|angiogenesis|vascular endothelial growth factor-activated receptor activity|plasma membrane|nervous system development|heparin binding|viral …	--	--
MT-CO3	1.69583e-225	1.78765	0.998	0.969	6.20692e-221	3.45252	Up	ENSG00000198938	protein_coding	mitochondrially encoded cytochrome c oxidase III [Source:HGNC Symbol;Acc:HGNC:7422]	--	GO:0016020,GO:0016021,GO:0005743,GO:0005739,GO:0005515,GO:1902600,GO:0055085,GO:0022904,GO:0004129,GO:0009060,GO:0006123,GO:0045277,GO:0009055,GO:0015002,GO:0015453,GO:0008535,GO:0019646	membrane|integral component of membrane|mitochondrial inner membrane|mitochondrion|protein binding|proton transmembrane transport|transmembrane transport|respiratory electron transport chain|cytochrome-c oxidase activity|aerobic respiration|mitochondrial electron transport, cytochrome c to oxygen|respiratory chain complex IV|electron transfer activity|heme-copper terminal oxidase activity|oxidore…	--	--
MT-ATP6	1.81009e-224	1.68097	0.999	0.977	6.62512e-220	3.20645	Up	ENSG00000198899	protein_coding	mitochondrially encoded ATP synthase membrane subunit 6 [Source:HGNC Symbol;Acc:HGNC:7414]	--	GO:0016020,GO:0016021,GO:0005743,GO:0005739,GO:0006811,GO:0015078,GO:0015986,GO:0005515,GO:0016887,GO:0045263,GO:0006754,GO:0046933,GO:0022857,GO:0042407,GO:0042776,GO:0005753,GO:0007568,GO:0055093,GO:0045259	membrane|integral component of membrane|mitochondrial inner membrane|mitochondrion|ion transport|proton transmembrane transporter activity|ATP synthesis coupled proton transport|protein binding|ATPase activity|proton-transporting ATP synthase complex, coupling factor F(o)|ATP biosynthetic process|proton-transporting ATP synthase activity, rotational mechanism|transmembrane transporter activity|cr…	--	--
PKN2	1.231e-223	-1.42483	0.61	0.91	4.50557e-219	0.372463	Down	ENSG00000065243	protein_coding	protein kinase N2 [Source:HGNC Symbol;Acc:HGNC:9406]	--	GO:0016020,GO:0016021,GO:0005813,GO:0004674,GO:0016301,GO:0006468,GO:0016310,GO:0005654,GO:0007165,GO:0045111,GO:0017049,GO:0003723,GO:0005634,GO:0005737,GO:0000166,GO:0004672,GO:0005524,GO:0016740,GO:0005829,GO:0007155,GO:0005886,GO:0051301,GO:0005856,GO:0042995,GO:0005515,GO:0007049,GO:0016604,GO:0006915,GO:0004697,GO:0030054,GO:0048471,GO:0030496,GO:0035556,GO:0045296,GO:0030027,GO:0030030,GO:…	membrane|integral component of membrane|centrosome|protein serine/threonine kinase activity|kinase activity|protein phosphorylation|phosphorylation|nucleoplasm|signal transduction|intermediate filament cytoskeleton|GTP-Rho binding|RNA binding|nucleus|cytoplasm|nucleotide binding|protein kinase activity|ATP binding|transferase activity|cytosol|cell adhesion|plasma membrane|cell division|cytoskelet…	path:hsa04151,path:hsa05132	PI3K-Akt signaling pathway|Salmonella infection
CCL3	1.38249e-223	2.82122	0.938	0.605	5.06004e-219	7.06758	Up	ENSG00000277632	protein_coding	C-C motif chemokine ligand 3 [Source:HGNC Symbol;Acc:HGNC:10627]	--	GO:1903980,GO:0005737,GO:0016301,GO:0007165,GO:0005576,GO:0005615,GO:0005829,GO:0006887,GO:0005515,GO:0007186,GO:0006955,GO:0006816,GO:0005125,GO:0006954,GO:0008009,GO:0006935,GO:0060326,GO:0042802,GO:0050918,GO:0048020,GO:0002548,GO:0030593,GO:0043547,GO:0048245,GO:0048247,GO:0070098,GO:0070374,GO:0071346,GO:0071347,GO:0071356,GO:0010628,GO:0030335,GO:0050718,GO:0050729,GO:0051928,GO:0007010,GO:…	positive regulation of microglial cell activation|cytoplasm|kinase activity|signal transduction|extracellular region|extracellular space|cytosol|exocytosis|protein binding|G protein-coupled receptor signaling pathway|immune response|calcium ion transport|cytokine activity|inflammatory response|chemokine activity|chemotaxis|cell chemotaxis|identical protein binding|positive chemotaxis|CCR chemokin…	path:hsa04060,path:hsa04062,path:hsa04620,path:hsa05132,path:hsa05142,path:hsa05163,path:hsa05323	Cytokine-cytokine receptor interaction|Chemokine signaling pathway|Toll-like receptor signaling pathway|Salmonella infection|Chagas disease (American trypanosomiasis)|Human cytomegalovirus infection|Rheumatoid arthritis
ABR	2.93812e-222	-1.38019	0.825	0.978	1.07538e-217	0.384168	Down	ENSG00000159842	protein_coding	ABR activator of RhoGEF and GTPase [Source:HGNC Symbol;Acc:HGNC:81]	--	GO:0016020,GO:0035556,GO:0007165,GO:0005085,GO:0005089,GO:0005096,GO:0035023,GO:0042995,GO:0030054,GO:0045202,GO:0043547,GO:0005515,GO:0030424,GO:0005829,GO:0051056,GO:0090630,GO:0043197,GO:0007186,GO:0007264,GO:0043065,GO:0050804,GO:0098685,GO:0098978,GO:0099092,GO:0002692,GO:0007420,GO:0030036,GO:0030336,GO:0032496,GO:0042472,GO:0043114,GO:0043314,GO:0050728,GO:0050766,GO:0050885,GO:0060313,GO:…	membrane|intracellular signal transduction|signal transduction|guanyl-nucleotide exchange factor activity|Rho guanyl-nucleotide exchange factor activity|GTPase activator activity|regulation of Rho protein signal transduction|cell projection|cell junction|synapse|positive regulation of GTPase activity|protein binding|axon|cytosol|regulation of small GTPase mediated signal transduction|activation o…	--	--
MT-CO2	3.88034e-222	1.7923	0.997	0.956	1.42024e-217	3.46366	Up	ENSG00000198712	protein_coding	mitochondrially encoded cytochrome c oxidase II [Source:HGNC Symbol;Acc:HGNC:7421]	--	GO:0016020,GO:0016021,GO:0046872,GO:0055114,GO:0016491,GO:0022900,GO:0005743,GO:0005739,GO:0005515,GO:1902600,GO:0070469,GO:0004129,GO:0005507,GO:0006123,GO:0045277,GO:0007595,GO:0009409,GO:0010729,GO:0010940,GO:0042773,GO:2001171	membrane|integral component of membrane|metal ion binding|oxidation-reduction process|oxidoreductase activity|electron transport chain|mitochondrial inner membrane|mitochondrion|protein binding|proton transmembrane transport|respirasome|cytochrome-c oxidase activity|copper ion binding|mitochondrial electron transport, cytochrome c to oxygen|respiratory chain complex IV|lactation|response to cold|…	--	--
PCNX2	5.27511e-222	-1.51238	0.517	0.895	1.93074e-217	0.350533	Down	ENSG00000135749	protein_coding	pecanex 2 [Source:HGNC Symbol;Acc:HGNC:8736]	--	GO:0016020,GO:0016021,GO:0003674,GO:0008150,GO:0005575	membrane|integral component of membrane|molecular_function|biological_process|cellular_component	--	--
SRGAP2C	1.70387e-221	-1.29128	0.804	0.961	6.23634e-217	0.408588	Down	ENSG00000171943	protein_coding	SLIT-ROBO Rho GTPase activating protein 2C [Source:HGNC Symbol;Acc:HGNC:30584]	--	GO:0042803,GO:0005737,GO:0007399,GO:2001224,GO:0046982,GO:0048365,GO:0030336,GO:0021816,GO:0051490,GO:0061000	protein homodimerization activity|cytoplasm|nervous system development|positive regulation of neuron migration|protein heterodimerization activity|Rac GTPase binding|negative regulation of cell migration|extension of a leading process involved in cell motility in cerebral cortex radial glia guided migration|negative regulation of filopodium assembly|negative regulation of dendritic spine developm…	--	--
FAM135A	3.13103e-220	-1.65498	0.439	0.852	1.14599e-215	0.317541	Down	ENSG00000082269	protein_coding	family with sequence similarity 135 member A [Source:HGNC Symbol;Acc:HGNC:21084]	--	GO:0044255	cellular lipid metabolic process	--	--
CELF2	1.09288e-218	-1.27158	0.897	0.986	4.00007e-214	0.414207	Down	ENSG00000048740	protein_coding	CUGBP Elav-like family member 2 [Source:HGNC Symbol;Acc:HGNC:2550]	--	GO:0003676,GO:0003723,GO:0006397,GO:0005634,GO:0005737,GO:1990904,GO:0000381,GO:0003729,GO:0006396,GO:0006376,GO:0008016,GO:0036002	nucleic acid binding|RNA binding|mRNA processing|nucleus|cytoplasm|ribonucleoprotein complex|regulation of alternative mRNA splicing, via spliceosome|mRNA binding|RNA processing|mRNA splice site selection|regulation of heart contraction|pre-mRNA binding	--	--
SPTLC2	5.8709e-218	-1.70649	0.702	0.934	2.14881e-213	0.306405	Down	ENSG00000100596	protein_coding	serine palmitoyltransferase long chain base subunit 2 [Source:HGNC Symbol;Acc:HGNC:11278]	--	GO:0016020,GO:0016021,GO:0016740,GO:0005783,GO:0005789,GO:0003824,GO:0016746,GO:0006629,GO:0009058,GO:0030170,GO:0004758,GO:0006686,GO:0030148,GO:0046511,GO:0046512,GO:0046513,GO:0060612,GO:0006665,GO:1904504,GO:0017059	membrane|integral component of membrane|transferase activity|endoplasmic reticulum|endoplasmic reticulum membrane|catalytic activity|transferase activity, transferring acyl groups|lipid metabolic process|biosynthetic process|pyridoxal phosphate binding|serine C-palmitoyltransferase activity|sphingomyelin biosynthetic process|sphingolipid biosynthetic process|sphinganine biosynthetic process|sphin…	path:hsa00600,path:hsa04071	Sphingolipid metabolism|Sphingolipid signaling pathway
FNIP2	7.9506e-218	2.15641	0.946	0.71	2.91e-213	4.45805	Up	ENSG00000052795	protein_coding	folliculin interacting protein 2 [Source:HGNC Symbol;Acc:HGNC:29280]	--	GO:0005737,GO:0006974,GO:0043086,GO:0005515,GO:0000122,GO:0033138,GO:0031334,GO:0006468,GO:0051087,GO:0001932,GO:0008630,GO:0042030,GO:0010823,GO:1904262	cytoplasm|cellular response to DNA damage stimulus|negative regulation of catalytic activity|protein binding|negative regulation of transcription by RNA polymerase II|positive regulation of peptidyl-serine phosphorylation|positive regulation of protein complex assembly|protein phosphorylation|chaperone binding|regulation of protein phosphorylation|intrinsic apoptotic signaling pathway in response…	path:hsa04150	mTOR signaling pathway
ARRDC3	9.81917e-218	1.54789	0.852	0.282	3.59392e-213	2.92389	Up	ENSG00000113369	protein_coding	arrestin domain containing 3 [Source:HGNC Symbol;Acc:HGNC:29263]	--	GO:0005737,GO:0016020,GO:0005886,GO:0005515,GO:0005764,GO:0005768,GO:0005769,GO:0120163,GO:0051443,GO:0031699,GO:0001659,GO:0031651,GO:0043588,GO:0060613,GO:0071878,GO:0090327	cytoplasm|membrane|plasma membrane|protein binding|lysosome|endosome|early endosome|negative regulation of cold-induced thermogenesis|positive regulation of ubiquitin-protein transferase activity|beta-3 adrenergic receptor binding|temperature homeostasis|negative regulation of heat generation|skin development|fat pad development|negative regulation of adenylate cyclase-activating adrenergic recep…	--	--
FCHSD2	1.1429e-217	-1.36813	0.739	0.969	4.18315e-213	0.387392	Down	ENSG00000137478	protein_coding	FCH and double SH3 domains 2 [Source:HGNC Symbol;Acc:HGNC:29114]	--	GO:0005737,GO:0016020,GO:0015031,GO:0005886,GO:0042995,GO:0005515,GO:0030054,GO:0005905,GO:0008289,GO:0006897,GO:0032420,GO:0005547,GO:0043325,GO:0072583,GO:0030838,GO:0031594,GO:0007274,GO:0055037,GO:0030833,GO:2000601,GO:0120043,GO:0044803	cytoplasm|membrane|protein transport|plasma membrane|cell projection|protein binding|cell junction|clathrin-coated pit|lipid binding|endocytosis|stereocilium|phosphatidylinositol-3,4,5-trisphosphate binding|phosphatidylinositol-3,4-bisphosphate binding|clathrin-dependent endocytosis|positive regulation of actin filament polymerization|neuromuscular junction|neuromuscular synaptic transmission|rec…	--	--
NFIA	8.66809e-217	-1.492	0.258	0.798	3.17261e-212	0.355519	Down	ENSG00000162599	protein_coding	nuclear factor I A [Source:HGNC Symbol;Acc:HGNC:7784]	CTF/NFI	GO:0005634,GO:0005654,GO:0006355,GO:0003677,GO:0003700,GO:0030054,GO:0006260,GO:0005622,GO:0000981,GO:0045944,GO:0000122,GO:0000790,GO:0000978,GO:0001228,GO:0008134,GO:0019079,GO:0003682,GO:0060074,GO:0072189	nucleus|nucleoplasm|regulation of transcription, DNA-templated|DNA binding|DNA-binding transcription factor activity|cell junction|DNA replication|intracellular|DNA-binding transcription factor activity, RNA polymerase II-specific|positive regulation of transcription by RNA polymerase II|negative regulation of transcription by RNA polymerase II|nuclear chromatin|RNA polymerase II proximal promote…	--	--
PLEK	4.79657e-216	1.83558	0.966	0.728	1.75559e-211	3.56914	Up	ENSG00000115956	protein_coding	pleckstrin [Source:HGNC Symbol;Acc:HGNC:9070]	--	GO:0005737,GO:0016020,GO:0035556,GO:0005515,GO:0005576,GO:0005886,GO:0005829,GO:0042803,GO:0070527,GO:0002576,GO:0010572,GO:0031529,GO:0007229,GO:0031532,GO:0033625,GO:0032587,GO:0005080,GO:0043325,GO:0002244,GO:0006904,GO:0010920,GO:0010925,GO:0030030,GO:0030836,GO:0030845,GO:0030866,GO:0032233,GO:0045744,GO:0046488,GO:0050849,GO:0060305,GO:0070493,GO:0070528,GO:0070560	cytoplasm|membrane|intracellular signal transduction|protein binding|extracellular region|plasma membrane|cytosol|protein homodimerization activity|platelet aggregation|platelet degranulation|positive regulation of platelet activation|ruffle organization|integrin-mediated signaling pathway|actin cytoskeleton reorganization|positive regulation of integrin activation|ruffle membrane|protein kinase …	--	--
AC012150.1	2.91913e-215	-1.47129	0.274	0.807	1.06843e-210	0.36066	Down	ENSG00000257258	lncRNA	novel transcript	--	--	--	--	--
APPL2	3.29566e-215	-1.39438	0.41	0.862	1.20625e-210	0.380408	Down	ENSG00000136044	protein_coding	adaptor protein, phosphotyrosine interacting with PH domain and leucine zipper 2 [Source:HGNC Symbol;Acc:HGNC:18242]	--	GO:0005634,GO:0005737,GO:0016020,GO:0042803,GO:0005886,GO:0042995,GO:0005515,GO:0007165,GO:0007049,GO:0031410,GO:0005768,GO:0035091,GO:0070062,GO:0030670,GO:0031901,GO:0032587,GO:0010008,GO:0008283,GO:0006606,GO:0001726,GO:0031982,GO:0051289,GO:0007179,GO:0044877,GO:0001786,GO:0042593,GO:1900016,GO:0032009,GO:0045335,GO:0002024,GO:0045088,GO:0035729,GO:0050768,GO:0044354,GO:0046325,GO:0060100,GO:…	nucleus|cytoplasm|membrane|protein homodimerization activity|plasma membrane|cell projection|protein binding|signal transduction|cell cycle|cytoplasmic vesicle|endosome|phosphatidylinositol binding|extracellular exosome|phagocytic vesicle membrane|early endosome membrane|ruffle membrane|endosome membrane|cell population proliferation|protein import into nucleus|ruffle|vesicle|protein homotetramer…	--	--
HIF1A	1.98558e-214	1.6931	0.974	0.8	7.26742e-210	3.2335	Up	ENSG00000100644	protein_coding	hypoxia inducible factor 1 subunit alpha [Source:HGNC Symbol;Acc:HGNC:4910]	Others	GO:0043536,GO:0010628,GO:0010629,GO:0045766,GO:0030949,GO:0010634,GO:0045648,GO:0005737,GO:0005634,GO:0071456,GO:0032963,GO:0045893,GO:0016607,GO:0005654,GO:0046983,GO:0006355,GO:0003677,GO:0003700,GO:1904115,GO:0005829,GO:0005515,GO:0016604,GO:0000981,GO:0006357,GO:0045944,GO:0000790,GO:0016567,GO:0019901,GO:0006366,GO:0016579,GO:0043687,GO:0061418,GO:0001228,GO:0001666,GO:0031625,GO:0046982,GO:…	positive regulation of blood vessel endothelial cell migration|positive regulation of gene expression|negative regulation of gene expression|positive regulation of angiogenesis|positive regulation of vascular endothelial growth factor receptor signaling pathway|positive regulation of epithelial cell migration|positive regulation of erythrocyte differentiation|cytoplasm|nucleus|cellular response t…	path:hsa04066,path:hsa04137,path:hsa04140,path:hsa04659,path:hsa04919,path:hsa05167,path:hsa05200,path:hsa05205,path:hsa05211,path:hsa05230,path:hsa05231	HIF-1 signaling pathway|Mitophagy - animal|Autophagy - animal|Th17 cell differentiation|Thyroid hormone signaling pathway|Kaposi sarcoma-associated herpesvirus infection|Pathways in cancer|Proteoglycans in cancer|Renal cell carcinoma|Central carbon metabolism in cancer|Choline metabolism in cancer
NFKBIA	2.58107e-214	2.50902	0.943	0.702	9.44696e-210	5.69234	Up	ENSG00000100906	protein_coding	NFKB inhibitor alpha [Source:HGNC Symbol;Acc:HGNC:7797]	--	GO:0045944,GO:0005634,GO:0005737,GO:0005829,GO:0005886,GO:0005515,GO:0042802,GO:0005654,GO:0016579,GO:0070498,GO:0016032,GO:0031625,GO:0008134,GO:0019899,GO:0042994,GO:0006915,GO:0043066,GO:0007249,GO:0051059,GO:0032270,GO:0010745,GO:0010875,GO:0010888,GO:0043392,GO:0033256,GO:1901222,GO:0008139,GO:0006606,GO:0007253,GO:0010468,GO:0031663,GO:0032088,GO:0032495,GO:0032496,GO:0033209,GO:0034142,GO:…	positive regulation of transcription by RNA polymerase II|nucleus|cytoplasm|cytosol|plasma membrane|protein binding|identical protein binding|nucleoplasm|protein deubiquitination|interleukin-1-mediated signaling pathway|viral process|ubiquitin protein ligase binding|transcription factor binding|enzyme binding|cytoplasmic sequestering of transcription factor|apoptotic process|negative regulation o…	path:hsa04024,path:hsa04062,path:hsa04064,path:hsa04210,path:hsa04380,path:hsa04620,path:hsa04621,path:hsa04622,path:hsa04623,path:hsa04625,path:hsa04657,path:hsa04658,path:hsa04659,path:hsa04660,path:hsa04662,path:hsa04668,path:hsa04722,path:hsa04920,path:hsa04926,path:hsa04931,path:hsa05120,path:hsa05131,path:hsa05134,path:hsa05140,path:hsa05142,path:hsa05145,path:hsa05160,path:hsa05161,path:hs…	cAMP signaling pathway|Chemokine signaling pathway|NF-kappa B signaling pathway|Apoptosis|Osteoclast differentiation|Toll-like receptor signaling pathway|NOD-like receptor signaling pathway|RIG-I-like receptor signaling pathway|Cytosolic DNA-sensing pathway|C-type lectin receptor signaling pathway|IL-17 signaling pathway|Th1 and Th2 cell differentiation|Th17 cell differentiation|T cell receptor s…
MT-ND3	2.69759e-214	1.60315	0.998	0.94	9.87345e-210	3.03807	Up	ENSG00000198840	protein_coding	mitochondrially encoded NADH:ubiquinone oxidoreductase core subunit 3 [Source:HGNC Symbol;Acc:HGNC:7458]	--	GO:0016020,GO:0016021,GO:0055114,GO:0005739,GO:0005515,GO:0070469,GO:0008137,GO:0031966,GO:0005747,GO:0006120,GO:0032981,GO:0005743,GO:0006979,GO:0009642,GO:0009725,GO:0071385	membrane|integral component of membrane|oxidation-reduction process|mitochondrion|protein binding|respirasome|NADH dehydrogenase (ubiquinone) activity|mitochondrial membrane|mitochondrial respiratory chain complex I|mitochondrial electron transport, NADH to ubiquinone|mitochondrial respiratory chain complex I assembly|mitochondrial inner membrane|response to oxidative stress|response to light int…	--	--
RASGEF1C	2.96141e-214	-1.88473	0.4	0.839	1.0839e-209	0.270795	Down	ENSG00000146090	protein_coding	RasGEF domain family member 1C [Source:HGNC Symbol;Acc:HGNC:27400]	--	GO:0007264,GO:0005085,GO:0005622	small GTPase mediated signal transduction|guanyl-nucleotide exchange factor activity|intracellular	--	--
G0S2	3.99932e-214	3.50502	0.594	0.013	1.46379e-209	11.3531	Up	ENSG00000123689	protein_coding	G0/G1 switch 2 [Source:HGNC Symbol;Acc:HGNC:30229]	--	GO:0005739,GO:0006915,GO:0005515,GO:0003674,GO:0097191,GO:0120162,GO:0019216,GO:2001238,GO:0005811	mitochondrion|apoptotic process|protein binding|molecular_function|extrinsic apoptotic signaling pathway|positive regulation of cold-induced thermogenesis|regulation of lipid metabolic process|positive regulation of extrinsic apoptotic signaling pathway|lipid droplet	--	--
SLCO2B1	4.4105e-214	-1.35123	0.889	0.987	1.61429e-209	0.391959	Down	ENSG00000137491	protein_coding	solute carrier organic anion transporter family member 2B1 [Source:HGNC Symbol;Acc:HGNC:10962]	--	GO:0055085,GO:0016020,GO:0005215,GO:0016021,GO:0006811,GO:0005886,GO:0015125,GO:0015347,GO:0001889,GO:0015721,GO:0071718,GO:0016324,GO:0005515,GO:0043252,GO:0005887,GO:0009986,GO:0008514	transmembrane transport|membrane|transporter activity|integral component of membrane|ion transport|plasma membrane|bile acid transmembrane transporter activity|sodium-independent organic anion transmembrane transporter activity|liver development|bile acid and bile salt transport|sodium-independent icosanoid transport|apical plasma membrane|protein binding|sodium-independent organic anion transpor…	--	--
METTL7A	6.60285e-214	-1.33496	0.356	0.819	2.41671e-209	0.396404	Down	ENSG00000185432	protein_coding	methyltransferase like 7A [Source:HGNC Symbol;Acc:HGNC:24550]	--	GO:0016020,GO:0016021,GO:0016740,GO:0008168,GO:0032259,GO:0005783,GO:0005811,GO:0005576,GO:0043312,GO:1904724	membrane|integral component of membrane|transferase activity|methyltransferase activity|methylation|endoplasmic reticulum|lipid droplet|extracellular region|neutrophil degranulation|tertiary granule lumen	--	--
RGS16	8.93062e-214	2.1621	0.812	0.205	3.2687e-209	4.47566	Up	ENSG00000143333	protein_coding	regulator of G protein signaling 16 [Source:HGNC Symbol;Acc:HGNC:9997]	--	GO:0016020,GO:0007186,GO:0005096,GO:0005886,GO:0005515,GO:0043547,GO:0007601,GO:0009968,GO:0005737,GO:0003924,GO:0008277,GO:0005516,GO:0031224	membrane|G protein-coupled receptor signaling pathway|GTPase activator activity|plasma membrane|protein binding|positive regulation of GTPase activity|visual perception|negative regulation of signal transduction|cytoplasm|GTPase activity|regulation of G protein-coupled receptor signaling pathway|calmodulin binding|intrinsic component of membrane	--	--
CTNND1	1.01206e-213	-1.23475	0.756	0.948	3.70425e-209	0.424915	Down	ENSG00000198561	protein_coding	catenin delta 1 [Source:HGNC Symbol;Acc:HGNC:2515]	--	GO:0090090,GO:0005634,GO:0005737,GO:0016020,GO:0007155,GO:0005886,GO:0005515,GO:0045296,GO:0016055,GO:0098609,GO:0030496,GO:0070062,GO:0050821,GO:0005911,GO:0005913,GO:0005829,GO:0005102,GO:0007043,GO:0034332,GO:0035635,GO:0044331,GO:0099072,GO:0016342,GO:0019901,GO:0050839,GO:0007420,GO:0005915,GO:0030027,GO:0030426,GO:0043197,GO:0045202,GO:0098685,GO:0098686,GO:0098831,GO:0098978,GO:0099092	negative regulation of canonical Wnt signaling pathway|nucleus|cytoplasm|membrane|cell adhesion|plasma membrane|protein binding|cadherin binding|Wnt signaling pathway|cell-cell adhesion|midbody|extracellular exosome|protein stabilization|cell-cell junction|cell-cell adherens junction|cytosol|signaling receptor binding|cell-cell junction assembly|adherens junction organization|entry of bacterium i…	path:hsa04015,path:hsa04520,path:hsa04670	Rap1 signaling pathway|Adherens junction|Leukocyte transendothelial migration
KCNQ1	1.10238e-213	-1.31424	0.299	0.814	4.03484e-209	0.402136	Down	ENSG00000053918	protein_coding	potassium voltage-gated channel subfamily Q member 1 [Source:HGNC Symbol;Acc:HGNC:6294]	--	GO:0016020,GO:0016021,GO:0055085,GO:0005216,GO:0006811,GO:0005249,GO:0005267,GO:0006813,GO:0071805,GO:0008076,GO:0010460,GO:0060452,GO:0008016,GO:0060307,GO:0005737,GO:0005783,GO:0005244,GO:0034765,GO:0005886,GO:0005515,GO:0031410,GO:0030659,GO:0045121,GO:0005251,GO:1902282,GO:0097623,GO:0005768,GO:0005769,GO:0005516,GO:0016323,GO:0044325,GO:0005546,GO:0060453,GO:0061337,GO:0070293,GO:0097110,GO:…	membrane|integral component of membrane|transmembrane transport|ion channel activity|ion transport|voltage-gated potassium channel activity|potassium channel activity|potassium ion transport|potassium ion transmembrane transport|voltage-gated potassium channel complex|positive regulation of heart rate|positive regulation of cardiac muscle contraction|regulation of heart contraction|regulation of …	path:hsa04261,path:hsa04725,path:hsa04971,path:hsa04972,path:hsa04974,path:hsa05110	Adrenergic signaling in cardiomyocytes|Cholinergic synapse|Gastric acid secretion|Pancreatic secretion|Protein digestion and absorption|Vibrio cholerae infection
MCF2L	2.29922e-212	-1.33858	0.531	0.891	8.41537e-208	0.395411	Down	ENSG00000126217	protein_coding	MCF.2 cell line derived transforming sequence like [Source:HGNC Symbol;Acc:HGNC:14576]	--	GO:0005737,GO:0016020,GO:0035556,GO:0005615,GO:0005886,GO:0005085,GO:0005089,GO:0035023,GO:0008289,GO:0035091,GO:0005829,GO:0051056,GO:0012505,GO:0007186,GO:0043065,GO:0005515	cytoplasm|membrane|intracellular signal transduction|extracellular space|plasma membrane|guanyl-nucleotide exchange factor activity|Rho guanyl-nucleotide exchange factor activity|regulation of Rho protein signal transduction|lipid binding|phosphatidylinositol binding|cytosol|regulation of small GTPase mediated signal transduction|endomembrane system|G protein-coupled receptor signaling pathway|po…	--	--
CCL3L1	6.688e-212	3.38346	0.939	0.674	2.44788e-207	10.4357	Up	ENSG00000276085	protein_coding	C-C motif chemokine ligand 3 like 1 [Source:HGNC Symbol;Acc:HGNC:10628]	--	GO:0005576,GO:0005615,GO:0007186,GO:0006955,GO:0005125,GO:0006954,GO:0008009,GO:0006935,GO:0048020,GO:0002548,GO:0030593,GO:0043547,GO:0048245,GO:0048247,GO:0070098,GO:0070374,GO:0071346,GO:0071347,GO:0071356,GO:0008285,GO:0019221	extracellular region|extracellular space|G protein-coupled receptor signaling pathway|immune response|cytokine activity|inflammatory response|chemokine activity|chemotaxis|CCR chemokine receptor binding|monocyte chemotaxis|neutrophil chemotaxis|positive regulation of GTPase activity|eosinophil chemotaxis|lymphocyte chemotaxis|chemokine-mediated signaling pathway|positive regulation of ERK1 and ER…	--	--
CACNB4	4.22016e-211	-1.80718	0.235	0.762	1.54462e-206	0.285748	Down	ENSG00000182389	protein_coding	calcium voltage-gated channel auxiliary subunit beta 4 [Source:HGNC Symbol;Acc:HGNC:1404]	--	GO:0005244,GO:0006811,GO:0034765,GO:0005515,GO:0006816,GO:0070588,GO:0005245,GO:0005262,GO:0005891,GO:0005886,GO:0007528,GO:0007268,GO:0005829,GO:0061337,GO:0008331,GO:0051899,GO:1901385,GO:0009898	voltage-gated ion channel activity|ion transport|regulation of ion transmembrane transport|protein binding|calcium ion transport|calcium ion transmembrane transport|voltage-gated calcium channel activity|calcium channel activity|voltage-gated calcium channel complex|plasma membrane|neuromuscular junction development|chemical synaptic transmission|cytosol|cardiac conduction|high voltage-gated calc…	path:hsa04010,path:hsa04260,path:hsa04261,path:hsa04921,path:hsa05410,path:hsa05412,path:hsa05414	MAPK signaling pathway|Cardiac muscle contraction|Adrenergic signaling in cardiomyocytes|Oxytocin signaling pathway|Hypertrophic cardiomyopathy (HCM)|Arrhythmogenic right ventricular cardiomyopathy (ARVC)|Dilated cardiomyopathy (DCM)
LINC01374	5.26867e-211	-1.95554	0.476	0.874	1.92839e-206	0.257825	Down	ENSG00000280560	lncRNA	long intergenic non-protein coding RNA 1374 [Source:HGNC Symbol;Acc:HGNC:50631]	--	--	--	--	--
PLA2G4A	7.82431e-210	-1.84002	0.324	0.8	2.86378e-205	0.279317	Down	ENSG00000116711	protein_coding	phospholipase A2 group IVA [Source:HGNC Symbol;Acc:HGNC:9035]	--	GO:0005737,GO:0046872,GO:0005829,GO:0016787,GO:0005509,GO:0004620,GO:0006629,GO:0009395,GO:0016042,GO:0005811,GO:0031410,GO:0005544,GO:0004623,GO:0102567,GO:0102568,GO:0005634,GO:0005783,GO:0005794,GO:0005789,GO:0047498,GO:0005743,GO:0019369,GO:0006654,GO:0036148,GO:0036149,GO:0036150,GO:0036151,GO:0036152,GO:0004622,GO:0006644,GO:0046475,GO:0035965,GO:0006663,GO:0006690,GO:0042127,GO:0046456,GO:…	cytoplasm|metal ion binding|cytosol|hydrolase activity|calcium ion binding|phospholipase activity|lipid metabolic process|phospholipid catabolic process|lipid catabolic process|lipid droplet|cytoplasmic vesicle|calcium-dependent phospholipid binding|phospholipase A2 activity|phospholipase A2 activity (consuming 1,2-dipalmitoylphosphatidylcholine)|phospholipase A2 activity consuming 1,2-dioleoylph…	path:hsa00564,path:hsa00565,path:hsa00590,path:hsa00591,path:hsa00592,path:hsa04010,path:hsa04014,path:hsa04072,path:hsa04217,path:hsa04270,path:hsa04370,path:hsa04611,path:hsa04664,path:hsa04666,path:hsa04724,path:hsa04726,path:hsa04730,path:hsa04750,path:hsa04912,path:hsa04913,path:hsa04921,path:hsa05231	Glycerophospholipid metabolism|Ether lipid metabolism|Arachidonic acid metabolism|Linoleic acid metabolism|alpha-Linolenic acid metabolism|MAPK signaling pathway|Ras signaling pathway|Phospholipase D signaling pathway|Necroptosis|Vascular smooth muscle contraction|VEGF signaling pathway|Platelet activation|Fc epsilon RI signaling pathway|Fc gamma R-mediated phagocytosis|Glutamatergic synapse|Sero…
KLF6	6.31784e-209	2.08325	0.959	0.799	2.31239e-204	4.2376	Up	ENSG00000067082	protein_coding	Kruppel like factor 6 [Source:HGNC Symbol;Acc:HGNC:2235]	zf-C2H2	GO:0003676,GO:0005634,GO:0043231,GO:0046872,GO:0005730,GO:0005829,GO:0003677,GO:0001650,GO:0005515,GO:0045893,GO:0000981,GO:0006357,GO:0000790,GO:0000978,GO:0001228,GO:0045944,GO:0030183	nucleic acid binding|nucleus|intracellular membrane-bounded organelle|metal ion binding|nucleolus|cytosol|DNA binding|fibrillar center|protein binding|positive regulation of transcription, DNA-templated|DNA-binding transcription factor activity, RNA polymerase II-specific|regulation of transcription by RNA polymerase II|nuclear chromatin|RNA polymerase II proximal promoter sequence-specific DNA b…	--	--
SOCS3	6.59733e-209	1.43111	0.765	0.144	2.41469e-204	2.69653	Up	ENSG00000184557	protein_coding	suppressor of cytokine signaling 3 [Source:HGNC Symbol;Acc:HGNC:19391]	--	GO:0043066,GO:0016567,GO:0035556,GO:0005515,GO:0043551,GO:0007259,GO:0005829,GO:0040008,GO:0043687,GO:0006469,GO:0046854,GO:0046935,GO:0005942,GO:0019221,GO:0009968,GO:0001784,GO:0004860,GO:0001932,GO:0042531,GO:0042532,GO:0045595,GO:0045597,GO:0046426,GO:0046627,GO:0050728,GO:0060334,GO:0060670,GO:0060674,GO:0060707,GO:0060708,GO:0070102,GO:1990830	negative regulation of apoptotic process|protein ubiquitination|intracellular signal transduction|protein binding|regulation of phosphatidylinositol 3-kinase activity|receptor signaling pathway via JAK-STAT|cytosol|regulation of growth|post-translational protein modification|negative regulation of protein kinase activity|phosphatidylinositol phosphorylation|1-phosphatidylinositol-3-kinase regulat…	path:hsa04120,path:hsa04380,path:hsa04630,path:hsa04668,path:hsa04910,path:hsa04917,path:hsa04920,path:hsa04930,path:hsa04931,path:hsa04932,path:hsa05160,path:hsa05164,path:hsa05168	Ubiquitin mediated proteolysis|Osteoclast differentiation|Jak-STAT signaling pathway|TNF signaling pathway|Insulin signaling pathway|Prolactin signaling pathway|Adipocytokine signaling pathway|Type II diabetes mellitus|Insulin resistance|Non-alcoholic fatty liver disease (NAFLD)|Hepatitis C|Influenza A|Herpes simplex infection
DOCK2	1.39001e-208	-1.14737	0.879	0.968	5.08757e-204	0.451447	Down	ENSG00000134516	protein_coding	dedicator of cytokinesis 2 [Source:HGNC Symbol;Acc:HGNC:2988]	--	GO:0005737,GO:0016020,GO:0007264,GO:0005085,GO:0043547,GO:0030036,GO:0005856,GO:0005515,GO:0005576,GO:0005829,GO:0070062,GO:0012505,GO:0043312,GO:0005096,GO:0001766,GO:0001768,GO:0001771,GO:0002277,GO:0006935,GO:0007010,GO:0042098,GO:0042110,GO:0044351,GO:0045059,GO:0045060,GO:0046631,GO:0046633,GO:0050766,GO:0035580,GO:0050690,GO:0030676,GO:0042608	cytoplasm|membrane|small GTPase mediated signal transduction|guanyl-nucleotide exchange factor activity|positive regulation of GTPase activity|actin cytoskeleton organization|cytoskeleton|protein binding|extracellular region|cytosol|extracellular exosome|endomembrane system|neutrophil degranulation|GTPase activator activity|membrane raft polarization|establishment of T cell polarity|immunological…	path:hsa04062,path:hsa04666	Chemokine signaling pathway|Fc gamma R-mediated phagocytosis
EIF4A1	5.86317e-208	1.07899	0.986	0.882	2.14598e-203	2.11256	Up	ENSG00000161960	protein_coding	eukaryotic translation initiation factor 4A1 [Source:HGNC Symbol;Acc:HGNC:3282]	--	GO:0003676,GO:0005524,GO:0000166,GO:0016787,GO:0004386,GO:0003723,GO:0005737,GO:0016020,GO:0003743,GO:0006412,GO:0006413,GO:0005515,GO:0003724,GO:0003729,GO:0000339,GO:0005829,GO:0070062,GO:0016032,GO:0003725,GO:0016281,GO:0008135,GO:0002183	nucleic acid binding|ATP binding|nucleotide binding|hydrolase activity|helicase activity|RNA binding|cytoplasm|membrane|translation initiation factor activity|translation|translational initiation|protein binding|RNA helicase activity|mRNA binding|RNA cap binding|cytosol|extracellular exosome|viral process|double-stranded RNA binding|eukaryotic translation initiation factor 4F complex|translation …	path:hsa03013	RNA transport
SLC8A1	1.45512e-206	-1.41357	0.841	0.977	5.32587e-202	0.37538	Down	ENSG00000183023	protein_coding	solute carrier family 8 member A1 [Source:HGNC Symbol;Acc:HGNC:11068]	--	GO:0010881,GO:0002027,GO:0016020,GO:0016021,GO:0055085,GO:0046872,GO:0005654,GO:0005886,GO:0006811,GO:0005515,GO:0015297,GO:0006814,GO:0006816,GO:0005509,GO:0070588,GO:0007154,GO:0005516,GO:0005432,GO:0030501,GO:0044325,GO:0006936,GO:1903779,GO:0042383,GO:0035725,GO:0010649,GO:0060048,GO:0071313,GO:0030018,GO:0070509,GO:0035994,GO:0055074,GO:0030506,GO:0005887,GO:0086012,GO:0030315,GO:0014704,GO:…	regulation of cardiac muscle contraction by regulation of the release of sequestered calcium ion|regulation of heart rate|membrane|integral component of membrane|transmembrane transport|metal ion binding|nucleoplasm|plasma membrane|ion transport|protein binding|antiporter activity|sodium ion transport|calcium ion transport|calcium ion binding|calcium ion transmembrane transport|cell communication…	path:hsa04020,path:hsa04022,path:hsa04260,path:hsa04261,path:hsa04371,path:hsa04740,path:hsa04961,path:hsa04974,path:hsa04978,path:hsa05410,path:hsa05412,path:hsa05414	Calcium signaling pathway|cGMP-PKG signaling pathway|Cardiac muscle contraction|Adrenergic signaling in cardiomyocytes|Apelin signaling pathway|Olfactory transduction|Endocrine and other factor-regulated calcium reabsorption|Protein digestion and absorption|Mineral absorption|Hypertrophic cardiomyopathy (HCM)|Arrhythmogenic right ventricular cardiomyopathy (ARVC)|Dilated cardiomyopathy (DCM)
PGM5	1.95038e-206	-1.23931	0.147	0.703	7.13857e-202	0.423576	Down	ENSG00000154330	protein_coding	phosphoglucomutase 5 [Source:HGNC Symbol;Acc:HGNC:8908]	--	GO:0005737,GO:0046872,GO:0000287,GO:0007155,GO:0005975,GO:0005856,GO:0030054,GO:0016868,GO:0005925,GO:0071704,GO:0005829,GO:0006006,GO:0042383,GO:0001725,GO:0005912,GO:0030018,GO:0014704,GO:0009898,GO:0043034,GO:0005198,GO:0016010,GO:0030239,GO:0004614,GO:0014706,GO:0005913,GO:0005914,GO:0030055	cytoplasm|metal ion binding|magnesium ion binding|cell adhesion|carbohydrate metabolic process|cytoskeleton|cell junction|intramolecular transferase activity, phosphotransferases|focal adhesion|organic substance metabolic process|cytosol|glucose metabolic process|sarcolemma|stress fiber|adherens junction|Z disc|intercalated disc|cytoplasmic side of plasma membrane|costamere|structural molecule ac…	--	--
ID2	2.09965e-206	1.77293	0.955	0.621	7.68494e-202	3.41747	Up	ENSG00000115738	protein_coding	inhibitor of DNA binding 2 [Source:HGNC Symbol;Acc:HGNC:5361]	bHLH	GO:0005737,GO:0005634,GO:0046983,GO:0019216,GO:0005515,GO:0045892,GO:0048511,GO:0007275,GO:0032922,GO:0045893,GO:0003700,GO:0030182,GO:0000981,GO:0008134,GO:0051726,GO:0010628,GO:0032991,GO:0007623,GO:0005829,GO:0044325,GO:0010629,GO:0045665,GO:0042752,GO:0048661,GO:0090398,GO:0043153,GO:0071158,GO:0048557,GO:0001085,GO:0045475,GO:0048663,GO:0033598,GO:2000045,GO:0043392,GO:0043433,GO:0045777,GO:…	cytoplasm|nucleus|protein dimerization activity|regulation of lipid metabolic process|protein binding|negative regulation of transcription, DNA-templated|rhythmic process|multicellular organism development|circadian regulation of gene expression|positive regulation of transcription, DNA-templated|DNA-binding transcription factor activity|neuron differentiation|DNA-binding transcription factor act…	path:hsa04350,path:hsa04390,path:hsa04550,path:hsa05202	TGF-beta signaling pathway|Hippo signaling pathway|Signaling pathways regulating pluripotency of stem cells|Transcriptional misregulation in cancer
MT-ND1	2.80786e-206	1.5577	0.996	0.941	1.0277e-201	2.94384	Up	ENSG00000198888	protein_coding	mitochondrially encoded NADH:ubiquinone oxidoreductase core subunit 1 [Source:HGNC Symbol;Acc:HGNC:7455]	--	GO:0016020,GO:0016021,GO:0055114,GO:0005743,GO:0005739,GO:0005515,GO:0070469,GO:0009060,GO:0031966,GO:0008137,GO:0005747,GO:0003954,GO:0006120,GO:0032981,GO:0014070,GO:0033194,GO:0042493,GO:0030425,GO:0043025	membrane|integral component of membrane|oxidation-reduction process|mitochondrial inner membrane|mitochondrion|protein binding|respirasome|aerobic respiration|mitochondrial membrane|NADH dehydrogenase (ubiquinone) activity|mitochondrial respiratory chain complex I|NADH dehydrogenase activity|mitochondrial electron transport, NADH to ubiquinone|mitochondrial respiratory chain complex I assembly|re…	--	--
ADAM28	6.32773e-206	-1.24808	0.882	0.981	2.31601e-201	0.421008	Down	ENSG00000042980	protein_coding	ADAM metallopeptidase domain 28 [Source:HGNC Symbol;Acc:HGNC:206]	--	GO:0016020,GO:0016021,GO:0046872,GO:0016787,GO:0005739,GO:0005886,GO:0008233,GO:0006508,GO:0005576,GO:0004222,GO:0008237,GO:0007283	membrane|integral component of membrane|metal ion binding|hydrolase activity|mitochondrion|plasma membrane|peptidase activity|proteolysis|extracellular region|metalloendopeptidase activity|metallopeptidase activity|spermatogenesis	--	--
DENND3	8.56949e-205	-1.42278	0.747	0.936	3.13652e-200	0.372994	Down	ENSG00000105339	protein_coding	DENN domain containing 3 [Source:HGNC Symbol;Acc:HGNC:29134]	--	GO:0005623,GO:0017112,GO:0008333,GO:0044257,GO:0005515,GO:0005737,GO:0005085,GO:0005829	cell|Rab guanyl-nucleotide exchange factor activity|endosome to lysosome transport|cellular protein catabolic process|protein binding|cytoplasm|guanyl-nucleotide exchange factor activity|cytosol	--	--
SDC2	1.78975e-204	1.4687	0.635	0.051	6.55065e-200	2.76772	Up	ENSG00000169439	protein_coding	syndecan 2 [Source:HGNC Symbol;Acc:HGNC:10659]	--	GO:0016020,GO:0016021,GO:0005515,GO:0030154,GO:0048814,GO:0050900,GO:0005886,GO:0042802,GO:0009986,GO:0007399,GO:0008150,GO:0044267,GO:0016477,GO:0043687,GO:0062023,GO:0005788,GO:0048013,GO:0043202,GO:0001523,GO:0006024,GO:0006027,GO:0005796,GO:0030165,GO:0048813	membrane|integral component of membrane|protein binding|cell differentiation|regulation of dendrite morphogenesis|leukocyte migration|plasma membrane|identical protein binding|cell surface|nervous system development|biological_process|cellular protein metabolic process|cell migration|post-translational protein modification|collagen-containing extracellular matrix|endoplasmic reticulum lumen|ephri…	path:hsa04514,path:hsa05144,path:hsa05205,path:hsa05418	Cell adhesion molecules (CAMs)|Malaria|Proteoglycans in cancer|Fluid shear stress and atherosclerosis
AC131944.1	2.04744e-204	1.95229	0.905	0.355	7.49384e-200	3.86989	Up	ENSG00000286618	lncRNA	--	--	--	--	--	--
FGD2	3.03483e-204	-1.19196	0.394	0.863	1.11078e-199	0.437709	Down	ENSG00000146192	protein_coding	FYVE, RhoGEF and PH domain containing 2 [Source:HGNC Symbol;Acc:HGNC:3664]	--	GO:0005634,GO:0005737,GO:0016020,GO:0046872,GO:0005794,GO:0005886,GO:0005089,GO:0035023,GO:0005856,GO:0042995,GO:0005515,GO:0005085,GO:0005768,GO:0005769,GO:0005829,GO:0030027,GO:0051056,GO:0031901,GO:0032587,GO:0007010,GO:0007186,GO:0046847,GO:0030036,GO:0008360,GO:0001726,GO:0043087,GO:0043065,GO:0031267,GO:1901981,GO:0043507	nucleus|cytoplasm|membrane|metal ion binding|Golgi apparatus|plasma membrane|Rho guanyl-nucleotide exchange factor activity|regulation of Rho protein signal transduction|cytoskeleton|cell projection|protein binding|guanyl-nucleotide exchange factor activity|endosome|early endosome|cytosol|lamellipodium|regulation of small GTPase mediated signal transduction|early endosome membrane|ruffle membrane…	--	--
CSF3R	8.86682e-204	-1.18156	0.631	0.902	3.24535e-199	0.440876	Down	ENSG00000119535	protein_coding	colony stimulating factor 3 receptor [Source:HGNC Symbol;Acc:HGNC:2439]	--	GO:0016020,GO:0016021,GO:0007155,GO:0005886,GO:0005515,GO:0005576,GO:0004896,GO:0009897,GO:0043235,GO:0005887,GO:0007165,GO:0038023,GO:0019221,GO:0006952,GO:0019955,GO:0051916,GO:0030593,GO:0045637,GO:0097186	membrane|integral component of membrane|cell adhesion|plasma membrane|protein binding|extracellular region|cytokine receptor activity|external side of plasma membrane|receptor complex|integral component of plasma membrane|signal transduction|signaling receptor activity|cytokine-mediated signaling pathway|defense response|cytokine binding|granulocyte colony-stimulating factor binding|neutrophil ch…	path:hsa04060,path:hsa04151,path:hsa04630,path:hsa04640,path:hsa05200	Cytokine-cytokine receptor interaction|PI3K-Akt signaling pathway|Jak-STAT signaling pathway|Hematopoietic cell lineage|Pathways in cancer
FMNL2	1.97162e-203	1.64531	0.993	0.931	7.21633e-199	3.12815	Up	ENSG00000157827	protein_coding	formin like 2 [Source:HGNC Symbol;Acc:HGNC:18267]	--	GO:0005737,GO:0003779,GO:0030036,GO:0007010,GO:0016043,GO:0005829,GO:0017048,GO:0045296,GO:0022604,GO:0008360,GO:0030866,GO:0032794	cytoplasm|actin binding|actin cytoskeleton organization|cytoskeleton organization|cellular component organization|cytosol|Rho GTPase binding|cadherin binding|regulation of cell morphogenesis|regulation of cell shape|cortical actin cytoskeleton organization|GTPase activating protein binding	--	--
ARHGAP25	1.64473e-202	-1.60171	0.633	0.914	6.01989e-198	0.329486	Down	ENSG00000163219	protein_coding	Rho GTPase activating protein 25 [Source:HGNC Symbol;Acc:HGNC:28951]	--	GO:0007165,GO:0043547,GO:0005096,GO:0005829,GO:0051056,GO:0001891,GO:0007015,GO:0051058,GO:0006911	signal transduction|positive regulation of GTPase activity|GTPase activator activity|cytosol|regulation of small GTPase mediated signal transduction|phagocytic cup|actin filament organization|negative regulation of small GTPase mediated signal transduction|phagocytosis, engulfment	--	--
FTL	2.46932e-202	2.12986	1	0.994	9.03796e-198	4.37676	Up	ENSG00000087086	protein_coding	ferritin light chain [Source:HGNC Symbol;Acc:HGNC:3999]	--	GO:0005623,GO:0016020,GO:0046872,GO:0006879,GO:0055114,GO:0005515,GO:0008199,GO:0006826,GO:0005506,GO:0005576,GO:0042802,GO:0005737,GO:0005829,GO:0070062,GO:0043312,GO:0035578,GO:0004322,GO:0055072,GO:0008198,GO:0006880,GO:0008043,GO:0044754	cell|membrane|metal ion binding|cellular iron ion homeostasis|oxidation-reduction process|protein binding|ferric iron binding|iron ion transport|iron ion binding|extracellular region|identical protein binding|cytoplasm|cytosol|extracellular exosome|neutrophil degranulation|azurophil granule lumen|ferroxidase activity|iron ion homeostasis|ferrous iron binding|intracellular sequestering of iron ion…	path:hsa04216,path:hsa04217,path:hsa04978	Ferroptosis|Necroptosis|Mineral absorption
MT-CYB	3.73384e-201	1.57292	0.995	0.95	1.36662e-196	2.97507	Up	ENSG00000198727	protein_coding	mitochondrially encoded cytochrome b [Source:HGNC Symbol;Acc:HGNC:7427]	--	GO:0016020,GO:0016021,GO:0046872,GO:0055114,GO:0016491,GO:0005743,GO:0005739,GO:0070469,GO:0009055,GO:0022904,GO:0008121,GO:0006122,GO:0044877,GO:0001666,GO:0007584,GO:0009408,GO:0009636,GO:0009725,GO:0010243,GO:0014070,GO:0015990,GO:0031100,GO:0033590,GO:0033762,GO:0042493,GO:0042538,GO:0045471,GO:0046686,GO:0046688,GO:0046689,GO:0051592,GO:0055093,GO:0005750,GO:0009535,GO:0031305,GO:0032991,GO:…	membrane|integral component of membrane|metal ion binding|oxidation-reduction process|oxidoreductase activity|mitochondrial inner membrane|mitochondrion|respirasome|electron transfer activity|respiratory electron transport chain|ubiquinol-cytochrome-c reductase activity|mitochondrial electron transport, ubiquinol to cytochrome c|protein-containing complex binding|response to hypoxia|response to n…	--	--
DEPTOR	4.35699e-200	-1.26488	0.079	0.637	1.5947e-195	0.416134	Down	ENSG00000155792	protein_coding	DEP domain containing MTOR interacting protein [Source:HGNC Symbol;Acc:HGNC:22953]	--	GO:0035556,GO:0032007,GO:0005515,GO:0006469,GO:0005622,GO:0045792,GO:2001236	intracellular signal transduction|negative regulation of TOR signaling|protein binding|negative regulation of protein kinase activity|intracellular|negative regulation of cell size|regulation of extrinsic apoptotic signaling pathway	path:hsa04140,path:hsa04150	Autophagy - animal|mTOR signaling pathway
LDLRAD4	5.22661e-200	-1.40096	0.908	0.977	1.91299e-195	0.378676	Down	ENSG00000168675	protein_coding	low density lipoprotein receptor class A domain containing 4 [Source:HGNC Symbol;Acc:HGNC:1224]	--	GO:0005515,GO:0016020,GO:0016021,GO:0043231,GO:0005654,GO:0005768,GO:0031901,GO:0009968,GO:0070412,GO:0010719,GO:0010991,GO:0030336,GO:0030512,GO:0060394	protein binding|membrane|integral component of membrane|intracellular membrane-bounded organelle|nucleoplasm|endosome|early endosome membrane|negative regulation of signal transduction|R-SMAD binding|negative regulation of epithelial to mesenchymal transition|negative regulation of SMAD protein complex assembly|negative regulation of cell migration|negative regulation of transforming growth facto…	--	--
NCS1	9.71601e-200	0.970682	0.597	0.031	3.55616e-195	1.95977	Up	ENSG00000107130	protein_coding	neuronal calcium sensor 1 [Source:HGNC Symbol;Acc:HGNC:3953]	--	GO:0005737,GO:0016020,GO:0043231,GO:0046872,GO:0005509,GO:0005794,GO:0005886,GO:0005515,GO:0048471,GO:0030054,GO:0045202,GO:0045211,GO:0070588,GO:0000287,GO:0005245,GO:0019901,GO:0099626,GO:0010975,GO:0045921,GO:0048015,GO:0099509,GO:2000300,GO:0005829,GO:0030424,GO:0030425,GO:0031045,GO:0031410,GO:0044305,GO:0098794,GO:0098978,GO:0099523,GO:0099524,GO:0014069	cytoplasm|membrane|intracellular membrane-bounded organelle|metal ion binding|calcium ion binding|Golgi apparatus|plasma membrane|protein binding|perinuclear region of cytoplasm|cell junction|synapse|postsynaptic membrane|calcium ion transmembrane transport|magnesium ion binding|voltage-gated calcium channel activity|protein kinase binding|voltage-gated calcium channel activity involved in regula…	--	--
MPP1	4.22204e-199	1.14656	0.843	0.336	1.54531e-194	2.21386	Up	ENSG00000130830	protein_coding	membrane palmitoylated protein 1 [Source:HGNC Symbol;Acc:HGNC:7219]	--	GO:0016607,GO:0016020,GO:0005829,GO:0005886,GO:0042995,GO:0005515,GO:0032420,GO:0046037,GO:0046710,GO:0007165,GO:0004385,GO:0005622,GO:0090022,GO:0030863	nuclear speck|membrane|cytosol|plasma membrane|cell projection|protein binding|stereocilium|GMP metabolic process|GDP metabolic process|signal transduction|guanylate kinase activity|intracellular|regulation of neutrophil chemotaxis|cortical cytoskeleton	--	--
FKBP5	5.20313e-196	-1.54012	0.634	0.915	1.9044e-191	0.343857	Down	ENSG00000096060	protein_coding	FKBP prolyl isomerase 5 [Source:HGNC Symbol;Acc:HGNC:3721]	--	GO:0005634,GO:0005737,GO:0016020,GO:0016853,GO:0005654,GO:0003755,GO:0000413,GO:0005515,GO:0031072,GO:0005829,GO:0070062,GO:0005528,GO:0061077,GO:0006457,GO:0009617	nucleus|cytoplasm|membrane|isomerase activity|nucleoplasm|peptidyl-prolyl cis-trans isomerase activity|protein peptidyl-prolyl isomerization|protein binding|heat shock protein binding|cytosol|extracellular exosome|FK506 binding|chaperone-mediated protein folding|protein folding|response to bacterium	path:hsa04915	Estrogen signaling pathway
CCL4	7.85919e-196	3.12944	0.908	0.558	2.87654e-191	8.75093	Up	ENSG00000275302	protein_coding	C-C motif chemokine ligand 4 [Source:HGNC Symbol;Acc:HGNC:10630]	--	GO:0005576,GO:0005615,GO:0005515,GO:0007186,GO:0006955,GO:0005125,GO:0006954,GO:0008009,GO:0006935,GO:0042802,GO:0048020,GO:0002548,GO:0030593,GO:0043547,GO:0048247,GO:0070098,GO:0070374,GO:0071346,GO:0071347,GO:0071356,GO:0051928,GO:0007165,GO:0007267,GO:0007155,GO:0019221,GO:0009615,GO:0009636,GO:0043922,GO:0031726,GO:0031730,GO:0050850,GO:2000503,GO:0007163	extracellular region|extracellular space|protein binding|G protein-coupled receptor signaling pathway|immune response|cytokine activity|inflammatory response|chemokine activity|chemotaxis|identical protein binding|CCR chemokine receptor binding|monocyte chemotaxis|neutrophil chemotaxis|positive regulation of GTPase activity|lymphocyte chemotaxis|chemokine-mediated signaling pathway|positive regul…	path:hsa04060,path:hsa04062,path:hsa04064,path:hsa04620,path:hsa04623,path:hsa05132,path:hsa05163	Cytokine-cytokine receptor interaction|Chemokine signaling pathway|NF-kappa B signaling pathway|Toll-like receptor signaling pathway|Cytosolic DNA-sensing pathway|Salmonella infection|Human cytomegalovirus infection
FOXP2	1.49193e-195	-1.72132	0.42	0.842	5.46063e-191	0.303272	Down	ENSG00000128573	protein_coding	forkhead box P2 [Source:HGNC Symbol;Acc:HGNC:13875]	Fork head	GO:0005634,GO:0006355,GO:0003677,GO:0003700,GO:0043565,GO:0046872,GO:0042803,GO:0005515,GO:0042802,GO:0000981,GO:0000790,GO:0045892,GO:0021757,GO:0021758,GO:0021987,GO:0000978,GO:0001227,GO:0046982,GO:0050681,GO:0000122,GO:0002053,GO:0007519,GO:0009791,GO:0021549,GO:0030324,GO:0030900,GO:0033574,GO:0042297,GO:0043010,GO:0048286,GO:0048745,GO:0050679,GO:0060013,GO:0060501,GO:0098582	nucleus|regulation of transcription, DNA-templated|DNA binding|DNA-binding transcription factor activity|sequence-specific DNA binding|metal ion binding|protein homodimerization activity|protein binding|identical protein binding|DNA-binding transcription factor activity, RNA polymerase II-specific|nuclear chromatin|negative regulation of transcription, DNA-templated|caudate nucleus development|pu…	--	--
PRKN	2.99206e-195	-1.69626	0.403	0.824	1.09513e-190	0.308585	Down	ENSG00000185345	protein_coding	parkin RBR E3 ubiquitin protein ligase [Source:HGNC Symbol;Acc:HGNC:8607]	--	GO:0010629,GO:0005737,GO:0005634,GO:0016607,GO:0046872,GO:0016740,GO:0005829,GO:0005783,GO:0016567,GO:0098793,GO:0005794,GO:0005739,GO:0004842,GO:0005515,GO:0051865,GO:0085020,GO:0006511,GO:0048471,GO:0006914,GO:0061630,GO:0042802,GO:0000151,GO:0070936,GO:0010821,GO:0000209,GO:0019901,GO:0031648,GO:0050821,GO:0044267,GO:0016579,GO:0000422,GO:0042981,GO:0031625,GO:0031396,GO:0043130,GO:0032436,GO:…	negative regulation of gene expression|cytoplasm|nucleus|nuclear speck|metal ion binding|transferase activity|cytosol|endoplasmic reticulum|protein ubiquitination|presynapse|Golgi apparatus|mitochondrion|ubiquitin-protein transferase activity|protein binding|protein autoubiquitination|protein K6-linked ubiquitination|ubiquitin-dependent protein catabolic process|perinuclear region of cytoplasm|au…	path:hsa04120,path:hsa04137,path:hsa04141,path:hsa05012	Ubiquitin mediated proteolysis|Mitophagy - animal|Protein processing in endoplasmic reticulum|Parkinson disease
NFIL3	5.5113e-195	1.20225	0.728	0.161	2.01719e-190	2.30098	Up	ENSG00000165030	protein_coding	nuclear factor, interleukin 3 regulated [Source:HGNC Symbol;Acc:HGNC:7787]	TF_bZIP	GO:0005634,GO:0006355,GO:0003677,GO:0003700,GO:0006366,GO:0006351,GO:0005515,GO:0000978,GO:0006955,GO:0007623,GO:0010628,GO:0045892,GO:0045893,GO:0048511,GO:0071353,GO:0000981,GO:0000790,GO:0000977,GO:0000122,GO:0003714,GO:0001227	nucleus|regulation of transcription, DNA-templated|DNA binding|DNA-binding transcription factor activity|transcription by RNA polymerase II|transcription, DNA-templated|protein binding|RNA polymerase II proximal promoter sequence-specific DNA binding|immune response|circadian rhythm|positive regulation of gene expression|negative regulation of transcription, DNA-templated|positive regulation of t…	--	--
RAPGEF6	6.66341e-195	-1.29543	0.685	0.912	2.43887e-190	0.407416	Down	ENSG00000158987	protein_coding	Rap guanine nucleotide exchange factor 6 [Source:HGNC Symbol;Acc:HGNC:20655]	--	GO:0005622,GO:0005515,GO:0007165,GO:0005085,GO:0007264,GO:0005737,GO:0016020,GO:0005813,GO:0005829,GO:0005886,GO:0043547,GO:0007265,GO:0016324,GO:0043087,GO:0030033,GO:0072659,GO:0030742,GO:0030139,GO:0070300,GO:0017016	intracellular|protein binding|signal transduction|guanyl-nucleotide exchange factor activity|small GTPase mediated signal transduction|cytoplasm|membrane|centrosome|cytosol|plasma membrane|positive regulation of GTPase activity|Ras protein signal transduction|apical plasma membrane|regulation of GTPase activity|microvillus assembly|protein localization to plasma membrane|GTP-dependent protein bin…	path:hsa04015,path:hsa04530	Rap1 signaling pathway|Tight junction
DUSP1	1.49709e-194	1.85332	0.974	0.707	5.47952e-190	3.6133	Up	ENSG00000120129	protein_coding	dual specificity phosphatase 1 [Source:HGNC Symbol;Acc:HGNC:3064]	--	GO:0007162,GO:1903753,GO:0005634,GO:0005737,GO:0016787,GO:0004721,GO:0006470,GO:0005515,GO:0004725,GO:0016311,GO:0016791,GO:0008138,GO:0017017,GO:0007049,GO:0035335,GO:1990869,GO:0004722,GO:0051019,GO:0035970,GO:0043407,GO:0090027,GO:0043409,GO:0008330,GO:0019838,GO:0000188,GO:0008285,GO:0009416,GO:0010033,GO:0032355,GO:0032526,GO:0032870,GO:0033574,GO:0035556,GO:0042542,GO:0043065,GO:0043066,GO:…	negative regulation of cell adhesion|negative regulation of p38MAPK cascade|nucleus|cytoplasm|hydrolase activity|phosphoprotein phosphatase activity|protein dephosphorylation|protein binding|protein tyrosine phosphatase activity|dephosphorylation|phosphatase activity|protein tyrosine/serine/threonine phosphatase activity|MAP kinase tyrosine/serine/threonine phosphatase activity|cell cycle|peptidy…	path:hsa04010,path:hsa04726,path:hsa05418	MAPK signaling pathway|Serotonergic synapse|Fluid shear stress and atherosclerosis
PREX1	4.10073e-194	-1.20917	0.736	0.926	1.50091e-189	0.432517	Down	ENSG00000124126	protein_coding	phosphatidylinositol-3,4,5-trisphosphate dependent Rac exchange factor 1 [Source:HGNC Symbol;Acc:HGNC:32594]	--	GO:0005737,GO:0016020,GO:0035556,GO:0005829,GO:0005886,GO:0005085,GO:0005089,GO:0035023,GO:0005515,GO:0007186,GO:0005096,GO:0051056,GO:0006801,GO:0030041,GO:0019899,GO:0005543,GO:0043065,GO:0030676,GO:0042119,GO:0030217,GO:0030335,GO:0030593,GO:0030833,GO:0043547,GO:0045785,GO:0050773,GO:0072593,GO:0030426,GO:0043198,GO:0048471	cytoplasm|membrane|intracellular signal transduction|cytosol|plasma membrane|guanyl-nucleotide exchange factor activity|Rho guanyl-nucleotide exchange factor activity|regulation of Rho protein signal transduction|protein binding|G protein-coupled receptor signaling pathway|GTPase activator activity|regulation of small GTPase mediated signal transduction|superoxide metabolic process|actin filament…	path:hsa04062,path:hsa05167	Chemokine signaling pathway|Kaposi sarcoma-associated herpesvirus infection
GLUL	5.34084e-194	1.72805	0.949	0.756	1.9548e-189	3.3128	Up	ENSG00000135821	protein_coding	glutamate-ammonia ligase [Source:HGNC Symbol;Acc:HGNC:4341]	--	GO:0000166,GO:0005524,GO:0003824,GO:0016874,GO:0006807,GO:0004356,GO:0006542,GO:0005634,GO:0005737,GO:0016020,GO:0046872,GO:0016740,GO:0005829,GO:0005783,GO:0043231,GO:0005739,GO:0019706,GO:0005886,GO:0005515,GO:0042254,GO:0042802,GO:0070062,GO:0008283,GO:0001525,GO:1904749,GO:0008652,GO:0006538,GO:0010594,GO:1903670,GO:0001504,GO:0018345,GO:0000287,GO:0016595,GO:0030145,GO:0045503,GO:0006536,GO:…	nucleotide binding|ATP binding|catalytic activity|ligase activity|nitrogen compound metabolic process|glutamate-ammonia ligase activity|glutamine biosynthetic process|nucleus|cytoplasm|membrane|metal ion binding|transferase activity|cytosol|endoplasmic reticulum|intracellular membrane-bounded organelle|mitochondrion|protein-cysteine S-palmitoyltransferase activity|plasma membrane|protein binding|…	path:hsa00220,path:hsa00250,path:hsa00630,path:hsa00910,path:hsa04217,path:hsa04724,path:hsa04727	Arginine biosynthesis|Alanine, aspartate and glutamate metabolism|Glyoxylate and dicarboxylate metabolism|Nitrogen metabolism|Necroptosis|Glutamatergic synapse|GABAergic synapse
BAZ2B	7.19253e-194	-1.33073	0.683	0.918	2.63254e-189	0.397567	Down	ENSG00000123636	protein_coding	bromodomain adjacent to zinc finger domain 2B [Source:HGNC Symbol;Acc:HGNC:963]	MBD	GO:0005634,GO:0046872,GO:0003677,GO:0005515,GO:0006338,GO:0006357	nucleus|metal ion binding|DNA binding|protein binding|chromatin remodeling|regulation of transcription by RNA polymerase II	--	--
LINC01736	2.49585e-193	-1.16164	0.168	0.701	9.13506e-189	0.447004	Down	ENSG00000228058	lncRNA	long intergenic non-protein coding RNA 1736 [Source:HGNC Symbol;Acc:HGNC:52524]	--	--	--	--	--
N4BP2L2	1.40701e-192	-1.05336	0.769	0.94	5.14979e-188	0.481844	Down	ENSG00000244754	protein_coding	NEDD4 binding protein 2 like 2 [Source:HGNC Symbol;Acc:HGNC:26916]	--	GO:0005634,GO:0005515,GO:0000122,GO:0003714,GO:0070062,GO:0003674,GO:0019899,GO:0017053,GO:1902035,GO:1902037	nucleus|protein binding|negative regulation of transcription by RNA polymerase II|transcription corepressor activity|extracellular exosome|molecular_function|enzyme binding|transcriptional repressor complex|positive regulation of hematopoietic stem cell proliferation|negative regulation of hematopoietic stem cell differentiation	--	--
IL6ST	9.11773e-192	-1.15385	0.881	0.962	3.33718e-187	0.449423	Down	ENSG00000134352	protein_coding	interleukin 6 signal transducer [Source:HGNC Symbol;Acc:HGNC:6021]	--	GO:0008284,GO:0042531,GO:0043066,GO:0010613,GO:0002675,GO:0045669,GO:0016020,GO:0016021,GO:0005886,GO:0005515,GO:0005576,GO:0004896,GO:0009897,GO:0042802,GO:0043235,GO:0070062,GO:0016032,GO:0042803,GO:0019221,GO:0070102,GO:0019838,GO:0070106,GO:0070757,GO:0005127,GO:0019955,GO:0010575,GO:0042102,GO:0005138,GO:0005896,GO:0004897,GO:0004915,GO:0019981,GO:0034097,GO:0070120,GO:0070110,GO:0038165,GO:…	positive regulation of cell population proliferation|positive regulation of tyrosine phosphorylation of STAT protein|negative regulation of apoptotic process|positive regulation of cardiac muscle hypertrophy|positive regulation of acute inflammatory response|positive regulation of osteoblast differentiation|membrane|integral component of membrane|plasma membrane|protein binding|extracellular regi…	path:hsa04060,path:hsa04550,path:hsa04630,path:hsa04659,path:hsa05167,path:hsa05200,path:hsa05203	Cytokine-cytokine receptor interaction|Signaling pathways regulating pluripotency of stem cells|Jak-STAT signaling pathway|Th17 cell differentiation|Kaposi sarcoma-associated herpesvirus infection|Pathways in cancer|Viral carcinogenesis
FLI1	2.23437e-191	-1.28637	0.557	0.897	8.178e-187	0.409983	Down	ENSG00000151702	protein_coding	Fli-1 proto-oncogene, ETS transcription factor [Source:HGNC Symbol;Acc:HGNC:3749]	ETS	GO:0005634,GO:0003700,GO:0043565,GO:0006355,GO:0005829,GO:0003677,GO:0005515,GO:0016604,GO:0000978,GO:0000980,GO:0001228,GO:0003682,GO:0008015,GO:0009887,GO:0035855,GO:0045944,GO:0045893,GO:0000981,GO:0030154,GO:0006357,GO:0000790,GO:0007599	nucleus|DNA-binding transcription factor activity|sequence-specific DNA binding|regulation of transcription, DNA-templated|cytosol|DNA binding|protein binding|nuclear body|RNA polymerase II proximal promoter sequence-specific DNA binding|RNA polymerase II distal enhancer sequence-specific DNA binding|DNA-binding transcription activator activity, RNA polymerase II-specific|chromatin binding|blood …	path:hsa05202	Transcriptional misregulation in cancer
TMEM156	2.79358e-191	-1.45272	0.511	0.881	1.02248e-186	0.365333	Down	ENSG00000121895	protein_coding	transmembrane protein 156 [Source:HGNC Symbol;Acc:HGNC:26260]	--	GO:0016020,GO:0016021	membrane|integral component of membrane	--	--
C5AR1	6.55296e-191	1.28711	0.912	0.527	2.39845e-186	2.44038	Up	ENSG00000197405	protein_coding	complement C5a receptor 1 [Source:HGNC Symbol;Acc:HGNC:1338]	--	GO:0001774,GO:0016020,GO:0016021,GO:0004930,GO:0007186,GO:0005886,GO:0007165,GO:0006935,GO:0031410,GO:0030449,GO:0006954,GO:0016323,GO:0070374,GO:0004875,GO:0043312,GO:0005887,GO:0006955,GO:0030667,GO:0007204,GO:0050679,GO:0007200,GO:0006968,GO:0045177,GO:0002430,GO:0000187,GO:0007202,GO:0097242,GO:0050890,GO:0048143,GO:0042789,GO:0001856,GO:0004878,GO:0006915,GO:0007606,GO:0010575,GO:0010759,GO:…	microglial cell activation|membrane|integral component of membrane|G protein-coupled receptor activity|G protein-coupled receptor signaling pathway|plasma membrane|signal transduction|chemotaxis|cytoplasmic vesicle|regulation of complement activation|inflammatory response|basolateral plasma membrane|positive regulation of ERK1 and ERK2 cascade|complement receptor activity|neutrophil degranulation…	path:hsa04080,path:hsa04610,path:hsa05150	Neuroactive ligand-receptor interaction|Complement and coagulation cascades|Staphylococcus aureus infection
AL034397.3	1.86024e-190	-1.31495	0.106	0.656	6.80865e-186	0.401941	Down	ENSG00000274536	lncRNA	novel transcript, antisense VSIG4	--	--	--	--	--
UTRN	4.11399e-190	-1.42235	0.264	0.752	1.50576e-185	0.373103	Down	ENSG00000152818	protein_coding	utrophin [Source:HGNC Symbol;Acc:HGNC:12635]	--	GO:0005737,GO:0016020,GO:0008270,GO:0046872,GO:0005654,GO:0003779,GO:0005886,GO:0005856,GO:0005515,GO:0030054,GO:0045202,GO:0045211,GO:0070062,GO:0032991,GO:0006936,GO:2000649,GO:0001954,GO:0019901,GO:0007517,GO:0005178,GO:0030175,GO:0017166,GO:0031527,GO:0070938,GO:0051015,GO:0007528,GO:0014894,GO:0016010,GO:0030426,GO:0030864,GO:0031594,GO:0042383	cytoplasm|membrane|zinc ion binding|metal ion binding|nucleoplasm|actin binding|plasma membrane|cytoskeleton|protein binding|cell junction|synapse|postsynaptic membrane|extracellular exosome|protein-containing complex|muscle contraction|regulation of sodium ion transmembrane transporter activity|positive regulation of cell-matrix adhesion|protein kinase binding|muscle organ development|integrin b…	--	--
CD44	7.90875e-190	2.14822	0.559	0.021	2.89468e-185	4.4328	Up	ENSG00000026508	protein_coding	CD44 molecule (Indian blood group) [Source:HGNC Symbol;Acc:HGNC:1681]	--	GO:0070374,GO:0016020,GO:0016021,GO:0005794,GO:0043066,GO:0005829,GO:0007155,GO:0005886,GO:0042995,GO:0005515,GO:0005540,GO:0051216,GO:0009986,GO:0005925,GO:0050900,GO:0005887,GO:0006954,GO:0070062,GO:0016477,GO:0004888,GO:0005902,GO:0043312,GO:0016324,GO:0004896,GO:0033138,GO:0050731,GO:0030667,GO:0042110,GO:0030198,GO:0043154,GO:0060333,GO:0044319,GO:0022617,GO:0007160,GO:0044344,GO:0016323,GO:…	positive regulation of ERK1 and ERK2 cascade|membrane|integral component of membrane|Golgi apparatus|negative regulation of apoptotic process|cytosol|cell adhesion|plasma membrane|cell projection|protein binding|hyaluronic acid binding|cartilage development|cell surface|focal adhesion|leukocyte migration|integral component of plasma membrane|inflammatory response|extracellular exosome|cell migrat…	path:hsa04512,path:hsa04640,path:hsa05131,path:hsa05169,path:hsa05205,path:hsa05206	ECM-receptor interaction|Hematopoietic cell lineage|Shigellosis|Epstein-Barr virus infection|Proteoglycans in cancer|MicroRNAs in cancer
CYFIP1	1.65209e-189	-1.17511	0.864	0.965	6.04682e-185	0.442851	Down	ENSG00000273749	protein_coding	cytoplasmic FMR1 interacting protein 1 [Source:HGNC Symbol;Acc:HGNC:13759]	--	GO:0005737,GO:0003779,GO:0042995,GO:0005515,GO:0007275,GO:0048471,GO:0030054,GO:0045202,GO:0030154,GO:0005925,GO:0038096,GO:0005576,GO:0007399,GO:0007411,GO:0043005,GO:0005829,GO:0051015,GO:0030027,GO:0070062,GO:0000340,GO:0005845,GO:0043312,GO:0008360,GO:0001726,GO:0030032,GO:0034774,GO:0035580,GO:1904724,GO:0048010,GO:0050890,GO:0048365,GO:2000601,GO:0000902,GO:0031529,GO:0030031,GO:0048675,GO:…	cytoplasm|actin binding|cell projection|protein binding|multicellular organism development|perinuclear region of cytoplasm|cell junction|synapse|cell differentiation|focal adhesion|Fc-gamma receptor signaling pathway involved in phagocytosis|extracellular region|nervous system development|axon guidance|neuron projection|cytosol|actin filament binding|lamellipodium|extracellular exosome|RNA 7-meth…	path:hsa03013,path:hsa04810	RNA transport|Regulation of actin cytoskeleton
ZNF710	2.50549e-189	-1.30207	0.628	0.894	9.17033e-185	0.405545	Down	ENSG00000140548	protein_coding	zinc finger protein 710 [Source:HGNC Symbol;Acc:HGNC:25352]	zf-C2H2	GO:0003676,GO:0005634,GO:0046872,GO:0003677	nucleic acid binding|nucleus|metal ion binding|DNA binding	--	--
ALPK1	5.97433e-189	-1.37696	0.452	0.833	2.18667e-184	0.38503	Down	ENSG00000073331	protein_coding	alpha kinase 1 [Source:HGNC Symbol;Acc:HGNC:20917]	--	GO:0005737,GO:0004674,GO:0005524,GO:0016301,GO:0016740,GO:0006468,GO:0016310,GO:0005829,GO:0002376,GO:0045087,GO:0005515,GO:0043123,GO:0048029,GO:0002753	cytoplasm|protein serine/threonine kinase activity|ATP binding|kinase activity|transferase activity|protein phosphorylation|phosphorylation|cytosol|immune system process|innate immune response|protein binding|positive regulation of I-kappaB kinase/NF-kappaB signaling|monosaccharide binding|cytoplasmic pattern recognition receptor signaling pathway	--	--
SOD2	7.85991e-189	2.10305	0.93	0.69	2.87681e-184	4.29615	Up	ENSG00000112096	protein_coding	superoxide dismutase 2 [Source:NCBI gene;Acc:6648]	--	GO:1904706,GO:0008285,GO:0030335,GO:1905461,GO:1905932,GO:0046872,GO:0016491,GO:0055114,GO:0005739,GO:0005759,GO:0030145,GO:0042802,GO:0004784,GO:0006801,GO:0019430,GO:0070062,GO:0006357,GO:0035722,GO:0051289,GO:0034599,GO:0043524,GO:0008217,GO:1902176,GO:0000303,GO:0001315,GO:0001836,GO:0003069,GO:0032364	negative regulation of vascular smooth muscle cell proliferation|negative regulation of cell population proliferation|positive regulation of cell migration|positive regulation of vascular associated smooth muscle cell apoptotic process|positive regulation of vascular smooth muscle cell differentiation involved in phenotypic switching|metal ion binding|oxidoreductase activity|oxidation-reduction p…	path:hsa04068,path:hsa04146,path:hsa04211,path:hsa04213,path:hsa05016	FoxO signaling pathway|Peroxisome|Longevity regulating pathway|Longevity regulating pathway - multiple species|Huntington disease
NCOA2	1.00804e-188	-1.331	0.445	0.836	3.68952e-184	0.397493	Down	ENSG00000140396	protein_coding	nuclear receptor coactivator 2 [Source:HGNC Symbol;Acc:HGNC:7669]	--	GO:0005634,GO:0005654,GO:0003713,GO:0046983,GO:0006355,GO:0005515,GO:0016604,GO:0048511,GO:0032922,GO:0045944,GO:0000981,GO:0000790,GO:0030374,GO:0035257,GO:0017162,GO:0032991,GO:0019904,GO:0019216,GO:0015721,GO:0032870,GO:0016922,GO:0000978,GO:0001162,GO:0003682,GO:0005102,GO:0008134,GO:0030375,GO:0000122,GO:0007623,GO:0010468,GO:0010906,GO:0032570,GO:0045475,GO:0045892,GO:1904017,GO:0005737,GO:…	nucleus|nucleoplasm|transcription coactivator activity|protein dimerization activity|regulation of transcription, DNA-templated|protein binding|nuclear body|rhythmic process|circadian regulation of gene expression|positive regulation of transcription by RNA polymerase II|DNA-binding transcription factor activity, RNA polymerase II-specific|nuclear chromatin|nuclear receptor transcription coactiva…	path:hsa04915,path:hsa04919	Estrogen signaling pathway|Thyroid hormone signaling pathway
TNFAIP3	1.1645e-188	2.11437	0.777	0.253	4.26219e-184	4.33002	Up	ENSG00000118503	protein_coding	TNF alpha induced protein 3 [Source:HGNC Symbol;Acc:HGNC:11896]	--	GO:0043231,GO:0008270,GO:0016579,GO:0003677,GO:0016567,GO:0050728,GO:2000352,GO:0031397,GO:0032088,GO:0071222,GO:0048662,GO:0005634,GO:0005737,GO:0046872,GO:0016740,GO:0016787,GO:0005515,GO:0003824,GO:0008152,GO:0008233,GO:0008234,GO:0006508,GO:0004842,GO:0006915,GO:0036459,GO:0006954,GO:0005764,GO:0042802,GO:0004843,GO:0070936,GO:0030177,GO:0005829,GO:0070062,GO:0007010,GO:0016477,GO:0045824,GO:…	intracellular membrane-bounded organelle|zinc ion binding|protein deubiquitination|DNA binding|protein ubiquitination|negative regulation of inflammatory response|negative regulation of endothelial cell apoptotic process|negative regulation of protein ubiquitination|negative regulation of NF-kappaB transcription factor activity|cellular response to lipopolysaccharide|negative regulation of smooth…	path:hsa04064,path:hsa04217,path:hsa04621,path:hsa04657,path:hsa04668,path:hsa05162,path:hsa05169	NF-kappa B signaling pathway|Necroptosis|NOD-like receptor signaling pathway|IL-17 signaling pathway|TNF signaling pathway|Measles|Epstein-Barr virus infection
IL1B	1.18267e-188	2.62803	0.922	0.584	4.32868e-184	6.18183	Up	ENSG00000125538	protein_coding	interleukin 1 beta [Source:HGNC Symbol;Acc:HGNC:5992]	--	GO:0005615,GO:0010628,GO:0045766,GO:0008284,GO:0008285,GO:0070555,GO:0051091,GO:0030949,GO:0010718,GO:0030335,GO:0001934,GO:0050729,GO:0060252,GO:0043407,GO:0150078,GO:0032496,GO:0032755,GO:0007566,GO:0046627,GO:0070372,GO:0005737,GO:0005576,GO:0005829,GO:0006955,GO:0006954,GO:0005125,GO:0005149,GO:0045893,GO:0005764,GO:0071222,GO:0030593,GO:0005515,GO:0045944,GO:0030141,GO:0070498,GO:0051781,GO:…	extracellular space|positive regulation of gene expression|positive regulation of angiogenesis|positive regulation of cell population proliferation|negative regulation of cell population proliferation|response to interleukin-1|positive regulation of DNA-binding transcription factor activity|positive regulation of vascular endothelial growth factor receptor signaling pathway|positive regulation of…	path:hsa01523,path:hsa04010,path:hsa04060,path:hsa04064,path:hsa04217,path:hsa04380,path:hsa04620,path:hsa04621,path:hsa04623,path:hsa04625,path:hsa04640,path:hsa04657,path:hsa04659,path:hsa04668,path:hsa04750,path:hsa04932,path:hsa04933,path:hsa04940,path:hsa05010,path:hsa05020,path:hsa05132,path:hsa05133,path:hsa05134,path:hsa05140,path:hsa05142,path:hsa05143,path:hsa05144,path:hsa05146,path:hs…	Antifolate resistance|MAPK signaling pathway|Cytokine-cytokine receptor interaction|NF-kappa B signaling pathway|Necroptosis|Osteoclast differentiation|Toll-like receptor signaling pathway|NOD-like receptor signaling pathway|Cytosolic DNA-sensing pathway|C-type lectin receptor signaling pathway|Hematopoietic cell lineage|IL-17 signaling pathway|Th17 cell differentiation|TNF signaling pathway|Infl…
DIAPH2	3.01189e-188	-1.1663	0.903	0.968	1.10238e-183	0.445563	Down	ENSG00000147202	protein_coding	diaphanous related formin 2 [Source:HGNC Symbol;Acc:HGNC:2877]	--	GO:0005737,GO:0043231,GO:0005783,GO:0005730,GO:0003779,GO:0007015,GO:0005829,GO:0030036,GO:0007275,GO:0030154,GO:0005768,GO:0005769,GO:0016043,GO:0017048,GO:0007292,GO:0048477,GO:0005102	cytoplasm|intracellular membrane-bounded organelle|endoplasmic reticulum|nucleolus|actin binding|actin filament organization|cytosol|actin cytoskeleton organization|multicellular organism development|cell differentiation|endosome|early endosome|cellular component organization|Rho GTPase binding|female gamete generation|oogenesis|signaling receptor binding	path:hsa04810	Regulation of actin cytoskeleton
SKAP2	1.01338e-187	-1.15355	0.821	0.954	3.70908e-183	0.449518	Down	ENSG00000005020	protein_coding	src kinase associated phosphoprotein 2 [Source:HGNC Symbol;Acc:HGNC:15687]	--	GO:0005737,GO:0005829,GO:0005654,GO:0009967,GO:0005515,GO:0005886,GO:0042113,GO:0007165,GO:0065003,GO:0005070,GO:0008285	cytoplasm|cytosol|nucleoplasm|positive regulation of signal transduction|protein binding|plasma membrane|B cell activation|signal transduction|protein-containing complex assembly|SH3/SH2 adaptor activity|negative regulation of cell population proliferation	--	--
OTULINL	1.62626e-187	-1.26044	0.499	0.861	5.95228e-183	0.417416	Down	ENSG00000145569	protein_coding	OTU deubiquitinase with linear linkage specificity like [Source:HGNC Symbol;Acc:HGNC:25629]	--	GO:0005634,GO:0005737,GO:0016020,GO:0005783,GO:0005789,GO:0006508,GO:0005635,GO:0042406	nucleus|cytoplasm|membrane|endoplasmic reticulum|endoplasmic reticulum membrane|proteolysis|nuclear envelope|extrinsic component of endoplasmic reticulum membrane	--	--
ELOC	1.39672e-186	1.11506	0.922	0.51	5.11215e-182	2.16604	Up	ENSG00000154582	protein_coding	elongin C [Source:HGNC Symbol;Acc:HGNC:11617]	--	GO:0006511,GO:0005634,GO:0005515,GO:0003746,GO:0006414,GO:0016567,GO:0005654,GO:0005829,GO:0043687,GO:0061418,GO:0016032,GO:0006366,GO:0006368,GO:0006357,GO:0004842,GO:0032968,GO:0070449	ubiquitin-dependent protein catabolic process|nucleus|protein binding|translation elongation factor activity|translational elongation|protein ubiquitination|nucleoplasm|cytosol|post-translational protein modification|regulation of transcription from RNA polymerase II promoter in response to hypoxia|viral process|transcription by RNA polymerase II|transcription elongation from RNA polymerase II pr…	path:hsa04066,path:hsa04120,path:hsa05170,path:hsa05200,path:hsa05211	HIF-1 signaling pathway|Ubiquitin mediated proteolysis|Human immunodeficiency virus 1 infection|Pathways in cancer|Renal cell carcinoma
ITM2B	3.50832e-186	-1.20185	0.988	0.99	1.28408e-181	0.434717	Down	ENSG00000136156	protein_coding	integral membrane protein 2B [Source:HGNC Symbol;Acc:HGNC:6174]	--	GO:0016020,GO:0016021,GO:0005794,GO:0043231,GO:0005615,GO:0005886,GO:0005515,GO:0005576,GO:0000139,GO:0005768,GO:0070062,GO:0044267,GO:0010008,GO:0031301,GO:0030660,GO:0007399,GO:0001540,GO:0042985,GO:0005524	membrane|integral component of membrane|Golgi apparatus|intracellular membrane-bounded organelle|extracellular space|plasma membrane|protein binding|extracellular region|Golgi membrane|endosome|extracellular exosome|cellular protein metabolic process|endosome membrane|integral component of organelle membrane|Golgi-associated vesicle membrane|nervous system development|amyloid-beta binding|negativ…	--	--
IL1A	2.21422e-185	2.45223	0.787	0.289	8.10427e-181	5.47262	Up	ENSG00000115008	protein_coding	interleukin 1 alpha [Source:HGNC Symbol;Acc:HGNC:5991]	--	GO:0005615,GO:0045766,GO:0008285,GO:0005576,GO:0005829,GO:0005515,GO:0006955,GO:0006954,GO:0005125,GO:0005149,GO:0071222,GO:0030593,GO:0010628,GO:0070498,GO:0051781,GO:0001660,GO:0019221,GO:0032755,GO:0005507,GO:0043123,GO:0046330,GO:0006915,GO:2001240,GO:0034605,GO:0045840,GO:0010575,GO:0050715,GO:0002248,GO:0035234,GO:0045086,GO:0045944,GO:0046688,GO:0050714,GO:0097192	extracellular space|positive regulation of angiogenesis|negative regulation of cell population proliferation|extracellular region|cytosol|protein binding|immune response|inflammatory response|cytokine activity|interleukin-1 receptor binding|cellular response to lipopolysaccharide|neutrophil chemotaxis|positive regulation of gene expression|interleukin-1-mediated signaling pathway|positive regulat…	path:hsa04010,path:hsa04060,path:hsa04217,path:hsa04218,path:hsa04380,path:hsa04640,path:hsa04932,path:hsa04933,path:hsa04940,path:hsa05020,path:hsa05132,path:hsa05133,path:hsa05140,path:hsa05152,path:hsa05162,path:hsa05164,path:hsa05321,path:hsa05323,path:hsa05332,path:hsa05418	MAPK signaling pathway|Cytokine-cytokine receptor interaction|Necroptosis|Cellular senescence|Osteoclast differentiation|Hematopoietic cell lineage|Non-alcoholic fatty liver disease (NAFLD)|AGE-RAGE signaling pathway in diabetic complications|Type I diabetes mellitus|Prion diseases|Salmonella infection|Pertussis|Leishmaniasis|Tuberculosis|Measles|Influenza A|Inflammatory bowel disease (IBD)|Rheum…
UTY	8.02858e-185	-1.18654	0.268	0.791	2.93854e-180	0.439355	Down	ENSG00000183878	protein_coding	ubiquitously transcribed tetratricopeptide repeat containing, Y-linked [Source:HGNC Symbol;Acc:HGNC:12638]	--	GO:0005634,GO:0046872,GO:0016491,GO:0055114,GO:0006325,GO:0051213,GO:0043565,GO:0071558,GO:0010468,GO:0071557,GO:0000790,GO:0000978,GO:0005654,GO:0031490,GO:0044666,GO:0003682,GO:0005515	nucleus|metal ion binding|oxidoreductase activity|oxidation-reduction process|chromatin organization|dioxygenase activity|sequence-specific DNA binding|histone demethylase activity (H3-K27 specific)|regulation of gene expression|histone H3-K27 demethylation|nuclear chromatin|RNA polymerase II proximal promoter sequence-specific DNA binding|nucleoplasm|chromatin DNA binding|MLL3/4 complex|chromati…	path:hsa05202	Transcriptional misregulation in cancer
FABP5	1.09419e-184	1.82534	0.596	0.061	4.00485e-180	3.54391	Up	ENSG00000164687	protein_coding	fatty acid binding protein 5 [Source:HGNC Symbol;Acc:HGNC:3560]	--	GO:0005634,GO:0005737,GO:0016020,GO:0005886,GO:0008289,GO:0005576,GO:0030054,GO:0045202,GO:0045211,GO:0005515,GO:0005654,GO:0005829,GO:0070062,GO:0019433,GO:0042802,GO:0014069,GO:0043312,GO:0001972,GO:0006006,GO:0006629,GO:0006656,GO:0010829,GO:0031392,GO:0035360,GO:0042593,GO:0051930,GO:0099178,GO:0120162,GO:0005615,GO:0030667,GO:0035578,GO:0005504,GO:0008544	nucleus|cytoplasm|membrane|plasma membrane|lipid binding|extracellular region|cell junction|synapse|postsynaptic membrane|protein binding|nucleoplasm|cytosol|extracellular exosome|triglyceride catabolic process|identical protein binding|postsynaptic density|neutrophil degranulation|retinoic acid binding|glucose metabolic process|lipid metabolic process|phosphatidylcholine biosynthetic process|neg…	path:hsa03320	PPAR signaling pathway
SYNDIG1	2.61791e-184	-1.70241	0.725	0.914	9.5818e-180	0.307273	Down	ENSG00000101463	protein_coding	synapse differentiation inducing 1 [Source:HGNC Symbol;Acc:HGNC:15885]	--	GO:0016020,GO:0016021,GO:0006886,GO:0043231,GO:0098793,GO:0042803,GO:0005886,GO:0042995,GO:0005515,GO:0030054,GO:0045202,GO:0045211,GO:0030425,GO:0005768,GO:0005887,GO:0031901,GO:0014069,GO:0043197,GO:0044297,GO:0051965,GO:0060076,GO:0043198,GO:0035254,GO:0097091	membrane|integral component of membrane|intracellular protein transport|intracellular membrane-bounded organelle|presynapse|protein homodimerization activity|plasma membrane|cell projection|protein binding|cell junction|synapse|postsynaptic membrane|dendrite|endosome|integral component of plasma membrane|early endosome membrane|postsynaptic density|dendritic spine|cell body|positive regulation of…	--	--
TIAM1	3.97585e-184	-1.38443	0.549	0.886	1.4552e-179	0.383042	Down	ENSG00000156299	protein_coding	T cell lymphoma invasion and metastasis 1 [Source:HGNC Symbol;Acc:HGNC:11805]	--	GO:0008284,GO:0010718,GO:0030335,GO:0016020,GO:0035556,GO:0007165,GO:0005886,GO:0005085,GO:0005089,GO:0035023,GO:0005515,GO:0030054,GO:0008289,GO:0090630,GO:0008017,GO:0017016,GO:0030971,GO:0048365,GO:0003300,GO:0006915,GO:0010976,GO:0042220,GO:0043507,GO:0050772,GO:0061003,GO:0061178,GO:0070372,GO:0072657,GO:0098989,GO:1904268,GO:1905274,GO:1990138,GO:0005634,GO:0005737,GO:0005829,GO:0005874,GO:…	positive regulation of cell population proliferation|positive regulation of epithelial to mesenchymal transition|positive regulation of cell migration|membrane|intracellular signal transduction|signal transduction|plasma membrane|guanyl-nucleotide exchange factor activity|Rho guanyl-nucleotide exchange factor activity|regulation of Rho protein signal transduction|protein binding|cell junction|lip…	path:hsa04014,path:hsa04015,path:hsa04024,path:hsa04062,path:hsa04530,path:hsa04810,path:hsa05205	Ras signaling pathway|Rap1 signaling pathway|cAMP signaling pathway|Chemokine signaling pathway|Tight junction|Regulation of actin cytoskeleton|Proteoglycans in cancer
PPP1R15A	4.14409e-184	1.56607	0.912	0.461	1.51678e-179	2.96097	Up	ENSG00000087074	protein_coding	protein phosphatase 1 regulatory subunit 15A [Source:HGNC Symbol;Acc:HGNC:14375]	--	GO:0016020,GO:0005783,GO:0005789,GO:0005739,GO:0005515,GO:0006915,GO:0005741,GO:0005737,GO:0005829,GO:0019901,GO:0006417,GO:0070059,GO:0005794,GO:0007050,GO:0034976,GO:0006974,GO:0000164,GO:0008157,GO:0019888,GO:0072542,GO:0032058,GO:0032515,GO:0032516,GO:0035308,GO:0036496,GO:0070972,GO:1902310,GO:1903898,GO:1903917	membrane|endoplasmic reticulum|endoplasmic reticulum membrane|mitochondrion|protein binding|apoptotic process|mitochondrial outer membrane|cytoplasm|cytosol|protein kinase binding|regulation of translation|intrinsic apoptotic signaling pathway in response to endoplasmic reticulum stress|Golgi apparatus|cell cycle arrest|response to endoplasmic reticulum stress|cellular response to DNA damage stim…	path:hsa04141	Protein processing in endoplasmic reticulum
SGK3	4.55934e-184	-1.1845	0.486	0.855	1.66876e-179	0.439976	Down	ENSG00000104205	protein_coding	serum/glucocorticoid regulated kinase family member 3 [Source:HGNC Symbol;Acc:HGNC:10812]	--	GO:0000166,GO:0004672,GO:0004674,GO:0005524,GO:0016301,GO:0016740,GO:0006468,GO:0016310,GO:0005515,GO:0031410,GO:0035091,GO:0015459,GO:0005768,GO:0005769,GO:0035556,GO:0005829,GO:0034220,GO:0055037,GO:0018105,GO:0042127,GO:0005246,GO:0017080,GO:0017081,GO:0001558,GO:0030334,GO:0051090,GO:0005654,GO:2001240	nucleotide binding|protein kinase activity|protein serine/threonine kinase activity|ATP binding|kinase activity|transferase activity|protein phosphorylation|phosphorylation|protein binding|cytoplasmic vesicle|phosphatidylinositol binding|potassium channel regulator activity|endosome|early endosome|intracellular signal transduction|cytosol|ion transmembrane transport|recycling endosome|peptidyl-se…	path:hsa04068,path:hsa04151	FoxO signaling pathway|PI3K-Akt signaling pathway
PTGER4	6.46599e-184	1.2233	0.701	0.154	2.36662e-179	2.3348	Up	ENSG00000171522	protein_coding	prostaglandin E receptor 4 [Source:HGNC Symbol;Acc:HGNC:9596]	--	GO:0016020,GO:0016021,GO:0004930,GO:0007186,GO:0005886,GO:0007165,GO:0006955,GO:0060348,GO:0004955,GO:0004957,GO:0006954,GO:0005515,GO:0050729,GO:0050728,GO:0071260,GO:0070371,GO:0007204,GO:0007189,GO:0007254,GO:0050710,GO:0051492,GO:0050715,GO:0007188,GO:0042093,GO:0009612,GO:0030278,GO:0032496,GO:0033624,GO:0071380,GO:2000420	membrane|integral component of membrane|G protein-coupled receptor activity|G protein-coupled receptor signaling pathway|plasma membrane|signal transduction|immune response|bone development|prostaglandin receptor activity|prostaglandin E receptor activity|inflammatory response|protein binding|positive regulation of inflammatory response|negative regulation of inflammatory response|cellular respon…	path:hsa04080,path:hsa04750,path:hsa04924,path:hsa05163,path:hsa05165,path:hsa05200	Neuroactive ligand-receptor interaction|Inflammatory mediator regulation of TRP channels|Renin secretion|Human cytomegalovirus infection|Human papillomavirus infection|Pathways in cancer
FAM107B	2.15024e-183	1.8588	0.843	0.337	7.87008e-179	3.62706	Up	ENSG00000065809	protein_coding	family with sequence similarity 107 member B [Source:HGNC Symbol;Acc:HGNC:23726]	--	--	--	--	--
WDR70	2.15286e-183	-1.23084	0.585	0.886	7.87967e-179	0.42607	Down	ENSG00000082068	protein_coding	WD repeat domain 70 [Source:HGNC Symbol;Acc:HGNC:25495]	--	GO:0005634,GO:0019899,GO:0035861,GO:1903775,GO:2001173,GO:0005515	nucleus|enzyme binding|site of double-strand break|regulation of DNA double-strand break processing|regulation of histone H2B conserved C-terminal lysine ubiquitination|protein binding	--	--
ENTPD1	8.17836e-183	-1.23271	0.652	0.919	2.99336e-178	0.425518	Down	ENSG00000138185	protein_coding	ectonucleoside triphosphate diphosphohydrolase 1 [Source:HGNC Symbol;Acc:HGNC:3363]	--	GO:0016020,GO:0016021,GO:0000166,GO:0005524,GO:0016787,GO:0005515,GO:0005886,GO:0070062,GO:0005887,GO:0007155,GO:0007596,GO:0034656,GO:0102485,GO:0102486,GO:0102487,GO:0102488,GO:0102489,GO:0102490,GO:0102491	membrane|integral component of membrane|nucleotide binding|ATP binding|hydrolase activity|protein binding|plasma membrane|extracellular exosome|integral component of plasma membrane|cell adhesion|blood coagulation|nucleobase-containing small molecule catabolic process|dATP phosphohydrolase activity|dCTP phosphohydrolase activity|dUTP phosphohydrolase activity|dTTP phosphohydrolase activity|GTP ph…	path:hsa00230,path:hsa00240,path:hsa05169	Purine metabolism|Pyrimidine metabolism|Epstein-Barr virus infection
KDM6B	1.30534e-182	1.18396	0.805	0.305	4.77766e-178	2.27199	Up	ENSG00000132510	protein_coding	lysine demethylase 6B [Source:HGNC Symbol;Acc:HGNC:29012]	--	GO:0045944,GO:0005634,GO:0048333,GO:0046872,GO:0016491,GO:0055114,GO:0006325,GO:0005515,GO:0006954,GO:0051213,GO:0043565,GO:0071558,GO:0071557,GO:0000790,GO:0000978,GO:0005654,GO:0031490,GO:0044666,GO:0003682,GO:0120162,GO:0008013,GO:0002437,GO:0006338,GO:0010468,GO:0014823,GO:0016577,GO:0021766,GO:0045165,GO:0045446,GO:0055007,GO:0060992,GO:0070301	positive regulation of transcription by RNA polymerase II|nucleus|mesodermal cell differentiation|metal ion binding|oxidoreductase activity|oxidation-reduction process|chromatin organization|protein binding|inflammatory response|dioxygenase activity|sequence-specific DNA binding|histone demethylase activity (H3-K27 specific)|histone H3-K27 demethylation|nuclear chromatin|RNA polymerase II proxima…	--	--
SLC3A2	1.35138e-182	1.07939	0.882	0.449	4.94619e-178	2.11314	Up	ENSG00000168003	protein_coding	solute carrier family 3 member 2 [Source:HGNC Symbol;Acc:HGNC:11026]	--	GO:0003723,GO:0016020,GO:0016021,GO:0005634,GO:0005829,GO:0003824,GO:0005765,GO:0005886,GO:0005975,GO:0005515,GO:0035725,GO:0042470,GO:0006816,GO:0030054,GO:0009986,GO:0005764,GO:0006865,GO:0050900,GO:0045296,GO:0070062,GO:0016324,GO:0043330,GO:0003725,GO:0015175,GO:0005432,GO:0015827,GO:1902475,GO:1903801,GO:1990184,GO:0045202	RNA binding|membrane|integral component of membrane|nucleus|cytosol|catalytic activity|lysosomal membrane|plasma membrane|carbohydrate metabolic process|protein binding|sodium ion transmembrane transport|melanosome|calcium ion transport|cell junction|cell surface|lysosome|amino acid transport|leukocyte migration|cadherin binding|extracellular exosome|apical plasma membrane|response to exogenous d…	path:hsa04150,path:hsa04216,path:hsa04974	mTOR signaling pathway|Ferroptosis|Protein digestion and absorption
AC025569.1	1.36464e-181	-1.35313	0.192	0.695	4.99472e-177	0.391442	Down	ENSG00000258168	lncRNA	novel transcript, antisense to PTPRB	--	--	--	--	--
FOSL2	5.18381e-181	0.940763	0.584	0.048	1.89733e-176	1.91954	Up	ENSG00000075426	protein_coding	FOS like 2, AP-1 transcription factor subunit [Source:HGNC Symbol;Acc:HGNC:3798]	TF_bZIP	GO:0005634,GO:0005654,GO:0006355,GO:0003677,GO:0006357,GO:0003700,GO:0005515,GO:0000978,GO:0000981,GO:0000790,GO:0001228,GO:0045944,GO:0000977,GO:0008219,GO:0003682,GO:0003334,GO:0045893,GO:0048146	nucleus|nucleoplasm|regulation of transcription, DNA-templated|DNA binding|regulation of transcription by RNA polymerase II|DNA-binding transcription factor activity|protein binding|RNA polymerase II proximal promoter sequence-specific DNA binding|DNA-binding transcription factor activity, RNA polymerase II-specific|nuclear chromatin|DNA-binding transcription activator activity, RNA polymerase II…	path:hsa04380	Osteoclast differentiation
CXCL8	1.00414e-180	3.56792	0.713	0.187	3.67526e-176	11.8591	Up	ENSG00000169429	protein_coding	C-X-C motif chemokine ligand 8 [Source:HGNC Symbol;Acc:HGNC:6025]	--	GO:0007165,GO:0005576,GO:0005615,GO:0006955,GO:0006935,GO:0005125,GO:0006954,GO:0008009,GO:0006952,GO:0005153,GO:0030593,GO:0042119,GO:0071222,GO:0005515,GO:0070098,GO:0007050,GO:0071347,GO:0071356,GO:0030155,GO:0007186,GO:0001525,GO:0019221,GO:0034976,GO:0035556,GO:0090023,GO:0008285,GO:0030595,GO:0061844,GO:0044344,GO:0019722,GO:0045744,GO:0050930,GO:0031623,GO:0048566,GO:0045766,GO:0036499,GO:…	signal transduction|extracellular region|extracellular space|immune response|chemotaxis|cytokine activity|inflammatory response|chemokine activity|defense response|interleukin-8 receptor binding|neutrophil chemotaxis|neutrophil activation|cellular response to lipopolysaccharide|protein binding|chemokine-mediated signaling pathway|cell cycle arrest|cellular response to interleukin-1|cellular respo…	path:hsa04060,path:hsa04062,path:hsa04064,path:hsa04072,path:hsa04218,path:hsa04620,path:hsa04621,path:hsa04622,path:hsa04657,path:hsa04932,path:hsa04933,path:hsa05120,path:hsa05131,path:hsa05132,path:hsa05133,path:hsa05134,path:hsa05142,path:hsa05144,path:hsa05146,path:hsa05160,path:hsa05161,path:hsa05163,path:hsa05164,path:hsa05167,path:hsa05200,path:hsa05202,path:hsa05219,path:hsa05323	Cytokine-cytokine receptor interaction|Chemokine signaling pathway|NF-kappa B signaling pathway|Phospholipase D signaling pathway|Cellular senescence|Toll-like receptor signaling pathway|NOD-like receptor signaling pathway|RIG-I-like receptor signaling pathway|IL-17 signaling pathway|Non-alcoholic fatty liver disease (NAFLD)|AGE-RAGE signaling pathway in diabetic complications|Epithelial cell sig…
LRBA	9.69968e-180	-1.24213	0.389	0.812	3.55018e-175	0.422748	Down	ENSG00000198589	protein_coding	LPS responsive beige-like anchor protein [Source:HGNC Symbol;Acc:HGNC:1742]	--	GO:0005515,GO:0016020,GO:0016021,GO:0005783,GO:0005794,GO:0005886,GO:0005764,GO:0003674,GO:0008150	protein binding|membrane|integral component of membrane|endoplasmic reticulum|Golgi apparatus|plasma membrane|lysosome|molecular_function|biological_process	--	--
ST6GAL1	5.31421e-179	-0.99728	0.964	0.997	1.94506e-174	0.500943	Down	ENSG00000073849	protein_coding	ST6 beta-galactoside alpha-2,6-sialyltransferase 1 [Source:HGNC Symbol;Acc:HGNC:10860]	--	GO:0016020,GO:0016021,GO:0016740,GO:0008373,GO:0016757,GO:0006486,GO:0005794,GO:0042803,GO:0005576,GO:0000139,GO:0018279,GO:0032580,GO:0005515,GO:0016266,GO:0006959,GO:0003835,GO:0006054,GO:0097503	membrane|integral component of membrane|transferase activity|sialyltransferase activity|transferase activity, transferring glycosyl groups|protein glycosylation|Golgi apparatus|protein homodimerization activity|extracellular region|Golgi membrane|protein N-linked glycosylation via asparagine|Golgi cisterna membrane|protein binding|O-glycan processing|humoral immune response|beta-galactoside alpha…	path:hsa00510,path:hsa00514	N-Glycan biosynthesis|Other types of O-glycan biosynthesis
NAMPT	7.98693e-179	1.94784	0.881	0.48	2.9233e-174	3.85796	Up	ENSG00000105835	protein_coding	nicotinamide phosphoribosyltransferase [Source:HGNC Symbol;Acc:HGNC:30092]	--	GO:0045944,GO:0005634,GO:0005737,GO:0016607,GO:0016740,GO:0003824,GO:0016757,GO:0007165,GO:0005615,GO:0030054,GO:0005515,GO:0005576,GO:0048511,GO:0005125,GO:0009435,GO:0019363,GO:0004514,GO:0008144,GO:0042802,GO:0042803,GO:0047280,GO:0001774,GO:0007565,GO:0007568,GO:0007623,GO:0010507,GO:0014070,GO:0014916,GO:0032922,GO:0048661,GO:0070997,GO:0071479,GO:0090650,GO:1904646,GO:1905377,GO:2000773,GO:…	positive regulation of transcription by RNA polymerase II|nucleus|cytoplasm|nuclear speck|transferase activity|catalytic activity|transferase activity, transferring glycosyl groups|signal transduction|extracellular space|cell junction|protein binding|extracellular region|rhythmic process|cytokine activity|NAD biosynthetic process|pyridine nucleotide biosynthetic process|nicotinate-nucleotide diph…	path:hsa00760,path:hsa04621	Nicotinate and nicotinamide metabolism|NOD-like receptor signaling pathway
ARID1B	1.2139e-178	-1.14994	0.731	0.922	4.44301e-174	0.450644	Down	ENSG00000049618	protein_coding	AT-rich interaction domain 1B [Source:HGNC Symbol;Acc:HGNC:18040]	ARID	GO:0005634,GO:0005829,GO:0005654,GO:0003677,GO:0005886,GO:0006325,GO:0005515,GO:0016514,GO:0006338,GO:0003713,GO:0071565,GO:0035060,GO:0007399,GO:0048096,GO:0070603,GO:0002931,GO:0007270,GO:0060996,GO:0097026,GO:1904385,GO:0005737	nucleus|cytosol|nucleoplasm|DNA binding|plasma membrane|chromatin organization|protein binding|SWI/SNF complex|chromatin remodeling|transcription coactivator activity|nBAF complex|brahma complex|nervous system development|chromatin-mediated maintenance of transcription|SWI/SNF superfamily-type complex|response to ischemia|neuron-neuron synaptic transmission|dendritic spine development|dendritic c…	path:hsa04714,path:hsa05225	Thermogenesis|Hepatocellular carcinoma
CD63	1.46656e-178	1.09528	0.988	0.929	5.36776e-174	2.13654	Up	ENSG00000135404	protein_coding	CD63 molecule [Source:HGNC Symbol;Acc:HGNC:1692]	--	GO:0016020,GO:0016021,GO:0015031,GO:0005765,GO:0005615,GO:0005886,GO:0005515,GO:0005576,GO:0042470,GO:0009986,GO:0005764,GO:0005768,GO:0031902,GO:0005887,GO:0070062,GO:0016477,GO:0010008,GO:0043312,GO:0002576,GO:0031088,GO:0032585,GO:0031226,GO:0035577,GO:1900746,GO:0007160,GO:0005771,GO:0031904,GO:0002092,GO:0034613,GO:0035646,GO:0048757,GO:1901379,GO:2001046,GO:0097487,GO:0043473,GO:0050931,GO:…	membrane|integral component of membrane|protein transport|lysosomal membrane|extracellular space|plasma membrane|protein binding|extracellular region|melanosome|cell surface|lysosome|endosome|late endosome membrane|integral component of plasma membrane|extracellular exosome|cell migration|endosome membrane|neutrophil degranulation|platelet degranulation|platelet dense granule membrane|multivesicu…	path:hsa04142,path:hsa05205	Lysosome|Proteoglycans in cancer
MGAT4A	1.64405e-178	-1.11585	0.861	0.957	6.01739e-174	0.461421	Down	ENSG00000071073	protein_coding	alpha-1,3-mannosyl-glycoprotein 4-beta-N-acetylglucosaminyltransferase A [Source:HGNC Symbol;Acc:HGNC:7047]	--	GO:0016020,GO:0016021,GO:0046872,GO:0016740,GO:0016757,GO:0005794,GO:0005576,GO:0000139,GO:0006486,GO:0005783,GO:0005793,GO:0070062,GO:0044267,GO:0043687,GO:0008375,GO:0006487,GO:0005795,GO:0005788,GO:0006491,GO:0008454	membrane|integral component of membrane|metal ion binding|transferase activity|transferase activity, transferring glycosyl groups|Golgi apparatus|extracellular region|Golgi membrane|protein glycosylation|endoplasmic reticulum|endoplasmic reticulum-Golgi intermediate compartment|extracellular exosome|cellular protein metabolic process|post-translational protein modification|acetylglucosaminyltrans…	path:hsa00510	N-Glycan biosynthesis
PHLDA1	1.78069e-178	1.42334	0.522	0.014	6.51749e-174	2.68206	Up	ENSG00000139289	protein_coding	pleckstrin homology like domain family A member 1 [Source:HGNC Symbol;Acc:HGNC:8933]	--	GO:0005634,GO:0005730,GO:0005737,GO:0005515,GO:0006915,GO:0031410,GO:0005829,GO:0000086,GO:0043065,GO:0045210	nucleus|nucleolus|cytoplasm|protein binding|apoptotic process|cytoplasmic vesicle|cytosol|G2/M transition of mitotic cell cycle|positive regulation of apoptotic process|FasL biosynthetic process	--	--
GLIPR2	3.04948e-178	0.917458	0.704	0.148	1.11614e-173	1.88878	Up	ENSG00000122694	protein_coding	GLI pathogenesis related 2 [Source:HGNC Symbol;Acc:HGNC:18007]	--	GO:0005576,GO:0016020,GO:0005794,GO:0042803,GO:0000139,GO:0005615,GO:0070062,GO:0070374,GO:0010718,GO:0010634	extracellular region|membrane|Golgi apparatus|protein homodimerization activity|Golgi membrane|extracellular space|extracellular exosome|positive regulation of ERK1 and ERK2 cascade|positive regulation of epithelial to mesenchymal transition|positive regulation of epithelial cell migration	--	--
SGK1	3.8796e-178	1.73295	0.97	0.814	1.41997e-173	3.32406	Up	ENSG00000118515	protein_coding	serum/glucocorticoid regulated kinase 1 [Source:HGNC Symbol;Acc:HGNC:10810]	--	GO:0005634,GO:0005737,GO:0016607,GO:0016020,GO:0000166,GO:0004672,GO:0004674,GO:0005524,GO:0016301,GO:0016740,GO:0006468,GO:0016310,GO:0005829,GO:0005783,GO:0005789,GO:0005739,GO:0005886,GO:0005515,GO:0006915,GO:0015459,GO:0035556,GO:0034220,GO:0018105,GO:0042127,GO:0048812,GO:0004712,GO:0005246,GO:0017080,GO:0017081,GO:0001558,GO:0006814,GO:0006974,GO:0007616,GO:0008217,GO:0030334,GO:0032411,GO:…	nucleus|cytoplasm|nuclear speck|membrane|nucleotide binding|protein kinase activity|protein serine/threonine kinase activity|ATP binding|kinase activity|transferase activity|protein phosphorylation|phosphorylation|cytosol|endoplasmic reticulum|endoplasmic reticulum membrane|mitochondrion|plasma membrane|protein binding|apoptotic process|potassium channel regulator activity|intracellular signal tr…	path:hsa04068,path:hsa04150,path:hsa04151,path:hsa04960	FoxO signaling pathway|mTOR signaling pathway|PI3K-Akt signaling pathway|Aldosterone-regulated sodium reabsorption
HIVEP2	4.33932e-178	1.26429	0.843	0.302	1.58823e-173	2.40209	Up	ENSG00000010818	protein_coding	human immunodeficiency virus type I enhancer binding protein 2 [Source:HGNC Symbol;Acc:HGNC:4921]	zf-C2H2	GO:0003676,GO:0005634,GO:0046872,GO:0005654,GO:0003677,GO:0006357,GO:0000981	nucleic acid binding|nucleus|metal ion binding|nucleoplasm|DNA binding|regulation of transcription by RNA polymerase II|DNA-binding transcription factor activity, RNA polymerase II-specific	--	--
LPAR5	6.48758e-178	-1.07876	0.395	0.808	2.37452e-173	0.473435	Down	ENSG00000184574	protein_coding	lysophosphatidic acid receptor 5 [Source:HGNC Symbol;Acc:HGNC:13307]	--	GO:0016020,GO:0016021,GO:0004930,GO:0007186,GO:0005886,GO:0007165,GO:0003674,GO:0008150,GO:0005575,GO:0032793,GO:0048266	membrane|integral component of membrane|G protein-coupled receptor activity|G protein-coupled receptor signaling pathway|plasma membrane|signal transduction|molecular_function|biological_process|cellular_component|positive regulation of CREB transcription factor activity|behavioral response to pain	path:hsa04015,path:hsa04072,path:hsa04151,path:hsa04810,path:hsa05200	Rap1 signaling pathway|Phospholipase D signaling pathway|PI3K-Akt signaling pathway|Regulation of actin cytoskeleton|Pathways in cancer
FMNL3	1.56194e-177	-1.16139	0.704	0.91	5.71686e-173	0.447083	Down	ENSG00000161791	protein_coding	formin like 3 [Source:HGNC Symbol;Acc:HGNC:23698]	--	GO:0005737,GO:0016020,GO:0005794,GO:0043231,GO:0005829,GO:0003779,GO:0005886,GO:0030036,GO:0008360,GO:0007275,GO:0016477,GO:0007010,GO:0016043,GO:0017048,GO:0001525,GO:0030866,GO:0032794	cytoplasm|membrane|Golgi apparatus|intracellular membrane-bounded organelle|cytosol|actin binding|plasma membrane|actin cytoskeleton organization|regulation of cell shape|multicellular organism development|cell migration|cytoskeleton organization|cellular component organization|Rho GTPase binding|angiogenesis|cortical actin cytoskeleton organization|GTPase activating protein binding	--	--
RYR1	2.12829e-177	-1.23882	0.364	0.798	7.78976e-173	0.423719	Down	ENSG00000196218	protein_coding	ryanodine receptor 1 [Source:HGNC Symbol;Acc:HGNC:10483]	--	GO:0005737,GO:0016020,GO:0016021,GO:0055085,GO:0046872,GO:0000166,GO:0005524,GO:0005216,GO:0006811,GO:0005509,GO:0005886,GO:0005515,GO:0006816,GO:0070588,GO:0007275,GO:0005262,GO:0005219,GO:0006874,GO:0005516,GO:0070062,GO:0034220,GO:0016529,GO:0005938,GO:0031301,GO:0033017,GO:0031674,GO:0015278,GO:0030018,GO:0005887,GO:0006936,GO:1903779,GO:0005245,GO:0051289,GO:0003151,GO:0051209,GO:0014701,GO:…	cytoplasm|membrane|integral component of membrane|transmembrane transport|metal ion binding|nucleotide binding|ATP binding|ion channel activity|ion transport|calcium ion binding|plasma membrane|protein binding|calcium ion transport|calcium ion transmembrane transport|multicellular organism development|calcium channel activity|ryanodine-sensitive calcium-release channel activity|cellular calcium i…	path:hsa04020,path:hsa04371,path:hsa04713,path:hsa04730,path:hsa04921	Calcium signaling pathway|Apelin signaling pathway|Circadian entrainment|Long-term depression|Oxytocin signaling pathway
RAMP1	3.21742e-177	1.52141	0.754	0.216	1.17761e-172	2.87071	Up	ENSG00000132329	protein_coding	receptor activity modifying protein 1 [Source:HGNC Symbol;Acc:HGNC:9843]	--	GO:0005623,GO:0016020,GO:0016021,GO:0006886,GO:0015026,GO:0008277,GO:0008565,GO:0015031,GO:0005886,GO:0005515,GO:0007186,GO:0006816,GO:0009986,GO:0043235,GO:0001525,GO:0005887,GO:0007189,GO:0072659,GO:0032870,GO:0097643,GO:0001635,GO:1990407,GO:0031623,GO:0060050,GO:0097647,GO:1990408,GO:0005615,GO:0150056,GO:1990406	cell|membrane|integral component of membrane|intracellular protein transport|coreceptor activity|regulation of G protein-coupled receptor signaling pathway|obsolete protein transporter activity|protein transport|plasma membrane|protein binding|G protein-coupled receptor signaling pathway|calcium ion transport|cell surface|receptor complex|angiogenesis|integral component of plasma membrane|adenyla…	path:hsa04270	Vascular smooth muscle contraction
IL4I1	4.59648e-177	1.02557	0.663	0.107	1.68236e-172	2.03576	Up	ENSG00000104951	protein_coding	interleukin 4 induced 1 [Source:HGNC Symbol;Acc:HGNC:19094]	--	GO:0016491,GO:0055114,GO:0005764,GO:0005576,GO:0006559,GO:0001716,GO:0009063	oxidoreductase activity|oxidation-reduction process|lysosome|extracellular region|L-phenylalanine catabolic process|L-amino-acid oxidase activity|cellular amino acid catabolic process	path:hsa00250,path:hsa00270,path:hsa00280,path:hsa00350,path:hsa00360,path:hsa00380,path:hsa00400	Alanine, aspartate and glutamate metabolism|Cysteine and methionine metabolism|Valine, leucine and isoleucine degradation|Tyrosine metabolism|Phenylalanine metabolism|Tryptophan metabolism|Phenylalanine, tyrosine and tryptophan biosynthesis
ETS2	5.03672e-177	1.22621	0.969	0.804	1.84349e-172	2.33951	Up	ENSG00000157557	protein_coding	ETS proto-oncogene 2, transcription factor [Source:HGNC Symbol;Acc:HGNC:3489]	ETS	GO:0045893,GO:0005634,GO:0005829,GO:0005654,GO:0006355,GO:0003677,GO:0003700,GO:0005886,GO:0043565,GO:0005515,GO:0000981,GO:0030154,GO:0006357,GO:0000790,GO:0000978,GO:0001227,GO:0000122,GO:0019904,GO:0001501,GO:0000977,GO:0035259,GO:0001712,GO:0007498,GO:0045944,GO:0090009	positive regulation of transcription, DNA-templated|nucleus|cytosol|nucleoplasm|regulation of transcription, DNA-templated|DNA binding|DNA-binding transcription factor activity|plasma membrane|sequence-specific DNA binding|protein binding|DNA-binding transcription factor activity, RNA polymerase II-specific|cell differentiation|regulation of transcription by RNA polymerase II|nuclear chromatin|RN…	path:hsa04014,path:hsa05166	Ras signaling pathway|Human T-cell leukemia virus 1 infection
SPECC1	1.94056e-176	-1.19303	0.354	0.792	7.10265e-172	0.437383	Down	ENSG00000128487	protein_coding	sperm antigen with calponin homology and coiled-coil domains 1 [Source:HGNC Symbol;Acc:HGNC:30615]	--	GO:0005634,GO:0016020,GO:0005815,GO:0030036,GO:0031941,GO:0005515	nucleus|membrane|microtubule organizing center|actin cytoskeleton organization|filamentous actin|protein binding	--	--
EXOC4	2.08501e-176	-1.27191	0.676	0.912	7.63136e-172	0.414112	Down	ENSG00000131558	protein_coding	exocyst complex component 4 [Source:HGNC Symbol;Acc:HGNC:30389]	--	GO:0016020,GO:0015031,GO:0000145,GO:0006887,GO:0042995,GO:0005515,GO:0005886,GO:0006904,GO:0006893,GO:0007268,GO:0045202,GO:0005737,GO:0005829,GO:0006612,GO:0090543,GO:0017160,GO:0047485,GO:0016241,GO:0032584,GO:0090522,GO:0030165,GO:0048341,GO:0005902,GO:0035748	membrane|protein transport|exocyst|exocytosis|cell projection|protein binding|plasma membrane|vesicle docking involved in exocytosis|Golgi to plasma membrane transport|chemical synaptic transmission|synapse|cytoplasm|cytosol|protein targeting to membrane|Flemming body|Ral GTPase binding|protein N-terminus binding|regulation of macroautophagy|growth cone membrane|vesicle tethering involved in exoc…	--	--
EIF4E	3.57894e-176	1.81528	0.92	0.607	1.30993e-171	3.51927	Up	ENSG00000151247	protein_coding	eukaryotic translation initiation factor 4E [Source:HGNC Symbol;Acc:HGNC:3287]	--	GO:0003723,GO:0005737,GO:0003743,GO:0006412,GO:0006413,GO:0005829,GO:0005515,GO:0036464,GO:0048471,GO:0000932,GO:0070062,GO:0006417,GO:0000340,GO:0005845,GO:0016281,GO:0016032,GO:0006406,GO:0010494,GO:0019899,GO:0031370,GO:0070491,GO:0006405,GO:0000339,GO:0045931,GO:0000082,GO:0016442,GO:0045182,GO:0001662,GO:0017148,GO:0019827,GO:0030324,GO:0045665,GO:0071549,GO:0099578,GO:0032991,GO:0033391,GO:…	RNA binding|cytoplasm|translation initiation factor activity|translation|translational initiation|cytosol|protein binding|cytoplasmic ribonucleoprotein granule|perinuclear region of cytoplasm|P-body|extracellular exosome|regulation of translation|RNA 7-methylguanosine cap binding|mRNA cap binding complex|eukaryotic translation initiation factor 4F complex|viral process|mRNA export from nucleus|cy…	path:hsa01521,path:hsa03013,path:hsa04066,path:hsa04150,path:hsa04151,path:hsa04211,path:hsa04910	EGFR tyrosine kinase inhibitor resistance|RNA transport|HIF-1 signaling pathway|mTOR signaling pathway|PI3K-Akt signaling pathway|Longevity regulating pathway|Insulin signaling pathway
PNP	3.62504e-176	1.0368	0.77	0.219	1.3268e-171	2.05168	Up	ENSG00000198805	protein_coding	purine nucleoside phosphorylase [Source:HGNC Symbol;Acc:HGNC:7892]	--	GO:0009116,GO:0003824,GO:0006139,GO:0004731,GO:0005737,GO:0016740,GO:0005829,GO:0016757,GO:0005856,GO:0006955,GO:0005576,GO:0016763,GO:0009165,GO:0070062,GO:0043312,GO:0034774,GO:1904813,GO:0008144,GO:0042301,GO:0006195,GO:0001882,GO:0042493,GO:0002060,GO:0006148,GO:0006738,GO:0034418,GO:0042102,GO:0042278,GO:0043101,GO:0046638,GO:0070970,GO:0005634	nucleoside metabolic process|catalytic activity|nucleobase-containing compound metabolic process|purine-nucleoside phosphorylase activity|cytoplasm|transferase activity|cytosol|transferase activity, transferring glycosyl groups|cytoskeleton|immune response|extracellular region|transferase activity, transferring pentosyl groups|nucleotide biosynthetic process|extracellular exosome|neutrophil degra…	path:hsa00230,path:hsa00240,path:hsa00760	Purine metabolism|Pyrimidine metabolism|Nicotinate and nicotinamide metabolism
RNASET2	6.55214e-175	-0.91464	0.972	0.989	2.39815e-170	0.530476	Down	ENSG00000026297	protein_coding	ribonuclease T2 [Source:HGNC Symbol;Acc:HGNC:21686]	--	GO:0003723,GO:0090502,GO:0033897,GO:0005783,GO:0016787,GO:0005615,GO:0090305,GO:0005576,GO:0004519,GO:0090501,GO:0004518,GO:0005764,GO:0005788,GO:0070062,GO:0043312,GO:0004521,GO:0006401,GO:0035578,GO:0004540,GO:0043202	RNA binding|RNA phosphodiester bond hydrolysis, endonucleolytic|ribonuclease T2 activity|endoplasmic reticulum|hydrolase activity|extracellular space|nucleic acid phosphodiester bond hydrolysis|extracellular region|endonuclease activity|RNA phosphodiester bond hydrolysis|nuclease activity|lysosome|endoplasmic reticulum lumen|extracellular exosome|neutrophil degranulation|endoribonuclease activity…	--	--
TENM4	1.36603e-174	-1.40531	0.13	0.627	4.99982e-170	0.377536	Down	ENSG00000149256	protein_coding	teneurin transmembrane protein 4 [Source:HGNC Symbol;Acc:HGNC:29945]	--	GO:0005634,GO:0005737,GO:0016020,GO:0016021,GO:0007165,GO:0042803,GO:0005886,GO:0042995,GO:0007275,GO:0030154,GO:0048666,GO:0043005,GO:0031641,GO:0007157,GO:0046982,GO:0050839,GO:0048714,GO:2000543,GO:0031643,GO:0042802,GO:0001702,GO:0032289,GO:0060038,GO:0060912,GO:0005887	nucleus|cytoplasm|membrane|integral component of membrane|signal transduction|protein homodimerization activity|plasma membrane|cell projection|multicellular organism development|cell differentiation|neuron development|neuron projection|regulation of myelination|heterophilic cell-cell adhesion via plasma membrane cell adhesion molecules|protein heterodimerization activity|cell adhesion molecule b…	--	--
MAP2K3	3.15378e-174	0.971122	0.739	0.214	1.15432e-169	1.96036	Up	ENSG00000034152	protein_coding	mitogen-activated protein kinase kinase 3 [Source:HGNC Symbol;Acc:HGNC:6843]	--	GO:0043536,GO:0035924,GO:0016020,GO:0000166,GO:0004672,GO:0004674,GO:0005524,GO:0016301,GO:0016740,GO:0006468,GO:0016310,GO:0004713,GO:0018108,GO:0005515,GO:0045893,GO:0005737,GO:0005654,GO:0005829,GO:0019901,GO:0007165,GO:0023014,GO:0032147,GO:0004708,GO:0000187,GO:0045860,GO:0000165,GO:0006954,GO:0038066,GO:0042035,GO:0060048	positive regulation of blood vessel endothelial cell migration|cellular response to vascular endothelial growth factor stimulus|membrane|nucleotide binding|protein kinase activity|protein serine/threonine kinase activity|ATP binding|kinase activity|transferase activity|protein phosphorylation|phosphorylation|protein tyrosine kinase activity|peptidyl-tyrosine phosphorylation|protein binding|positi…	path:hsa04010,path:hsa04015,path:hsa04218,path:hsa04620,path:hsa04664,path:hsa04668,path:hsa04714,path:hsa04750,path:hsa04912,path:hsa05014,path:hsa05145,path:hsa05164,path:hsa05169,path:hsa05170	MAPK signaling pathway|Rap1 signaling pathway|Cellular senescence|Toll-like receptor signaling pathway|Fc epsilon RI signaling pathway|TNF signaling pathway|Thermogenesis|Inflammatory mediator regulation of TRP channels|GnRH signaling pathway|Amyotrophic lateral sclerosis (ALS)|Toxoplasmosis|Influenza A|Epstein-Barr virus infection|Human immunodeficiency virus 1 infection
NFKBIZ	1.56237e-173	1.81765	0.86	0.507	5.71844e-169	3.52508	Up	ENSG00000144802	protein_coding	NFKB inhibitor zeta [Source:HGNC Symbol;Acc:HGNC:29805]	--	GO:0016607,GO:0036464,GO:0005515,GO:0050729,GO:0005634,GO:0050852,GO:2000321,GO:0006954	nuclear speck|cytoplasmic ribonucleoprotein granule|protein binding|positive regulation of inflammatory response|nucleus|T cell receptor signaling pathway|positive regulation of T-helper 17 cell differentiation|inflammatory response	path:hsa05202	Transcriptional misregulation in cancer
FLNA	3.2106e-173	0.860086	0.521	0.018	1.17511e-168	1.81515	Up	ENSG00000196924	protein_coding	filamin A [Source:HGNC Symbol;Acc:HGNC:3754]	--	GO:0003779,GO:0030036,GO:0030154,GO:0050821,GO:0005737,GO:0003723,GO:0005634,GO:0016020,GO:0005829,GO:0005886,GO:0015629,GO:0005856,GO:0005515,GO:0005925,GO:0005576,GO:0060271,GO:0045296,GO:0070062,GO:0030030,GO:0005938,GO:0042307,GO:0043123,GO:0030334,GO:0042803,GO:0044325,GO:0070527,GO:0002576,GO:0008134,GO:0001664,GO:0030168,GO:0043433,GO:0051015,GO:0005911,GO:0043113,GO:0044319,GO:0031532,GO:…	actin binding|actin cytoskeleton organization|cell differentiation|protein stabilization|cytoplasm|RNA binding|nucleus|membrane|cytosol|plasma membrane|actin cytoskeleton|cytoskeleton|protein binding|focal adhesion|extracellular region|cilium assembly|cadherin binding|extracellular exosome|cell projection organization|cell cortex|positive regulation of protein import into nucleus|positive regulat…	path:hsa04010,path:hsa04510,path:hsa05132,path:hsa05205	MAPK signaling pathway|Focal adhesion|Salmonella infection|Proteoglycans in cancer
CCDC18-AS1	3.63584e-173	-1.24385	0.279	0.742	1.33075e-168	0.422245	Down	ENSG00000223745	lncRNA	hCG1655110	--	GO:0003964,GO:0004519,GO:0006310,GO:0046872	RNA-directed DNA polymerase activity|endonuclease activity|DNA recombination|metal ion binding	--	--
DUSP5	5.46926e-173	1.27173	0.572	0.052	2.0018e-168	2.4145	Up	ENSG00000138166	protein_coding	dual specificity phosphatase 5 [Source:HGNC Symbol;Acc:HGNC:3071]	--	GO:0005634,GO:0016787,GO:0004721,GO:0006470,GO:0005515,GO:0004725,GO:0016311,GO:0016791,GO:0008138,GO:0017017,GO:0005737,GO:0005654,GO:0000165,GO:0035335,GO:0035970,GO:0000187,GO:0000188	nucleus|hydrolase activity|phosphoprotein phosphatase activity|protein dephosphorylation|protein binding|protein tyrosine phosphatase activity|dephosphorylation|phosphatase activity|protein tyrosine/serine/threonine phosphatase activity|MAP kinase tyrosine/serine/threonine phosphatase activity|cytoplasm|nucleoplasm|MAPK cascade|peptidyl-tyrosine dephosphorylation|peptidyl-threonine dephosphorylat…	path:hsa04010	MAPK signaling pathway
MAFF	1.03935e-172	0.882885	0.626	0.094	3.80413e-168	1.84406	Up	ENSG00000185022	protein_coding	MAF bZIP transcription factor F [Source:HGNC Symbol;Acc:HGNC:6780]	TF_bZIP	GO:0005634,GO:0006355,GO:0005739,GO:0003677,GO:0003700,GO:0043565,GO:0005515,GO:0000978,GO:0000981,GO:0000790,GO:0005654,GO:0001228,GO:0045944,GO:0006366,GO:0007596,GO:0045604,GO:0007567,GO:0001701,GO:0035914	nucleus|regulation of transcription, DNA-templated|mitochondrion|DNA binding|DNA-binding transcription factor activity|sequence-specific DNA binding|protein binding|RNA polymerase II proximal promoter sequence-specific DNA binding|DNA-binding transcription factor activity, RNA polymerase II-specific|nuclear chromatin|nucleoplasm|DNA-binding transcription activator activity, RNA polymerase II-spec…	--	--
TTC7A	1.1131e-172	-1.45313	0.383	0.773	4.07404e-168	0.365228	Down	ENSG00000068724	protein_coding	tetratricopeptide repeat domain 7A [Source:HGNC Symbol;Acc:HGNC:19750]	--	GO:0005515,GO:0005737,GO:0016020,GO:0005886,GO:0046854,GO:0072659,GO:0006879,GO:0030097	protein binding|cytoplasm|membrane|plasma membrane|phosphatidylinositol phosphorylation|protein localization to plasma membrane|cellular iron ion homeostasis|hemopoiesis	--	--
UVRAG	1.85119e-172	-1.12032	0.619	0.891	6.77553e-168	0.459992	Down	ENSG00000198382	protein_coding	UV radiation resistance associated [Source:HGNC Symbol;Acc:HGNC:12640]	--	GO:0005783,GO:0005694,GO:0005515,GO:0006281,GO:0006974,GO:0031410,GO:0005764,GO:0005813,GO:0030496,GO:0005768,GO:0005769,GO:0005776,GO:0000775,GO:0000421,GO:0005770,GO:0007098,GO:0000149,GO:0005737,GO:0032465,GO:0006914,GO:0070418,GO:0097680,GO:0097352,GO:0032801,GO:0071985,GO:1901098,GO:0017124,GO:0006890,GO:0007051,GO:0007059,GO:0035493,GO:0046718,GO:0051684,GO:0071900,GO:0032991,GO:0045335	endoplasmic reticulum|chromosome|protein binding|DNA repair|cellular response to DNA damage stimulus|cytoplasmic vesicle|lysosome|centrosome|midbody|endosome|early endosome|autophagosome|chromosome, centromeric region|autophagosome membrane|late endosome|centrosome cycle|SNARE binding|cytoplasm|regulation of cytokinesis|autophagy|DNA-dependent protein kinase complex|double-strand break repair via…	path:hsa04140	Autophagy - animal
LGMN	2.92298e-172	1.55696	0.9	0.587	1.06984e-167	2.94233	Up	ENSG00000100600	protein_coding	legumain [Source:HGNC Symbol;Acc:HGNC:9472]	--	GO:0010629,GO:1904646,GO:0005737,GO:0016787,GO:0008233,GO:0008234,GO:0006508,GO:0005764,GO:0070062,GO:0004197,GO:0019886,GO:0002224,GO:0043202,GO:0048156,GO:0042359,GO:0051603,GO:0003014,GO:1900273,GO:0005576,GO:0008284,GO:0048471,GO:0007613,GO:0036021,GO:0043524,GO:0090026,GO:0005770,GO:0097061,GO:0032801,GO:0071277,GO:0008306,GO:0097202,GO:0006624,GO:0010447,GO:0035729,GO:0045931,GO:0097264,GO:…	negative regulation of gene expression|cellular response to amyloid-beta|cytoplasm|hydrolase activity|peptidase activity|cysteine-type peptidase activity|proteolysis|lysosome|extracellular exosome|cysteine-type endopeptidase activity|antigen processing and presentation of exogenous peptide antigen via MHC class II|toll-like receptor signaling pathway|lysosomal lumen|tau protein binding|vitamin D …	path:hsa04142,path:hsa04612	Lysosome|Antigen processing and presentation
PTPRC	8.18214e-172	-0.927437	0.901	0.985	2.99475e-167	0.525791	Down	ENSG00000081237	protein_coding	protein tyrosine phosphatase receptor type C [Source:HGNC Symbol;Acc:HGNC:9666]	--	GO:0004725,GO:0035335,GO:0050852,GO:0043410,GO:1903979,GO:0005886,GO:0032760,GO:0016020,GO:0016021,GO:0016787,GO:0004721,GO:0006470,GO:0005515,GO:0016311,GO:0016791,GO:0045121,GO:0009986,GO:0005925,GO:0051607,GO:0005887,GO:0070062,GO:0019901,GO:0042102,GO:0001960,GO:0043312,GO:0051726,GO:0005102,GO:0007166,GO:0030667,GO:0030217,GO:0050853,GO:0005001,GO:0042803,GO:0006469,GO:0006933,GO:0045860,GO:…	protein tyrosine phosphatase activity|peptidyl-tyrosine dephosphorylation|T cell receptor signaling pathway|positive regulation of MAPK cascade|negative regulation of microglial cell activation|plasma membrane|positive regulation of tumor necrosis factor production|membrane|integral component of membrane|hydrolase activity|phosphoprotein phosphatase activity|protein dephosphorylation|protein bind…	path:hsa04514,path:hsa04660,path:hsa04666,path:hsa05340	Cell adhesion molecules (CAMs)|T cell receptor signaling pathway|Fc gamma R-mediated phagocytosis|Primary immunodeficiency
MIS18BP1	8.30146e-172	-1.26893	0.356	0.783	3.03842e-167	0.414969	Down	ENSG00000129534	protein_coding	MIS18 binding protein 1 [Source:HGNC Symbol;Acc:HGNC:20190]	--	GO:0005634,GO:0003677,GO:0051301,GO:0005694,GO:0005515,GO:0007049,GO:0006357,GO:0000775,GO:0000981,GO:0005654,GO:0034080,GO:0000778	nucleus|DNA binding|cell division|chromosome|protein binding|cell cycle|regulation of transcription by RNA polymerase II|chromosome, centromeric region|DNA-binding transcription factor activity, RNA polymerase II-specific|nucleoplasm|CENP-A containing nucleosome assembly|condensed nuclear chromosome kinetochore	--	--
HSPA5	1.88711e-171	2.05287	0.958	0.667	6.907e-167	4.14931	Up	ENSG00000044574	protein_coding	heat shock protein family A (Hsp70) member 5 [Source:HGNC Symbol;Acc:HGNC:5238]	--	GO:0005634,GO:0005737,GO:0016020,GO:0000166,GO:0005524,GO:0043066,GO:0005783,GO:0043231,GO:0016787,GO:0005739,GO:0005829,GO:0005515,GO:0042470,GO:0005509,GO:0005925,GO:0030496,GO:0051082,GO:0042026,GO:0005788,GO:0016887,GO:0034605,GO:0005789,GO:0045296,GO:0070062,GO:0008180,GO:0030335,GO:0032991,GO:0031625,GO:0021762,GO:0019904,GO:0036498,GO:0019899,GO:0051087,GO:0030968,GO:0005793,GO:0042149,GO:…	nucleus|cytoplasm|membrane|nucleotide binding|ATP binding|negative regulation of apoptotic process|endoplasmic reticulum|intracellular membrane-bounded organelle|hydrolase activity|mitochondrion|cytosol|protein binding|melanosome|calcium ion binding|focal adhesion|midbody|unfolded protein binding|protein refolding|endoplasmic reticulum lumen|ATPase activity|cellular response to heat|endoplasmic r…	path:hsa03060,path:hsa04141,path:hsa04612,path:hsa04918,path:hsa05020	Protein export|Protein processing in endoplasmic reticulum|Antigen processing and presentation|Thyroid hormone synthesis|Prion diseases
FMN1	6.62318e-171	-1.41531	0.437	0.835	2.42415e-166	0.37493	Down	ENSG00000248905	protein_coding	formin 1 [Source:HGNC Symbol;Acc:HGNC:3768]	--	GO:0005634,GO:0005737,GO:0016020,GO:0003779,GO:0005886,GO:0008017,GO:0030054,GO:0045010,GO:0005884,GO:0005789,GO:0005912,GO:0017124,GO:0010467,GO:0030838,GO:0035136,GO:0035137,GO:0048705,GO:0051127,GO:0051894,GO:0060173,GO:0072092	nucleus|cytoplasm|membrane|actin binding|plasma membrane|microtubule binding|cell junction|actin nucleation|actin filament|endoplasmic reticulum membrane|adherens junction|SH3 domain binding|gene expression|positive regulation of actin filament polymerization|forelimb morphogenesis|hindlimb morphogenesis|skeletal system morphogenesis|positive regulation of actin nucleation|positive regulation of …	--	--
ARHGAP12	7.12902e-171	-1.18906	0.732	0.911	2.60929e-166	0.438587	Down	ENSG00000165322	protein_coding	Rho GTPase activating protein 12 [Source:HGNC Symbol;Acc:HGNC:16348]	--	GO:0007165,GO:0043547,GO:0005096,GO:0005737,GO:0005829,GO:0051056,GO:0001891,GO:0007015,GO:0043087,GO:0051058,GO:0006911,GO:0002011,GO:0005515	signal transduction|positive regulation of GTPase activity|GTPase activator activity|cytoplasm|cytosol|regulation of small GTPase mediated signal transduction|phagocytic cup|actin filament organization|regulation of GTPase activity|negative regulation of small GTPase mediated signal transduction|phagocytosis, engulfment|morphogenesis of an epithelial sheet|protein binding	--	--
ENO1	8.86726e-171	1.01604	0.939	0.684	3.24551e-166	2.02236	Up	ENSG00000074800	protein_coding	enolase 1 [Source:HGNC Symbol;Acc:HGNC:3350]	--	GO:0005737,GO:0003723,GO:0005634,GO:0016020,GO:0046872,GO:0005829,GO:0000287,GO:0016829,GO:0006096,GO:0003677,GO:0005886,GO:0005615,GO:0005515,GO:0004634,GO:0000015,GO:0001227,GO:0000122,GO:0045296,GO:0070062,GO:0009615,GO:0031430,GO:0030308,GO:0045892,GO:0000977,GO:0006094,GO:0061621,GO:0042803,GO:0051020,GO:0010756,GO:0045933,GO:1903298,GO:2001171,GO:0009986,GO:0099738	cytoplasm|RNA binding|nucleus|membrane|metal ion binding|cytosol|magnesium ion binding|lyase activity|glycolytic process|DNA binding|plasma membrane|extracellular space|protein binding|phosphopyruvate hydratase activity|phosphopyruvate hydratase complex|DNA-binding transcription repressor activity, RNA polymerase II-specific|negative regulation of transcription by RNA polymerase II|cadherin bindi…	path:hsa00010,path:hsa03018,path:hsa04066	Glycolysis / Gluconeogenesis|RNA degradation|HIF-1 signaling pathway
H3F3B	1.04143e-170	1.27607	0.993	0.961	3.81175e-166	2.42178	Up	ENSG00000132475	protein_coding	H3 histone family member 3B [Source:HGNC Symbol;Acc:HGNC:4765]	--	GO:0005634,GO:0003677,GO:0046982,GO:0006334,GO:0000786,GO:0005694,GO:0005515,GO:0005576,GO:0005654,GO:0070062,GO:0044267,GO:0032991,GO:0000784,GO:0060964,GO:0001649,GO:0006997,GO:0007283,GO:0007286,GO:0007338,GO:0007420,GO:0007566,GO:0008283,GO:0008584,GO:0009725,GO:0031508,GO:0031509,GO:0035264,GO:0042692,GO:0048477,GO:0090230,GO:1902340,GO:0001740,GO:0000980,GO:0030307,GO:0045652,GO:0006336,GO:…	nucleus|DNA binding|protein heterodimerization activity|nucleosome assembly|nucleosome|chromosome|protein binding|extracellular region|nucleoplasm|extracellular exosome|cellular protein metabolic process|protein-containing complex|nuclear chromosome, telomeric region|regulation of gene silencing by miRNA|osteoblast differentiation|nucleus organization|spermatogenesis|spermatid development|single …	path:hsa05034,path:hsa05202,path:hsa05322	Alcoholism|Transcriptional misregulation in cancer|Systemic lupus erythematosus
ARL15	1.64793e-170	-1.42657	0.542	0.865	6.0316e-166	0.372015	Down	ENSG00000185305	protein_coding	ADP ribosylation factor like GTPase 15 [Source:HGNC Symbol;Acc:HGNC:25945]	--	GO:0003674,GO:0008150,GO:0000166,GO:0005525,GO:0070062	molecular_function|biological_process|nucleotide binding|GTP binding|extracellular exosome	--	--
CMIP	3.5869e-170	-1.06884	0.768	0.929	1.31284e-165	0.476701	Down	ENSG00000153815	protein_coding	c-Maf inducing protein [Source:HGNC Symbol;Acc:HGNC:24319]	--	GO:0005634,GO:0005737,GO:0005829,GO:0005654,GO:0005515,GO:0001701	nucleus|cytoplasm|cytosol|nucleoplasm|protein binding|in utero embryonic development	--	--
SH3KBP1	6.05328e-170	-1.05544	0.836	0.946	2.21556e-165	0.481151	Down	ENSG00000147010	protein_coding	SH3 domain containing kinase binding protein 1 [Source:HGNC Symbol;Acc:HGNC:13867]	--	GO:0005737,GO:0016020,GO:0016301,GO:0016310,GO:0007015,GO:0005856,GO:0005515,GO:0006915,GO:0030054,GO:0031410,GO:0045202,GO:0030659,GO:0005925,GO:0005886,GO:0005829,GO:0006897,GO:0016477,GO:0007010,GO:0017124,GO:0008360,GO:0043005,GO:0061024,GO:0007411,GO:0007267,GO:0042059,GO:0030139,GO:0005911,GO:0050871	cytoplasm|membrane|kinase activity|phosphorylation|actin filament organization|cytoskeleton|protein binding|apoptotic process|cell junction|cytoplasmic vesicle|synapse|cytoplasmic vesicle membrane|focal adhesion|plasma membrane|cytosol|endocytosis|cell migration|cytoskeleton organization|SH3 domain binding|regulation of cell shape|neuron projection|membrane organization|axon guidance|cell-cell si…	path:hsa04144	Endocytosis
MIR155HG	6.26479e-170	2.03166	0.542	0.041	2.29298e-165	4.08875	Up	ENSG00000234883	lncRNA	MIR155 host gene [Source:HGNC Symbol;Acc:HGNC:35460]	--	--	--	--	--
EPS15	1.31494e-169	-1.26927	0.566	0.857	4.81283e-165	0.414869	Down	ENSG00000085832	protein_coding	epidermal growth factor receptor pathway substrate 15 [Source:HGNC Symbol;Acc:HGNC:3419]	--	GO:0043231,GO:0005829,GO:0005509,GO:0005515,GO:0005737,GO:0016020,GO:0015031,GO:0046872,GO:0005886,GO:0005905,GO:0005768,GO:0098794,GO:0045296,GO:0006897,GO:0031901,GO:0016032,GO:0017124,GO:0006895,GO:0061024,GO:0042059,GO:0046718,GO:0016235,GO:0031593,GO:0042802,GO:0001921,GO:0016050,GO:0019065,GO:0032456,GO:0042127,GO:0048268,GO:0098884,GO:0005769,GO:0009925,GO:0016324,GO:0030122,GO:0030132,GO:…	intracellular membrane-bounded organelle|cytosol|calcium ion binding|protein binding|cytoplasm|membrane|protein transport|metal ion binding|plasma membrane|clathrin-coated pit|endosome|postsynapse|cadherin binding|endocytosis|early endosome membrane|viral process|SH3 domain binding|Golgi to endosome transport|membrane organization|negative regulation of epidermal growth factor receptor signaling …	path:hsa04144	Endocytosis
LONRF3	1.73066e-169	1.07916	0.544	0.034	6.3344e-165	2.11281	Up	ENSG00000175556	protein_coding	LON peptidase N-terminal domain and ring finger 3 [Source:HGNC Symbol;Acc:HGNC:21152]	--	GO:0046872,GO:0005515	metal ion binding|protein binding	--	--
MBD5	3.77309e-169	-1.34138	0.447	0.829	1.38099e-164	0.394642	Down	ENSG00000204406	protein_coding	methyl-CpG binding domain protein 5 [Source:HGNC Symbol;Acc:HGNC:20444]	--	GO:0005634,GO:0005694,GO:0030496,GO:0007399,GO:0005654,GO:0070062,GO:0016579,GO:0003682,GO:0042593,GO:0040014,GO:0050795,GO:0010369,GO:0060399,GO:0003677	nucleus|chromosome|midbody|nervous system development|nucleoplasm|extracellular exosome|protein deubiquitination|chromatin binding|glucose homeostasis|regulation of multicellular organism growth|regulation of behavior|chromocenter|positive regulation of growth hormone receptor signaling pathway|DNA binding	--	--
DDX21	1.4667e-168	1.18529	0.953	0.575	5.36826e-164	2.27409	Up	ENSG00000165732	protein_coding	DExD-box helicase 21 [Source:HGNC Symbol;Acc:HGNC:2744]	--	GO:0005634,GO:0003676,GO:0003723,GO:0005737,GO:0016020,GO:0000166,GO:0005524,GO:0005730,GO:0016787,GO:0005739,GO:0005829,GO:0005515,GO:0004386,GO:0019843,GO:0005654,GO:0002376,GO:0045087,GO:0003724,GO:0006364,GO:0051607,GO:0006366,GO:0043123,GO:0045815,GO:0001649,GO:0097322,GO:0035198,GO:0030515,GO:0003725,GO:0042802,GO:0002735,GO:0009615,GO:0043330	nucleus|nucleic acid binding|RNA binding|cytoplasm|membrane|nucleotide binding|ATP binding|nucleolus|hydrolase activity|mitochondrion|cytosol|protein binding|helicase activity|rRNA binding|nucleoplasm|immune system process|innate immune response|RNA helicase activity|rRNA processing|defense response to virus|transcription by RNA polymerase II|positive regulation of I-kappaB kinase/NF-kappaB signa…	--	--
ABCA1	2.16036e-168	1.67797	0.852	0.447	7.90715e-164	3.19976	Up	ENSG00000165029	protein_coding	ATP binding cassette subfamily A member 1 [Source:HGNC Symbol;Acc:HGNC:29]	--	GO:0042632,GO:0071404,GO:0048471,GO:0016020,GO:0016021,GO:0055085,GO:0000166,GO:0005524,GO:0006629,GO:0008202,GO:0005886,GO:0005515,GO:0016887,GO:0042626,GO:0008203,GO:0140326,GO:0005768,GO:0043231,GO:0005789,GO:0005319,GO:0031210,GO:0051117,GO:0005102,GO:0032489,GO:0034616,GO:0033344,GO:0019216,GO:0005887,GO:0045121,GO:0015485,GO:0006869,GO:0034380,GO:0043691,GO:0005548,GO:0008035,GO:0019905,GO:…	cholesterol homeostasis|cellular response to low-density lipoprotein particle stimulus|perinuclear region of cytoplasm|membrane|integral component of membrane|transmembrane transport|nucleotide binding|ATP binding|lipid metabolic process|steroid metabolic process|plasma membrane|protein binding|ATPase activity|ATPase-coupled transmembrane transporter activity|cholesterol metabolic process|ATPase-…	path:hsa02010,path:hsa04975,path:hsa04979	ABC transporters|Fat digestion and absorption|Cholesterol metabolism
GAPDH	2.38557e-168	1.07606	0.982	0.911	8.73143e-164	2.10826	Up	ENSG00000111640	protein_coding	glyceraldehyde-3-phosphate dehydrogenase [Source:HGNC Symbol;Acc:HGNC:4141]	--	GO:0005634,GO:0005737,GO:0016020,GO:0043231,GO:0000166,GO:0016740,GO:0005829,GO:0016491,GO:0050661,GO:0055114,GO:0006096,GO:0005886,GO:0031965,GO:0005856,GO:0005515,GO:0051287,GO:0006915,GO:0048471,GO:0016620,GO:0008017,GO:0042802,GO:0004365,GO:0006006,GO:0015630,GO:0070062,GO:0050821,GO:0006417,GO:0071346,GO:0061844,GO:1990904,GO:0017148,GO:0031982,GO:0000226,GO:0005811,GO:0006094,GO:0061621,GO:…	nucleus|cytoplasm|membrane|intracellular membrane-bounded organelle|nucleotide binding|transferase activity|cytosol|oxidoreductase activity|NADP binding|oxidation-reduction process|glycolytic process|plasma membrane|nuclear membrane|cytoskeleton|protein binding|NAD binding|apoptotic process|perinuclear region of cytoplasm|oxidoreductase activity, acting on the aldehyde or oxo group of donors, NAD…	path:hsa00010,path:hsa04066,path:hsa05010	Glycolysis / Gluconeogenesis|HIF-1 signaling pathway|Alzheimer disease
PLCG2	3.65288e-168	-1.12696	0.528	0.825	1.33699e-163	0.45788	Down	ENSG00000197943	protein_coding	phospholipase C gamma 2 [Source:HGNC Symbol;Acc:HGNC:9066]	--	GO:0035556,GO:0007165,GO:0004435,GO:0016787,GO:0006629,GO:0009395,GO:0016042,GO:0005886,GO:0005515,GO:0016055,GO:0008081,GO:0038095,GO:0038096,GO:0005829,GO:0070062,GO:0002223,GO:0030168,GO:0048015,GO:0050852,GO:0050853,GO:0001784,GO:0043647,GO:0006661,GO:0019722,GO:0032959,GO:0051209,GO:0030183,GO:0004629,GO:0002092,GO:0002316,GO:0010468,GO:0010634,GO:0032237,GO:0032481,GO:0032496,GO:0043069	intracellular signal transduction|signal transduction|phosphatidylinositol phospholipase C activity|hydrolase activity|lipid metabolic process|phospholipid catabolic process|lipid catabolic process|plasma membrane|protein binding|Wnt signaling pathway|phosphoric diester hydrolase activity|Fc-epsilon receptor signaling pathway|Fc-gamma receptor signaling pathway involved in phagocytosis|cytosol|ex…	path:hsa00562,path:hsa01521,path:hsa04012,path:hsa04014,path:hsa04020,path:hsa04064,path:hsa04066,path:hsa04070,path:hsa04072,path:hsa04360,path:hsa04370,path:hsa04380,path:hsa04611,path:hsa04625,path:hsa04650,path:hsa04662,path:hsa04664,path:hsa04666,path:hsa04670,path:hsa04722,path:hsa04750,path:hsa04919,path:hsa04933,path:hsa05110,path:hsa05120,path:hsa05167,path:hsa05169,path:hsa05170,path:hs…	Inositol phosphate metabolism|EGFR tyrosine kinase inhibitor resistance|ErbB signaling pathway|Ras signaling pathway|Calcium signaling pathway|NF-kappa B signaling pathway|HIF-1 signaling pathway|Phosphatidylinositol signaling system|Phospholipase D signaling pathway|Axon guidance|VEGF signaling pathway|Osteoclast differentiation|Platelet activation|C-type lectin receptor signaling pathway|Natura…
ENTPD1-AS1	1.46915e-167	-1.26122	0.479	0.838	5.37723e-163	0.41719	Down	ENSG00000226688	lncRNA	ENTPD1 antisense RNA 1 [Source:HGNC Symbol;Acc:HGNC:45203]	--	--	--	--	--
UBE2E2	1.57241e-167	-1.03927	0.93	0.982	5.75516e-163	0.486573	Down	ENSG00000182247	protein_coding	ubiquitin conjugating enzyme E2 E2 [Source:HGNC Symbol;Acc:HGNC:12478]	--	GO:0000166,GO:0005524,GO:0016740,GO:0016567,GO:0005515,GO:0004842,GO:0061631,GO:0070979,GO:0070936,GO:0070534,GO:0042296,GO:0032020,GO:0006974,GO:1900087	nucleotide binding|ATP binding|transferase activity|protein ubiquitination|protein binding|ubiquitin-protein transferase activity|ubiquitin conjugating enzyme activity|protein K11-linked ubiquitination|protein K48-linked ubiquitination|protein K63-linked ubiquitination|ISG15 transferase activity|ISG15-protein conjugation|cellular response to DNA damage stimulus|positive regulation of G1/S transit…	path:hsa04120	Ubiquitin mediated proteolysis
TUBA1C	1.81987e-167	0.933419	0.809	0.304	6.6609e-163	1.9098	Up	ENSG00000167553	protein_coding	tubulin alpha 1c [Source:HGNC Symbol;Acc:HGNC:20768]	--	GO:0005737,GO:0000166,GO:0003924,GO:0005525,GO:0015630,GO:0005856,GO:0005200,GO:0007010,GO:0005874,GO:0007017,GO:0005634,GO:0005515,GO:0000226,GO:0000278,GO:0031982,GO:0005198,GO:0030705,GO:0051301	cytoplasm|nucleotide binding|GTPase activity|GTP binding|microtubule cytoskeleton|cytoskeleton|structural constituent of cytoskeleton|cytoskeleton organization|microtubule|microtubule-based process|nucleus|protein binding|microtubule cytoskeleton organization|mitotic cell cycle|vesicle|structural molecule activity|cytoskeleton-dependent intracellular transport|cell division	path:hsa04145,path:hsa04210,path:hsa04530,path:hsa04540,path:hsa05130	Phagosome|Apoptosis|Tight junction|Gap junction|Pathogenic Escherichia coli infection
KLF10	5.02355e-167	1.18469	0.751	0.228	1.83867e-162	2.27315	Up	ENSG00000155090	protein_coding	Kruppel like factor 10 [Source:HGNC Symbol;Acc:HGNC:11810]	zf-C2H2	GO:0003676,GO:0005634,GO:0046872,GO:0003677,GO:0005515,GO:0048511,GO:0000981,GO:0006357,GO:0000790,GO:0000978,GO:0009267,GO:0001228,GO:0045944,GO:0007267,GO:0045892,GO:0003700,GO:0042752,GO:0008285,GO:0000122,GO:0001046,GO:0006355,GO:0007623,GO:0030282,GO:0035019,GO:0045672,GO:1901653	nucleic acid binding|nucleus|metal ion binding|DNA binding|protein binding|rhythmic process|DNA-binding transcription factor activity, RNA polymerase II-specific|regulation of transcription by RNA polymerase II|nuclear chromatin|RNA polymerase II proximal promoter sequence-specific DNA binding|cellular response to starvation|DNA-binding transcription activator activity, RNA polymerase II-specific…	--	--
CSF1	5.03734e-167	1.7138	0.582	0.068	1.84372e-162	3.28024	Up	ENSG00000184371	protein_coding	colony stimulating factor 1 [Source:HGNC Symbol;Acc:HGNC:2432]	--	GO:0016021,GO:0008083,GO:0007165,GO:0005125,GO:0005615,GO:0010628,GO:0048471,GO:1901215,GO:0030335,GO:0010744,GO:0002931,GO:0016020,GO:0005886,GO:0005515,GO:0005576,GO:0006954,GO:0030154,GO:0002376,GO:0045087,GO:0042802,GO:0044267,GO:0043687,GO:0008283,GO:0008284,GO:0042803,GO:0005788,GO:0019221,GO:0030097,GO:0001954,GO:0045860,GO:0042117,GO:0030316,GO:0045672,GO:0032270,GO:0045651,GO:0007169,GO:…	integral component of membrane|growth factor activity|signal transduction|cytokine activity|extracellular space|positive regulation of gene expression|perinuclear region of cytoplasm|negative regulation of neuron death|positive regulation of cell migration|positive regulation of macrophage derived foam cell differentiation|response to ischemia|membrane|plasma membrane|protein binding|extracellula…	path:hsa04010,path:hsa04014,path:hsa04015,path:hsa04060,path:hsa04151,path:hsa04380,path:hsa04640,path:hsa04668,path:hsa05323	MAPK signaling pathway|Ras signaling pathway|Rap1 signaling pathway|Cytokine-cytokine receptor interaction|PI3K-Akt signaling pathway|Osteoclast differentiation|Hematopoietic cell lineage|TNF signaling pathway|Rheumatoid arthritis
SLC15A2	8.0414e-167	-1.04599	0.186	0.674	2.94323e-162	0.484312	Down	ENSG00000163406	protein_coding	solute carrier family 15 member 2 [Source:HGNC Symbol;Acc:HGNC:10921]	--	GO:0016020,GO:0016021,GO:0015031,GO:0022857,GO:0055085,GO:0015293,GO:0005886,GO:1902600,GO:0005887,GO:0005515,GO:0070062,GO:0015333,GO:0035673,GO:1904680,GO:0015833,GO:0035672,GO:0006857,GO:0006811,GO:1990961,GO:0071916,GO:0035442,GO:0005215	membrane|integral component of membrane|protein transport|transmembrane transporter activity|transmembrane transport|symporter activity|plasma membrane|proton transmembrane transport|integral component of plasma membrane|protein binding|extracellular exosome|peptide:proton symporter activity|oligopeptide transmembrane transporter activity|peptide transmembrane transporter activity|peptide transpo…	--	--
TRIB1	1.20812e-166	1.42529	0.854	0.411	4.42185e-162	2.68569	Up	ENSG00000173334	protein_coding	tribbles pseudokinase 1 [Source:HGNC Symbol;Acc:HGNC:16891]	--	GO:0043433,GO:0005737,GO:0005634,GO:0048662,GO:0006469,GO:0005515,GO:0004860,GO:0032436,GO:0032496,GO:0043405,GO:0031625,GO:0008134,GO:0014912,GO:0031434,GO:0055106,GO:0007254,GO:0031665,GO:0045645,GO:0045651,GO:0045659,GO:0005524,GO:0006468,GO:0004672	negative regulation of DNA-binding transcription factor activity|cytoplasm|nucleus|negative regulation of smooth muscle cell proliferation|negative regulation of protein kinase activity|protein binding|protein kinase inhibitor activity|positive regulation of proteasomal ubiquitin-dependent protein catabolic process|response to lipopolysaccharide|regulation of MAP kinase activity|ubiquitin protein…	--	--
MEF2C	1.9142e-166	-0.945156	0.971	0.998	7.00617e-162	0.519374	Down	ENSG00000081189	protein_coding	myocyte enhancer factor 2C [Source:HGNC Symbol;Acc:HGNC:6996]	SRF	GO:0043537,GO:1905563,GO:1904706,GO:1904753,GO:0045944,GO:0044212,GO:0005634,GO:0005737,GO:0043231,GO:0005654,GO:0046983,GO:0003677,GO:0005515,GO:0006915,GO:0007275,GO:0030154,GO:0000977,GO:0045893,GO:0043565,GO:0098794,GO:0007399,GO:0000790,GO:0000978,GO:0000981,GO:0048666,GO:0008134,GO:0071222,GO:0010628,GO:0007507,GO:0032991,GO:0042826,GO:0030501,GO:0043524,GO:0010629,GO:0000122,GO:0000165,GO:…	negative regulation of blood vessel endothelial cell migration|negative regulation of vascular endothelial cell proliferation|negative regulation of vascular smooth muscle cell proliferation|negative regulation of vascular associated smooth muscle cell migration|positive regulation of transcription by RNA polymerase II|transcription regulatory region DNA binding|nucleus|cytoplasm|intracellular me…	path:hsa04010,path:hsa04022,path:hsa04371,path:hsa04921,path:hsa04928,path:hsa05202,path:hsa05418	MAPK signaling pathway|cGMP-PKG signaling pathway|Apelin signaling pathway|Oxytocin signaling pathway|Parathyroid hormone synthesis, secretion and action|Transcriptional misregulation in cancer|Fluid shear stress and atherosclerosis
VSIG4	2.22622e-166	-1.29695	0.642	0.915	8.14817e-162	0.406986	Down	ENSG00000155659	protein_coding	V-set and immunoglobulin domain containing 4 [Source:HGNC Symbol;Acc:HGNC:17032]	--	GO:0016020,GO:0016021,GO:0032703,GO:0042130,GO:0043031,GO:0002376,GO:0045087,GO:0032991,GO:0006957,GO:0001851,GO:0045957	membrane|integral component of membrane|negative regulation of interleukin-2 production|negative regulation of T cell proliferation|negative regulation of macrophage activation|immune system process|innate immune response|protein-containing complex|complement activation, alternative pathway|complement component C3b binding|negative regulation of complement activation, alternative pathway	path:hsa04610	Complement and coagulation cascades
ATP13A3	8.63465e-166	1.40478	0.929	0.682	3.16037e-161	2.64777	Up	ENSG00000133657	protein_coding	ATPase 13A3 [Source:HGNC Symbol;Acc:HGNC:24113]	--	GO:0005623,GO:0016020,GO:0016021,GO:0046872,GO:0000166,GO:0005524,GO:0016787,GO:0006812,GO:0016887,GO:0006874	cell|membrane|integral component of membrane|metal ion binding|nucleotide binding|ATP binding|hydrolase activity|cation transport|ATPase activity|cellular calcium ion homeostasis	--	--
VASH1	9.689e-166	-1.19746	0.366	0.773	3.54627e-161	0.436042	Down	ENSG00000071246	protein_coding	vasohibin 1 [Source:HGNC Symbol;Acc:HGNC:19964]	--	GO:0005737,GO:0005783,GO:0016787,GO:0003779,GO:0005615,GO:0005515,GO:0008233,GO:0006508,GO:0005576,GO:0007049,GO:0004180,GO:0045765,GO:0016525,GO:0007050,GO:0001937,GO:0009611,GO:0043537,GO:0001525,GO:0010596,GO:0004181,GO:0045177,GO:0060674,GO:0060716,GO:1901491,GO:2000772	cytoplasm|endoplasmic reticulum|hydrolase activity|actin binding|extracellular space|protein binding|peptidase activity|proteolysis|extracellular region|cell cycle|carboxypeptidase activity|regulation of angiogenesis|negative regulation of angiogenesis|cell cycle arrest|negative regulation of endothelial cell proliferation|response to wounding|negative regulation of blood vessel endothelial cell …	--	--
PPP6R2	1.20563e-165	-1.07853	0.673	0.9	4.41272e-161	0.473513	Down	ENSG00000100239	protein_coding	protein phosphatase 6 regulatory subunit 2 [Source:HGNC Symbol;Acc:HGNC:19253]	--	GO:0005737,GO:0043231,GO:0005829,GO:0005515,GO:0019903,GO:0043666	cytoplasm|intracellular membrane-bounded organelle|cytosol|protein binding|protein phosphatase binding|regulation of phosphoprotein phosphatase activity	--	--
CTTNBP2	1.60571e-165	-1.27319	0.359	0.785	5.87707e-161	0.413744	Down	ENSG00000077063	protein_coding	cortactin binding protein 2 [Source:HGNC Symbol;Acc:HGNC:15679]	--	GO:0005737,GO:0042995,GO:0005938,GO:0043197,GO:0017124,GO:0007420,GO:0050807,GO:1905274,GO:0008021,GO:0098871,GO:0098978,GO:0005515	cytoplasm|cell projection|cell cortex|dendritic spine|SH3 domain binding|brain development|regulation of synapse organization|regulation of modification of postsynaptic actin cytoskeleton|synaptic vesicle|postsynaptic actin cytoskeleton|glutamatergic synapse|protein binding	--	--
P2RY13	2.1262e-165	-1.28665	0.423	0.852	7.78212e-161	0.409902	Down	ENSG00000181631	protein_coding	purinergic receptor P2Y13 [Source:HGNC Symbol;Acc:HGNC:4537]	--	GO:0016020,GO:0016021,GO:0004930,GO:0007186,GO:0005886,GO:0007165,GO:0045028,GO:0035589,GO:0007194,GO:0008150,GO:0071407,GO:0005783	membrane|integral component of membrane|G protein-coupled receptor activity|G protein-coupled receptor signaling pathway|plasma membrane|signal transduction|G protein-coupled purinergic nucleotide receptor activity|G protein-coupled purinergic nucleotide receptor signaling pathway|negative regulation of adenylate cyclase activity|biological_process|cellular response to organic cyclic compound|end…	path:hsa04080	Neuroactive ligand-receptor interaction
FER	5.21025e-165	-0.788868	0.551	0.882	1.907e-160	0.578798	Down	ENSG00000151422	protein_coding	FER tyrosine kinase [Source:HGNC Symbol;Acc:HGNC:3655]	--	GO:0005634,GO:0005737,GO:0016020,GO:0000166,GO:0004672,GO:0005524,GO:0016301,GO:0016740,GO:0006468,GO:0016310,GO:0005829,GO:0004713,GO:0000790,GO:0005886,GO:0005856,GO:0042995,GO:0005515,GO:0004715,GO:0030054,GO:0031532,GO:0051092,GO:0008289,GO:0018108,GO:0030154,GO:0007169,GO:0005154,GO:0008283,GO:0030335,GO:0042058,GO:0031234,GO:0015630,GO:0030027,GO:0016477,GO:0005938,GO:0007155,GO:0032496,GO:…	nucleus|cytoplasm|membrane|nucleotide binding|protein kinase activity|ATP binding|kinase activity|transferase activity|protein phosphorylation|phosphorylation|cytosol|protein tyrosine kinase activity|nuclear chromatin|plasma membrane|cytoskeleton|cell projection|protein binding|non-membrane spanning protein tyrosine kinase activity|cell junction|actin cytoskeleton reorganization|positive regulati…	path:hsa04520	Adherens junction
BTG3	1.29218e-164	0.985225	0.811	0.297	4.72952e-160	1.97962	Up	ENSG00000154640	protein_coding	BTG anti-proliferation factor 3 [Source:HGNC Symbol;Acc:HGNC:1132]	--	GO:0005515,GO:0005634,GO:0005737,GO:0008285,GO:0045930	protein binding|nucleus|cytoplasm|negative regulation of cell population proliferation|negative regulation of mitotic cell cycle	path:hsa03018	RNA degradation
SMAP2	2.93043e-164	-1.31502	0.787	0.928	1.07257e-159	0.40192	Down	ENSG00000084070	protein_coding	small ArfGAP2 [Source:HGNC Symbol;Acc:HGNC:25082]	--	GO:0005096,GO:0043547,GO:0005737,GO:0046872,GO:0005515	GTPase activator activity|positive regulation of GTPase activity|cytoplasm|metal ion binding|protein binding	path:hsa04144	Endocytosis
PLCL2	3.82494e-164	-1.18509	0.58	0.881	1.39997e-159	0.439796	Down	ENSG00000154822	protein_coding	phospholipase C like 2 [Source:HGNC Symbol;Acc:HGNC:9064]	--	GO:0005737,GO:0035556,GO:0007165,GO:0006629,GO:0008081,GO:0004435,GO:0050811,GO:0070679,GO:0032228,GO:0120163,GO:0048015,GO:0032959,GO:0051209,GO:0002322,GO:0002337,GO:0007214,GO:0033135,GO:0050859,GO:1900122,GO:0016787,GO:0016042	cytoplasm|intracellular signal transduction|signal transduction|lipid metabolic process|phosphoric diester hydrolase activity|phosphatidylinositol phospholipase C activity|GABA receptor binding|inositol 1,4,5 trisphosphate binding|regulation of synaptic transmission, GABAergic|negative regulation of cold-induced thermogenesis|phosphatidylinositol-mediated signaling|inositol trisphosphate biosynth…	--	--
LDHA	1.12333e-163	1.20631	0.888	0.564	4.11149e-159	2.30746	Up	ENSG00000134333	protein_coding	lactate dehydrogenase A [Source:HGNC Symbol;Acc:HGNC:6535]	--	GO:0005634,GO:0005737,GO:0016020,GO:0016491,GO:0055114,GO:0003824,GO:0006096,GO:0005975,GO:0016616,GO:0005515,GO:0019752,GO:0004459,GO:0005829,GO:0045296,GO:0070062,GO:0006090,GO:0016021,GO:0004457,GO:0019900,GO:0042802,GO:0051287,GO:0001666,GO:0006089,GO:0007584,GO:0009749,GO:0014070,GO:0019674,GO:0042493,GO:0042542,GO:0043065,GO:0043627,GO:0048569,GO:0051591	nucleus|cytoplasm|membrane|oxidoreductase activity|oxidation-reduction process|catalytic activity|glycolytic process|carbohydrate metabolic process|oxidoreductase activity, acting on the CH-OH group of donors, NAD or NADP as acceptor|protein binding|carboxylic acid metabolic process|L-lactate dehydrogenase activity|cytosol|cadherin binding|extracellular exosome|pyruvate metabolic process|integral…	path:hsa00010,path:hsa00270,path:hsa00620,path:hsa00640,path:hsa04066,path:hsa04922,path:hsa05230	Glycolysis / Gluconeogenesis|Cysteine and methionine metabolism|Pyruvate metabolism|Propanoate metabolism|HIF-1 signaling pathway|Glucagon signaling pathway|Central carbon metabolism in cancer
GNAQ	9.71055e-163	-0.894786	0.957	0.987	3.55416e-158	0.537827	Down	ENSG00000156052	protein_coding	G protein subunit alpha q [Source:HGNC Symbol;Acc:HGNC:4390]	--	GO:0050821,GO:0006469,GO:0005634,GO:0016020,GO:0046872,GO:0000166,GO:0007186,GO:0007165,GO:0003924,GO:0005765,GO:0005525,GO:0001664,GO:0043547,GO:0005515,GO:0005834,GO:0019001,GO:0031683,GO:0007213,GO:0007603,GO:0009649,GO:0001750,GO:0005096,GO:0005886,GO:0070062,GO:0031965,GO:0007188,GO:0005737,GO:0007596,GO:0030168,GO:0007189,GO:0060828,GO:0060158,GO:0007202,GO:0031826,GO:0001508,GO:0007215	protein stabilization|negative regulation of protein kinase activity|nucleus|membrane|metal ion binding|nucleotide binding|G protein-coupled receptor signaling pathway|signal transduction|GTPase activity|lysosomal membrane|GTP binding|G protein-coupled receptor binding|positive regulation of GTPase activity|protein binding|heterotrimeric G-protein complex|guanyl nucleotide binding|G-protein beta/…	path:hsa04015,path:hsa04020,path:hsa04022,path:hsa04071,path:hsa04261,path:hsa04270,path:hsa04371,path:hsa04540,path:hsa04611,path:hsa04713,path:hsa04720,path:hsa04723,path:hsa04724,path:hsa04725,path:hsa04726,path:hsa04728,path:hsa04730,path:hsa04750,path:hsa04911,path:hsa04912,path:hsa04915,path:hsa04916,path:hsa04918,path:hsa04921,path:hsa04922,path:hsa04924,path:hsa04925,path:hsa04927,path:hs…	Rap1 signaling pathway|Calcium signaling pathway|cGMP-PKG signaling pathway|Sphingolipid signaling pathway|Adrenergic signaling in cardiomyocytes|Vascular smooth muscle contraction|Apelin signaling pathway|Gap junction|Platelet activation|Circadian entrainment|Long-term potentiation|Retrograde endocannabinoid signaling|Glutamatergic synapse|Cholinergic synapse|Serotonergic synapse|Dopaminergic sy…
NRIP3	2.86569e-162	0.895704	0.532	0.039	1.04887e-157	1.86052	Up	ENSG00000175352	protein_coding	nuclear receptor interacting protein 3 [Source:HGNC Symbol;Acc:HGNC:1167]	--	GO:0005515,GO:0006508,GO:0004190	protein binding|proteolysis|aspartic-type endopeptidase activity	--	--
RAD51B	1.17925e-161	-1.53084	0.496	0.837	4.31616e-157	0.346077	Down	ENSG00000182185	protein_coding	RAD51 paralog B [Source:HGNC Symbol;Acc:HGNC:9822]	--	GO:0005524,GO:0003677,GO:0008094,GO:0006281,GO:0000724,GO:0033063,GO:0005634,GO:0000166,GO:0005515,GO:0006310,GO:0006974,GO:0005654,GO:0003690,GO:0003697,GO:0000400,GO:0010971,GO:0007131,GO:0007596,GO:0005657,GO:0016020,GO:0016021	ATP binding|DNA binding|DNA-dependent ATPase activity|DNA repair|double-strand break repair via homologous recombination|Rad51B-Rad51C-Rad51D-XRCC2 complex|nucleus|nucleotide binding|protein binding|DNA recombination|cellular response to DNA damage stimulus|nucleoplasm|double-stranded DNA binding|single-stranded DNA binding|four-way junction DNA binding|positive regulation of G2/M transition of m…	path:hsa03440	Homologous recombination
SDCCAG8	7.60207e-161	-1.02135	0.893	0.968	2.78243e-156	0.492654	Down	ENSG00000054282	protein_coding	serologically defined colon cancer antigen 8 [Source:HGNC Symbol;Acc:HGNC:10671]	--	GO:0005737,GO:0005813,GO:0005856,GO:0042995,GO:0005515,GO:0030054,GO:0007098,GO:0005815,GO:0005829,GO:0030030,GO:0005814,GO:1902017,GO:0000086,GO:0010389,GO:0097711,GO:0005911,GO:0035148,GO:0030010,GO:0031023,GO:0001764,GO:0034451,GO:0036064,GO:0097733	cytoplasm|centrosome|cytoskeleton|cell projection|protein binding|cell junction|centrosome cycle|microtubule organizing center|cytosol|cell projection organization|centriole|regulation of cilium assembly|G2/M transition of mitotic cell cycle|regulation of G2/M transition of mitotic cell cycle|ciliary basal body-plasma membrane docking|cell-cell junction|tube formation|establishment of cell polari…	--	--
TBC1D22A	1.36324e-160	-1.06135	0.813	0.943	4.98959e-156	0.479184	Down	ENSG00000054611	protein_coding	TBC1 domain family member 22A [Source:HGNC Symbol;Acc:HGNC:1309]	--	GO:0005623,GO:0042803,GO:0005515,GO:0005096,GO:0017137,GO:0006886,GO:0090630,GO:0071889	cell|protein homodimerization activity|protein binding|GTPase activator activity|Rab GTPase binding|intracellular protein transport|activation of GTPase activity|14-3-3 protein binding	--	--
CIITA	1.39388e-160	-1.1061	0.251	0.715	5.10176e-156	0.464548	Down	ENSG00000179583	protein_coding	class II major histocompatibility complex transactivator [Source:HGNC Symbol;Acc:HGNC:7067]	--	GO:0005524,GO:0006355,GO:0000166,GO:0005515,GO:0045944,GO:0032966,GO:0044212,GO:0045893,GO:0005634,GO:0016301,GO:0016740,GO:0016310,GO:0016746,GO:0005525,GO:0006954,GO:0005654,GO:0008022,GO:0016605,GO:0003713,GO:0006955,GO:0000122,GO:0045892,GO:0060333,GO:0044877,GO:0034341,GO:0046677,GO:0033613,GO:0045345,GO:0045348,GO:0007568,GO:0071257,GO:0071346,GO:0071360,GO:0009986	ATP binding|regulation of transcription, DNA-templated|nucleotide binding|protein binding|positive regulation of transcription by RNA polymerase II|negative regulation of collagen biosynthetic process|transcription regulatory region DNA binding|positive regulation of transcription, DNA-templated|nucleus|kinase activity|transferase activity|phosphorylation|transferase activity, transferring acyl g…	path:hsa04612,path:hsa05145,path:hsa05152,path:hsa05164,path:hsa05340	Antigen processing and presentation|Toxoplasmosis|Tuberculosis|Influenza A|Primary immunodeficiency
CALM1	2.15421e-160	1.13452	0.972	0.878	7.88464e-156	2.19546	Up	ENSG00000198668	protein_coding	calmodulin 1 [Source:HGNC Symbol;Acc:HGNC:1442]	--	GO:0046872,GO:0005509,GO:0019722,GO:0010880,GO:0010881,GO:0002027,GO:0005634,GO:0005737,GO:0016301,GO:0016310,GO:0005886,GO:0005856,GO:0005515,GO:0007186,GO:0000922,GO:0005813,GO:0005815,GO:0005819,GO:0038095,GO:0005576,GO:0005654,GO:0005829,GO:0000165,GO:0044325,GO:0021762,GO:0005876,GO:0019904,GO:0002576,GO:0032991,GO:0031982,GO:0050999,GO:0019901,GO:0043647,GO:0022400,GO:0010801,GO:0006936,GO:…	metal ion binding|calcium ion binding|calcium-mediated signaling|regulation of release of sequestered calcium ion into cytosol by sarcoplasmic reticulum|regulation of cardiac muscle contraction by regulation of the release of sequestered calcium ion|regulation of heart rate|nucleus|cytoplasm|kinase activity|phosphorylation|plasma membrane|cytoskeleton|protein binding|G protein-coupled receptor si…	path:hsa04014,path:hsa04015,path:hsa04020,path:hsa04022,path:hsa04024,path:hsa04070,path:hsa04114,path:hsa04218,path:hsa04261,path:hsa04270,path:hsa04371,path:hsa04625,path:hsa04713,path:hsa04720,path:hsa04722,path:hsa04728,path:hsa04740,path:hsa04744,path:hsa04750,path:hsa04910,path:hsa04912,path:hsa04915,path:hsa04916,path:hsa04921,path:hsa04922,path:hsa04924,path:hsa04925,path:hsa04970,path:hs…	Ras signaling pathway|Rap1 signaling pathway|Calcium signaling pathway|cGMP-PKG signaling pathway|cAMP signaling pathway|Phosphatidylinositol signaling system|Oocyte meiosis|Cellular senescence|Adrenergic signaling in cardiomyocytes|Vascular smooth muscle contraction|Apelin signaling pathway|C-type lectin receptor signaling pathway|Circadian entrainment|Long-term potentiation|Neurotrophin signali…
TPK1	2.74923e-160	-1.32971	0.373	0.777	1.00625e-155	0.397847	Down	ENSG00000196511	protein_coding	thiamin pyrophosphokinase 1 [Source:HGNC Symbol;Acc:HGNC:17358]	--	GO:0000166,GO:0005524,GO:0016301,GO:0016740,GO:0016310,GO:0004788,GO:0030975,GO:0006772,GO:0009229,GO:0005829,GO:0042723	nucleotide binding|ATP binding|kinase activity|transferase activity|phosphorylation|thiamine diphosphokinase activity|thiamine binding|thiamine metabolic process|thiamine diphosphate biosynthetic process|cytosol|thiamine-containing compound metabolic process	path:hsa00730	Thiamine metabolism
CLIC1	1.18626e-159	1.01685	0.967	0.792	4.34182e-155	2.0235	Up	ENSG00000213719	protein_coding	chloride intracellular channel 1 [Source:HGNC Symbol;Acc:HGNC:2062]	--	GO:0048471,GO:0005634,GO:0005737,GO:0016020,GO:0016021,GO:0034220,GO:0005615,GO:0005244,GO:0006811,GO:0034765,GO:0005886,GO:0005515,GO:0007165,GO:0005254,GO:0006821,GO:0034707,GO:1902476,GO:0051726,GO:0045296,GO:0070062,GO:0072562,GO:0031965,GO:0005903,GO:0070527,GO:0005635,GO:0031982,GO:0045669,GO:0051881,GO:0005739	perinuclear region of cytoplasm|nucleus|cytoplasm|membrane|integral component of membrane|ion transmembrane transport|extracellular space|voltage-gated ion channel activity|ion transport|regulation of ion transmembrane transport|plasma membrane|protein binding|signal transduction|chloride channel activity|chloride transport|chloride channel complex|chloride transmembrane transport|regulation of c…	--	--
KCNQ3	1.66371e-159	-1.23509	0.896	0.985	6.08936e-155	0.424815	Down	ENSG00000184156	protein_coding	potassium voltage-gated channel subfamily Q member 3 [Source:HGNC Symbol;Acc:HGNC:6297]	--	GO:0016020,GO:0016021,GO:0055085,GO:0005216,GO:0006811,GO:0005244,GO:0005249,GO:0005267,GO:0006813,GO:0034765,GO:0071805,GO:0008076,GO:0005886,GO:0005251,GO:0005516,GO:0005887,GO:0005515,GO:0007268,GO:0060081,GO:0009986,GO:0033268,GO:0043194	membrane|integral component of membrane|transmembrane transport|ion channel activity|ion transport|voltage-gated ion channel activity|voltage-gated potassium channel activity|potassium channel activity|potassium ion transport|regulation of ion transmembrane transport|potassium ion transmembrane transport|voltage-gated potassium channel complex|plasma membrane|delayed rectifier potassium channel a…	path:hsa04725	Cholinergic synapse
LINC02642	2.69588e-159	-1.31347	0.13	0.617	9.86718e-155	0.402353	Down	ENSG00000232591	lncRNA	long intergenic non-protein coding RNA 2642 [Source:HGNC Symbol;Acc:HGNC:54124]	--	--	--	--	--
SELPLG	6.33364e-159	-1.07793	0.349	0.766	2.31817e-154	0.473709	Down	ENSG00000110876	protein_coding	selectin P ligand [Source:HGNC Symbol;Acc:HGNC:10722]	--	GO:0016020,GO:0016021,GO:0007155,GO:0005886,GO:0005515,GO:0046718,GO:0050900,GO:0016032,GO:0005887,GO:0005102,GO:0001931,GO:0001618,GO:0050901,GO:0044853,GO:0050902,GO:0071354	membrane|integral component of membrane|cell adhesion|plasma membrane|protein binding|viral entry into host cell|leukocyte migration|viral process|integral component of plasma membrane|signaling receptor binding|uropod|virus receptor activity|leukocyte tethering or rolling|plasma membrane raft|leukocyte adhesive activation|cellular response to interleukin-6	path:hsa04514,path:hsa05150	Cell adhesion molecules (CAMs)|Staphylococcus aureus infection
ZNF652	8.05016e-159	-1.08041	0.342	0.756	2.94644e-154	0.472894	Down	ENSG00000198740	protein_coding	zinc finger protein 652 [Source:HGNC Symbol;Acc:HGNC:29147]	zf-C2H2	GO:0003676,GO:0005634,GO:0046872,GO:0003677,GO:0005515,GO:0006974	nucleic acid binding|nucleus|metal ion binding|DNA binding|protein binding|cellular response to DNA damage stimulus	--	--
SNX29	2.37911e-158	-1.03703	0.814	0.941	8.70778e-154	0.487328	Down	ENSG00000048471	protein_coding	sorting nexin 29 [Source:HGNC Symbol;Acc:HGNC:30542]	--	GO:0035091	phosphatidylinositol binding	--	--
NAALADL2	1.06352e-157	-1.67303	0.252	0.695	3.8926e-153	0.313594	Down	ENSG00000177694	protein_coding	N-acetylated alpha-linked acidic dipeptidase like 2 [Source:HGNC Symbol;Acc:HGNC:23219]	--	GO:0016020,GO:0016021,GO:0005654,GO:0005515,GO:0009617	membrane|integral component of membrane|nucleoplasm|protein binding|response to bacterium	--	--
RICTOR	1.68406e-157	-1.07988	0.427	0.8	6.16384e-153	0.47307	Down	ENSG00000164327	protein_coding	RPTOR independent companion of MTOR complex 2 [Source:HGNC Symbol;Acc:HGNC:28611]	--	GO:0005515,GO:0007275,GO:0031929,GO:0031932,GO:0005829,GO:0032956,GO:0016032,GO:0030950,GO:0009792,GO:0032008,GO:0031532,GO:0032148,GO:0019901,GO:0018105,GO:0051897,GO:0051896,GO:0030010,GO:0008047,GO:0042325,GO:0043022,GO:0001932,GO:0001938,GO:0010468,GO:0030838,GO:0033135,GO:0043087,GO:0050727,GO:0050731,GO:2000114	protein binding|multicellular organism development|TOR signaling|TORC2 complex|cytosol|regulation of actin cytoskeleton organization|viral process|establishment or maintenance of actin cytoskeleton polarity|embryo development ending in birth or egg hatching|positive regulation of TOR signaling|actin cytoskeleton reorganization|activation of protein kinase B activity|protein kinase binding|peptidy…	path:hsa04150	mTOR signaling pathway
CSF2RA	2.15489e-157	-1.13561	0.767	0.928	7.88711e-153	0.455144	Down	ENSG00000198223	protein_coding	colony stimulating factor 2 receptor alpha subunit [Source:HGNC Symbol;Acc:HGNC:2435]	--	GO:0016020,GO:0016021,GO:0005886,GO:0005515,GO:0005576,GO:0004896,GO:0009897,GO:0043235,GO:0044267,GO:0000165,GO:0005887,GO:0038023,GO:0019221,GO:0019955	membrane|integral component of membrane|plasma membrane|protein binding|extracellular region|cytokine receptor activity|external side of plasma membrane|receptor complex|cellular protein metabolic process|MAPK cascade|integral component of plasma membrane|signaling receptor activity|cytokine-mediated signaling pathway|cytokine binding	path:hsa04060,path:hsa04630,path:hsa04640,path:hsa05200	Cytokine-cytokine receptor interaction|Jak-STAT signaling pathway|Hematopoietic cell lineage|Pathways in cancer
KBTBD12	3.93588e-157	-1.21607	0.166	0.654	1.44057e-152	0.430453	Down	ENSG00000187715	protein_coding	kelch repeat and BTB domain containing 12 [Source:HGNC Symbol;Acc:HGNC:25731]	--	GO:0005515	protein binding	--	--
WDFY2	4.37275e-157	-1.07849	0.524	0.855	1.60047e-152	0.473523	Down	ENSG00000139668	protein_coding	WD repeat and FYVE domain containing 2 [Source:HGNC Symbol;Acc:HGNC:20482]	--	GO:0005737,GO:0046872,GO:0005768,GO:0005769,GO:0005515,GO:0001934,GO:0031982,GO:0045600	cytoplasm|metal ion binding|endosome|early endosome|protein binding|positive regulation of protein phosphorylation|vesicle|positive regulation of fat cell differentiation	--	--
RNF213	1.52993e-156	-1.08871	0.559	0.842	5.5997e-152	0.470181	Down	ENSG00000173821	protein_coding	ring finger protein 213 [Source:HGNC Symbol;Acc:HGNC:14539]	--	GO:0046872,GO:0005730,GO:0005829,GO:0004842,GO:0016567,GO:0016887,GO:0001525	metal ion binding|nucleolus|cytosol|ubiquitin-protein transferase activity|protein ubiquitination|ATPase activity|angiogenesis	--	--
TNRC18	2.35523e-156	-1.01169	0.479	0.82	8.62037e-152	0.495966	Down	ENSG00000182095	protein_coding	trinucleotide repeat containing 18 [Source:HGNC Symbol;Acc:HGNC:11962]	--	GO:0005634,GO:0005829,GO:0005654,GO:0005739,GO:0031965,GO:0003682	nucleus|cytosol|nucleoplasm|mitochondrion|nuclear membrane|chromatin binding	--	--
SCIN	2.59291e-156	1.24143	0.772	0.249	9.49031e-152	2.36432	Up	ENSG00000006747	protein_coding	scinderin [Source:HGNC Symbol;Acc:HGNC:21695]	--	GO:0005737,GO:0046872,GO:0005509,GO:0003779,GO:0051015,GO:0005886,GO:0051693,GO:0005856,GO:0042995,GO:0030054,GO:0051014,GO:0070062,GO:0002102,GO:0008285,GO:0005938,GO:0043065,GO:0005546,GO:0001786,GO:0005545,GO:0051047,GO:0042989,GO:0051127,GO:0017156,GO:0045654,GO:0032330,GO:0045010,GO:0005903,GO:0032991	cytoplasm|metal ion binding|calcium ion binding|actin binding|actin filament binding|plasma membrane|actin filament capping|cytoskeleton|cell projection|cell junction|actin filament severing|extracellular exosome|podosome|negative regulation of cell population proliferation|cell cortex|positive regulation of apoptotic process|phosphatidylinositol-4,5-bisphosphate binding|phosphatidylserine bindin…	path:hsa04666,path:hsa04810,path:hsa05203	Fc gamma R-mediated phagocytosis|Regulation of actin cytoskeleton|Viral carcinogenesis
ARHGEF6	2.67883e-156	-1.05559	0.424	0.794	9.80478e-152	0.481101	Down	ENSG00000129675	protein_coding	Rac/Cdc42 guanine nucleotide exchange factor 6 [Source:HGNC Symbol;Acc:HGNC:685]	--	GO:0005089,GO:0035023,GO:0043547,GO:0042995,GO:0005515,GO:0006915,GO:0005096,GO:0005085,GO:0005829,GO:0030027,GO:0051056,GO:0007186,GO:0030032,GO:0043065,GO:0007254	Rho guanyl-nucleotide exchange factor activity|regulation of Rho protein signal transduction|positive regulation of GTPase activity|cell projection|protein binding|apoptotic process|GTPase activator activity|guanyl-nucleotide exchange factor activity|cytosol|lamellipodium|regulation of small GTPase mediated signal transduction|G protein-coupled receptor signaling pathway|lamellipodium assembly|po…	path:hsa04810,path:hsa05212	Regulation of actin cytoskeleton|Pancreatic cancer
PDE4B	3.58259e-156	1.70144	0.872	0.582	1.31126e-151	3.25226	Up	ENSG00000184588	protein_coding	phosphodiesterase 4B [Source:HGNC Symbol;Acc:HGNC:8781]	--	GO:0071222,GO:0046872,GO:0016787,GO:0007165,GO:0008081,GO:0004114,GO:0044325,GO:0005829,GO:0007186,GO:0032729,GO:0004115,GO:0030018,GO:0005891,GO:0006198,GO:1901841,GO:0030593,GO:0001780,GO:0050900,GO:0071872,GO:0086004,GO:0030552,GO:0032743,GO:0035690,GO:0050852,GO:1901898,GO:0043015,GO:0000930,GO:0005813,GO:0008021,GO:0014069,GO:0016020,GO:0043197,GO:0060076,GO:0071944	cellular response to lipopolysaccharide|metal ion binding|hydrolase activity|signal transduction|phosphoric diester hydrolase activity|3',5'-cyclic-nucleotide phosphodiesterase activity|ion channel binding|cytosol|G protein-coupled receptor signaling pathway|positive regulation of interferon-gamma production|3',5'-cyclic-AMP phosphodiesterase activity|Z disc|voltage-gated calcium channel complex|…	path:hsa00230,path:hsa04024,path:hsa04928,path:hsa05032	Purine metabolism|cAMP signaling pathway|Parathyroid hormone synthesis, secretion and action|Morphine addiction
PIP5K1B	2.53069e-155	-1.06472	0.208	0.679	9.26257e-151	0.478067	Down	ENSG00000107242	protein_coding	phosphatidylinositol-4-phosphate 5-kinase type 1 beta [Source:HGNC Symbol;Acc:HGNC:8995]	--	GO:0016020,GO:0000166,GO:0005524,GO:0016301,GO:0016740,GO:0016310,GO:0016307,GO:0046488,GO:0046854,GO:0005515,GO:0005829,GO:0012505,GO:0006661,GO:0016308,GO:0014066,GO:0001931	membrane|nucleotide binding|ATP binding|kinase activity|transferase activity|phosphorylation|phosphatidylinositol phosphate kinase activity|phosphatidylinositol metabolic process|phosphatidylinositol phosphorylation|protein binding|cytosol|endomembrane system|phosphatidylinositol biosynthetic process|1-phosphatidylinositol-4-phosphate 5-kinase activity|regulation of phosphatidylinositol 3-kinase …	path:hsa00562,path:hsa04070,path:hsa04072,path:hsa04144,path:hsa04666,path:hsa04810,path:hsa05231	Inositol phosphate metabolism|Phosphatidylinositol signaling system|Phospholipase D signaling pathway|Endocytosis|Fc gamma R-mediated phagocytosis|Regulation of actin cytoskeleton|Choline metabolism in cancer
DPYSL2	1.00626e-154	-1.03889	0.651	0.9	3.68301e-150	0.486701	Down	ENSG00000092964	protein_coding	dihydropyrimidinase like 2 [Source:HGNC Symbol;Acc:HGNC:3014]	--	GO:0016810,GO:0008017,GO:0007411,GO:0007420,GO:0007010,GO:0030516,GO:0045664,GO:0005737,GO:0016020,GO:0005829,GO:0005886,GO:0016787,GO:0005856,GO:0005515,GO:0007275,GO:0005874,GO:0030154,GO:0042802,GO:0007399,GO:0006897,GO:0070062,GO:0006139,GO:0007165,GO:0016812,GO:0004157,GO:0019901,GO:0001975,GO:0010975,GO:0014049,GO:0021510,GO:0021772,GO:0042220,GO:0042493,GO:0048489,GO:0030424,GO:0030425,GO:…	hydrolase activity, acting on carbon-nitrogen (but not peptide) bonds|microtubule binding|axon guidance|brain development|cytoskeleton organization|regulation of axon extension|regulation of neuron differentiation|cytoplasm|membrane|cytosol|plasma membrane|hydrolase activity|cytoskeleton|protein binding|multicellular organism development|microtubule|cell differentiation|identical protein binding|…	path:hsa04360	Axon guidance
PICALM	1.09272e-154	-0.979293	0.967	0.98	3.99946e-150	0.507228	Down	ENSG00000073921	protein_coding	phosphatidylinositol binding clathrin assembly protein [Source:HGNC Symbol;Acc:HGNC:15514]	--	GO:0048471,GO:0005634,GO:0045893,GO:0016020,GO:0043231,GO:0006897,GO:0005794,GO:0030276,GO:0005886,GO:0005515,GO:0031410,GO:0005543,GO:0005545,GO:0048268,GO:0030136,GO:0005905,GO:0005546,GO:0005829,GO:0045296,GO:0000149,GO:0008021,GO:0001540,GO:0009986,GO:0061024,GO:0065003,GO:0048488,GO:0048156,GO:0072583,GO:0042734,GO:0030132,GO:0016192,GO:0006898,GO:0032050,GO:0006900,GO:0016185,GO:0098894,GO:…	perinuclear region of cytoplasm|nucleus|positive regulation of transcription, DNA-templated|membrane|intracellular membrane-bounded organelle|endocytosis|Golgi apparatus|clathrin binding|plasma membrane|protein binding|cytoplasmic vesicle|phospholipid binding|1-phosphatidylinositol binding|clathrin coat assembly|clathrin-coated vesicle|clathrin-coated pit|phosphatidylinositol-4,5-bisphosphate bin…	--	--
MYO1F	1.53256e-154	-1.07376	0.659	0.887	5.60934e-150	0.475079	Down	ENSG00000142347	protein_coding	myosin IF [Source:HGNC Symbol;Acc:HGNC:7600]	--	GO:0000166,GO:0005524,GO:0003774,GO:0003779,GO:0016459,GO:0005516,GO:0008150,GO:0016461,GO:0005515	nucleotide binding|ATP binding|motor activity|actin binding|myosin complex|calmodulin binding|biological_process|unconventional myosin complex|protein binding	--	--
ZDHHC14	1.83061e-154	-1.22124	0.362	0.805	6.70022e-150	0.428915	Down	ENSG00000175048	protein_coding	zinc finger DHHC-type containing 14 [Source:HGNC Symbol;Acc:HGNC:20341]	--	GO:0016020,GO:0016021,GO:0016740,GO:0005783,GO:0016746,GO:0016409,GO:0019706,GO:0005794,GO:0006612,GO:0018230,GO:0018345	membrane|integral component of membrane|transferase activity|endoplasmic reticulum|transferase activity, transferring acyl groups|palmitoyltransferase activity|protein-cysteine S-palmitoyltransferase activity|Golgi apparatus|protein targeting to membrane|peptidyl-L-cysteine S-palmitoylation|protein palmitoylation	--	--
ATXN7L1	1.85917e-154	-1.11732	0.275	0.711	6.80474e-150	0.46095	Down	ENSG00000146776	protein_coding	ataxin 7 like 1 [Source:HGNC Symbol;Acc:HGNC:22210]	--	GO:0005515	protein binding	--	--
NBEA	3.40659e-154	-1.06141	0.173	0.643	1.24684e-149	0.479163	Down	ENSG00000172915	protein_coding	neurobeachin [Source:HGNC Symbol;Acc:HGNC:7648]	--	GO:0005515,GO:0005737,GO:0016020,GO:0005829,GO:0005886,GO:0005802,GO:0012505,GO:0019901,GO:0008104	protein binding|cytoplasm|membrane|cytosol|plasma membrane|trans-Golgi network|endomembrane system|protein kinase binding|protein localization	--	--
FBXL17	4.26479e-154	-1.30244	0.382	0.77	1.56096e-149	0.40544	Down	ENSG00000145743	protein_coding	F-box and leucine rich repeat protein 17 [Source:HGNC Symbol;Acc:HGNC:13615]	--	GO:0005634,GO:0005737,GO:0016567,GO:0007399,GO:0005515,GO:0006515,GO:0043161,GO:0000209,GO:0008589,GO:0019005,GO:0031146,GO:0014033	nucleus|cytoplasm|protein ubiquitination|nervous system development|protein binding|protein quality control for misfolded or incompletely synthesized proteins|proteasome-mediated ubiquitin-dependent protein catabolic process|protein polyubiquitination|regulation of smoothened signaling pathway|SCF ubiquitin ligase complex|SCF-dependent proteasomal ubiquitin-dependent protein catabolic process|neu…	--	--
TLN2	7.74393e-154	-1.12438	0.728	0.89	2.83436e-149	0.458698	Down	ENSG00000171914	protein_coding	talin 2 [Source:HGNC Symbol;Acc:HGNC:15447]	--	GO:0005737,GO:0016020,GO:0003779,GO:0051015,GO:0007155,GO:0005886,GO:0005856,GO:0005515,GO:0005200,GO:0030054,GO:0045202,GO:0005925,GO:0007016,GO:0007043,GO:0015629,GO:0005198,GO:0001726,GO:0006897,GO:0030276	cytoplasm|membrane|actin binding|actin filament binding|cell adhesion|plasma membrane|cytoskeleton|protein binding|structural constituent of cytoskeleton|cell junction|synapse|focal adhesion|cytoskeletal anchoring at plasma membrane|cell-cell junction assembly|actin cytoskeleton|structural molecule activity|ruffle|endocytosis|clathrin binding	path:hsa04015,path:hsa04510,path:hsa04611,path:hsa05166	Rap1 signaling pathway|Focal adhesion|Platelet activation|Human T-cell leukemia virus 1 infection
RHBDF2	8.36132e-154	-0.919978	0.892	0.961	3.06033e-149	0.528517	Down	ENSG00000129667	protein_coding	rhomboid 5 homolog 2 [Source:HGNC Symbol;Acc:HGNC:20788]	--	GO:0016020,GO:0016021,GO:0015031,GO:0005783,GO:0005789,GO:0005886,GO:0006508,GO:0005515,GO:0019838,GO:0050709,GO:0042058,GO:0050708,GO:0004252	membrane|integral component of membrane|protein transport|endoplasmic reticulum|endoplasmic reticulum membrane|plasma membrane|proteolysis|protein binding|growth factor binding|negative regulation of protein secretion|regulation of epidermal growth factor receptor signaling pathway|regulation of protein secretion|serine-type endopeptidase activity	--	--
MT-ND5	1.32791e-153	1.25378	0.984	0.854	4.86028e-149	2.38466	Up	ENSG00000198786	protein_coding	mitochondrially encoded NADH:ubiquinone oxidoreductase core subunit 5 [Source:HGNC Symbol;Acc:HGNC:7461]	--	GO:0016020,GO:0016021,GO:0055114,GO:0005743,GO:0005739,GO:0070469,GO:0008137,GO:0042773,GO:0006120,GO:0032981,GO:0005747,GO:0003954,GO:0001666,GO:0010243,GO:0042542,GO:0043005	membrane|integral component of membrane|oxidation-reduction process|mitochondrial inner membrane|mitochondrion|respirasome|NADH dehydrogenase (ubiquinone) activity|ATP synthesis coupled electron transport|mitochondrial electron transport, NADH to ubiquinone|mitochondrial respiratory chain complex I assembly|mitochondrial respiratory chain complex I|NADH dehydrogenase activity|response to hypoxia|…	--	--
EML1	1.49554e-153	-0.911689	0.064	0.531	5.47382e-149	0.531562	Down	ENSG00000066629	protein_coding	EMAP like 1 [Source:HGNC Symbol;Acc:HGNC:3330]	--	GO:0005515,GO:0005737,GO:0005829,GO:0005856,GO:0048471,GO:0005874,GO:0005509,GO:0008017,GO:0000226,GO:0015630,GO:0072686,GO:0007052,GO:0097431,GO:1990023,GO:0015631,GO:0007405,GO:0007420,GO:0005875,GO:0002244	protein binding|cytoplasm|cytosol|cytoskeleton|perinuclear region of cytoplasm|microtubule|calcium ion binding|microtubule binding|microtubule cytoskeleton organization|microtubule cytoskeleton|mitotic spindle|mitotic spindle organization|mitotic spindle pole|mitotic spindle midzone|tubulin binding|neuroblast proliferation|brain development|microtubule associated complex|hematopoietic progenitor …	--	--
IER3	3.10701e-153	1.76856	0.954	0.727	1.1372e-148	3.40713	Up	ENSG00000137331	protein_coding	immediate early response 3 [Source:HGNC Symbol;Acc:HGNC:5392]	--	GO:0043066,GO:0016020,GO:0016021,GO:0005515,GO:0005634,GO:0005829,GO:0009653,GO:0006915,GO:0014066,GO:2001020	negative regulation of apoptotic process|membrane|integral component of membrane|protein binding|nucleus|cytosol|anatomical structure morphogenesis|apoptotic process|regulation of phosphatidylinositol 3-kinase signaling|regulation of response to DNA damage stimulus	--	--
FAM168A	5.55469e-153	-1.2088	0.523	0.831	2.03307e-148	0.43263	Down	ENSG00000054965	protein_coding	family with sequence similarity 168 member A [Source:HGNC Symbol;Acc:HGNC:28999]	--	GO:0005515,GO:1905053	protein binding|positive regulation of base-excision repair	--	--
MAP2K5	7.4814e-153	-1.05848	0.208	0.666	2.73827e-148	0.480136	Down	ENSG00000137764	protein_coding	mitogen-activated protein kinase kinase 5 [Source:HGNC Symbol;Acc:HGNC:6845]	--	GO:0090051,GO:0034115,GO:0071499,GO:0045944,GO:0043154,GO:0032088,GO:0046872,GO:0000166,GO:0004672,GO:0004674,GO:0005524,GO:0016301,GO:0016740,GO:0006468,GO:0016310,GO:0004713,GO:0018108,GO:0005515,GO:0000122,GO:0000165,GO:0000187,GO:0007507,GO:0030307,GO:0045415,GO:0050679,GO:0051247,GO:0060761,GO:0070375,GO:0071363,GO:2000342,GO:2001240,GO:0005634,GO:0005819,GO:0005829,GO:0005737,GO:0007165,GO:…	negative regulation of cell migration involved in sprouting angiogenesis|negative regulation of heterotypic cell-cell adhesion|cellular response to laminar fluid shear stress|positive regulation of transcription by RNA polymerase II|negative regulation of cysteine-type endopeptidase activity involved in apoptotic process|negative regulation of NF-kappaB transcription factor activity|metal ion bin…	path:hsa04010,path:hsa04540,path:hsa04722,path:hsa04921,path:hsa05418	MAPK signaling pathway|Gap junction|Neurotrophin signaling pathway|Oxytocin signaling pathway|Fluid shear stress and atherosclerosis
SPATA6	8.35472e-153	-1.33437	0.299	0.73	3.05791e-148	0.396566	Down	ENSG00000132122	protein_coding	spermatogenesis associated 6 [Source:HGNC Symbol;Acc:HGNC:18309]	--	GO:0031514,GO:0042995,GO:0005576,GO:0007275,GO:0030154,GO:0007283,GO:0005929,GO:0032027,GO:0044458,GO:0097224	motile cilium|cell projection|extracellular region|multicellular organism development|cell differentiation|spermatogenesis|cilium|myosin light chain binding|motile cilium assembly|sperm connecting piece	--	--
LCP1	2.30875e-152	1.11773	0.971	0.829	8.45026e-148	2.17006	Up	ENSG00000136167	protein_coding	lymphocyte cytosolic protein 1 [Source:HGNC Symbol;Acc:HGNC:6528]	--	GO:0005737,GO:0016020,GO:0046872,GO:0005829,GO:0005509,GO:0003779,GO:0051015,GO:0005886,GO:0005615,GO:0015629,GO:0005856,GO:0042995,GO:0030054,GO:0051017,GO:0005925,GO:0042802,GO:0031100,GO:0001726,GO:0001891,GO:0005884,GO:0030175,GO:0070062,GO:0022617,GO:0002102,GO:0016477,GO:0001725,GO:0032587,GO:0035722,GO:0051020,GO:0005178,GO:0048471,GO:0032432,GO:0002286,GO:0010737,GO:0033157,GO:0051639,GO:…	cytoplasm|membrane|metal ion binding|cytosol|calcium ion binding|actin binding|actin filament binding|plasma membrane|extracellular space|actin cytoskeleton|cytoskeleton|cell projection|cell junction|actin filament bundle assembly|focal adhesion|identical protein binding|animal organ regeneration|ruffle|phagocytic cup|actin filament|filopodium|extracellular exosome|extracellular matrix disassembl…	--	--
OLR1	3.78037e-152	1.48229	0.992	0.942	1.38365e-147	2.79392	Up	ENSG00000173391	protein_coding	oxidized low density lipoprotein receptor 1 [Source:HGNC Symbol;Acc:HGNC:8133]	--	GO:0016020,GO:0016021,GO:0043231,GO:0005654,GO:0030246,GO:0007155,GO:0005886,GO:0005515,GO:0005576,GO:0006954,GO:0045121,GO:0002376,GO:0050900,GO:0042802,GO:0043312,GO:0035579,GO:0070821,GO:0005887,GO:0043235,GO:0006508,GO:0008015	membrane|integral component of membrane|intracellular membrane-bounded organelle|nucleoplasm|carbohydrate binding|cell adhesion|plasma membrane|protein binding|extracellular region|inflammatory response|membrane raft|immune system process|leukocyte migration|identical protein binding|neutrophil degranulation|specific granule membrane|tertiary granule membrane|integral component of plasma membrane…	path:hsa03320,path:hsa04145	PPAR signaling pathway|Phagosome
CCL4L2	3.81198e-152	2.89808	0.905	0.691	1.39522e-147	7.45431	Up	ENSG00000276070	protein_coding	C-C motif chemokine ligand 4 like 2 [Source:HGNC Symbol;Acc:HGNC:24066]	--	GO:0005576,GO:0005615,GO:0005515,GO:0007186,GO:0006955,GO:0005125,GO:0006954,GO:0008009,GO:0006935,GO:0048020,GO:0002548,GO:0030593,GO:0043547,GO:0048247,GO:0070098,GO:0070374,GO:0071346,GO:0071347,GO:0071356	extracellular region|extracellular space|protein binding|G protein-coupled receptor signaling pathway|immune response|cytokine activity|inflammatory response|chemokine activity|chemotaxis|CCR chemokine receptor binding|monocyte chemotaxis|neutrophil chemotaxis|positive regulation of GTPase activity|lymphocyte chemotaxis|chemokine-mediated signaling pathway|positive regulation of ERK1 and ERK2 cas…	path:hsa04060,path:hsa04062,path:hsa04064,path:hsa04620,path:hsa04623,path:hsa05132,path:hsa05163	Cytokine-cytokine receptor interaction|Chemokine signaling pathway|NF-kappa B signaling pathway|Toll-like receptor signaling pathway|Cytosolic DNA-sensing pathway|Salmonella infection|Human cytomegalovirus infection
L3MBTL4	4.60281e-152	-1.40112	0.514	0.809	1.68467e-147	0.378634	Down	ENSG00000154655	protein_coding	L3MBTL histone methyl-lysine binding protein 4 [Source:HGNC Symbol;Acc:HGNC:26677]	zf-C2HC	GO:0005634,GO:0008270,GO:0046872,GO:0006355,GO:0003700,GO:0006325,GO:0005515,GO:0140110	nucleus|zinc ion binding|metal ion binding|regulation of transcription, DNA-templated|DNA-binding transcription factor activity|chromatin organization|protein binding|transcription regulator activity	--	--
BPTF	3.82796e-151	-1.05548	0.472	0.803	1.40107e-146	0.481137	Down	ENSG00000171634	protein_coding	bromodomain PHD finger transcription factor [Source:HGNC Symbol;Acc:HGNC:3581]	--	GO:0046872,GO:0005654,GO:0006357,GO:0016589,GO:0005515,GO:0035064,GO:0005634,GO:0005737,GO:0006325,GO:0070062,GO:0045944,GO:0000790,GO:0000122,GO:0008134,GO:0043565,GO:0007420,GO:0008094,GO:0006338,GO:0001892,GO:0007492,GO:0009952	metal ion binding|nucleoplasm|regulation of transcription by RNA polymerase II|NURF complex|protein binding|methylated histone binding|nucleus|cytoplasm|chromatin organization|extracellular exosome|positive regulation of transcription by RNA polymerase II|nuclear chromatin|negative regulation of transcription by RNA polymerase II|transcription factor binding|sequence-specific DNA binding|brain de…	--	--
C20orf194	4.17781e-151	-1.09045	0.471	0.817	1.52912e-146	0.469616	Down	ENSG00000088854	protein_coding	chromosome 20 open reading frame 194 [Source:HGNC Symbol;Acc:HGNC:17721]	--	GO:0005515,GO:0008150,GO:0005575	protein binding|biological_process|cellular_component	--	--
VPS13C	5.69047e-151	-0.945528	0.782	0.917	2.08277e-146	0.519239	Down	ENSG00000129003	protein_coding	vacuolar protein sorting 13 homolog C [Source:HGNC Symbol;Acc:HGNC:23594]	--	GO:0016020,GO:0005739,GO:0005741,GO:0070062,GO:0006623,GO:0019898,GO:0005737,GO:0007005,GO:0005829,GO:0045053,GO:0006895,GO:1905090	membrane|mitochondrion|mitochondrial outer membrane|extracellular exosome|protein targeting to vacuole|extrinsic component of membrane|cytoplasm|mitochondrion organization|cytosol|protein retention in Golgi apparatus|Golgi to endosome transport|negative regulation of parkin-mediated stimulation of mitophagy in response to mitochondrial depolarization	--	--
LINC00278	8.5701e-151	-1.05888	0.148	0.657	3.13674e-146	0.480004	Down	ENSG00000231535	lncRNA	long intergenic non-protein coding RNA 278 [Source:HGNC Symbol;Acc:HGNC:38712]	--	--	--	--	--
ZNF846	1.71931e-150	-1.00108	0.223	0.666	6.29284e-146	0.499624	Down	ENSG00000196605	protein_coding	zinc finger protein 846 [Source:HGNC Symbol;Acc:HGNC:27260]	zf-C2H2	GO:0003676,GO:0006355,GO:0005634,GO:0046872,GO:0003677,GO:0005515,GO:0003700,GO:0043565,GO:0005622	nucleic acid binding|regulation of transcription, DNA-templated|nucleus|metal ion binding|DNA binding|protein binding|DNA-binding transcription factor activity|sequence-specific DNA binding|intracellular	--	--
ZNF609	3.32721e-150	-1.18481	0.57	0.848	1.21779e-145	0.439882	Down	ENSG00000180357	protein_coding	zinc finger protein 609 [Source:HGNC Symbol;Acc:HGNC:29003]	--	GO:0003676,GO:0005634,GO:0046872,GO:0005654,GO:0007275,GO:0007517,GO:0045944,GO:2001224,GO:0006357,GO:2000291,GO:0032039	nucleic acid binding|nucleus|metal ion binding|nucleoplasm|multicellular organism development|muscle organ development|positive regulation of transcription by RNA polymerase II|positive regulation of neuron migration|regulation of transcription by RNA polymerase II|regulation of myoblast proliferation|integrator complex	--	--
ST8SIA4	7.80651e-150	-1.24014	0.635	0.883	2.85726e-145	0.423333	Down	ENSG00000113532	protein_coding	ST8 alpha-N-acetyl-neuraminide alpha-2,8-sialyltransferase 4 [Source:HGNC Symbol;Acc:HGNC:10871]	--	GO:0016020,GO:0016021,GO:0016740,GO:0008373,GO:0016757,GO:0006486,GO:0097503,GO:0005794,GO:0000139,GO:0007399,GO:0006464,GO:0003828,GO:0033691,GO:0001574,GO:0006491,GO:0009311	membrane|integral component of membrane|transferase activity|sialyltransferase activity|transferase activity, transferring glycosyl groups|protein glycosylation|sialylation|Golgi apparatus|Golgi membrane|nervous system development|cellular protein modification process|alpha-N-acetylneuraminate alpha-2,8-sialyltransferase activity|sialic acid binding|ganglioside biosynthetic process|N-glycan proce…	--	--
SNHG15	5.93163e-149	0.863655	0.694	0.174	2.17104e-144	1.81964	Up	ENSG00000232956	lncRNA	small nucleolar RNA host gene 15 [Source:HGNC Symbol;Acc:HGNC:27797]	--	--	--	--	--
LINC01141	8.90119e-149	-1.0821	0.396	0.761	3.25793e-144	0.472341	Down	ENSG00000236963	lncRNA	long intergenic non-protein coding RNA 1141 [Source:HGNC Symbol;Acc:HGNC:49455]	--	--	--	--	--
RGS10	2.19737e-148	-0.917925	0.882	0.957	8.0426e-144	0.52927	Down	ENSG00000148908	protein_coding	regulator of G protein signaling 10 [Source:HGNC Symbol;Acc:HGNC:9992]	--	GO:0005634,GO:0005737,GO:0005829,GO:0008277,GO:0005096,GO:0005886,GO:0043547,GO:0007186,GO:0001965,GO:0007213,GO:0009968,GO:0003924,GO:0001975,GO:0043025,GO:0043197,GO:0043679	nucleus|cytoplasm|cytosol|regulation of G protein-coupled receptor signaling pathway|GTPase activator activity|plasma membrane|positive regulation of GTPase activity|G protein-coupled receptor signaling pathway|G-protein alpha-subunit binding|G protein-coupled acetylcholine receptor signaling pathway|negative regulation of signal transduction|GTPase activity|response to amphetamine|neuronal cell …	--	--
TM6SF1	2.5293e-148	-0.963394	0.463	0.81	9.2575e-144	0.512849	Down	ENSG00000136404	protein_coding	transmembrane 6 superfamily member 1 [Source:HGNC Symbol;Acc:HGNC:11860]	--	GO:0016020,GO:0016021,GO:0005765,GO:0005764,GO:0003674,GO:0008150,GO:0005515	membrane|integral component of membrane|lysosomal membrane|lysosome|molecular_function|biological_process|protein binding	--	--
SUSD3	5.04928e-148	-0.854413	0.13	0.592	1.84809e-143	0.55309	Down	ENSG00000157303	protein_coding	sushi domain containing 3 [Source:HGNC Symbol;Acc:HGNC:28391]	--	GO:0016020,GO:0016021,GO:0005886	membrane|integral component of membrane|plasma membrane	--	--
ACAP2	5.49431e-148	-0.984245	0.74	0.916	2.01097e-143	0.50549	Down	ENSG00000114331	protein_coding	ArfGAP with coiled-coil, ankyrin repeat and PH domains 2 [Source:HGNC Symbol;Acc:HGNC:16469]	--	GO:0016020,GO:0046872,GO:0005096,GO:0043547,GO:0005768,GO:0010008,GO:0032456,GO:1990090,GO:0017137,GO:0080025,GO:0005515	membrane|metal ion binding|GTPase activator activity|positive regulation of GTPase activity|endosome|endosome membrane|endocytic recycling|cellular response to nerve growth factor stimulus|Rab GTPase binding|phosphatidylinositol-3,5-bisphosphate binding|protein binding	path:hsa04144	Endocytosis
COX10-AS1	6.55831e-148	-1.19608	0.167	0.618	2.40041e-143	0.436461	Down	ENSG00000236088	lncRNA	unnamed protein product	--	--	--	--	--
EIF1	4.34041e-147	0.822232	0.993	0.97	1.58863e-142	1.76814	Up	ENSG00000173812	protein_coding	eukaryotic translation initiation factor 1 [Source:HGNC Symbol;Acc:HGNC:3249]	--	GO:0003743,GO:0006413,GO:0003723,GO:0005634,GO:0005737,GO:0006412,GO:0005515,GO:0008135,GO:0016282,GO:0006446,GO:0043024	translation initiation factor activity|translational initiation|RNA binding|nucleus|cytoplasm|translation|protein binding|translation factor activity, RNA binding|eukaryotic 43S preinitiation complex|regulation of translational initiation|ribosomal small subunit binding	path:hsa03013	RNA transport
C2CD5	4.78802e-147	-0.966633	0.234	0.674	1.75246e-142	0.511699	Down	ENSG00000111731	protein_coding	C2 calcium dependent domain containing 5 [Source:HGNC Symbol;Acc:HGNC:29062]	--	GO:0005737,GO:0016020,GO:0015031,GO:0005829,GO:0005886,GO:0042995,GO:0005815,GO:0031410,GO:0030659,GO:0005544,GO:0005509,GO:0008289,GO:0005938,GO:0032587,GO:0090314,GO:0001726,GO:0032869,GO:0010828,GO:0031340,GO:0038028,GO:0065002,GO:0006906,GO:0046326,GO:0072659	cytoplasm|membrane|protein transport|cytosol|plasma membrane|cell projection|microtubule organizing center|cytoplasmic vesicle|cytoplasmic vesicle membrane|calcium-dependent phospholipid binding|calcium ion binding|lipid binding|cell cortex|ruffle membrane|positive regulation of protein targeting to membrane|ruffle|cellular response to insulin stimulus|positive regulation of glucose transmembrane…	--	--
MFSD2A	5.81403e-147	0.697714	0.521	0.05	2.12799e-142	1.62193	Up	ENSG00000168389	protein_coding	major facilitator superfamily domain containing 2A [Source:HGNC Symbol;Acc:HGNC:25897]	--	GO:0016020,GO:0016021,GO:0005783,GO:0005789,GO:0015293,GO:0005886,GO:0055085,GO:0006869,GO:0008643,GO:0005887,GO:0071702,GO:0015908,GO:0006656,GO:0005548,GO:0021766,GO:0015245,GO:0051978,GO:0045056,GO:0051977,GO:0060856,GO:1990379,GO:0140348	membrane|integral component of membrane|endoplasmic reticulum|endoplasmic reticulum membrane|symporter activity|plasma membrane|transmembrane transport|lipid transport|carbohydrate transport|integral component of plasma membrane|organic substance transport|fatty acid transport|phosphatidylcholine biosynthetic process|phospholipid transporter activity|hippocampus development|fatty acid transmembra…	--	--
KCNMB2-AS1	1.20905e-146	-1.57273	0.115	0.569	4.42524e-142	0.336171	Down	ENSG00000237978	lncRNA	KCNMB2 antisense RNA 1 [Source:HGNC Symbol;Acc:HGNC:51409]	--	--	--	--	--
RCSD1	1.85658e-146	-1.05903	0.429	0.796	6.79527e-142	0.479954	Down	ENSG00000198771	protein_coding	RCSD domain containing 1 [Source:HGNC Symbol;Acc:HGNC:28310]	--	GO:0003009,GO:0005884,GO:0071474,GO:0051015	skeletal muscle contraction|actin filament|cellular hyperosmotic response|actin filament binding	--	--
SQSTM1	4.63007e-146	1.16533	0.957	0.678	1.69465e-141	2.24285	Up	ENSG00000161011	protein_coding	sequestosome 1 [Source:HGNC Symbol;Acc:HGNC:11280]	--	GO:0008270,GO:0046872,GO:0005634,GO:0005737,GO:0043231,GO:0004674,GO:0005829,GO:0005783,GO:0006468,GO:0005515,GO:0006915,GO:0031410,GO:0006914,GO:0030154,GO:0002376,GO:0005764,GO:0042802,GO:0005768,GO:0005776,GO:0000932,GO:0045944,GO:0005654,GO:0070062,GO:0019901,GO:0061635,GO:0042169,GO:0070498,GO:0016236,GO:0031625,GO:0016197,GO:0005770,GO:0016605,GO:0007032,GO:0043130,GO:0019899,GO:0008104,GO:…	zinc ion binding|metal ion binding|nucleus|cytoplasm|intracellular membrane-bounded organelle|protein serine/threonine kinase activity|cytosol|endoplasmic reticulum|protein phosphorylation|protein binding|apoptotic process|cytoplasmic vesicle|autophagy|cell differentiation|immune system process|lysosome|identical protein binding|endosome|autophagosome|P-body|positive regulation of transcription b…	path:hsa04137,path:hsa04217,path:hsa04218,path:hsa04380,path:hsa05418	Mitophagy - animal|Necroptosis|Cellular senescence|Osteoclast differentiation|Fluid shear stress and atherosclerosis
RABGAP1L	6.67711e-146	-1.14386	0.711	0.901	2.44389e-141	0.452547	Down	ENSG00000152061	protein_coding	RAB GTPase activating protein 1 like [Source:HGNC Symbol;Acc:HGNC:24663]	--	GO:0015031,GO:0005794,GO:0031410,GO:0005096,GO:0017137,GO:0006886,GO:0090630,GO:0005768,GO:0005769,GO:0006897,GO:0005634,GO:0032880,GO:0005515,GO:0005929,GO:0043547,GO:0016020,GO:0016021	protein transport|Golgi apparatus|cytoplasmic vesicle|GTPase activator activity|Rab GTPase binding|intracellular protein transport|activation of GTPase activity|endosome|early endosome|endocytosis|nucleus|regulation of protein localization|protein binding|cilium|positive regulation of GTPase activity|membrane|integral component of membrane	--	--
ADGRG1	1.06783e-145	-1.046	0.665	0.91	3.90835e-141	0.484308	Down	ENSG00000205336	protein_coding	adhesion G protein-coupled receptor G1 [Source:HGNC Symbol;Acc:HGNC:4512]	--	GO:0016020,GO:0016021,GO:0004930,GO:0007186,GO:0007155,GO:0005886,GO:0007165,GO:0005576,GO:0004888,GO:0007166,GO:0007275,GO:0030154,GO:0045121,GO:0007399,GO:0005887,GO:0005515,GO:0008201,GO:0070062,GO:0050840,GO:0008285,GO:0016477,GO:0001525,GO:0007267,GO:0045785,GO:0007189,GO:0007266,GO:0005518,GO:2001223,GO:0070528,GO:0035025,GO:0021819,GO:0021801,GO:0007420,GO:0010573,GO:0097451,GO:0021796,GO:…	membrane|integral component of membrane|G protein-coupled receptor activity|G protein-coupled receptor signaling pathway|cell adhesion|plasma membrane|signal transduction|extracellular region|transmembrane signaling receptor activity|cell surface receptor signaling pathway|multicellular organism development|cell differentiation|membrane raft|nervous system development|integral component of plasma…	--	--
BCL6	1.59672e-145	1.05991	0.849	0.383	5.84415e-141	2.0848	Up	ENSG00000113916	protein_coding	BCL6 transcription repressor [Source:HGNC Symbol;Acc:HGNC:1001]	ZBTB	GO:0003676,GO:0005634,GO:0005794,GO:0046872,GO:0005654,GO:0003677,GO:0003700,GO:0005515,GO:0006974,GO:0006954,GO:0002376,GO:0043565,GO:0042802,GO:0000977,GO:0000122,GO:0000981,GO:0001227,GO:0043065,GO:0030308,GO:0042981,GO:0045892,GO:0019221,GO:0005657,GO:0045591,GO:0003682,GO:0050727,GO:0042127,GO:0050776,GO:0001161,GO:0031490,GO:0000902,GO:0001953,GO:0002467,GO:0002634,GO:0002829,GO:0002903,GO:…	nucleic acid binding|nucleus|Golgi apparatus|metal ion binding|nucleoplasm|DNA binding|DNA-binding transcription factor activity|protein binding|cellular response to DNA damage stimulus|inflammatory response|immune system process|sequence-specific DNA binding|identical protein binding|RNA polymerase II regulatory region sequence-specific DNA binding|negative regulation of transcription by RNA pol…	path:hsa04068,path:hsa05202	FoxO signaling pathway|Transcriptional misregulation in cancer
MT-ND2	5.84834e-145	1.09525	0.997	0.936	2.14055e-140	2.1365	Up	ENSG00000198763	protein_coding	mitochondrially encoded NADH:ubiquinone oxidoreductase core subunit 2 [Source:HGNC Symbol;Acc:HGNC:7456]	--	GO:0016020,GO:0016021,GO:0016491,GO:0055114,GO:0005743,GO:0005739,GO:0006120,GO:0070469,GO:0008137,GO:0032981,GO:0005747,GO:0019901,GO:0035255,GO:0072593,GO:0014069	membrane|integral component of membrane|oxidoreductase activity|oxidation-reduction process|mitochondrial inner membrane|mitochondrion|mitochondrial electron transport, NADH to ubiquinone|respirasome|NADH dehydrogenase (ubiquinone) activity|mitochondrial respiratory chain complex I assembly|mitochondrial respiratory chain complex I|protein kinase binding|ionotropic glutamate receptor binding|reac…	--	--
MKNK1	7.0553e-145	-0.98688	0.801	0.936	2.58231e-140	0.504568	Down	ENSG00000079277	protein_coding	MAPK interacting serine/threonine kinase 1 [Source:HGNC Symbol;Acc:HGNC:7110]	--	GO:0005524,GO:0006468,GO:0004672,GO:0000166,GO:0004674,GO:0005634,GO:0005737,GO:0046872,GO:0016301,GO:0016740,GO:0016310,GO:0005654,GO:0005515,GO:0035556,GO:0005829,GO:0006417,GO:0005516,GO:0018105,GO:0046777,GO:0004683,GO:0009931	ATP binding|protein phosphorylation|protein kinase activity|nucleotide binding|protein serine/threonine kinase activity|nucleus|cytoplasm|metal ion binding|kinase activity|transferase activity|phosphorylation|nucleoplasm|protein binding|intracellular signal transduction|cytosol|regulation of translation|calmodulin binding|peptidyl-serine phosphorylation|protein autophosphorylation|calmodulin-depe…	path:hsa04010,path:hsa04066,path:hsa04910	MAPK signaling pathway|HIF-1 signaling pathway|Insulin signaling pathway
ANOS1	7.17553e-145	-1.10208	0.347	0.751	2.62632e-140	0.465843	Down	ENSG00000011201	protein_coding	anosmin 1 [Source:HGNC Symbol;Acc:HGNC:6211]	--	GO:0016020,GO:0007155,GO:0005576,GO:0010951,GO:0005886,GO:0005515,GO:0006935,GO:0030414,GO:0008201,GO:0004867,GO:0010466,GO:0005615,GO:0007411,GO:0005201,GO:0031012,GO:0008543	membrane|cell adhesion|extracellular region|negative regulation of endopeptidase activity|plasma membrane|protein binding|chemotaxis|peptidase inhibitor activity|heparin binding|serine-type endopeptidase inhibitor activity|negative regulation of peptidase activity|extracellular space|axon guidance|extracellular matrix structural constituent|extracellular matrix|fibroblast growth factor receptor s…	--	--
DIP2B	1.02552e-144	-0.956309	0.825	0.936	3.75351e-140	0.515374	Down	ENSG00000066084	protein_coding	disco interacting protein 2 homolog B [Source:HGNC Symbol;Acc:HGNC:29284]	--	GO:0005634,GO:0005737,GO:0016020,GO:0003824,GO:0070062,GO:0003674,GO:0008150	nucleus|cytoplasm|membrane|catalytic activity|extracellular exosome|molecular_function|biological_process	--	--
KLF12	1.11864e-144	-1.1023	0.067	0.517	4.09433e-140	0.465772	Down	ENSG00000118922	protein_coding	Kruppel like factor 12 [Source:HGNC Symbol;Acc:HGNC:6346]	zf-C2H2	GO:0003676,GO:0005634,GO:0046872,GO:0005829,GO:0005654,GO:0003677,GO:0005515,GO:0000981,GO:0006357,GO:0000790,GO:0003714,GO:0003700,GO:0000122,GO:0000977,GO:0001227,GO:0006355,GO:0045944	nucleic acid binding|nucleus|metal ion binding|cytosol|nucleoplasm|DNA binding|protein binding|DNA-binding transcription factor activity, RNA polymerase II-specific|regulation of transcription by RNA polymerase II|nuclear chromatin|transcription corepressor activity|DNA-binding transcription factor activity|negative regulation of transcription by RNA polymerase II|RNA polymerase II regulatory reg…	--	--
TBC1D4	3.33248e-144	-1.10773	0.392	0.785	1.21972e-139	0.464024	Down	ENSG00000136111	protein_coding	TBC1 domain family member 4 [Source:HGNC Symbol;Acc:HGNC:19165]	--	GO:0005515,GO:0005737,GO:0005829,GO:0005096,GO:0017137,GO:0006886,GO:0090630,GO:0016192,GO:0032869,GO:0031339,GO:0031982	protein binding|cytoplasm|cytosol|GTPase activator activity|Rab GTPase binding|intracellular protein transport|activation of GTPase activity|vesicle-mediated transport|cellular response to insulin stimulus|negative regulation of vesicle fusion|vesicle	path:hsa04919,path:hsa04931	Thyroid hormone signaling pathway|Insulin resistance
GIMAP4	1.07141e-143	-0.924383	0.248	0.689	3.92147e-139	0.526906	Down	ENSG00000133574	protein_coding	GTPase, IMAP family member 4 [Source:HGNC Symbol;Acc:HGNC:21872]	--	GO:0005737,GO:0000166,GO:0005525,GO:0005829	cytoplasm|nucleotide binding|GTP binding|cytosol	--	--
SIGLEC8	1.23481e-143	-0.951191	0.299	0.702	4.51951e-139	0.517205	Down	ENSG00000105366	protein_coding	sialic acid binding Ig like lectin 8 [Source:HGNC Symbol;Acc:HGNC:10877]	--	GO:0016020,GO:0016021,GO:0030246,GO:0007155,GO:0005515,GO:0007165,GO:0004888	membrane|integral component of membrane|carbohydrate binding|cell adhesion|protein binding|signal transduction|transmembrane signaling receptor activity	--	--
IKZF1	1.71379e-143	-1.14273	0.725	0.933	6.27266e-139	0.452902	Down	ENSG00000185811	protein_coding	IKAROS family zinc finger 1 [Source:HGNC Symbol;Acc:HGNC:13176]	zf-C2H2	GO:0003676,GO:0005634,GO:0005737,GO:0046872,GO:0005654,GO:0003677,GO:0006325,GO:0005515,GO:0007049,GO:0030218,GO:0007275,GO:0003700,GO:0045944,GO:0000981,GO:0032991,GO:0044212,GO:0045892,GO:0019904,GO:0007498,GO:0030098,GO:0031618,GO:0051291	nucleic acid binding|nucleus|cytoplasm|metal ion binding|nucleoplasm|DNA binding|chromatin organization|protein binding|cell cycle|erythrocyte differentiation|multicellular organism development|DNA-binding transcription factor activity|positive regulation of transcription by RNA polymerase II|DNA-binding transcription factor activity, RNA polymerase II-specific|protein-containing complex|transcri…	--	--
IL17RA	1.71722e-143	-1.0875	0.669	0.895	6.28518e-139	0.470577	Down	ENSG00000177663	protein_coding	interleukin 17 receptor A [Source:HGNC Symbol;Acc:HGNC:5985]	--	GO:0016020,GO:0016021,GO:0005886,GO:0005515,GO:0005576,GO:0005887,GO:0030368,GO:0007166,GO:0032747,GO:0072537,GO:0097400,GO:0005102,GO:0050729,GO:0050832,GO:0071345,GO:0071621,GO:1900017,GO:2000664,GO:2000667	membrane|integral component of membrane|plasma membrane|protein binding|extracellular region|integral component of plasma membrane|interleukin-17 receptor activity|cell surface receptor signaling pathway|positive regulation of interleukin-23 production|fibroblast activation|interleukin-17-mediated signaling pathway|signaling receptor binding|positive regulation of inflammatory response|defense re…	path:hsa04060,path:hsa04657	Cytokine-cytokine receptor interaction|IL-17 signaling pathway
PNPLA8	1.7045e-142	0.985242	0.857	0.454	6.23864e-138	1.97965	Up	ENSG00000135241	protein_coding	patatin like phospholipase domain containing 8 [Source:HGNC Symbol;Acc:HGNC:28900]	--	GO:0005737,GO:0016020,GO:0016021,GO:0005524,GO:0005783,GO:0005789,GO:0016787,GO:0005794,GO:0006629,GO:0016042,GO:0006631,GO:0000139,GO:0048471,GO:0005777,GO:0005778,GO:0008219,GO:0001516,GO:0019369,GO:0036151,GO:0036152,GO:0043651,GO:0004622,GO:0034638,GO:0047499,GO:0046338,GO:0050482	cytoplasm|membrane|integral component of membrane|ATP binding|endoplasmic reticulum|endoplasmic reticulum membrane|hydrolase activity|Golgi apparatus|lipid metabolic process|lipid catabolic process|fatty acid metabolic process|Golgi membrane|perinuclear region of cytoplasm|peroxisome|peroxisomal membrane|cell death|prostaglandin biosynthetic process|arachidonic acid metabolic process|phosphatidyl…	--	--
TRIM22	1.74828e-142	-0.934548	0.368	0.744	6.39887e-138	0.523206	Down	ENSG00000132274	protein_coding	tripartite motif containing 22 [Source:HGNC Symbol;Acc:HGNC:16379]	--	GO:0005634,GO:0005737,GO:0016607,GO:0005794,GO:0008270,GO:0046872,GO:0016740,GO:0005654,GO:0016567,GO:0016604,GO:1903507,GO:0051607,GO:0005515,GO:0005829,GO:0019901,GO:0010508,GO:0016032,GO:0043123,GO:0006955,GO:0051092,GO:0030674,GO:0003714,GO:0009615,GO:0051091,GO:0060333,GO:0006355,GO:0015030,GO:0032880,GO:0070206	nucleus|cytoplasm|nuclear speck|Golgi apparatus|zinc ion binding|metal ion binding|transferase activity|nucleoplasm|protein ubiquitination|nuclear body|negative regulation of nucleic acid-templated transcription|defense response to virus|protein binding|cytosol|protein kinase binding|positive regulation of autophagy|viral process|positive regulation of I-kappaB kinase/NF-kappaB signaling|immune r…	--	--
ANXA2	2.80671e-142	1.02621	0.551	0.094	1.02729e-137	2.03667	Up	ENSG00000182718	protein_coding	annexin A2 [Source:HGNC Symbol;Acc:HGNC:537]	--	GO:0003723,GO:0005634,GO:0005737,GO:0016020,GO:0005509,GO:0005765,GO:0005615,GO:0005515,GO:0008092,GO:0005576,GO:0042470,GO:0043086,GO:0070588,GO:0004859,GO:0005544,GO:0045121,GO:0009986,GO:0030496,GO:0042802,GO:0017137,GO:0005768,GO:0031902,GO:0005886,GO:0005546,GO:0070062,GO:0005604,GO:0062023,GO:0002020,GO:0001525,GO:0043312,GO:0098641,GO:0098609,GO:0005913,GO:0035722,GO:0031982,GO:0001786,GO:…	RNA binding|nucleus|cytoplasm|membrane|calcium ion binding|lysosomal membrane|extracellular space|protein binding|cytoskeletal protein binding|extracellular region|melanosome|negative regulation of catalytic activity|calcium ion transmembrane transport|phospholipase inhibitor activity|calcium-dependent phospholipid binding|membrane raft|cell surface|midbody|identical protein binding|Rab GTPase bi…	--	--
DUSP2	2.89263e-142	1.56483	0.488	0.042	1.05873e-137	2.95842	Up	ENSG00000158050	protein_coding	dual specificity phosphatase 2 [Source:HGNC Symbol;Acc:HGNC:3068]	--	GO:0005634,GO:0016787,GO:0031965,GO:0004721,GO:0006470,GO:0004725,GO:0016311,GO:0035335,GO:0016791,GO:0008138,GO:0017017,GO:0005737,GO:0005515,GO:0000188,GO:0008330,GO:0051019	nucleus|hydrolase activity|nuclear membrane|phosphoprotein phosphatase activity|protein dephosphorylation|protein tyrosine phosphatase activity|dephosphorylation|peptidyl-tyrosine dephosphorylation|phosphatase activity|protein tyrosine/serine/threonine phosphatase activity|MAP kinase tyrosine/serine/threonine phosphatase activity|cytoplasm|protein binding|inactivation of MAPK activity|protein tyr…	path:hsa04010	MAPK signaling pathway
SLC7A5	3.85735e-142	0.813147	0.798	0.302	1.41183e-137	1.75704	Up	ENSG00000103257	protein_coding	solute carrier family 7 member 5 [Source:HGNC Symbol;Acc:HGNC:11063]	--	GO:0016020,GO:0016021,GO:0043231,GO:0022857,GO:0055085,GO:0005829,GO:0005886,GO:0005765,GO:0005515,GO:0005764,GO:0006865,GO:0050900,GO:0042605,GO:0070062,GO:0016324,GO:0009986,GO:0016323,GO:0098591,GO:0015179,GO:0015804,GO:1902475,GO:1990184,GO:0009925,GO:0015171,GO:0015190,GO:0015196,GO:0015803,GO:0015807,GO:1904556	membrane|integral component of membrane|intracellular membrane-bounded organelle|transmembrane transporter activity|transmembrane transport|cytosol|plasma membrane|lysosomal membrane|protein binding|lysosome|amino acid transport|leukocyte migration|peptide antigen binding|extracellular exosome|apical plasma membrane|cell surface|basolateral plasma membrane|external side of apical plasma membrane|…	path:hsa04150,path:hsa05230	mTOR signaling pathway|Central carbon metabolism in cancer
LIMS1	4.23999e-142	0.920111	0.992	0.932	1.55188e-137	1.89226	Up	ENSG00000169756	protein_coding	LIM zinc finger domain containing 1 [Source:HGNC Symbol;Acc:HGNC:6616]	--	GO:0046872,GO:0016020,GO:0008270,GO:0005886,GO:0005515,GO:0048471,GO:0030054,GO:0005925,GO:0005737,GO:0043547,GO:0005829,GO:0019901,GO:0010628,GO:0005911,GO:0098609,GO:0045892,GO:0071560,GO:0045184,GO:1901224,GO:0010811,GO:0051894,GO:0034329,GO:0033209,GO:0007569,GO:0045216,GO:2001046	metal ion binding|membrane|zinc ion binding|plasma membrane|protein binding|perinuclear region of cytoplasm|cell junction|focal adhesion|cytoplasm|positive regulation of GTPase activity|cytosol|protein kinase binding|positive regulation of gene expression|cell-cell junction|cell-cell adhesion|negative regulation of transcription, DNA-templated|cellular response to transforming growth factor beta …	--	--
GMDS-DT	4.98732e-142	-1.33493	0.382	0.764	1.82541e-137	0.396411	Down	ENSG00000250903	lncRNA	GMDS divergent transcript [Source:HGNC Symbol;Acc:HGNC:48993]	--	--	--	--	--
ANXA4	1.69276e-141	-1.0384	0.445	0.773	6.19568e-137	0.486866	Down	ENSG00000196975	protein_coding	annexin A4 [Source:HGNC Symbol;Acc:HGNC:542]	--	GO:0005509,GO:0005544,GO:0050819,GO:0048471,GO:0005737,GO:0005634,GO:0032088,GO:0043066,GO:0005515,GO:0007165,GO:0043086,GO:0005829,GO:0005886,GO:0070062,GO:0062023,GO:0009986,GO:0030855,GO:0007219,GO:0008201,GO:0006357,GO:0042802,GO:0012506,GO:0031965,GO:0048306,GO:2000483,GO:0035374,GO:0004859,GO:0051059	calcium ion binding|calcium-dependent phospholipid binding|negative regulation of coagulation|perinuclear region of cytoplasm|cytoplasm|nucleus|negative regulation of NF-kappaB transcription factor activity|negative regulation of apoptotic process|protein binding|signal transduction|negative regulation of catalytic activity|cytosol|plasma membrane|extracellular exosome|collagen-containing extrace…	--	--
HSP90AB1	2e-141	1.02393	0.995	0.91	7.3202e-137	2.03345	Up	ENSG00000096384	protein_coding	heat shock protein 90 alpha family class B member 1 [Source:HGNC Symbol;Acc:HGNC:5258]	--	GO:0051897,GO:1902949,GO:0043025,GO:0003723,GO:0005634,GO:0005737,GO:0016020,GO:0000166,GO:0005524,GO:0005829,GO:0005739,GO:0006457,GO:0005886,GO:0005515,GO:0005576,GO:0042470,GO:0051082,GO:0038096,GO:0042802,GO:0009986,GO:0034605,GO:0006986,GO:0005654,GO:0045296,GO:0070062,GO:0008180,GO:0071157,GO:0032991,GO:1900034,GO:0006805,GO:0043312,GO:0032435,GO:0034774,GO:1904813,GO:0045597,GO:0030511,GO:…	positive regulation of protein kinase B signaling|positive regulation of tau-protein kinase activity|neuronal cell body|RNA binding|nucleus|cytoplasm|membrane|nucleotide binding|ATP binding|cytosol|mitochondrion|protein folding|plasma membrane|protein binding|extracellular region|melanosome|unfolded protein binding|Fc-gamma receptor signaling pathway involved in phagocytosis|identical protein bin…	path:hsa04141,path:hsa04151,path:hsa04217,path:hsa04612,path:hsa04621,path:hsa04657,path:hsa04659,path:hsa04914,path:hsa04915,path:hsa05200,path:hsa05215,path:hsa05418	Protein processing in endoplasmic reticulum|PI3K-Akt signaling pathway|Necroptosis|Antigen processing and presentation|NOD-like receptor signaling pathway|IL-17 signaling pathway|Th17 cell differentiation|Progesterone-mediated oocyte maturation|Estrogen signaling pathway|Pathways in cancer|Prostate cancer|Fluid shear stress and atherosclerosis
CD302	3.53111e-141	-0.98296	0.52	0.823	1.29242e-136	0.50594	Down	ENSG00000241399	protein_coding	CD302 molecule [Source:HGNC Symbol;Acc:HGNC:30843]	--	GO:0005737,GO:0016020,GO:0016021,GO:0030246,GO:0042995,GO:0030175,GO:0005938,GO:0004888,GO:0005902,GO:0006909	cytoplasm|membrane|integral component of membrane|carbohydrate binding|cell projection|filopodium|cell cortex|transmembrane signaling receptor activity|microvillus|phagocytosis	--	--
SORT1	4.10378e-141	-0.917615	0.524	0.841	1.50202e-136	0.529384	Down	ENSG00000134243	protein_coding	sortilin 1 [Source:HGNC Symbol;Acc:HGNC:11186]	--	GO:0048471,GO:0051005,GO:0032868,GO:0005634,GO:0016020,GO:0016021,GO:0005794,GO:0005829,GO:0005783,GO:0005789,GO:0005765,GO:0005886,GO:0005515,GO:0007275,GO:0030154,GO:0005764,GO:0005768,GO:0032580,GO:0006897,GO:0010008,GO:0031965,GO:0006895,GO:0001503,GO:0009986,GO:0016050,GO:0031410,GO:0019899,GO:0005769,GO:0006892,GO:0007186,GO:0005905,GO:0008625,GO:0007218,GO:0010468,GO:0048406,GO:0046323,GO:…	perinuclear region of cytoplasm|negative regulation of lipoprotein lipase activity|response to insulin|nucleus|membrane|integral component of membrane|Golgi apparatus|cytosol|endoplasmic reticulum|endoplasmic reticulum membrane|lysosomal membrane|plasma membrane|protein binding|multicellular organism development|cell differentiation|lysosome|endosome|Golgi cisterna membrane|endocytosis|endosome m…	path:hsa04142,path:hsa04722,path:hsa04979	Lysosome|Neurotrophin signaling pathway|Cholesterol metabolism
GSTO1	4.24316e-141	0.90631	0.855	0.511	1.55304e-136	1.87425	Up	ENSG00000148834	protein_coding	glutathione S-transferase omega 1 [Source:HGNC Symbol;Acc:HGNC:13312]	--	GO:0010880,GO:0010881,GO:0005737,GO:0016740,GO:0016491,GO:0055114,GO:0005829,GO:0005515,GO:0098869,GO:0004364,GO:0070062,GO:0035722,GO:0071243,GO:1901687,GO:0060315,GO:0032259,GO:0060316,GO:0042178,GO:0045174,GO:0050610,GO:0014810,GO:0019852	regulation of release of sequestered calcium ion into cytosol by sarcoplasmic reticulum|regulation of cardiac muscle contraction by regulation of the release of sequestered calcium ion|cytoplasm|transferase activity|oxidoreductase activity|oxidation-reduction process|cytosol|protein binding|cellular oxidant detoxification|glutathione transferase activity|extracellular exosome|interleukin-12-media…	path:hsa00480,path:hsa00980,path:hsa00982,path:hsa00983,path:hsa01524,path:hsa05200,path:hsa05204,path:hsa05225,path:hsa05418	Glutathione metabolism|Metabolism of xenobiotics by cytochrome P450|Drug metabolism - cytochrome P450|Drug metabolism - other enzymes|Platinum drug resistance|Pathways in cancer|Chemical carcinogenesis|Hepatocellular carcinoma|Fluid shear stress and atherosclerosis
BCAT1	1.09938e-140	1.44348	0.889	0.538	4.02384e-136	2.71976	Up	ENSG00000060982	protein_coding	branched chain amino acid transaminase 1 [Source:HGNC Symbol;Acc:HGNC:976]	--	GO:0005737,GO:0016740,GO:0003824,GO:0008483,GO:0008652,GO:0004084,GO:0052654,GO:0052655,GO:0052656,GO:0009081,GO:0009082,GO:0005739,GO:0005829,GO:0000082,GO:0009083,GO:0009098,GO:0009099,GO:0042802	cytoplasm|transferase activity|catalytic activity|transaminase activity|cellular amino acid biosynthetic process|branched-chain-amino-acid transaminase activity|L-leucine transaminase activity|L-valine transaminase activity|L-isoleucine transaminase activity|branched-chain amino acid metabolic process|branched-chain amino acid biosynthetic process|mitochondrion|cytosol|G1/S transition of mitotic …	path:hsa00270,path:hsa00280,path:hsa00290,path:hsa00770	Cysteine and methionine metabolism|Valine, leucine and isoleucine degradation|Valine, leucine and isoleucine biosynthesis|Pantothenate and CoA biosynthesis
LINC02742	2.0802e-140	-1.14608	0.092	0.531	7.61373e-136	0.451851	Down	ENSG00000249867	lncRNA	long intergenic non-protein coding RNA 2742 [Source:HGNC Symbol;Acc:HGNC:54259]	--	--	--	--	--
BCAS3	9.85609e-140	-1.35393	0.344	0.727	3.60743e-135	0.391225	Down	ENSG00000141376	protein_coding	BCAS3 microtubule associated cell migration factor [Source:HGNC Symbol;Acc:HGNC:14347]	--	GO:0005730,GO:0005634,GO:0005737,GO:0005856,GO:0005515,GO:0043547,GO:0045944,GO:2000114,GO:0031252,GO:0003682,GO:0090630,GO:0001525,GO:0008134,GO:0042393,GO:0051491,GO:0010595,GO:0035148,GO:0051895,GO:0010698,GO:0048487,GO:0007030,GO:0090316,GO:0005881,GO:0071391,GO:0035257,GO:0042594,GO:0031023,GO:0035327,GO:0043085,GO:0035035,GO:2000251,GO:0045111,GO:0034260,GO:0071944	nucleolus|nucleus|cytoplasm|cytoskeleton|protein binding|positive regulation of GTPase activity|positive regulation of transcription by RNA polymerase II|regulation of establishment of cell polarity|cell leading edge|chromatin binding|activation of GTPase activity|angiogenesis|transcription factor binding|histone binding|positive regulation of filopodium assembly|positive regulation of endothelia…	--	--
RFX2	1.0433e-139	0.930473	0.583	0.105	3.81859e-135	1.9059	Up	ENSG00000087903	protein_coding	regulatory factor X2 [Source:HGNC Symbol;Acc:HGNC:9983]	RFX	GO:0005634,GO:0005737,GO:0006355,GO:0003677,GO:0003700,GO:0005515,GO:0030154,GO:0007283,GO:0006357,GO:0000978,GO:0000981,GO:0000790,GO:0060271,GO:0030030,GO:0007286,GO:0001675,GO:0000977,GO:0045944,GO:1990830	nucleus|cytoplasm|regulation of transcription, DNA-templated|DNA binding|DNA-binding transcription factor activity|protein binding|cell differentiation|spermatogenesis|regulation of transcription by RNA polymerase II|RNA polymerase II proximal promoter sequence-specific DNA binding|DNA-binding transcription factor activity, RNA polymerase II-specific|nuclear chromatin|cilium assembly|cell project…	--	--
MEF2C-AS1	1.43282e-139	-1.37752	0.275	0.672	5.24428e-135	0.384881	Down	ENSG00000248309	lncRNA	MEF2C antisense RNA 1 [Source:HGNC Symbol;Acc:HGNC:48908]	--	--	--	--	--
LINC01684	3.60455e-139	-1.22691	0.178	0.612	1.3193e-134	0.427231	Down	ENSG00000237484	lncRNA	long intergenic non-protein coding RNA 1684 [Source:HGNC Symbol;Acc:HGNC:52472]	--	--	--	--	--
HEATR5B	3.74669e-139	-0.949072	0.324	0.723	1.37132e-134	0.517966	Down	ENSG00000008869	protein_coding	HEAT repeat containing 5B [Source:HGNC Symbol;Acc:HGNC:29273]	--	GO:0016020,GO:0005829,GO:0005515,GO:0006897,GO:0042147,GO:0008104,GO:0030139	membrane|cytosol|protein binding|endocytosis|retrograde transport, endosome to Golgi|protein localization|endocytic vesicle	--	--
FHIT	4.49198e-139	-1.44405	0.669	0.885	1.64411e-134	0.367535	Down	ENSG00000189283	protein_coding	fragile histidine triad diadenosine triphosphatase [Source:HGNC Symbol;Acc:HGNC:3701]	--	GO:0005634,GO:0005737,GO:0000166,GO:0016787,GO:0003824,GO:0005739,GO:0001650,GO:0005886,GO:0005829,GO:0005515,GO:0006915,GO:0042802,GO:0006163,GO:0031625,GO:0032435,GO:0072332,GO:0047710,GO:0009117	nucleus|cytoplasm|nucleotide binding|hydrolase activity|catalytic activity|mitochondrion|fibrillar center|plasma membrane|cytosol|protein binding|apoptotic process|identical protein binding|purine nucleotide metabolic process|ubiquitin protein ligase binding|negative regulation of proteasomal ubiquitin-dependent protein catabolic process|intrinsic apoptotic signaling pathway by p53 class mediator…	path:hsa00230,path:hsa05222,path:hsa05223	Purine metabolism|Small cell lung cancer|Non-small cell lung cancer
LPAR6	1.88179e-138	-1.00502	0.719	0.916	6.88755e-134	0.498264	Down	ENSG00000139679	protein_coding	lysophosphatidic acid receptor 6 [Source:HGNC Symbol;Acc:HGNC:15520]	--	GO:0016020,GO:0016021,GO:0043231,GO:0004930,GO:0007186,GO:0005886,GO:0007165,GO:0001835,GO:0005887,GO:0035025,GO:0051482	membrane|integral component of membrane|intracellular membrane-bounded organelle|G protein-coupled receptor activity|G protein-coupled receptor signaling pathway|plasma membrane|signal transduction|blastocyst hatching|integral component of plasma membrane|positive regulation of Rho protein signal transduction|positive regulation of cytosolic calcium ion concentration involved in phospholipase C-a…	path:hsa04072,path:hsa04080,path:hsa04151,path:hsa05200	Phospholipase D signaling pathway|Neuroactive ligand-receptor interaction|PI3K-Akt signaling pathway|Pathways in cancer
S100Z	2.42373e-138	-1.1015	0.107	0.548	8.87108e-134	0.466031	Down	ENSG00000171643	protein_coding	S100 calcium binding protein Z [Source:HGNC Symbol;Acc:HGNC:30367]	--	GO:0046872,GO:0005509,GO:0042803,GO:0005515,GO:0008150	metal ion binding|calcium ion binding|protein homodimerization activity|protein binding|biological_process	--	--
PRDM11	2.44618e-138	-1.13656	0.088	0.521	8.95328e-134	0.454843	Down	ENSG00000019485	protein_coding	PR/SET domain 11 [Source:HGNC Symbol;Acc:HGNC:13996]	--	GO:0005634,GO:0005737,GO:0016740,GO:0008168,GO:0032259,GO:0005829,GO:0045893,GO:0003700,GO:0043565,GO:0000977,GO:0031490,GO:0003682,GO:0051726,GO:0030308,GO:0045892,GO:2000271,GO:0043408,GO:0001047,GO:0005515	nucleus|cytoplasm|transferase activity|methyltransferase activity|methylation|cytosol|positive regulation of transcription, DNA-templated|DNA-binding transcription factor activity|sequence-specific DNA binding|RNA polymerase II regulatory region sequence-specific DNA binding|chromatin DNA binding|chromatin binding|regulation of cell cycle|negative regulation of cell growth|negative regulation of …	--	--
ACTG1	3.06403e-138	0.962255	0.984	0.913	1.12146e-133	1.94835	Up	ENSG00000184009	protein_coding	actin gamma 1 [Source:HGNC Symbol;Acc:HGNC:144]	--	GO:0005634,GO:0005737,GO:0016020,GO:0000166,GO:0005524,GO:0005886,GO:0005615,GO:0005856,GO:0005515,GO:0038096,GO:0042802,GO:0005200,GO:0005829,GO:0070062,GO:0001895,GO:0072562,GO:0005884,GO:0070527,GO:0061024,GO:0048013,GO:0048488,GO:0031625,GO:0034329,GO:0005522,GO:0098973,GO:0097433,GO:0098974,GO:0005925,GO:0045214,GO:0071346,GO:0015629,GO:0030016,GO:0031941,GO:0044305,GO:0045335,GO:0098685	nucleus|cytoplasm|membrane|nucleotide binding|ATP binding|plasma membrane|extracellular space|cytoskeleton|protein binding|Fc-gamma receptor signaling pathway involved in phagocytosis|identical protein binding|structural constituent of cytoskeleton|cytosol|extracellular exosome|retina homeostasis|blood microparticle|actin filament|platelet aggregation|membrane organization|ephrin receptor signali…	path:hsa04015,path:hsa04145,path:hsa04210,path:hsa04390,path:hsa04510,path:hsa04520,path:hsa04530,path:hsa04611,path:hsa04670,path:hsa04714,path:hsa04810,path:hsa04919,path:hsa04921,path:hsa05100,path:hsa05110,path:hsa05130,path:hsa05131,path:hsa05132,path:hsa05164,path:hsa05205,path:hsa05225,path:hsa05410,path:hsa05412,path:hsa05414,path:hsa05416,path:hsa05418	Rap1 signaling pathway|Phagosome|Apoptosis|Hippo signaling pathway|Focal adhesion|Adherens junction|Tight junction|Platelet activation|Leukocyte transendothelial migration|Thermogenesis|Regulation of actin cytoskeleton|Thyroid hormone signaling pathway|Oxytocin signaling pathway|Bacterial invasion of epithelial cells|Vibrio cholerae infection|Pathogenic Escherichia coli infection|Shigellosis|Salm…
SLC1A3	3.61018e-138	-1.07368	0.972	0.993	1.32136e-133	0.475106	Down	ENSG00000079215	protein_coding	solute carrier family 1 member 3 [Source:HGNC Symbol;Acc:HGNC:10941]	--	GO:0016020,GO:0016021,GO:0046872,GO:0005314,GO:0015172,GO:0015293,GO:0016595,GO:0016597,GO:0007605,GO:0009416,GO:0009449,GO:0009611,GO:0015813,GO:0021545,GO:0031223,GO:0042493,GO:0046677,GO:0048667,GO:0050806,GO:0050885,GO:0051938,GO:0070779,GO:0005886,GO:0005887,GO:0009986,GO:0042995,GO:0043005,GO:0043025,GO:0071944,GO:0071805,GO:0006865,GO:0006811,GO:0014047,GO:0007268,GO:1902476,GO:0005313,GO:…	membrane|integral component of membrane|metal ion binding|high-affinity glutamate transmembrane transporter activity|acidic amino acid transmembrane transporter activity|symporter activity|glutamate binding|amino acid binding|sensory perception of sound|response to light stimulus|gamma-aminobutyric acid biosynthetic process|response to wounding|L-glutamate transmembrane transport|cranial nerve de…	path:hsa04724	Glutamatergic synapse
GIT2	3.92965e-138	-0.964459	0.427	0.773	1.43829e-133	0.512471	Down	ENSG00000139436	protein_coding	GIT ArfGAP 2 [Source:HGNC Symbol;Acc:HGNC:4273]	--	GO:0046872,GO:0005096,GO:0043547,GO:0005515,GO:0005654,GO:0005925,GO:0008277,GO:0016301,GO:0016310	metal ion binding|GTPase activator activity|positive regulation of GTPase activity|protein binding|nucleoplasm|focal adhesion|regulation of G protein-coupled receptor signaling pathway|kinase activity|phosphorylation	path:hsa04144	Endocytosis
LGALS1	5.94884e-138	1.37152	0.846	0.496	2.17734e-133	2.58743	Up	ENSG00000100097	protein_coding	galectin 1 [Source:HGNC Symbol;Acc:HGNC:6561]	--	GO:0005615,GO:0003723,GO:0005737,GO:0030246,GO:0005515,GO:0005576,GO:0006915,GO:0030395,GO:0042803,GO:0043236,GO:0002317,GO:0010812,GO:0010977,GO:0031295,GO:0034120,GO:0035900,GO:0042493,GO:0045445,GO:0048678,GO:0071333,GO:0071407,GO:0005634,GO:0005829,GO:0009986,GO:0070062,GO:0044267,GO:0043687,GO:0062023,GO:0043123,GO:0042981,GO:0046598,GO:0005788,GO:0005622	extracellular space|RNA binding|cytoplasm|carbohydrate binding|protein binding|extracellular region|apoptotic process|lactose binding|protein homodimerization activity|laminin binding|plasma cell differentiation|negative regulation of cell-substrate adhesion|negative regulation of neuron projection development|T cell costimulation|positive regulation of erythrocyte aggregation|response to isolati…	--	--
RAP1GAP2	7.34512e-138	-1.02725	0.196	0.629	2.68839e-133	0.490646	Down	ENSG00000132359	protein_coding	RAP1 GTPase activating protein 2 [Source:HGNC Symbol;Acc:HGNC:29176]	--	GO:0005829,GO:0031965,GO:0005096,GO:0043547,GO:0051056,GO:0005737,GO:0048471,GO:0005813,GO:0005886,GO:0005515,GO:0008361,GO:0010977,GO:0043005	cytosol|nuclear membrane|GTPase activator activity|positive regulation of GTPase activity|regulation of small GTPase mediated signal transduction|cytoplasm|perinuclear region of cytoplasm|centrosome|plasma membrane|protein binding|regulation of cell size|negative regulation of neuron projection development|neuron projection	--	--
PFN1	3.35352e-137	0.857804	0.968	0.88	1.22742e-132	1.81228	Up	ENSG00000108518	protein_coding	profilin 1 [Source:HGNC Symbol;Acc:HGNC:8881]	--	GO:0003723,GO:0005634,GO:0005737,GO:0016020,GO:0003779,GO:0030036,GO:0005856,GO:0005515,GO:0005925,GO:0005829,GO:0045296,GO:0070062,GO:0050821,GO:0003785,GO:0005938,GO:0072562,GO:0060071,GO:0005546,GO:0070064,GO:0030838,GO:0010634,GO:0032781,GO:0051497,GO:0030837,GO:0030833,GO:0000774,GO:0017048,GO:0001843,GO:0006357,GO:0032232,GO:0032233,GO:0060074,GO:0098885,GO:1900029,GO:0098978	RNA binding|nucleus|cytoplasm|membrane|actin binding|actin cytoskeleton organization|cytoskeleton|protein binding|focal adhesion|cytosol|cadherin binding|extracellular exosome|protein stabilization|actin monomer binding|cell cortex|blood microparticle|Wnt signaling pathway, planar cell polarity pathway|phosphatidylinositol-4,5-bisphosphate binding|proline-rich region binding|positive regulation o…	path:hsa04015,path:hsa04810,path:hsa05131,path:hsa05132	Rap1 signaling pathway|Regulation of actin cytoskeleton|Shigellosis|Salmonella infection
SRGAP3	3.64801e-137	-1.02944	0.171	0.608	1.33521e-132	0.4899	Down	ENSG00000196220	protein_coding	SLIT-ROBO Rho GTPase activating protein 3 [Source:HGNC Symbol;Acc:HGNC:19744]	--	GO:0007165,GO:0043547,GO:0005515,GO:0005096,GO:0005737,GO:0005829,GO:0051056,GO:0048365,GO:0030336	signal transduction|positive regulation of GTPase activity|protein binding|GTPase activator activity|cytoplasm|cytosol|regulation of small GTPase mediated signal transduction|Rac GTPase binding|negative regulation of cell migration	path:hsa04360	Axon guidance
ACSL1	9.72016e-137	2.08937	0.818	0.494	3.55768e-132	4.25563	Up	ENSG00000151726	protein_coding	acyl-CoA synthetase long chain family member 1 [Source:HGNC Symbol;Acc:HGNC:3569]	--	GO:0003824,GO:0016874,GO:0016020,GO:0016021,GO:0000166,GO:0005524,GO:0005783,GO:0005789,GO:0031090,GO:0043231,GO:0005739,GO:0006629,GO:0006631,GO:0005741,GO:0005777,GO:0005778,GO:0035338,GO:0120162,GO:0036109,GO:0044539,GO:0003996,GO:0004467,GO:0047676,GO:0050197,GO:0102391,GO:0001676,GO:0019216,GO:0043651,GO:0000038,GO:0007584,GO:0008610,GO:0010033,GO:0014070,GO:0015908,GO:0019432,GO:0033211,GO:…	catalytic activity|ligase activity|membrane|integral component of membrane|nucleotide binding|ATP binding|endoplasmic reticulum|endoplasmic reticulum membrane|organelle membrane|intracellular membrane-bounded organelle|mitochondrion|lipid metabolic process|fatty acid metabolic process|mitochondrial outer membrane|peroxisome|peroxisomal membrane|long-chain fatty-acyl-CoA biosynthetic process|posit…	path:hsa00061,path:hsa00071,path:hsa03320,path:hsa04146,path:hsa04216,path:hsa04714,path:hsa04920	Fatty acid biosynthesis|Fatty acid degradation|PPAR signaling pathway|Peroxisome|Ferroptosis|Thermogenesis|Adipocytokine signaling pathway
MT2A	1.30066e-136	2.73134	0.753	0.39	4.76053e-132	6.64072	Up	ENSG00000125148	protein_coding	metallothionein 2A [Source:HGNC Symbol;Acc:HGNC:7406]	--	GO:0005634,GO:0005737,GO:0046872,GO:0008270,GO:0005515,GO:0048471,GO:0005829,GO:0006878,GO:0008144,GO:0035690,GO:0060333,GO:0045926,GO:0006882,GO:0010038,GO:0010273,GO:0036016,GO:0036018,GO:0071276,GO:0071280,GO:0071294	nucleus|cytoplasm|metal ion binding|zinc ion binding|protein binding|perinuclear region of cytoplasm|cytosol|cellular copper ion homeostasis|drug binding|cellular response to drug|interferon-gamma-mediated signaling pathway|negative regulation of growth|cellular zinc ion homeostasis|response to metal ion|detoxification of copper ion|cellular response to interleukin-3|cellular response to erythrop…	path:hsa04978	Mineral absorption
PAN3	1.3936e-136	-1.0233	0.645	0.874	5.10072e-132	0.491989	Down	ENSG00000152520	protein_coding	poly(A) specific ribonuclease subunit PAN3 [Source:HGNC Symbol;Acc:HGNC:29991]	--	GO:0003723,GO:0006397,GO:0005737,GO:0046872,GO:0000166,GO:0004672,GO:0005524,GO:0006468,GO:0005515,GO:0090503,GO:0000932,GO:0000288,GO:0000289,GO:0010606,GO:0031251,GO:0005829,GO:0004535,GO:0000290,GO:0006605	RNA binding|mRNA processing|cytoplasm|metal ion binding|nucleotide binding|protein kinase activity|ATP binding|protein phosphorylation|protein binding|RNA phosphodiester bond hydrolysis, exonucleolytic|P-body|nuclear-transcribed mRNA catabolic process, deadenylation-dependent decay|nuclear-transcribed mRNA poly(A) tail shortening|positive regulation of cytoplasmic mRNA processing body assembly|PA…	path:hsa03018	RNA degradation
ZFP36L2	1.5002e-136	-1.10491	0.564	0.866	5.49088e-132	0.46493	Down	ENSG00000152518	protein_coding	ZFP36 ring finger protein like 2 [Source:HGNC Symbol;Acc:HGNC:1108]	Others	GO:0003723,GO:0005634,GO:0005737,GO:0046872,GO:0003677,GO:0007275,GO:0006357,GO:0005515,GO:0000981,GO:0061158,GO:1900153,GO:0071356,GO:0070371,GO:0045599,GO:0071560,GO:0030097,GO:0044344,GO:0035925,GO:0009611,GO:0071364,GO:0006402,GO:2000737,GO:0071385,GO:0043488,GO:0060216,GO:0033077,GO:0097011,GO:0000165,GO:0000288,GO:0035019,GO:0045577,GO:0048103,GO:1901991	RNA binding|nucleus|cytoplasm|metal ion binding|DNA binding|multicellular organism development|regulation of transcription by RNA polymerase II|protein binding|DNA-binding transcription factor activity, RNA polymerase II-specific|3'-UTR-mediated mRNA destabilization|positive regulation of nuclear-transcribed mRNA catabolic process, deadenylation-dependent decay|cellular response to tumor necrosis…	path:hsa04218	Cellular senescence
SRGAP1	2.36431e-136	-1.16551	0.694	0.912	8.65362e-132	0.445807	Down	ENSG00000196935	protein_coding	SLIT-ROBO Rho GTPase activating protein 1 [Source:HGNC Symbol;Acc:HGNC:17382]	--	GO:0007165,GO:0005096,GO:0043547,GO:0005515,GO:0005737,GO:0005829,GO:0051056,GO:0048365,GO:0030336	signal transduction|GTPase activator activity|positive regulation of GTPase activity|protein binding|cytoplasm|cytosol|regulation of small GTPase mediated signal transduction|Rac GTPase binding|negative regulation of cell migration	path:hsa04360	Axon guidance
BTG1	3.73482e-136	1.43088	0.916	0.707	1.36698e-131	2.6961	Up	ENSG00000133639	protein_coding	BTG anti-proliferation factor 1 [Source:HGNC Symbol;Acc:HGNC:1130]	--	GO:0005634,GO:0005737,GO:0005515,GO:0008285,GO:0005654,GO:0016477,GO:0019899,GO:0006355,GO:0030308,GO:0003712,GO:0045766,GO:0019900,GO:2000271,GO:0045930,GO:0045663,GO:0006979,GO:0007283,GO:0043434,GO:0045603	nucleus|cytoplasm|protein binding|negative regulation of cell population proliferation|nucleoplasm|cell migration|enzyme binding|regulation of transcription, DNA-templated|negative regulation of cell growth|transcription coregulator activity|positive regulation of angiogenesis|kinase binding|positive regulation of fibroblast apoptotic process|negative regulation of mitotic cell cycle|positive reg…	path:hsa03018	RNA degradation
LRRC8D	4.08757e-136	-1.06751	0.375	0.75	1.49609e-131	0.47714	Down	ENSG00000171492	protein_coding	leucine rich repeat containing 8 VRAC subunit D [Source:HGNC Symbol;Acc:HGNC:16992]	--	GO:0005737,GO:0016020,GO:0016021,GO:0005783,GO:0005789,GO:0015698,GO:0006811,GO:0005886,GO:0005515,GO:0005887,GO:0055085,GO:0071470,GO:0015810,GO:0034702,GO:0005225,GO:0098656,GO:0015734	cytoplasm|membrane|integral component of membrane|endoplasmic reticulum|endoplasmic reticulum membrane|inorganic anion transport|ion transport|plasma membrane|protein binding|integral component of plasma membrane|transmembrane transport|cellular response to osmotic stress|aspartate transmembrane transport|ion channel complex|volume-sensitive anion channel activity|anion transmembrane transport|ta…	--	--
ZNF618	5.34241e-136	-0.896117	0.171	0.601	1.95538e-131	0.537331	Down	ENSG00000157657	protein_coding	zinc finger protein 618 [Source:HGNC Symbol;Acc:HGNC:29416]	zf-C2H2	GO:0003676,GO:0005634,GO:0046872,GO:0003677	nucleic acid binding|nucleus|metal ion binding|DNA binding	--	--
HCLS1	1.98205e-135	-0.897629	0.783	0.887	7.2545e-131	0.536768	Down	ENSG00000180353	protein_coding	hematopoietic cell-specific Lyn substrate 1 [Source:HGNC Symbol;Acc:HGNC:4844]	--	GO:0051091,GO:0051897,GO:0045944,GO:0005737,GO:0014068,GO:0005634,GO:0071345,GO:0016020,GO:0005829,GO:0003779,GO:0005739,GO:0005886,GO:0005515,GO:0030218,GO:0030041,GO:0051015,GO:0030864,GO:0005884,GO:0014069,GO:0045211,GO:0008284,GO:0048812,GO:0030425,GO:0030833,GO:0030854,GO:0033138,GO:0050731,GO:2000251,GO:0005667,GO:0001085,GO:0019901,GO:0035556,GO:0006355,GO:0042531,GO:0045773,GO:0042307,GO:…	positive regulation of DNA-binding transcription factor activity|positive regulation of protein kinase B signaling|positive regulation of transcription by RNA polymerase II|cytoplasm|positive regulation of phosphatidylinositol 3-kinase signaling|nucleus|cellular response to cytokine stimulus|membrane|cytosol|actin binding|mitochondrion|plasma membrane|protein binding|erythrocyte differentiation|a…	path:hsa04530,path:hsa05100,path:hsa05130,path:hsa05131,path:hsa05205	Tight junction|Bacterial invasion of epithelial cells|Pathogenic Escherichia coli infection|Shigellosis|Proteoglycans in cancer
LINC01410	3.46534e-135	-0.695171	0.085	0.518	1.26835e-130	0.617636	Down	ENSG00000238113	lncRNA	long intergenic non-protein coding RNA 1410 [Source:HGNC Symbol;Acc:HGNC:50702]	--	--	--	--	--
RB1	4.55902e-135	-0.906154	0.886	0.952	1.66865e-130	0.533606	Down	ENSG00000139687	protein_coding	RB transcriptional corepressor 1 [Source:HGNC Symbol;Acc:HGNC:9884]	--	GO:0050728,GO:0043433,GO:2000134,GO:2001234,GO:0005634,GO:0006357,GO:0003677,GO:0006325,GO:0008134,GO:0006915,GO:0005515,GO:0045892,GO:0007049,GO:0051726,GO:0008285,GO:0003713,GO:0045893,GO:0001102,GO:0019899,GO:0000082,GO:0000122,GO:0001558,GO:0001894,GO:0003180,GO:0007050,GO:0010629,GO:0030182,GO:0031175,GO:0034349,GO:0035914,GO:0042551,GO:0043353,GO:0045651,GO:0045786,GO:0045879,GO:0045930,GO:…	negative regulation of inflammatory response|negative regulation of DNA-binding transcription factor activity|negative regulation of G1/S transition of mitotic cell cycle|negative regulation of apoptotic signaling pathway|nucleus|regulation of transcription by RNA polymerase II|DNA binding|chromatin organization|transcription factor binding|apoptotic process|protein binding|negative regulation of…	path:hsa01522,path:hsa04110,path:hsa04218,path:hsa04934,path:hsa05161,path:hsa05163,path:hsa05165,path:hsa05166,path:hsa05167,path:hsa05169,path:hsa05200,path:hsa05203,path:hsa05212,path:hsa05214,path:hsa05215,path:hsa05218,path:hsa05219,path:hsa05220,path:hsa05222,path:hsa05223,path:hsa05224,path:hsa05225,path:hsa05226	Endocrine resistance|Cell cycle|Cellular senescence|Cushing syndrome|Hepatitis B|Human cytomegalovirus infection|Human papillomavirus infection|Human T-cell leukemia virus 1 infection|Kaposi sarcoma-associated herpesvirus infection|Epstein-Barr virus infection|Pathways in cancer|Viral carcinogenesis|Pancreatic cancer|Glioma|Prostate cancer|Melanoma|Bladder cancer|Chronic myeloid leukemia|Small ce…
LRMP	8.93838e-135	-0.990939	0.348	0.744	3.27154e-130	0.50315	Down	ENSG00000118308	protein_coding	lymphoid restricted membrane protein [Source:HGNC Symbol;Acc:HGNC:6690]	--	GO:0016020,GO:0016021,GO:0005634,GO:0005737,GO:0005783,GO:0005789,GO:0005694,GO:0005856,GO:0007338,GO:0002376,GO:0000922,GO:0005815,GO:0005886,GO:0043312,GO:0005887,GO:0006903,GO:0035577,GO:0005635,GO:0006906	membrane|integral component of membrane|nucleus|cytoplasm|endoplasmic reticulum|endoplasmic reticulum membrane|chromosome|cytoskeleton|single fertilization|immune system process|spindle pole|microtubule organizing center|plasma membrane|neutrophil degranulation|integral component of plasma membrane|vesicle targeting|azurophil granule membrane|nuclear envelope|vesicle fusion	--	--
TAPT1-AS1	1.26109e-134	-0.882608	0.059	0.486	4.61572e-130	0.542386	Down	ENSG00000263327	lncRNA	TAPT1 antisense RNA 1 (head to head) [Source:HGNC Symbol;Acc:HGNC:26832]	--	--	--	--	--
NCKAP1L	1.35961e-134	-0.893589	0.653	0.872	4.97631e-130	0.538273	Down	ENSG00000123338	protein_coding	NCK associated protein 1 like [Source:HGNC Symbol;Acc:HGNC:4862]	--	GO:0005737,GO:0016020,GO:0016021,GO:0043066,GO:0005829,GO:0005886,GO:0043547,GO:0005096,GO:0006935,GO:0038096,GO:0005887,GO:0005515,GO:0030593,GO:0032147,GO:0070062,GO:0016477,GO:0042102,GO:0043312,GO:0048812,GO:0030667,GO:0050853,GO:0048010,GO:0044877,GO:0030866,GO:0030838,GO:0065003,GO:0035509,GO:0042327,GO:0070358,GO:0043372,GO:0101003,GO:0048365,GO:0043029,GO:0042493,GO:0000902,GO:0030295,GO:…	cytoplasm|membrane|integral component of membrane|negative regulation of apoptotic process|cytosol|plasma membrane|positive regulation of GTPase activity|GTPase activator activity|chemotaxis|Fc-gamma receptor signaling pathway involved in phagocytosis|integral component of plasma membrane|protein binding|neutrophil chemotaxis|activation of protein kinase activity|extracellular exosome|cell migrat…	path:hsa04810	Regulation of actin cytoskeleton
MCL1	1.42968e-134	0.97191	0.975	0.721	5.23275e-130	1.96144	Up	ENSG00000143384	protein_coding	MCL1 apoptosis regulator, BCL2 family member [Source:HGNC Symbol;Acc:HGNC:6943]	--	GO:0043066,GO:0005634,GO:0005737,GO:0016020,GO:0016021,GO:0071806,GO:0005739,GO:0042981,GO:0005829,GO:0005515,GO:0006915,GO:0007275,GO:0005741,GO:0030154,GO:0005654,GO:0008630,GO:0097192,GO:0046982,GO:0019221,GO:0042803,GO:0001709,GO:0010507,GO:2000811,GO:0034097,GO:2001243,GO:0008320,GO:0019725,GO:2001240,GO:2001020,GO:0097136,GO:0051434,GO:1903378	negative regulation of apoptotic process|nucleus|cytoplasm|membrane|integral component of membrane|protein transmembrane transport|mitochondrion|regulation of apoptotic process|cytosol|protein binding|apoptotic process|multicellular organism development|mitochondrial outer membrane|cell differentiation|nucleoplasm|intrinsic apoptotic signaling pathway in response to DNA damage|extrinsic apoptotic…	path:hsa04151,path:hsa04210,path:hsa04630,path:hsa05206	PI3K-Akt signaling pathway|Apoptosis|Jak-STAT signaling pathway|MicroRNAs in cancer
DUSP4	2.69601e-134	0.881199	0.412	0.007	9.86768e-130	1.84191	Up	ENSG00000120875	protein_coding	dual specificity phosphatase 4 [Source:HGNC Symbol;Acc:HGNC:3070]	--	GO:0005634,GO:0005654,GO:0016787,GO:0004721,GO:0006470,GO:0005515,GO:0004725,GO:0016311,GO:0016791,GO:0008138,GO:0017017,GO:0005737,GO:0035335,GO:0070373,GO:0035970,GO:0000188,GO:0008330,GO:1990439	nucleus|nucleoplasm|hydrolase activity|phosphoprotein phosphatase activity|protein dephosphorylation|protein binding|protein tyrosine phosphatase activity|dephosphorylation|phosphatase activity|protein tyrosine/serine/threonine phosphatase activity|MAP kinase tyrosine/serine/threonine phosphatase activity|cytoplasm|peptidyl-tyrosine dephosphorylation|negative regulation of ERK1 and ERK2 cascade|p…	path:hsa04010	MAPK signaling pathway
BZW1	3.25515e-134	0.767218	0.885	0.502	1.19142e-129	1.70199	Up	ENSG00000082153	protein_coding	basic leucine zipper and W2 domains 1 [Source:HGNC Symbol;Acc:HGNC:18380]	--	GO:0005737,GO:0003723,GO:0016020,GO:0045296,GO:0005515	cytoplasm|RNA binding|membrane|cadherin binding|protein binding	--	--
SLC4A7	3.81828e-134	-1.03392	0.786	0.931	1.39753e-129	0.488382	Down	ENSG00000033867	protein_coding	solute carrier family 4 member 7 [Source:HGNC Symbol;Acc:HGNC:11033]	--	GO:0016020,GO:0016021,GO:0015698,GO:0006811,GO:0008509,GO:0006820,GO:0098656,GO:0005452,GO:0015293,GO:0005886,GO:0042995,GO:0006814,GO:0055085,GO:0016323,GO:0032420,GO:0016324,GO:0015701,GO:0051453,GO:0008510,GO:0060117,GO:0031410,GO:0045202	membrane|integral component of membrane|inorganic anion transport|ion transport|anion transmembrane transporter activity|anion transport|anion transmembrane transport|inorganic anion exchanger activity|symporter activity|plasma membrane|cell projection|sodium ion transport|transmembrane transport|basolateral plasma membrane|stereocilium|apical plasma membrane|bicarbonate transport|regulation of i…	--	--
NFKB1	4.02038e-134	2.32889	0.887	0.656	1.4715e-129	5.02419	Up	ENSG00000109320	protein_coding	nuclear factor kappa B subunit 1 [Source:HGNC Symbol;Acc:HGNC:7794]	RHD	GO:0010629,GO:0005634,GO:0044212,GO:0010744,GO:0005737,GO:0043066,GO:0005829,GO:0005654,GO:0006355,GO:0005739,GO:0007165,GO:0003677,GO:0006357,GO:0003700,GO:0005515,GO:0006915,GO:0006954,GO:0045893,GO:0038095,GO:0005576,GO:0042802,GO:0000981,GO:0050852,GO:0000977,GO:0000122,GO:0045944,GO:0000790,GO:0006366,GO:0002223,GO:0070498,GO:0001228,GO:0043312,GO:0071260,GO:0007249,GO:0003682,GO:0090263,GO:…	negative regulation of gene expression|nucleus|transcription regulatory region DNA binding|positive regulation of macrophage derived foam cell differentiation|cytoplasm|negative regulation of apoptotic process|cytosol|nucleoplasm|regulation of transcription, DNA-templated|mitochondrion|signal transduction|DNA binding|regulation of transcription by RNA polymerase II|DNA-binding transcription facto…	path:hsa01523,path:hsa04010,path:hsa04014,path:hsa04024,path:hsa04062,path:hsa04064,path:hsa04066,path:hsa04071,path:hsa04151,path:hsa04210,path:hsa04211,path:hsa04218,path:hsa04380,path:hsa04620,path:hsa04621,path:hsa04622,path:hsa04623,path:hsa04625,path:hsa04657,path:hsa04658,path:hsa04659,path:hsa04660,path:hsa04662,path:hsa04668,path:hsa04722,path:hsa04917,path:hsa04920,path:hsa04926,path:hs…	Antifolate resistance|MAPK signaling pathway|Ras signaling pathway|cAMP signaling pathway|Chemokine signaling pathway|NF-kappa B signaling pathway|HIF-1 signaling pathway|Sphingolipid signaling pathway|PI3K-Akt signaling pathway|Apoptosis|Longevity regulating pathway|Cellular senescence|Osteoclast differentiation|Toll-like receptor signaling pathway|NOD-like receptor signaling pathway|RIG-I-like …
SDCBP	4.93354e-134	1.03816	0.915	0.728	1.80573e-129	2.05361	Up	ENSG00000137575	protein_coding	syndecan binding protein [Source:HGNC Symbol;Acc:HGNC:10662]	--	GO:0005737,GO:0005634,GO:0016020,GO:0016021,GO:0043231,GO:0005829,GO:0005654,GO:0005783,GO:0005789,GO:0035556,GO:0031965,GO:0005615,GO:0005886,GO:0030036,GO:0005856,GO:0005515,GO:0005576,GO:0042470,GO:0030054,GO:0045121,GO:0007268,GO:0005925,GO:0008289,GO:0042802,GO:0006930,GO:0070062,GO:0072562,GO:0030335,GO:0005912,GO:0005546,GO:0043312,GO:0007346,GO:0008284,GO:0032435,GO:0030511,GO:0006612,GO:…	cytoplasm|nucleus|membrane|integral component of membrane|intracellular membrane-bounded organelle|cytosol|nucleoplasm|endoplasmic reticulum|endoplasmic reticulum membrane|intracellular signal transduction|nuclear membrane|extracellular space|plasma membrane|actin cytoskeleton organization|cytoskeleton|protein binding|extracellular region|melanosome|cell junction|membrane raft|chemical synaptic t…	--	--
RGCC	5.50316e-134	1.36038	0.524	0.083	2.01421e-129	2.56753	Up	ENSG00000102760	protein_coding	regulator of cell cycle [Source:HGNC Symbol;Acc:HGNC:20369]	--	GO:0010628,GO:0043537,GO:2000353,GO:1900087,GO:0008285,GO:0001937,GO:0016525,GO:0051091,GO:0071158,GO:0010718,GO:0045944,GO:0005737,GO:0071456,GO:0005634,GO:0005730,GO:0005856,GO:0007049,GO:0051726,GO:0005815,GO:0032147,GO:0006977,GO:0005829,GO:0005515,GO:0019901,GO:0070412,GO:0051496,GO:0005813,GO:0050710,GO:0045840,GO:0045737,GO:0032967,GO:2000048,GO:0006956,GO:0050715,GO:0030295,GO:0071850,GO:…	positive regulation of gene expression|negative regulation of blood vessel endothelial cell migration|positive regulation of endothelial cell apoptotic process|positive regulation of G1/S transition of mitotic cell cycle|negative regulation of cell population proliferation|negative regulation of endothelial cell proliferation|negative regulation of angiogenesis|positive regulation of DNA-binding …	--	--
TNFRSF12A	7.11474e-134	0.851871	0.646	0.162	2.60406e-129	1.80484	Up	ENSG00000006327	protein_coding	TNF receptor superfamily member 12A [Source:HGNC Symbol;Acc:HGNC:18152]	--	GO:0016020,GO:0016021,GO:0005886,GO:0043065,GO:0007155,GO:0005515,GO:0006915,GO:0007275,GO:0030154,GO:0033209,GO:0001525,GO:2001238,GO:0061041,GO:0006931,GO:0045765,GO:0045773,GO:0097191,GO:0001726,GO:0009986	membrane|integral component of membrane|plasma membrane|positive regulation of apoptotic process|cell adhesion|protein binding|apoptotic process|multicellular organism development|cell differentiation|tumor necrosis factor-mediated signaling pathway|angiogenesis|positive regulation of extrinsic apoptotic signaling pathway|regulation of wound healing|substrate-dependent cell migration, cell attach…	path:hsa04060	Cytokine-cytokine receptor interaction
TGFBR2	9.06169e-134	-1.00482	0.809	0.941	3.31667e-129	0.498334	Down	ENSG00000163513	protein_coding	transforming growth factor beta receptor 2 [Source:HGNC Symbol;Acc:HGNC:11773]	--	GO:0007179,GO:0010718,GO:0060412,GO:0003151,GO:0016020,GO:0016021,GO:0046872,GO:0000166,GO:0004672,GO:0004674,GO:0005524,GO:0016301,GO:0016740,GO:0006468,GO:0016310,GO:0005886,GO:0005515,GO:0006915,GO:0030154,GO:0045121,GO:0038023,GO:0004675,GO:0043235,GO:0007178,GO:0005829,GO:0005026,GO:0040008,GO:0007507,GO:0009897,GO:0046332,GO:0071363,GO:0001947,GO:0062009,GO:0001569,GO:0003148,GO:0034713,GO:…	transforming growth factor beta receptor signaling pathway|positive regulation of epithelial to mesenchymal transition|ventricular septum morphogenesis|outflow tract morphogenesis|membrane|integral component of membrane|metal ion binding|nucleotide binding|protein kinase activity|protein serine/threonine kinase activity|ATP binding|kinase activity|transferase activity|protein phosphorylation|phos…	path:hsa04010,path:hsa04060,path:hsa04068,path:hsa04144,path:hsa04218,path:hsa04350,path:hsa04380,path:hsa04390,path:hsa04520,path:hsa04659,path:hsa04926,path:hsa04933,path:hsa05142,path:hsa05166,path:hsa05200,path:hsa05202,path:hsa05210,path:hsa05212,path:hsa05220,path:hsa05225,path:hsa05226	MAPK signaling pathway|Cytokine-cytokine receptor interaction|FoxO signaling pathway|Endocytosis|Cellular senescence|TGF-beta signaling pathway|Osteoclast differentiation|Hippo signaling pathway|Adherens junction|Th17 cell differentiation|Relaxin signaling pathway|AGE-RAGE signaling pathway in diabetic complications|Chagas disease (American trypanosomiasis)|Human T-cell leukemia virus 1 infection…
AC005165.1	1.46749e-133	-0.740046	0.019	0.42	5.37116e-129	0.59872	Down	ENSG00000223561	lncRNA	novel transcript	--	--	--	--	--
STX4	7.68529e-133	0.841173	0.746	0.302	2.81289e-128	1.79151	Up	ENSG00000103496	protein_coding	syntaxin 4 [Source:HGNC Symbol;Acc:HGNC:11439]	--	GO:0016192,GO:0016020,GO:0016021,GO:0006886,GO:0005886,GO:0005615,GO:0005515,GO:0045202,GO:0009986,GO:0005768,GO:0005484,GO:0006887,GO:0005829,GO:0030027,GO:0070062,GO:0030335,GO:0043197,GO:0000149,GO:0031201,GO:0008284,GO:0006906,GO:0048278,GO:0012505,GO:0008021,GO:0006892,GO:0031629,GO:0030670,GO:0042581,GO:0045785,GO:0019221,GO:0098978,GO:0035774,GO:0042734,GO:0006836,GO:1990668,GO:0060291,GO:…	vesicle-mediated transport|membrane|integral component of membrane|intracellular protein transport|plasma membrane|extracellular space|protein binding|synapse|cell surface|endosome|SNAP receptor activity|exocytosis|cytosol|lamellipodium|extracellular exosome|positive regulation of cell migration|dendritic spine|SNARE binding|SNARE complex|positive regulation of cell population proliferation|vesic…	path:hsa04130,path:hsa04962	SNARE interactions in vesicular transport|Vasopressin-regulated water reabsorption
AKT3	1.29996e-132	-1.09362	0.673	0.869	4.75797e-128	0.468583	Down	ENSG00000117020	protein_coding	AKT serine/threonine kinase 3 [Source:HGNC Symbol;Acc:HGNC:393]	--	GO:0043536,GO:1905564,GO:0090050,GO:2000773,GO:0005634,GO:0005737,GO:0016020,GO:0000166,GO:0004672,GO:0004674,GO:0005524,GO:0016301,GO:0016740,GO:0006468,GO:0016310,GO:0035556,GO:0005515,GO:0007165,GO:0018105,GO:0001938,GO:0000002,GO:0045766,GO:0032008,GO:0045793,GO:0048854,GO:0048873,GO:1905653	positive regulation of blood vessel endothelial cell migration|positive regulation of vascular endothelial cell proliferation|positive regulation of cell migration involved in sprouting angiogenesis|negative regulation of cellular senescence|nucleus|cytoplasm|membrane|nucleotide binding|protein kinase activity|protein serine/threonine kinase activity|ATP binding|kinase activity|transferase activi…	path:hsa01521,path:hsa01522,path:hsa01524,path:hsa04010,path:hsa04012,path:hsa04014,path:hsa04015,path:hsa04022,path:hsa04024,path:hsa04062,path:hsa04066,path:hsa04068,path:hsa04071,path:hsa04072,path:hsa04140,path:hsa04150,path:hsa04151,path:hsa04152,path:hsa04210,path:hsa04211,path:hsa04213,path:hsa04218,path:hsa04261,path:hsa04370,path:hsa04371,path:hsa04380,path:hsa04510,path:hsa04550,path:hs…	EGFR tyrosine kinase inhibitor resistance|Endocrine resistance|Platinum drug resistance|MAPK signaling pathway|ErbB signaling pathway|Ras signaling pathway|Rap1 signaling pathway|cGMP-PKG signaling pathway|cAMP signaling pathway|Chemokine signaling pathway|HIF-1 signaling pathway|FoxO signaling pathway|Sphingolipid signaling pathway|Phospholipase D signaling pathway|Autophagy - animal|mTOR signal…
TAGLN2	1.43513e-132	0.606868	0.599	0.128	5.25272e-128	1.52295	Up	ENSG00000158710	protein_coding	transgelin 2 [Source:HGNC Symbol;Acc:HGNC:11554]	--	GO:0005515,GO:0005576,GO:0005829,GO:0045296,GO:0070062,GO:0002576,GO:0031982,GO:0030855	protein binding|extracellular region|cytosol|cadherin binding|extracellular exosome|platelet degranulation|vesicle|epithelial cell differentiation	--	--
NIBAN2	1.53867e-132	0.65686	0.485	0.048	5.63168e-128	1.57665	Up	ENSG00000136830	protein_coding	niban apoptosis regulator 2 [Source:HGNC Symbol;Acc:HGNC:25282]	--	GO:0005634,GO:0005737,GO:0016020,GO:0043066,GO:0005829,GO:0005654,GO:0005886,GO:0030054,GO:0030154,GO:0003713,GO:0045893,GO:0045296,GO:0070062,GO:0008285,GO:0005912,GO:0045892,GO:0016525,GO:0007411,GO:0040019,GO:0030948,GO:0045746,GO:2000679,GO:0048743,GO:2000279,GO:0032274,GO:0044029	nucleus|cytoplasm|membrane|negative regulation of apoptotic process|cytosol|nucleoplasm|plasma membrane|cell junction|cell differentiation|transcription coactivator activity|positive regulation of transcription, DNA-templated|cadherin binding|extracellular exosome|negative regulation of cell population proliferation|adherens junction|negative regulation of transcription, DNA-templated|negative re…	--	--
SMARCA2	1.23009e-131	-0.931284	0.478	0.806	4.50226e-127	0.524391	Down	ENSG00000080503	protein_coding	SWI/SNF related, matrix associated, actin dependent regulator of chromatin, subfamily a, member 2 [Source:HGNC Symbol;Acc:HGNC:11098]	--	GO:0045944,GO:0045893,GO:0005634,GO:0043231,GO:0000166,GO:0005524,GO:0005654,GO:0006355,GO:0016787,GO:0003677,GO:0045111,GO:0005515,GO:0016514,GO:0016887,GO:0042393,GO:0004386,GO:0003713,GO:0016817,GO:0007399,GO:0043044,GO:0008285,GO:0044212,GO:0000122,GO:0000790,GO:0045892,GO:0006357,GO:0006338,GO:0071564,GO:0071565,GO:0008094,GO:0030308,GO:0003682,GO:0007286	positive regulation of transcription by RNA polymerase II|positive regulation of transcription, DNA-templated|nucleus|intracellular membrane-bounded organelle|nucleotide binding|ATP binding|nucleoplasm|regulation of transcription, DNA-templated|hydrolase activity|DNA binding|intermediate filament cytoskeleton|protein binding|SWI/SNF complex|ATPase activity|histone binding|helicase activity|transc…	path:hsa04714,path:hsa05225	Thermogenesis|Hepatocellular carcinoma
TTC17	2.7496e-131	-0.990404	0.591	0.844	1.00638e-126	0.503337	Down	ENSG00000052841	protein_coding	tetratricopeptide repeat domain 17 [Source:HGNC Symbol;Acc:HGNC:25596]	--	GO:0005737,GO:0016020,GO:0005829,GO:0005886,GO:0005856,GO:0005515,GO:0030030,GO:0015629,GO:0030041,GO:0044782	cytoplasm|membrane|cytosol|plasma membrane|cytoskeleton|protein binding|cell projection organization|actin cytoskeleton|actin filament polymerization|cilium organization	--	--
SAMHD1	3.65257e-131	-0.931448	0.467	0.804	1.33688e-126	0.524332	Down	ENSG00000101347	protein_coding	SAM and HD domain containing deoxynucleoside triphosphate triphosphohydrolase 1 [Source:HGNC Symbol;Acc:HGNC:15925]	--	GO:0003723,GO:0005634,GO:0046872,GO:0000166,GO:0005654,GO:0016787,GO:0008270,GO:0005886,GO:0005525,GO:0005694,GO:0005515,GO:0003824,GO:0008152,GO:0006281,GO:0006974,GO:0006955,GO:0090501,GO:0006260,GO:0002376,GO:0045087,GO:0042802,GO:0051607,GO:0003676,GO:0035861,GO:0051289,GO:0000724,GO:0004540,GO:0097197,GO:0060337,GO:0003697,GO:0016446,GO:0045088,GO:0060339,GO:0006203,GO:0046061,GO:0110025,GO:…	RNA binding|nucleus|metal ion binding|nucleotide binding|nucleoplasm|hydrolase activity|zinc ion binding|plasma membrane|GTP binding|chromosome|protein binding|catalytic activity|metabolic process|DNA repair|cellular response to DNA damage stimulus|immune response|RNA phosphodiester bond hydrolysis|DNA replication|immune system process|innate immune response|identical protein binding|defense resp…	path:hsa05170	Human immunodeficiency virus 1 infection
HLA-DQA2	3.86281e-131	0.856207	0.807	0.328	1.41383e-126	1.81027	Up	ENSG00000237541	protein_coding	major histocompatibility complex, class II, DQ alpha 2 [Source:HGNC Symbol;Acc:HGNC:4943]	--	GO:0016020,GO:0016021,GO:0005783,GO:0005789,GO:0005794,GO:0005765,GO:0005886,GO:0006955,GO:0002376,GO:0005764,GO:0002250,GO:0005768,GO:0005887,GO:0050852,GO:0002504,GO:0019882,GO:0042613,GO:0010008,GO:0019886,GO:0032588,GO:0000139,GO:0030666,GO:0060333,GO:0012507,GO:0071556,GO:0030669,GO:0032395,GO:0030658	membrane|integral component of membrane|endoplasmic reticulum|endoplasmic reticulum membrane|Golgi apparatus|lysosomal membrane|plasma membrane|immune response|immune system process|lysosome|adaptive immune response|endosome|integral component of plasma membrane|T cell receptor signaling pathway|antigen processing and presentation of peptide or polysaccharide antigen via MHC class II|antigen proc…	path:hsa04145,path:hsa04514,path:hsa04612,path:hsa04640,path:hsa04658,path:hsa04659,path:hsa04672,path:hsa04940,path:hsa05140,path:hsa05145,path:hsa05150,path:hsa05152,path:hsa05164,path:hsa05166,path:hsa05168,path:hsa05169,path:hsa05310,path:hsa05320,path:hsa05321,path:hsa05322,path:hsa05323,path:hsa05330,path:hsa05332,path:hsa05416	Phagosome|Cell adhesion molecules (CAMs)|Antigen processing and presentation|Hematopoietic cell lineage|Th1 and Th2 cell differentiation|Th17 cell differentiation|Intestinal immune network for IgA production|Type I diabetes mellitus|Leishmaniasis|Toxoplasmosis|Staphylococcus aureus infection|Tuberculosis|Influenza A|Human T-cell leukemia virus 1 infection|Herpes simplex infection|Epstein-Barr vir…
ZMAT3	4.75287e-131	-1.17458	0.495	0.787	1.7396e-126	0.443014	Down	ENSG00000172667	protein_coding	zinc finger matrin-type 3 [Source:HGNC Symbol;Acc:HGNC:29983]	--	GO:0003676,GO:0008270,GO:0046872,GO:0003723,GO:0005634,GO:0015031,GO:0005654,GO:0005886,GO:0005515,GO:0006974,GO:0006915,GO:0005730,GO:0040008,GO:0043065	nucleic acid binding|zinc ion binding|metal ion binding|RNA binding|nucleus|protein transport|nucleoplasm|plasma membrane|protein binding|cellular response to DNA damage stimulus|apoptotic process|nucleolus|regulation of growth|positive regulation of apoptotic process	path:hsa04115	p53 signaling pathway
PTCHD4	5.16623e-131	-1.41312	0.053	0.464	1.89089e-126	0.375498	Down	ENSG00000244694	protein_coding	patched domain containing 4 [Source:HGNC Symbol;Acc:HGNC:21345]	--	GO:0016020,GO:0016021,GO:0003674,GO:0008150,GO:0005575	membrane|integral component of membrane|molecular_function|biological_process|cellular_component	--	--
SH3BGRL3	5.76657e-131	0.931015	0.95	0.796	2.11062e-126	1.90662	Up	ENSG00000142669	protein_coding	SH3 domain binding glutamate rich protein like 3 [Source:HGNC Symbol;Acc:HGNC:15568]	--	GO:0005634,GO:0005737,GO:0045454,GO:0055114,GO:0016604,GO:0015035,GO:0009055,GO:0022900,GO:0070062	nucleus|cytoplasm|cell redox homeostasis|oxidation-reduction process|nuclear body|protein disulfide oxidoreductase activity|electron transfer activity|electron transport chain|extracellular exosome	--	--
SUMF1	5.79126e-131	-1.20971	0.482	0.798	2.11966e-126	0.432354	Down	ENSG00000144455	protein_coding	sulfatase modifying factor 1 [Source:HGNC Symbol;Acc:HGNC:20376]	--	GO:0046872,GO:0016491,GO:0055114,GO:0005783,GO:0005788,GO:0006687,GO:0043687,GO:0018158,GO:0042803,GO:0120147,GO:1903135	metal ion binding|oxidoreductase activity|oxidation-reduction process|endoplasmic reticulum|endoplasmic reticulum lumen|glycosphingolipid metabolic process|post-translational protein modification|protein oxidation|protein homodimerization activity|Formylglycine-generating oxidase activity|cupric ion binding	path:hsa04142	Lysosome
XIST	9.38273e-131	0.925474	0.41	0.008	3.43417e-126	1.89931	Up	ENSG00000229807	lncRNA	X inactive specific transcript [Source:HGNC Symbol;Acc:HGNC:12810]	--	--	--	--	--
2023-03-01	1.07989e-130	-1.08704	0.81	0.949	3.95249e-126	0.470728	Down	ENSG00000145416	protein_coding	membrane associated ring-CH-type finger 1 [Source:HGNC Symbol;Acc:HGNC:26077]	--	GO:0016020,GO:0016021,GO:0008270,GO:0046872,GO:0016740,GO:0005789,GO:0016567,GO:0005794,GO:0005765,GO:0005886,GO:0004842,GO:0006955,GO:0031410,GO:0030659,GO:0002376,GO:0005764,GO:0005768,GO:0031902,GO:0042287,GO:0031901,GO:0032588,GO:0000209,GO:0061630,GO:0002495	membrane|integral component of membrane|zinc ion binding|metal ion binding|transferase activity|endoplasmic reticulum membrane|protein ubiquitination|Golgi apparatus|lysosomal membrane|plasma membrane|ubiquitin-protein transferase activity|immune response|cytoplasmic vesicle|cytoplasmic vesicle membrane|immune system process|lysosome|endosome|late endosome membrane|MHC protein binding|early endos…	--	--
HSPBAP1	1.17948e-130	-0.902046	0.23	0.637	4.317e-126	0.535127	Down	ENSG00000169087	protein_coding	HSPB1 associated protein 1 [Source:HGNC Symbol;Acc:HGNC:16389]	--	GO:0005737,GO:0055114,GO:0005515,GO:0016706	cytoplasm|oxidation-reduction process|protein binding|2-oxoglutarate-dependent dioxygenase activity	--	--
ZNF267	1.40794e-130	1.03611	0.847	0.483	5.15321e-126	2.0507	Up	ENSG00000185947	protein_coding	zinc finger protein 267 [Source:HGNC Symbol;Acc:HGNC:13060]	zf-C2H2	GO:0003676,GO:0005634,GO:0046872,GO:0006355,GO:0003677,GO:0006357,GO:0000981,GO:0007275,GO:0005622	nucleic acid binding|nucleus|metal ion binding|regulation of transcription, DNA-templated|DNA binding|regulation of transcription by RNA polymerase II|DNA-binding transcription factor activity, RNA polymerase II-specific|multicellular organism development|intracellular	--	--
SNX13	2.97498e-130	-0.917787	0.574	0.841	1.08887e-125	0.52932	Down	ENSG00000071189	protein_coding	sorting nexin 13 [Source:HGNC Symbol;Acc:HGNC:21335]	--	GO:0016020,GO:0016021,GO:0006886,GO:0015031,GO:0035091,GO:0043547,GO:0008289,GO:0005768,GO:0005769,GO:0032266,GO:0031901,GO:0009968	membrane|integral component of membrane|intracellular protein transport|protein transport|phosphatidylinositol binding|positive regulation of GTPase activity|lipid binding|endosome|early endosome|phosphatidylinositol-3-phosphate binding|early endosome membrane|negative regulation of signal transduction	--	--
ATG4C	3.43554e-130	-0.894614	0.228	0.633	1.25744e-125	0.537891	Down	ENSG00000125703	protein_coding	autophagy related 4C cysteine peptidase [Source:HGNC Symbol;Acc:HGNC:16040]	--	GO:0005737,GO:0015031,GO:0006914,GO:0016787,GO:0008233,GO:0008234,GO:0006508,GO:0004197	cytoplasm|protein transport|autophagy|hydrolase activity|peptidase activity|cysteine-type peptidase activity|proteolysis|cysteine-type endopeptidase activity	path:hsa04136,path:hsa04140	Autophagy - other|Autophagy - animal
GADD45G	5.66327e-130	1.35838	0.535	0.09	2.07281e-125	2.56397	Up	ENSG00000130222	protein_coding	growth arrest and DNA damage inducible gamma [Source:HGNC Symbol;Acc:HGNC:4097]	--	GO:0005634,GO:0005737,GO:0005515,GO:0006915,GO:0007275,GO:0030154,GO:0051726,GO:0043065,GO:0120162,GO:0046330,GO:1900745,GO:0000185	nucleus|cytoplasm|protein binding|apoptotic process|multicellular organism development|cell differentiation|regulation of cell cycle|positive regulation of apoptotic process|positive regulation of cold-induced thermogenesis|positive regulation of JNK cascade|positive regulation of p38MAPK cascade|activation of MAPKKK activity	path:hsa04010,path:hsa04068,path:hsa04110,path:hsa04115,path:hsa04210,path:hsa04218,path:hsa05169,path:hsa05200,path:hsa05202,path:hsa05210,path:hsa05212,path:hsa05213,path:hsa05214,path:hsa05216,path:hsa05217,path:hsa05218,path:hsa05220,path:hsa05222,path:hsa05223,path:hsa05224,path:hsa05225,path:hsa05226	MAPK signaling pathway|FoxO signaling pathway|Cell cycle|p53 signaling pathway|Apoptosis|Cellular senescence|Epstein-Barr virus infection|Pathways in cancer|Transcriptional misregulation in cancer|Colorectal cancer|Pancreatic cancer|Endometrial cancer|Glioma|Thyroid cancer|Basal cell carcinoma|Melanoma|Chronic myeloid leukemia|Small cell lung cancer|Non-small cell lung cancer|Breast cancer|Hepato…
GTF2I	6.07352e-130	-0.873819	0.599	0.84	2.22297e-125	0.545701	Down	ENSG00000263001	protein_coding	general transcription factor IIi [Source:HGNC Symbol;Acc:HGNC:4659]	GTF2I	GO:0003677,GO:0003700,GO:0006366,GO:0006355,GO:0005634,GO:0005737,GO:0016020,GO:0005654,GO:0005515,GO:0007165,GO:0006367,GO:0016525,GO:0051481	DNA binding|DNA-binding transcription factor activity|transcription by RNA polymerase II|regulation of transcription, DNA-templated|nucleus|cytoplasm|membrane|nucleoplasm|protein binding|signal transduction|transcription initiation from RNA polymerase II promoter|negative regulation of angiogenesis|negative regulation of cytosolic calcium ion concentration	path:hsa03022,path:hsa04022,path:hsa05168	Basal transcription factors|cGMP-PKG signaling pathway|Herpes simplex infection
SPHK1	1.55356e-129	0.652178	0.503	0.063	5.6862e-125	1.57154	Up	ENSG00000176170	protein_coding	sphingosine kinase 1 [Source:HGNC Symbol;Acc:HGNC:11240]	--	GO:0005737,GO:0005634,GO:0016020,GO:0000166,GO:0005524,GO:0016301,GO:0016740,GO:0016310,GO:0043066,GO:0005829,GO:0005886,GO:0003951,GO:0005515,GO:0000287,GO:0030054,GO:0045202,GO:0046834,GO:0005905,GO:0008289,GO:0005768,GO:0003376,GO:0005516,GO:0010800,GO:0031901,GO:0010008,GO:0030335,GO:0031398,GO:0006457,GO:0007165,GO:0051092,GO:1901224,GO:0003677,GO:0030307,GO:0035556,GO:0030148,GO:0045766,GO:…	cytoplasm|nucleus|membrane|nucleotide binding|ATP binding|kinase activity|transferase activity|phosphorylation|negative regulation of apoptotic process|cytosol|plasma membrane|NAD+ kinase activity|protein binding|magnesium ion binding|cell junction|synapse|lipid phosphorylation|clathrin-coated pit|lipid binding|endosome|sphingosine-1-phosphate receptor signaling pathway|calmodulin binding|positiv…	path:hsa00600,path:hsa04020,path:hsa04071,path:hsa04072,path:hsa04370,path:hsa04371,path:hsa04666,path:hsa05152	Sphingolipid metabolism|Calcium signaling pathway|Sphingolipid signaling pathway|Phospholipase D signaling pathway|VEGF signaling pathway|Apelin signaling pathway|Fc gamma R-mediated phagocytosis|Tuberculosis
EMP3	1.87158e-129	1.14416	0.763	0.351	6.85016e-125	2.21018	Up	ENSG00000142227	protein_coding	epithelial membrane protein 3 [Source:HGNC Symbol;Acc:HGNC:3335]	--	GO:0016020,GO:0016021,GO:0016049,GO:0005886,GO:0005515,GO:0008219,GO:0032060	membrane|integral component of membrane|cell growth|plasma membrane|protein binding|cell death|bleb assembly	--	--
CST3	8.48811e-129	-0.986376	0.96	0.973	3.10673e-124	0.504744	Down	ENSG00000101439	protein_coding	cystatin C [Source:HGNC Symbol;Acc:HGNC:2475]	--	GO:0005615,GO:0005886,GO:0010951,GO:0005576,GO:0042802,GO:0004869,GO:0005515,GO:0030414,GO:0010466,GO:0070062,GO:0044267,GO:0043687,GO:0043312,GO:1904813,GO:0005788,GO:0005783,GO:1904724,GO:0097435,GO:0002020,GO:0005794,GO:0001540,GO:0004866,GO:0006952,GO:0010711,GO:0010716,GO:0034103,GO:0045861,GO:0060311,GO:0060313	extracellular space|plasma membrane|negative regulation of endopeptidase activity|extracellular region|identical protein binding|cysteine-type endopeptidase inhibitor activity|protein binding|peptidase inhibitor activity|negative regulation of peptidase activity|extracellular exosome|cellular protein metabolic process|post-translational protein modification|neutrophil degranulation|ficolin-1-rich…	path:hsa04970	Salivary secretion
TGFBR1	1.41427e-128	-1.16381	0.855	0.941	5.17637e-124	0.446331	Down	ENSG00000106799	protein_coding	transforming growth factor beta receptor 1 [Source:HGNC Symbol;Acc:HGNC:11772]	--	GO:0016020,GO:0016021,GO:0043231,GO:0005524,GO:0005886,GO:0004675,GO:0007178,GO:0006468,GO:0010628,GO:0007179,GO:0010718,GO:0051897,GO:0030335,GO:0060412,GO:0045893,GO:0005634,GO:0046872,GO:0000166,GO:0004672,GO:0004674,GO:0016301,GO:0016740,GO:0016310,GO:0005623,GO:0005515,GO:0006915,GO:0030054,GO:0030154,GO:0045121,GO:0009986,GO:0005768,GO:0043235,GO:0005923,GO:0007399,GO:0040008,GO:0016579,GO:…	membrane|integral component of membrane|intracellular membrane-bounded organelle|ATP binding|plasma membrane|transmembrane receptor protein serine/threonine kinase activity|transmembrane receptor protein serine/threonine kinase signaling pathway|protein phosphorylation|positive regulation of gene expression|transforming growth factor beta receptor signaling pathway|positive regulation of epitheli…	path:hsa04010,path:hsa04060,path:hsa04068,path:hsa04144,path:hsa04218,path:hsa04350,path:hsa04371,path:hsa04380,path:hsa04390,path:hsa04520,path:hsa04659,path:hsa04926,path:hsa04933,path:hsa05142,path:hsa05161,path:hsa05166,path:hsa05200,path:hsa05210,path:hsa05212,path:hsa05220,path:hsa05225,path:hsa05226	MAPK signaling pathway|Cytokine-cytokine receptor interaction|FoxO signaling pathway|Endocytosis|Cellular senescence|TGF-beta signaling pathway|Apelin signaling pathway|Osteoclast differentiation|Hippo signaling pathway|Adherens junction|Th17 cell differentiation|Relaxin signaling pathway|AGE-RAGE signaling pathway in diabetic complications|Chagas disease (American trypanosomiasis)|Hepatitis B|Hu…
KCNMA1	2.35216e-128	-1.16893	0.514	0.853	8.60913e-124	0.444752	Down	ENSG00000156113	protein_coding	potassium calcium-activated channel subfamily M alpha 1 [Source:HGNC Symbol;Acc:HGNC:6284]	--	GO:0016020,GO:0016021,GO:0055085,GO:0005216,GO:0006811,GO:0034220,GO:0006813,GO:0071805,GO:0060072,GO:0046872,GO:0005244,GO:0005267,GO:0034765,GO:0005886,GO:0005515,GO:0001666,GO:0045211,GO:0043065,GO:0016324,GO:0006970,GO:0003779,GO:0015269,GO:0005249,GO:0008076,GO:0051592,GO:0005901,GO:0042391,GO:0030007,GO:0034465,GO:0045794,GO:0060073,GO:0060083,GO:0060087	membrane|integral component of membrane|transmembrane transport|ion channel activity|ion transport|ion transmembrane transport|potassium ion transport|potassium ion transmembrane transport|large conductance calcium-activated potassium channel activity|metal ion binding|voltage-gated ion channel activity|potassium channel activity|regulation of ion transmembrane transport|plasma membrane|protein b…	path:hsa04022,path:hsa04270,path:hsa04911,path:hsa04924,path:hsa04970,path:hsa04972	cGMP-PKG signaling pathway|Vascular smooth muscle contraction|Insulin secretion|Renin secretion|Salivary secretion|Pancreatic secretion
RELB	2.65669e-128	0.783509	0.77	0.309	9.72376e-124	1.72131	Up	ENSG00000104856	protein_coding	RELB proto-oncogene, NF-kB subunit [Source:HGNC Symbol;Acc:HGNC:9956]	RHD	GO:0005634,GO:0005737,GO:0005829,GO:0005654,GO:0006355,GO:0003677,GO:0006357,GO:0003700,GO:0005856,GO:0005515,GO:0048511,GO:0032922,GO:0005813,GO:0005815,GO:0000981,GO:0006954,GO:0000977,GO:0045944,GO:0000122,GO:0000790,GO:0019901,GO:0002223,GO:0038061,GO:0032991,GO:0007249,GO:0003682,GO:0003714,GO:0000980,GO:0017053,GO:0034097,GO:0042802,GO:0010628,GO:0019882,GO:0030098,GO:0032688,GO:0042088,GO:…	nucleus|cytoplasm|cytosol|nucleoplasm|regulation of transcription, DNA-templated|DNA binding|regulation of transcription by RNA polymerase II|DNA-binding transcription factor activity|cytoskeleton|protein binding|rhythmic process|circadian regulation of gene expression|centrosome|microtubule organizing center|DNA-binding transcription factor activity, RNA polymerase II-specific|inflammatory respo…	path:hsa04010,path:hsa04064,path:hsa04380,path:hsa04625,path:hsa05166,path:hsa05169	MAPK signaling pathway|NF-kappa B signaling pathway|Osteoclast differentiation|C-type lectin receptor signaling pathway|Human T-cell leukemia virus 1 infection|Epstein-Barr virus infection
KBTBD8	3.32524e-128	0.724012	0.6	0.14	1.21707e-123	1.65177	Up	ENSG00000163376	protein_coding	kelch repeat and BTB domain containing 8 [Source:HGNC Symbol;Acc:HGNC:30691]	--	GO:0005515,GO:0005737,GO:0005794,GO:0005856,GO:0005819,GO:0005829,GO:0043687,GO:0006417,GO:0031463,GO:0006513,GO:0014029,GO:0014032	protein binding|cytoplasm|Golgi apparatus|cytoskeleton|spindle|cytosol|post-translational protein modification|regulation of translation|Cul3-RING ubiquitin ligase complex|protein monoubiquitination|neural crest formation|neural crest cell development	--	--
PRMT2	4.59969e-128	-0.916314	0.496	0.779	1.68353e-123	0.529861	Down	ENSG00000160310	protein_coding	protein arginine methyltransferase 2 [Source:HGNC Symbol;Acc:HGNC:5186]	--	GO:0005634,GO:0005737,GO:0016740,GO:0005829,GO:0005654,GO:0008168,GO:0032259,GO:0042803,GO:0005515,GO:0006479,GO:0003713,GO:0045893,GO:0005730,GO:0030331,GO:0042974,GO:0032088,GO:0043065,GO:0007165,GO:0045892,GO:0044877,GO:0016274,GO:0050681,GO:0042054,GO:0035246,GO:0042975,GO:0046966,GO:2000134,GO:0048588,GO:0060765,GO:0008469,GO:0033142,GO:0016571,GO:0034969	nucleus|cytoplasm|transferase activity|cytosol|nucleoplasm|methyltransferase activity|methylation|protein homodimerization activity|protein binding|protein methylation|transcription coactivator activity|positive regulation of transcription, DNA-templated|nucleolus|estrogen receptor binding|retinoic acid receptor binding|negative regulation of NF-kappaB transcription factor activity|positive regul…	--	--
SPNS2	4.68658e-128	-0.759032	0.105	0.527	1.71533e-123	0.590893	Down	ENSG00000183018	protein_coding	sphingolipid transporter 2 [Source:HGNC Symbol;Acc:HGNC:26992]	--	GO:0016020,GO:0016021,GO:0055085,GO:0005887,GO:0005886,GO:0006869,GO:0005768,GO:0010008,GO:0046624,GO:0001782,GO:0002260,GO:0002920,GO:0003376,GO:0006665,GO:0043029,GO:0048073,GO:0048535,GO:0060348,GO:0072676	membrane|integral component of membrane|transmembrane transport|integral component of plasma membrane|plasma membrane|lipid transport|endosome|endosome membrane|sphingolipid transporter activity|B cell homeostasis|lymphocyte homeostasis|regulation of humoral immune response|sphingosine-1-phosphate receptor signaling pathway|sphingolipid metabolic process|T cell homeostasis|regulation of eye pigme…	--	--
WDFY4	5.02156e-128	-0.840924	0.718	0.898	1.83794e-123	0.558286	Down	ENSG00000128815	protein_coding	WDFY family member 4 [Source:HGNC Symbol;Acc:HGNC:29323]	--	GO:0016020,GO:0016021,GO:0005515	membrane|integral component of membrane|protein binding	--	--
RFX3	1.01569e-127	-1.09843	0.372	0.744	3.71754e-123	0.467023	Down	ENSG00000080298	protein_coding	regulatory factor X3 [Source:HGNC Symbol;Acc:HGNC:9984]	RFX	GO:0045944,GO:0005634,GO:0006355,GO:0003677,GO:0003700,GO:0005515,GO:0007275,GO:0005576,GO:0030154,GO:0045893,GO:0006357,GO:0000978,GO:0000981,GO:0000790,GO:0005667,GO:0044212,GO:0045892,GO:0050796,GO:0048469,GO:0060287,GO:0043565,GO:0006351,GO:0007368,GO:0031018,GO:0060271,GO:0060285,GO:0072560,GO:2000078	positive regulation of transcription by RNA polymerase II|nucleus|regulation of transcription, DNA-templated|DNA binding|DNA-binding transcription factor activity|protein binding|multicellular organism development|extracellular region|cell differentiation|positive regulation of transcription, DNA-templated|regulation of transcription by RNA polymerase II|RNA polymerase II proximal promoter sequen…	--	--
NCKAP5	1.4232e-127	-1.1858	0.347	0.732	5.20905e-123	0.439581	Down	ENSG00000176771	protein_coding	NCK associated protein 5 [Source:HGNC Symbol;Acc:HGNC:29847]	--	GO:0008150,GO:0005575,GO:0007019,GO:0001578,GO:0035371	biological_process|cellular_component|microtubule depolymerization|microtubule bundle formation|microtubule plus-end	--	--
MTUS1	2.84673e-127	-1.10694	0.44	0.77	1.04193e-122	0.464278	Down	ENSG00000129422	protein_coding	microtubule associated scaffold protein 1 [Source:HGNC Symbol;Acc:HGNC:29789]	--	GO:0005634,GO:0005737,GO:0016020,GO:0005730,GO:0005794,GO:0005739,GO:0005615,GO:0005886,GO:0015630,GO:0005856,GO:0005874,GO:0005815,GO:0005819,GO:0008017,GO:0010758	nucleus|cytoplasm|membrane|nucleolus|Golgi apparatus|mitochondrion|extracellular space|plasma membrane|microtubule cytoskeleton|cytoskeleton|microtubule|microtubule organizing center|spindle|microtubule binding|regulation of macrophage chemotaxis	--	--
ADGRE5	3.1644e-127	1.01578	0.524	0.086	1.1582e-122	2.022	Up	ENSG00000123146	protein_coding	adhesion G protein-coupled receptor E5 [Source:HGNC Symbol;Acc:HGNC:1711]	--	GO:0016020,GO:0016021,GO:0004930,GO:0007186,GO:0005509,GO:0007155,GO:0005615,GO:0005886,GO:0007165,GO:0005576,GO:0004888,GO:0007166,GO:0005925,GO:0005887,GO:0005515,GO:0070062,GO:0043312,GO:0006954,GO:0006955,GO:0007267,GO:0030667,GO:0007189	membrane|integral component of membrane|G protein-coupled receptor activity|G protein-coupled receptor signaling pathway|calcium ion binding|cell adhesion|extracellular space|plasma membrane|signal transduction|extracellular region|transmembrane signaling receptor activity|cell surface receptor signaling pathway|focal adhesion|integral component of plasma membrane|protein binding|extracellular ex…	--	--
MSR1	7.64019e-127	1.33784	0.989	0.828	2.79639e-122	2.52772	Up	ENSG00000038945	protein_coding	macrophage scavenger receptor 1 [Source:HGNC Symbol;Acc:HGNC:7376]	--	GO:0010629,GO:0005886,GO:0010744,GO:0016020,GO:0016021,GO:0005515,GO:0005581,GO:0005044,GO:0006898,GO:0006897,GO:0005887,GO:0001540,GO:0030666,GO:0097242,GO:0030169,GO:0034362,GO:0010886,GO:0030301,GO:0038024,GO:0006911,GO:0034381,GO:0042953,GO:0071407,GO:0005829,GO:0031410	negative regulation of gene expression|plasma membrane|positive regulation of macrophage derived foam cell differentiation|membrane|integral component of membrane|protein binding|collagen trimer|scavenger receptor activity|receptor-mediated endocytosis|endocytosis|integral component of plasma membrane|amyloid-beta binding|endocytic vesicle membrane|amyloid-beta clearance|low-density lipoprotein p…	path:hsa04145	Phagosome
LHFPL2	9.42511e-127	-1.02189	0.929	0.971	3.44969e-122	0.492471	Down	ENSG00000145685	protein_coding	LHFPL tetraspan subfamily member 2 [Source:HGNC Symbol;Acc:HGNC:6588]	--	GO:0016020,GO:0016021,GO:0007338,GO:0005886,GO:0003674,GO:0008150,GO:0005575,GO:1905516,GO:0002576,GO:0031092,GO:0046545,GO:0046546	membrane|integral component of membrane|single fertilization|plasma membrane|molecular_function|biological_process|cellular_component|positive regulation of fertilization|platelet degranulation|platelet alpha granule membrane|development of primary female sexual characteristics|development of primary male sexual characteristics	--	--
PRDM1	1.12828e-126	1.45698	0.708	0.281	4.1296e-122	2.74533	Up	ENSG00000057657	protein_coding	PR/SET domain 1 [Source:HGNC Symbol;Acc:HGNC:9346]	zf-C2H2	GO:0003676,GO:0005634,GO:0005737,GO:0046872,GO:0016740,GO:0008168,GO:0032259,GO:0003677,GO:0005515,GO:0002376,GO:0045087,GO:0002250,GO:0003700,GO:0043565,GO:0000977,GO:0000981,GO:0000978,GO:0001227,GO:0000122,GO:0005654,GO:0031490,GO:0042826,GO:0045165,GO:1990841,GO:0032823,GO:0033082,GO:0051136,GO:0001701,GO:0001763,GO:0001892,GO:0001893,GO:0003170,GO:0003279,GO:0003281,GO:0007281,GO:0009791,GO:…	nucleic acid binding|nucleus|cytoplasm|metal ion binding|transferase activity|methyltransferase activity|methylation|DNA binding|protein binding|immune system process|innate immune response|adaptive immune response|DNA-binding transcription factor activity|sequence-specific DNA binding|RNA polymerase II regulatory region sequence-specific DNA binding|DNA-binding transcription factor activity, RNA…	--	--
IRAK3	1.33809e-126	-1.09592	0.646	0.859	4.89756e-122	0.467839	Down	ENSG00000090376	protein_coding	interleukin 1 receptor associated kinase 3 [Source:HGNC Symbol;Acc:HGNC:17020]	--	GO:0005737,GO:0043407,GO:0005634,GO:0032088,GO:0045824,GO:0000166,GO:0004672,GO:0004674,GO:0005524,GO:0016301,GO:0016740,GO:0006468,GO:0016310,GO:0007165,GO:0000287,GO:0002755,GO:0035556,GO:0034122,GO:0019221,GO:0051092,GO:0042803,GO:0046982,GO:0032496,GO:0032715,GO:0032720,GO:0043242,GO:0032695,GO:0070498,GO:0070555,GO:0009615,GO:0032494,GO:0042177,GO:0001960,GO:0010933,GO:0010936,GO:0043244,GO:…	cytoplasm|negative regulation of MAP kinase activity|nucleus|negative regulation of NF-kappaB transcription factor activity|negative regulation of innate immune response|nucleotide binding|protein kinase activity|protein serine/threonine kinase activity|ATP binding|kinase activity|transferase activity|protein phosphorylation|phosphorylation|signal transduction|magnesium ion binding|MyD88-dependen…	path:hsa04722	Neurotrophin signaling pathway
RAB7B	2.24922e-126	0.746804	0.39	0.006	8.23235e-122	1.67807	Up	ENSG00000276600	protein_coding	RAB7B, member RAS oncogene family [Source:HGNC Symbol;Acc:HGNC:30513]	--	GO:0016020,GO:0015031,GO:0000166,GO:0003924,GO:0005525,GO:0005794,GO:0031410,GO:0005764,GO:0006886,GO:0005768,GO:0030670,GO:0005802,GO:0032482,GO:0034144,GO:0005770,GO:0051092,GO:0034499,GO:0008333,GO:0045335,GO:0032755,GO:0045654,GO:0031902,GO:0090385,GO:0034164,GO:0071346	membrane|protein transport|nucleotide binding|GTPase activity|GTP binding|Golgi apparatus|cytoplasmic vesicle|lysosome|intracellular protein transport|endosome|phagocytic vesicle membrane|trans-Golgi network|Rab protein signal transduction|negative regulation of toll-like receptor 4 signaling pathway|late endosome|positive regulation of NF-kappaB transcription factor activity|late endosome to Gol…	path:hsa04137,path:hsa04140,path:hsa04145,path:hsa05132,path:hsa05146	Mitophagy - animal|Autophagy - animal|Phagosome|Salmonella infection|Amoebiasis
GPR183	2.51846e-126	1.63696	0.822	0.527	9.2178e-122	3.11009	Up	ENSG00000169508	protein_coding	G protein-coupled receptor 183 [Source:HGNC Symbol;Acc:HGNC:3128]	--	GO:0016020,GO:0016021,GO:0004930,GO:0007186,GO:0005886,GO:0007165,GO:0002376,GO:0008142,GO:0002250,GO:0002313,GO:0002407,GO:0006959,GO:0010818,GO:0030316,GO:0030595,GO:0030890,GO:0036145,GO:0060326,GO:0061470,GO:0070374,GO:0005887,GO:0006955,GO:2000458	membrane|integral component of membrane|G protein-coupled receptor activity|G protein-coupled receptor signaling pathway|plasma membrane|signal transduction|immune system process|oxysterol binding|adaptive immune response|mature B cell differentiation involved in immune response|dendritic cell chemotaxis|humoral immune response|T cell chemotaxis|osteoclast differentiation|leukocyte chemotaxis|pos…	--	--
PPARG	3.7904e-126	1.41024	0.786	0.334	1.38732e-121	2.65782	Up	ENSG00000132170	protein_coding	peroxisome proliferator activated receptor gamma [Source:HGNC Symbol;Acc:HGNC:9236]	THR-like	GO:0003677,GO:0003707,GO:0008270,GO:0006355,GO:0005634,GO:0003700,GO:0043565,GO:0004879,GO:0005737,GO:0043231,GO:0046872,GO:0030522,GO:0048511,GO:0043401,GO:0043537,GO:1905563,GO:1904706,GO:0071404,GO:0016525,GO:0051091,GO:0006919,GO:0045944,GO:1905461,GO:0055088,GO:0042953,GO:0044212,GO:0045893,GO:0032869,GO:0042593,GO:0048662,GO:0005515,GO:0030374,GO:0042802,GO:0000981,GO:0030154,GO:0007186,GO:…	DNA binding|steroid hormone receptor activity|zinc ion binding|regulation of transcription, DNA-templated|nucleus|DNA-binding transcription factor activity|sequence-specific DNA binding|nuclear receptor activity|cytoplasm|intracellular membrane-bounded organelle|metal ion binding|intracellular receptor signaling pathway|rhythmic process|steroid hormone mediated signaling pathway|negative regulati…	path:hsa03320,path:hsa04152,path:hsa04211,path:hsa04380,path:hsa04714,path:hsa05016,path:hsa05200,path:hsa05202,path:hsa05216	PPAR signaling pathway|AMPK signaling pathway|Longevity regulating pathway|Osteoclast differentiation|Thermogenesis|Huntington disease|Pathways in cancer|Transcriptional misregulation in cancer|Thyroid cancer
MYO1E	4.5831e-126	1.72958	0.832	0.418	1.67746e-121	3.31631	Up	ENSG00000157483	protein_coding	myosin IE [Source:HGNC Symbol;Acc:HGNC:7599]	--	GO:0005737,GO:0000166,GO:0005524,GO:0003774,GO:0003779,GO:0016459,GO:0005856,GO:0005515,GO:0030054,GO:0031410,GO:0008289,GO:0030136,GO:0005516,GO:0035091,GO:0006897,GO:0051015,GO:0070062,GO:0005912,GO:0015629,GO:0005911,GO:0072015,GO:0000146,GO:0030048,GO:0042623,GO:0032836,GO:0003094,GO:0045334,GO:0001570,GO:0001701,GO:0001822,GO:0006807,GO:0030097,GO:0035166,GO:0048008,GO:0005903	cytoplasm|nucleotide binding|ATP binding|motor activity|actin binding|myosin complex|cytoskeleton|protein binding|cell junction|cytoplasmic vesicle|lipid binding|clathrin-coated vesicle|calmodulin binding|phosphatidylinositol binding|endocytosis|actin filament binding|extracellular exosome|adherens junction|actin cytoskeleton|cell-cell junction|glomerular visceral epithelial cell development|micr…	--	--
CDCP1	1.09568e-125	0.944926	0.687	0.228	4.01031e-121	1.92509	Up	ENSG00000163814	protein_coding	CUB domain containing protein 1 [Source:HGNC Symbol;Acc:HGNC:24357]	--	GO:0016020,GO:0016021,GO:0005886,GO:0005515,GO:0005576	membrane|integral component of membrane|plasma membrane|protein binding|extracellular region	--	--
RPL22L1	3.10119e-125	0.887324	0.836	0.455	1.13507e-120	1.84974	Up	ENSG00000163584	protein_coding	ribosomal protein L22 like 1 [Source:HGNC Symbol;Acc:HGNC:27610]	--	GO:0003735,GO:0006412,GO:0005840,GO:0002181,GO:0003723,GO:0005622	structural constituent of ribosome|translation|ribosome|cytoplasmic translation|RNA binding|intracellular	path:hsa03010	Ribosome
AC087564.1	3.64754e-125	-1.21497	0.163	0.586	1.33504e-120	0.430783	Down	ENSG00000285367	lncRNA	novel transcript	--	--	--	--	--
TRPM2	3.93619e-125	-0.941342	0.476	0.785	1.44069e-120	0.520748	Down	ENSG00000142185	protein_coding	transient receptor potential cation channel subfamily M member 2 [Source:HGNC Symbol;Acc:HGNC:12339]	--	GO:0016020,GO:0016021,GO:0055085,GO:0046872,GO:0005216,GO:0006811,GO:0005765,GO:0005886,GO:0042995,GO:0006812,GO:0006814,GO:0035725,GO:0006816,GO:0031410,GO:0030659,GO:0005509,GO:0005262,GO:0070588,GO:0034220,GO:0005764,GO:0005261,GO:0006979,GO:0005272,GO:0005887,GO:0043204,GO:0043312,GO:0035579,GO:0070821,GO:0051289,GO:2000249,GO:0070301,GO:0101003,GO:0097553,GO:0071277,GO:0015278,GO:0072571,GO:…	membrane|integral component of membrane|transmembrane transport|metal ion binding|ion channel activity|ion transport|lysosomal membrane|plasma membrane|cell projection|cation transport|sodium ion transport|sodium ion transmembrane transport|calcium ion transport|cytoplasmic vesicle|cytoplasmic vesicle membrane|calcium ion binding|calcium channel activity|calcium ion transmembrane transport|ion tr…	path:hsa04621,path:hsa04921	NOD-like receptor signaling pathway|Oxytocin signaling pathway
CTBP2	3.94927e-125	-0.955517	0.611	0.842	1.44547e-120	0.515657	Down	ENSG00000175029	protein_coding	C-terminal binding protein 2 [Source:HGNC Symbol;Acc:HGNC:2495]	--	GO:0005634,GO:0016491,GO:0055114,GO:0016616,GO:0005515,GO:0051287,GO:0030054,GO:0045202,GO:0030154,GO:0016032,GO:0045892,GO:0045944,GO:0019079,GO:0008285,GO:0050872,GO:0048790,GO:0017053,GO:0019901,GO:0044877,GO:0048386,GO:0003682,GO:0003713,GO:0003714,GO:0042974,GO:0098882,GO:0016081,GO:0035563,GO:1990830,GO:0097470,GO:0098684,GO:0098831,GO:0098978,GO:0098982,GO:0099523	nucleus|oxidoreductase activity|oxidation-reduction process|oxidoreductase activity, acting on the CH-OH group of donors, NAD or NADP as acceptor|protein binding|NAD binding|cell junction|synapse|cell differentiation|viral process|negative regulation of transcription, DNA-templated|positive regulation of transcription by RNA polymerase II|viral genome replication|negative regulation of cell popul…	path:hsa04310,path:hsa04330,path:hsa05200,path:hsa05220	Wnt signaling pathway|Notch signaling pathway|Pathways in cancer|Chronic myeloid leukemia
TP53BP2	5.97248e-125	1.16925	0.747	0.316	2.18599e-120	2.24895	Up	ENSG00000143514	protein_coding	tumor protein p53 binding protein 2 [Source:HGNC Symbol;Acc:HGNC:12000]	--	GO:0048471,GO:0005737,GO:0005739,GO:0005634,GO:0005829,GO:0030054,GO:0005515,GO:0007049,GO:0006915,GO:0042802,GO:0005654,GO:0017124,GO:0007165,GO:0042981,GO:0045786,GO:1901796,GO:0005070,GO:1900740,GO:0051059,GO:0072332,GO:1900119,GO:0002039,GO:1901216	perinuclear region of cytoplasm|cytoplasm|mitochondrion|nucleus|cytosol|cell junction|protein binding|cell cycle|apoptotic process|identical protein binding|nucleoplasm|SH3 domain binding|signal transduction|regulation of apoptotic process|negative regulation of cell cycle|regulation of signal transduction by p53 class mediator|SH3/SH2 adaptor activity|positive regulation of protein insertion int…	path:hsa04390	Hippo signaling pathway
RAB20	8.67957e-125	1.02521	0.825	0.413	3.17681e-120	2.03526	Up	ENSG00000139832	protein_coding	RAB20, member RAS oncogene family [Source:HGNC Symbol;Acc:HGNC:18260]	--	GO:0016020,GO:0015031,GO:0005794,GO:0043231,GO:0000166,GO:0003924,GO:0005525,GO:0031410,GO:0006886,GO:0030670,GO:0032482,GO:0005769,GO:0005768,GO:0090385,GO:0045335,GO:0030100,GO:0030139,GO:0090383,GO:0071346	membrane|protein transport|Golgi apparatus|intracellular membrane-bounded organelle|nucleotide binding|GTPase activity|GTP binding|cytoplasmic vesicle|intracellular protein transport|phagocytic vesicle membrane|Rab protein signal transduction|early endosome|endosome|phagosome-lysosome fusion|phagocytic vesicle|regulation of endocytosis|endocytic vesicle|phagosome acidification|cellular response t…	--	--
APMAP	2.82995e-124	-0.912908	0.615	0.838	1.03579e-119	0.531113	Down	ENSG00000101474	protein_coding	adipocyte plasma membrane associated protein [Source:HGNC Symbol;Acc:HGNC:13238]	--	GO:0016020,GO:0016021,GO:0009058,GO:0016844,GO:0009986,GO:0005783,GO:0008150,GO:0004064	membrane|integral component of membrane|biosynthetic process|strictosidine synthase activity|cell surface|endoplasmic reticulum|biological_process|arylesterase activity	--	--
FAM172A	3.24422e-124	-1.01911	0.603	0.849	1.18742e-119	0.493421	Down	ENSG00000113391	protein_coding	family with sequence similarity 172 member A [Source:HGNC Symbol;Acc:HGNC:25365]	--	GO:0006397,GO:0008380,GO:0005634,GO:0005737,GO:0005783,GO:0000381,GO:0014032,GO:0035197,GO:0031048	mRNA processing|RNA splicing|nucleus|cytoplasm|endoplasmic reticulum|regulation of alternative mRNA splicing, via spliceosome|neural crest cell development|siRNA binding|chromatin silencing by small RNA	--	--
CARD8	3.98022e-124	-0.852615	0.373	0.709	1.4568e-119	0.55378	Down	ENSG00000105483	protein_coding	caspase recruitment domain family member 8 [Source:HGNC Symbol;Acc:HGNC:17057]	--	GO:0005634,GO:0005737,GO:0005829,GO:0005654,GO:0042981,GO:0006915,GO:0050700,GO:0005515,GO:0032991,GO:0032088,GO:0006919,GO:0043280,GO:0008656,GO:0050718,GO:0031665,GO:0010804,GO:0042803,GO:0043124,GO:0072559,GO:0050713,GO:0097340,GO:0061702,GO:0032089	nucleus|cytoplasm|cytosol|nucleoplasm|regulation of apoptotic process|apoptotic process|CARD domain binding|protein binding|protein-containing complex|negative regulation of NF-kappaB transcription factor activity|activation of cysteine-type endopeptidase activity involved in apoptotic process|positive regulation of cysteine-type endopeptidase activity involved in apoptotic process|cysteine-type …	path:hsa04621	NOD-like receptor signaling pathway
NPM1	4.38648e-124	0.768775	0.942	0.752	1.60549e-119	1.70382	Up	ENSG00000181163	protein_coding	nucleophosmin 1 [Source:HGNC Symbol;Acc:HGNC:7910]	--	GO:0003676,GO:0003723,GO:0005634,GO:0005737,GO:0016020,GO:0006886,GO:0043066,GO:0006334,GO:0042803,GO:0005856,GO:0005515,GO:0007165,GO:0006281,GO:0004860,GO:0003713,GO:0045893,GO:0005654,GO:0045727,GO:0005730,GO:0005925,GO:0005813,GO:0005815,GO:0000056,GO:0042274,GO:0042393,GO:0006338,GO:0045944,GO:0005829,GO:0019901,GO:0008285,GO:1990904,GO:0016032,GO:0034080,GO:0007098,GO:0008284,GO:0042273,GO:…	nucleic acid binding|RNA binding|nucleus|cytoplasm|membrane|intracellular protein transport|negative regulation of apoptotic process|nucleosome assembly|protein homodimerization activity|cytoskeleton|protein binding|signal transduction|DNA repair|protein kinase inhibitor activity|transcription coactivator activity|positive regulation of transcription, DNA-templated|nucleoplasm|positive regulation…	--	--
NCK1-DT	4.93375e-124	-0.818506	0.157	0.578	1.8058e-119	0.567029	Down	ENSG00000239213	lncRNA	NCK1 divergent transcript [Source:HGNC Symbol;Acc:HGNC:49645]	--	--	--	--	--
CD9	1.22033e-123	0.96067	0.752	0.33	4.46653e-119	1.94621	Up	ENSG00000010278	protein_coding	CD9 molecule [Source:HGNC Symbol;Acc:HGNC:1709]	--	GO:0016020,GO:0016021,GO:0007155,GO:0005615,GO:0005886,GO:0005515,GO:0005576,GO:0007338,GO:0005925,GO:0005887,GO:0014905,GO:0070062,GO:0007342,GO:0035036,GO:0002576,GO:0005178,GO:0030666,GO:1903561,GO:0030168,GO:0031092,GO:0031623,GO:0030669,GO:0032991,GO:0071404,GO:0051271,GO:0090331,GO:0007420,GO:0008285,GO:0009414,GO:0014003,GO:0030913,GO:1905521,GO:0009897,GO:0009986,GO:0016324	membrane|integral component of membrane|cell adhesion|extracellular space|plasma membrane|protein binding|extracellular region|single fertilization|focal adhesion|integral component of plasma membrane|myoblast fusion involved in skeletal muscle regeneration|extracellular exosome|fusion of sperm to egg plasma membrane involved in single fertilization|sperm-egg recognition|platelet degranulation|in…	path:hsa04640	Hematopoietic cell lineage
HTRA1	1.76234e-123	-1.05069	0.839	0.965	6.45033e-119	0.482737	Down	ENSG00000166033	protein_coding	HtrA serine peptidase 1 [Source:HGNC Symbol;Acc:HGNC:9476]	--	GO:0006508,GO:0004252,GO:0005515,GO:0005737,GO:0016020,GO:0016787,GO:0005886,GO:0005576,GO:0005829,GO:0008233,GO:0005520,GO:0008236,GO:0042802,GO:0070062,GO:0062023,GO:0005615,GO:0019838,GO:0022617,GO:0001890,GO:0030512,GO:0030514,GO:0050679,GO:0050687,GO:0060718,GO:0097187	proteolysis|serine-type endopeptidase activity|protein binding|cytoplasm|membrane|hydrolase activity|plasma membrane|extracellular region|cytosol|peptidase activity|insulin-like growth factor binding|serine-type peptidase activity|identical protein binding|extracellular exosome|collagen-containing extracellular matrix|extracellular space|growth factor binding|extracellular matrix disassembly|plac…	--	--
PTPN18	4.74876e-123	-0.803484	0.295	0.666	1.73809e-118	0.572964	Down	ENSG00000072135	protein_coding	protein tyrosine phosphatase non-receptor type 18 [Source:HGNC Symbol;Acc:HGNC:9649]	--	GO:0005634,GO:0005737,GO:0016787,GO:0004721,GO:0006470,GO:0005515,GO:0004725,GO:0016311,GO:0035335,GO:0016791,GO:0005654,GO:0005829,GO:0038128,GO:0071345,GO:1901185,GO:0004726,GO:0001825	nucleus|cytoplasm|hydrolase activity|phosphoprotein phosphatase activity|protein dephosphorylation|protein binding|protein tyrosine phosphatase activity|dephosphorylation|peptidyl-tyrosine dephosphorylation|phosphatase activity|nucleoplasm|cytosol|ERBB2 signaling pathway|cellular response to cytokine stimulus|negative regulation of ERBB signaling pathway|non-membrane spanning protein tyrosine pho…	--	--
ICAM1	4.99971e-123	1.04085	0.725	0.289	1.82994e-118	2.05743	Up	ENSG00000090339	protein_coding	intercellular adhesion molecule 1 [Source:HGNC Symbol;Acc:HGNC:5344]	--	GO:0005615,GO:2000352,GO:1904646,GO:0070374,GO:0016020,GO:0016021,GO:0007155,GO:0005515,GO:0098609,GO:0009986,GO:0046718,GO:0005925,GO:0050776,GO:0005886,GO:0005887,GO:0005178,GO:0044877,GO:0001541,GO:0001666,GO:0001975,GO:0002438,GO:0002457,GO:0007159,GO:0007569,GO:0007605,GO:0008360,GO:0010212,GO:0010477,GO:0014070,GO:0030838,GO:0031669,GO:0032496,GO:0032868,GO:0033627,GO:0034698,GO:0042493,GO:…	extracellular space|negative regulation of endothelial cell apoptotic process|cellular response to amyloid-beta|positive regulation of ERK1 and ERK2 cascade|membrane|integral component of membrane|cell adhesion|protein binding|cell-cell adhesion|cell surface|viral entry into host cell|focal adhesion|regulation of immune response|plasma membrane|integral component of plasma membrane|integrin bindi…	path:hsa04064,path:hsa04514,path:hsa04650,path:hsa04668,path:hsa04670,path:hsa04933,path:hsa05143,path:hsa05144,path:hsa05150,path:hsa05164,path:hsa05166,path:hsa05167,path:hsa05169,path:hsa05323,path:hsa05416,path:hsa05418	NF-kappa B signaling pathway|Cell adhesion molecules (CAMs)|Natural killer cell mediated cytotoxicity|TNF signaling pathway|Leukocyte transendothelial migration|AGE-RAGE signaling pathway in diabetic complications|African trypanosomiasis|Malaria|Staphylococcus aureus infection|Influenza A|Human T-cell leukemia virus 1 infection|Kaposi sarcoma-associated herpesvirus infection|Epstein-Barr virus in…
SLC16A3	7.07263e-123	0.848802	0.933	0.691	2.58865e-118	1.801	Up	ENSG00000141526	protein_coding	solute carrier family 16 member 3 [Source:HGNC Symbol;Acc:HGNC:10924]	--	GO:0016020,GO:0016021,GO:0055085,GO:0005887,GO:0008028,GO:0015129,GO:0015718,GO:0035873,GO:0003723,GO:0005886,GO:0031965,GO:0015293,GO:0005515,GO:0050900,GO:0006090,GO:0035879,GO:0098688,GO:0099061	membrane|integral component of membrane|transmembrane transport|integral component of plasma membrane|monocarboxylic acid transmembrane transporter activity|lactate transmembrane transporter activity|monocarboxylic acid transport|lactate transmembrane transport|RNA binding|plasma membrane|nuclear membrane|symporter activity|protein binding|leukocyte migration|pyruvate metabolic process|plasma mem…	path:hsa05230	Central carbon metabolism in cancer
PARP14	7.66649e-123	-0.92461	0.552	0.809	2.80601e-118	0.526823	Down	ENSG00000173193	protein_coding	poly(ADP-ribose) polymerase family member 14 [Source:HGNC Symbol;Acc:HGNC:29232]	--	GO:0005634,GO:0005737,GO:0016020,GO:0016740,GO:0005829,GO:0016757,GO:0003950,GO:0002376,GO:0045087,GO:0005515,GO:0019899,GO:0010629,GO:0042532,GO:0042531,GO:1990404,GO:0060336,GO:0006471,GO:0140289,GO:1902216	nucleus|cytoplasm|membrane|transferase activity|cytosol|transferase activity, transferring glycosyl groups|NAD+ ADP-ribosyltransferase activity|immune system process|innate immune response|protein binding|enzyme binding|negative regulation of gene expression|negative regulation of tyrosine phosphorylation of STAT protein|positive regulation of tyrosine phosphorylation of STAT protein|protein ADP-…	--	--
AXL	8.39289e-123	-0.965215	0.509	0.784	3.07188e-118	0.512202	Down	ENSG00000167601	protein_coding	AXL receptor tyrosine kinase [Source:HGNC Symbol;Acc:HGNC:905]	--	GO:0016020,GO:0016021,GO:0000166,GO:0004672,GO:0005524,GO:0016301,GO:0016740,GO:0006468,GO:0016310,GO:0004713,GO:0004714,GO:0018108,GO:0005615,GO:0005886,GO:0005515,GO:0030154,GO:0009986,GO:0002376,GO:0045087,GO:0005887,GO:0007169,GO:0043235,GO:0070062,GO:0007399,GO:0043066,GO:0071222,GO:0016477,GO:0016032,GO:0007165,GO:0032689,GO:0006909,GO:0048010,GO:0001786,GO:0001618,GO:0046718,GO:0097028,GO:…	membrane|integral component of membrane|nucleotide binding|protein kinase activity|ATP binding|kinase activity|transferase activity|protein phosphorylation|phosphorylation|protein tyrosine kinase activity|transmembrane receptor protein tyrosine kinase activity|peptidyl-tyrosine phosphorylation|extracellular space|plasma membrane|protein binding|cell differentiation|cell surface|immune system proc…	path:hsa01521	EGFR tyrosine kinase inhibitor resistance
CLEC9A	1.06999e-122	-0.90105	0.18	0.588	3.91628e-118	0.535497	Down	ENSG00000197992	protein_coding	C-type lectin domain containing 9A [Source:HGNC Symbol;Acc:HGNC:26705]	--	GO:0016020,GO:0016021,GO:0030246,GO:0009986,GO:0006897,GO:0006898,GO:0050715	membrane|integral component of membrane|carbohydrate binding|cell surface|endocytosis|receptor-mediated endocytosis|positive regulation of cytokine secretion	--	--
EPB41L2	1.33764e-122	-0.737077	0.979	0.989	4.89588e-118	0.599954	Down	ENSG00000079819	protein_coding	erythrocyte membrane protein band 4.1 like 2 [Source:HGNC Symbol;Acc:HGNC:3379]	--	GO:0003779,GO:0005198,GO:0005856,GO:0005737,GO:0016020,GO:0005634,GO:0005654,GO:0005886,GO:0051301,GO:0030054,GO:0008092,GO:0007049,GO:0005925,GO:0030866,GO:0005515,GO:0005829,GO:0070062,GO:0031032,GO:0008180,GO:0005938,GO:0099738,GO:0008091,GO:1904778,GO:0030507,GO:0042731	actin binding|structural molecule activity|cytoskeleton|cytoplasm|membrane|nucleus|nucleoplasm|plasma membrane|cell division|cell junction|cytoskeletal protein binding|cell cycle|focal adhesion|cortical actin cytoskeleton organization|protein binding|cytosol|extracellular exosome|actomyosin structure organization|COP9 signalosome|cell cortex|cell cortex region|spectrin|positive regulation of prot…	--	--
PTPRJ	2.97836e-122	-0.987591	0.852	0.961	1.09011e-117	0.504319	Down	ENSG00000149177	protein_coding	protein tyrosine phosphatase receptor type J [Source:HGNC Symbol;Acc:HGNC:9673]	--	GO:0043410,GO:0032760,GO:0016020,GO:0016021,GO:0016787,GO:0005886,GO:0004721,GO:0006470,GO:0042995,GO:0005515,GO:0004725,GO:0016311,GO:0016791,GO:0030054,GO:0009986,GO:0050852,GO:0070062,GO:0019901,GO:0008285,GO:0032587,GO:0035335,GO:0030155,GO:0043312,GO:0035579,GO:0005887,GO:0045785,GO:0030308,GO:0043116,GO:0048008,GO:0005911,GO:0008013,GO:0045295,GO:0070097,GO:0051897,GO:0010642,GO:0051898,GO:…	positive regulation of MAPK cascade|positive regulation of tumor necrosis factor production|membrane|integral component of membrane|hydrolase activity|plasma membrane|phosphoprotein phosphatase activity|protein dephosphorylation|cell projection|protein binding|protein tyrosine phosphatase activity|dephosphorylation|phosphatase activity|cell junction|cell surface|T cell receptor signaling pathway|…	path:hsa04520	Adherens junction
PIAS1	7.39824e-122	-0.819068	0.832	0.931	2.70783e-117	0.566808	Down	ENSG00000033800	protein_coding	protein inhibitor of activated STAT 1 [Source:HGNC Symbol;Acc:HGNC:2752]	zf-MIZ	GO:0005634,GO:0016607,GO:0008270,GO:0046872,GO:0016740,GO:0003677,GO:0005515,GO:0003713,GO:0045893,GO:0006357,GO:0003712,GO:0005654,GO:0016925,GO:0016605,GO:0042127,GO:0019899,GO:0003714,GO:0019789,GO:0030521,GO:0007259,GO:0060334,GO:0050681,GO:0032436,GO:0001085,GO:0061665,GO:0033235,GO:0008022,GO:0008134,GO:0019904,GO:0031625,GO:0000082,GO:0000122,GO:0007283,GO:0008542,GO:0043066,GO:0045444,GO:…	nucleus|nuclear speck|zinc ion binding|metal ion binding|transferase activity|DNA binding|protein binding|transcription coactivator activity|positive regulation of transcription, DNA-templated|regulation of transcription by RNA polymerase II|transcription coregulator activity|nucleoplasm|protein sumoylation|PML body|regulation of cell population proliferation|enzyme binding|transcription corepres…	path:hsa04120,path:hsa04630,path:hsa05160	Ubiquitin mediated proteolysis|Jak-STAT signaling pathway|Hepatitis C
LINC02798	7.58674e-122	-1.16974	0.612	0.863	2.77682e-117	0.444501	Down	ENSG00000227082	lncRNA	long intergenic non-protein coding RNA 2798 [Source:HGNC Symbol;Acc:HGNC:54323]	--	--	--	--	--
LPIN2	8.29628e-122	-0.96407	0.683	0.857	3.03652e-117	0.512609	Down	ENSG00000101577	protein_coding	lipin 2 [Source:HGNC Symbol;Acc:HGNC:14450]	--	GO:0005634,GO:0005737,GO:0016020,GO:0005783,GO:0005789,GO:0016787,GO:0006629,GO:0005829,GO:0016311,GO:0006631,GO:0003713,GO:0045944,GO:0008195,GO:0009062,GO:0019432,GO:0032869,GO:0006656,GO:0006646	nucleus|cytoplasm|membrane|endoplasmic reticulum|endoplasmic reticulum membrane|hydrolase activity|lipid metabolic process|cytosol|dephosphorylation|fatty acid metabolic process|transcription coactivator activity|positive regulation of transcription by RNA polymerase II|phosphatidate phosphatase activity|fatty acid catabolic process|triglyceride biosynthetic process|cellular response to insulin s…	path:hsa00561,path:hsa00564	Glycerolipid metabolism|Glycerophospholipid metabolism
FAM149A	1.31619e-121	-1.05841	0.545	0.819	4.81739e-117	0.480161	Down	ENSG00000109794	protein_coding	family with sequence similarity 149 member A [Source:HGNC Symbol;Acc:HGNC:24527]	--	--	--	--	--
PPIF	1.89143e-121	0.762808	0.678	0.223	6.92281e-117	1.69679	Up	ENSG00000108179	protein_coding	peptidylprolyl isomerase F [Source:HGNC Symbol;Acc:HGNC:9259]	--	GO:0016853,GO:0003755,GO:0000413,GO:0006457,GO:0043066,GO:0005739,GO:0005759,GO:0016018,GO:0042277,GO:0002931,GO:0006979,GO:0008637,GO:0010849,GO:0010939,GO:0032780,GO:0042981,GO:0046902,GO:0070266,GO:0070301,GO:0071243,GO:0071277,GO:0090200,GO:0090324,GO:1902445,GO:2000276,GO:0005743,GO:0005515,GO:0006915,GO:0051082,GO:0042026,GO:0016020,GO:0012501,GO:2001243,GO:0090201,GO:0005753,GO:0005757,GO:…	isomerase activity|peptidyl-prolyl cis-trans isomerase activity|protein peptidyl-prolyl isomerization|protein folding|negative regulation of apoptotic process|mitochondrion|mitochondrial matrix|cyclosporin A binding|peptide binding|response to ischemia|response to oxidative stress|apoptotic mitochondrial changes|regulation of proton-transporting ATPase activity, rotational mechanism|regulation of…	path:hsa04020,path:hsa04022,path:hsa05012,path:hsa05016,path:hsa05145	Calcium signaling pathway|cGMP-PKG signaling pathway|Parkinson disease|Huntington disease|Toxoplasmosis
MRC1	2.42116e-121	-1.38126	0.258	0.654	8.86168e-117	0.383884	Down	ENSG00000260314	protein_coding	mannose receptor C-type 1 [Source:HGNC Symbol;Acc:HGNC:7228]	--	GO:0016020,GO:0016021,GO:0030246,GO:0005886,GO:0046718,GO:0005768,GO:0006897,GO:0010008,GO:0004888,GO:0016032,GO:0005887,GO:0005515,GO:0001618,GO:0006898,GO:0005537,GO:0038024,GO:0071222,GO:0071346,GO:0071353,GO:0009986	membrane|integral component of membrane|carbohydrate binding|plasma membrane|viral entry into host cell|endosome|endocytosis|endosome membrane|transmembrane signaling receptor activity|viral process|integral component of plasma membrane|protein binding|virus receptor activity|receptor-mediated endocytosis|mannose binding|cargo receptor activity|cellular response to lipopolysaccharide|cellular res…	path:hsa04145,path:hsa05152	Phagosome|Tuberculosis
KIF26B	2.84321e-121	-0.977684	0.106	0.509	1.04064e-116	0.507794	Down	ENSG00000162849	protein_coding	kinesin family member 26B [Source:HGNC Symbol;Acc:HGNC:25484]	--	GO:0000166,GO:0005524,GO:0003774,GO:0003777,GO:0008017,GO:0007018,GO:0005737,GO:0005856,GO:0007275,GO:0005874,GO:0005871,GO:0008574,GO:0022409,GO:0030010,GO:0072092	nucleotide binding|ATP binding|motor activity|microtubule motor activity|microtubule binding|microtubule-based movement|cytoplasm|cytoskeleton|multicellular organism development|microtubule|kinesin complex|ATP-dependent microtubule motor activity, plus-end-directed|positive regulation of cell-cell adhesion|establishment of cell polarity|ureteric bud invasion	--	--
DUSP6	5.79961e-121	1.49671	0.71	0.329	2.12271e-116	2.82199	Up	ENSG00000139318	protein_coding	dual specificity phosphatase 6 [Source:HGNC Symbol;Acc:HGNC:3072]	--	GO:0005737,GO:0016787,GO:0004721,GO:0006470,GO:0016311,GO:0035335,GO:0016791,GO:0008138,GO:0017017,GO:0000188,GO:0004725,GO:0001933,GO:0010033,GO:0010942,GO:0014070,GO:0030154,GO:0042493,GO:0060420,GO:0070373,GO:0070848,GO:0005829,GO:0005654,GO:0000165,GO:0043065,GO:0000187,GO:0051409	cytoplasm|hydrolase activity|phosphoprotein phosphatase activity|protein dephosphorylation|dephosphorylation|peptidyl-tyrosine dephosphorylation|phosphatase activity|protein tyrosine/serine/threonine phosphatase activity|MAP kinase tyrosine/serine/threonine phosphatase activity|inactivation of MAPK activity|protein tyrosine phosphatase activity|negative regulation of protein phosphorylation|respo…	path:hsa04010,path:hsa05202,path:hsa05221	MAPK signaling pathway|Transcriptional misregulation in cancer|Acute myeloid leukemia
ADCY7	2.54577e-120	-0.801958	0.372	0.717	9.31776e-116	0.57357	Down	ENSG00000121281	protein_coding	adenylate cyclase 7 [Source:HGNC Symbol;Acc:HGNC:238]	--	GO:0016020,GO:0016021,GO:0046872,GO:0000166,GO:0005524,GO:0035556,GO:0016829,GO:0005886,GO:0004016,GO:0016849,GO:0006171,GO:0009190,GO:0005887,GO:0007186,GO:0007193,GO:0007189,GO:1900016,GO:0003091,GO:0007190,GO:0034199,GO:0071377,GO:0002819,GO:0071285,GO:0071361,GO:0060135	membrane|integral component of membrane|metal ion binding|nucleotide binding|ATP binding|intracellular signal transduction|lyase activity|plasma membrane|adenylate cyclase activity|phosphorus-oxygen lyase activity|cAMP biosynthetic process|cyclic nucleotide biosynthetic process|integral component of plasma membrane|G protein-coupled receptor signaling pathway|adenylate cyclase-inhibiting G protei…	path:hsa00230,path:hsa01522,path:hsa04015,path:hsa04020,path:hsa04022,path:hsa04024,path:hsa04062,path:hsa04072,path:hsa04114,path:hsa04211,path:hsa04213,path:hsa04261,path:hsa04270,path:hsa04371,path:hsa04540,path:hsa04611,path:hsa04713,path:hsa04714,path:hsa04723,path:hsa04724,path:hsa04725,path:hsa04727,path:hsa04750,path:hsa04911,path:hsa04912,path:hsa04913,path:hsa04914,path:hsa04915,path:hs…	Purine metabolism|Endocrine resistance|Rap1 signaling pathway|Calcium signaling pathway|cGMP-PKG signaling pathway|cAMP signaling pathway|Chemokine signaling pathway|Phospholipase D signaling pathway|Oocyte meiosis|Longevity regulating pathway|Longevity regulating pathway - multiple species|Adrenergic signaling in cardiomyocytes|Vascular smooth muscle contraction|Apelin signaling pathway|Gap junc…
FPR1	3.04173e-120	0.962724	0.964	0.8	1.1133e-115	1.94899	Up	ENSG00000171051	protein_coding	formyl peptide receptor 1 [Source:HGNC Symbol;Acc:HGNC:3826]	--	GO:0005737,GO:0005886,GO:0016020,GO:0016021,GO:0004930,GO:0007186,GO:0005515,GO:0007165,GO:0004982,GO:0006935,GO:0006954,GO:0043312,GO:0001664,GO:0030667,GO:0019221,GO:0007204,GO:0035577,GO:0101003,GO:0007188,GO:0007200,GO:0002430,GO:0007263,GO:0000187,GO:0005124,GO:0050786	cytoplasm|plasma membrane|membrane|integral component of membrane|G protein-coupled receptor activity|G protein-coupled receptor signaling pathway|protein binding|signal transduction|N-formyl peptide receptor activity|chemotaxis|inflammatory response|neutrophil degranulation|G protein-coupled receptor binding|secretory granule membrane|cytokine-mediated signaling pathway|positive regulation of cy…	path:hsa04015,path:hsa04080,path:hsa05150	Rap1 signaling pathway|Neuroactive ligand-receptor interaction|Staphylococcus aureus infection
SLC43A3	4.8125e-120	0.670028	0.62	0.17	1.76142e-115	1.5911	Up	ENSG00000134802	protein_coding	solute carrier family 43 member 3 [Source:HGNC Symbol;Acc:HGNC:17466]	--	GO:0016020,GO:0016021,GO:0055085,GO:0005887,GO:0003674,GO:0008150,GO:0005575	membrane|integral component of membrane|transmembrane transport|integral component of plasma membrane|molecular_function|biological_process|cellular_component	--	--
RGS2	6.1904e-120	1.01314	0.723	0.234	2.26575e-115	2.01829	Up	ENSG00000116741	protein_coding	regulator of G protein signaling 2 [Source:HGNC Symbol;Acc:HGNC:9998]	--	GO:0010614,GO:0060452,GO:0043407,GO:0005634,GO:0005737,GO:0016020,GO:0005829,GO:0005739,GO:0005886,GO:0005096,GO:0043547,GO:0005515,GO:0007049,GO:0048487,GO:0001975,GO:0007283,GO:0007420,GO:0010519,GO:0010976,GO:0017148,GO:0030728,GO:0043951,GO:0045471,GO:0045744,GO:0050873,GO:0055119,GO:0060087,GO:0060135,GO:0061052,GO:0140194,GO:1900924,GO:0009898,GO:0043005,GO:0005730,GO:0006417,GO:0007186,GO:…	negative regulation of cardiac muscle hypertrophy|positive regulation of cardiac muscle contraction|negative regulation of MAP kinase activity|nucleus|cytoplasm|membrane|cytosol|mitochondrion|plasma membrane|GTPase activator activity|positive regulation of GTPase activity|protein binding|cell cycle|beta-tubulin binding|response to amphetamine|spermatogenesis|brain development|negative regulation …	path:hsa04022,path:hsa04740,path:hsa04921	cGMP-PKG signaling pathway|Olfactory transduction|Oxytocin signaling pathway
TREM1	1.17488e-119	0.757222	0.559	0.125	4.30019e-115	1.69023	Up	ENSG00000124731	protein_coding	triggering receptor expressed on myeloid cells 1 [Source:HGNC Symbol;Acc:HGNC:17760]	--	GO:0038023,GO:0002526,GO:0016020,GO:0016021,GO:0005886,GO:0005576,GO:0050776,GO:0050900,GO:0045087,GO:0097110,GO:0035556,GO:0006959	signaling receptor activity|acute inflammatory response|membrane|integral component of membrane|plasma membrane|extracellular region|regulation of immune response|leukocyte migration|innate immune response|scaffold protein binding|intracellular signal transduction|humoral immune response	--	--
AL353138.1	1.19398e-119	-0.9943	0.046	0.428	4.37009e-115	0.501979	Down	ENSG00000286811	lncRNA	hCG1647289, partial	--	--	--	--	--
TGIF1	2.14176e-119	0.776314	0.591	0.154	7.83906e-115	1.71275	Up	ENSG00000177426	protein_coding	TGFB induced factor homeobox 1 [Source:HGNC Symbol;Acc:HGNC:11776]	Homeobox	GO:0005634,GO:0005654,GO:0006355,GO:0003677,GO:0005515,GO:0000981,GO:0000790,GO:0000978,GO:0001227,GO:0000122,GO:0007275,GO:0003714,GO:0003700,GO:0070410,GO:0010629,GO:0042493,GO:0071363	nucleus|nucleoplasm|regulation of transcription, DNA-templated|DNA binding|protein binding|DNA-binding transcription factor activity, RNA polymerase II-specific|nuclear chromatin|RNA polymerase II proximal promoter sequence-specific DNA binding|DNA-binding transcription repressor activity, RNA polymerase II-specific|negative regulation of transcription by RNA polymerase II|multicellular organism …	path:hsa04350	TGF-beta signaling pathway
ZBTB16	5.59769e-119	-1.06565	0.124	0.533	2.04881e-114	0.477756	Down	ENSG00000109906	protein_coding	zinc finger and BTB domain containing 16 [Source:HGNC Symbol;Acc:HGNC:12930]	ZBTB	GO:0003676,GO:0005634,GO:0016607,GO:0046872,GO:0016567,GO:0003677,GO:0042803,GO:0005515,GO:0006915,GO:0003690,GO:0003700,GO:0008022,GO:0019904,GO:0001501,GO:0001823,GO:0006355,GO:0007417,GO:0008285,GO:0009880,GO:0009952,GO:0030097,GO:0034504,GO:0035116,GO:0035136,GO:0035137,GO:0042733,GO:0043065,GO:0045638,GO:0048133,GO:0051138,GO:0005829,GO:0005886,GO:0051216,GO:0045893,GO:0042802,GO:0043565,GO:…	nucleic acid binding|nucleus|nuclear speck|metal ion binding|protein ubiquitination|DNA binding|protein homodimerization activity|protein binding|apoptotic process|double-stranded DNA binding|DNA-binding transcription factor activity|protein C-terminus binding|protein domain specific binding|skeletal system development|mesonephros development|regulation of transcription, DNA-templated|central ner…	path:hsa05200,path:hsa05202,path:hsa05221	Pathways in cancer|Transcriptional misregulation in cancer|Acute myeloid leukemia
SALL1	5.94647e-119	-0.758728	0.162	0.573	2.17647e-114	0.591017	Down	ENSG00000103449	protein_coding	spalt like transcription factor 1 [Source:HGNC Symbol;Acc:HGNC:10524]	zf-C2H2	GO:0003676,GO:0005634,GO:0005737,GO:0046872,GO:0003677,GO:0003700,GO:0001822,GO:0030177,GO:0045893,GO:0006355,GO:0005515,GO:0000122,GO:0000981,GO:0045944,GO:0005654,GO:0007507,GO:0045892,GO:0008013,GO:0042733,GO:0035019,GO:0042473,GO:0000792,GO:0060173,GO:0001657,GO:0021983,GO:0030325,GO:0001658,GO:0048566,GO:0003337,GO:0008406,GO:0003281,GO:0010369,GO:0021889,GO:0072073,GO:0000978,GO:0001227,GO:…	nucleic acid binding|nucleus|cytoplasm|metal ion binding|DNA binding|DNA-binding transcription factor activity|kidney development|positive regulation of Wnt signaling pathway|positive regulation of transcription, DNA-templated|regulation of transcription, DNA-templated|protein binding|negative regulation of transcription by RNA polymerase II|DNA-binding transcription factor activity, RNA polymera…	--	--
VPS8	6.11613e-119	-0.916744	0.437	0.76	2.23856e-114	0.529703	Down	ENSG00000156931	protein_coding	VPS8 subunit of CORVET complex [Source:HGNC Symbol;Acc:HGNC:29122]	--	GO:0015031,GO:0046872,GO:0005515,GO:0005768,GO:0005769,GO:0034058,GO:0033263	protein transport|metal ion binding|protein binding|endosome|early endosome|endosomal vesicle fusion|CORVET complex	--	--
DDIT3	8.2399e-119	0.844079	0.654	0.2	3.01589e-114	1.79512	Up	ENSG00000175197	protein_coding	DNA damage inducible transcript 3 [Source:HGNC Symbol;Acc:HGNC:2726]	TF_bZIP	GO:0043433,GO:0045944,GO:0090090,GO:0051898,GO:0005634,GO:0005737,GO:0006355,GO:0003677,GO:0003700,GO:0005515,GO:0007049,GO:0006915,GO:0016055,GO:0045893,GO:0001228,GO:0000978,GO:0000122,GO:0000981,GO:0000790,GO:0008134,GO:0006986,GO:0005654,GO:0007050,GO:0120163,GO:0045892,GO:0003714,GO:0046982,GO:0043161,GO:2001244,GO:0005829,GO:0010506,GO:0034976,GO:0070059,GO:0042803,GO:0008140,GO:0036500,GO:…	negative regulation of DNA-binding transcription factor activity|positive regulation of transcription by RNA polymerase II|negative regulation of canonical Wnt signaling pathway|negative regulation of protein kinase B signaling|nucleus|cytoplasm|regulation of transcription, DNA-templated|DNA binding|DNA-binding transcription factor activity|protein binding|cell cycle|apoptotic process|Wnt signali…	path:hsa04010,path:hsa04141,path:hsa04210,path:hsa04932,path:hsa05202	MAPK signaling pathway|Protein processing in endoplasmic reticulum|Apoptosis|Non-alcoholic fatty liver disease (NAFLD)|Transcriptional misregulation in cancer
ATP8B4	8.34461e-119	-0.700831	0.891	0.978	3.05421e-114	0.615218	Down	ENSG00000104043	protein_coding	ATPase phospholipid transporting 8B4 (putative) [Source:HGNC Symbol;Acc:HGNC:13536]	--	GO:0016021,GO:0005524,GO:0000287,GO:0015914,GO:0140326,GO:0016020,GO:0046872,GO:0000166,GO:0005794,GO:0005886,GO:0006869,GO:0007030,GO:0043312,GO:0035579,GO:0070821,GO:0045332	integral component of membrane|ATP binding|magnesium ion binding|phospholipid transport|ATPase-coupled intramembrane lipid transporter activity|membrane|metal ion binding|nucleotide binding|Golgi apparatus|plasma membrane|lipid transport|Golgi organization|neutrophil degranulation|specific granule membrane|tertiary granule membrane|phospholipid translocation	--	--
GARS-DT	1.18278e-118	-0.859532	0.306	0.673	4.3291e-114	0.551131	Down	ENSG00000196295	lncRNA	hypothetical gene supported by BC016976	--	GO:0003677,GO:0005634,GO:0046872	DNA binding|nucleus|metal ion binding	--	--
BBS9	1.35733e-118	-1.13297	0.206	0.592	4.96797e-114	0.455977	Down	ENSG00000122507	protein_coding	Bardet-Biedl syndrome 9 [Source:HGNC Symbol;Acc:HGNC:30000]	--	GO:0034464,GO:0003674,GO:0005737,GO:0016020,GO:0015031,GO:0005886,GO:0005856,GO:0042995,GO:0005515,GO:0050896,GO:0005815,GO:0005929,GO:0005829,GO:0030030,GO:0060271,GO:0007601,GO:0060170,GO:0035869,GO:0061512,GO:0034451,GO:0045444,GO:0000242	BBSome|molecular_function|cytoplasm|membrane|protein transport|plasma membrane|cytoskeleton|cell projection|protein binding|response to stimulus|microtubule organizing center|cilium|cytosol|cell projection organization|cilium assembly|visual perception|ciliary membrane|ciliary transition zone|protein localization to cilium|centriolar satellite|fat cell differentiation|pericentriolar material	--	--
LRRK2	1.57089e-118	-1.03103	0.208	0.596	5.7496e-114	0.48936	Down	ENSG00000188906	protein_coding	leucine rich repeat kinase 2 [Source:HGNC Symbol;Acc:HGNC:18618]	--	GO:0005515,GO:0001934,GO:0005737,GO:0016020,GO:0043231,GO:0005634,GO:0000166,GO:0004672,GO:0004674,GO:0005524,GO:0016301,GO:0016740,GO:0006468,GO:0016310,GO:0005783,GO:0005789,GO:0016787,GO:0005743,GO:0005525,GO:0005794,GO:0005739,GO:0005759,GO:0005615,GO:0042803,GO:0043547,GO:0042995,GO:0000139,GO:0000287,GO:0030054,GO:0031410,GO:0045202,GO:0005741,GO:0006914,GO:0030154,GO:0005096,GO:0005764,GO:…	protein binding|positive regulation of protein phosphorylation|cytoplasm|membrane|intracellular membrane-bounded organelle|nucleus|nucleotide binding|protein kinase activity|protein serine/threonine kinase activity|ATP binding|kinase activity|transferase activity|protein phosphorylation|phosphorylation|endoplasmic reticulum|endoplasmic reticulum membrane|hydrolase activity|mitochondrial inner mem…	path:hsa05012	Parkinson disease
MTHFD1L	2.10963e-118	-0.928762	0.829	0.92	7.72144e-114	0.525309	Down	ENSG00000120254	protein_coding	methylenetetrahydrofolate dehydrogenase (NADP+ dependent) 1 like [Source:HGNC Symbol;Acc:HGNC:21055]	--	GO:0016020,GO:0000166,GO:0005524,GO:0055114,GO:0005739,GO:0006730,GO:0016874,GO:0035999,GO:0004488,GO:0004329,GO:0005737,GO:0005759,GO:0042803,GO:0001843,GO:0046655,GO:0009113,GO:0009257,GO:0048702,GO:0048703,GO:0006760,GO:0015942	membrane|nucleotide binding|ATP binding|oxidation-reduction process|mitochondrion|one-carbon metabolic process|ligase activity|tetrahydrofolate interconversion|methylenetetrahydrofolate dehydrogenase (NADP+) activity|formate-tetrahydrofolate ligase activity|cytoplasm|mitochondrial matrix|protein homodimerization activity|neural tube closure|folic acid metabolic process|purine nucleobase biosynthe…	path:hsa00670	One carbon pool by folate
AL136987.1	2.362e-118	0.878965	0.463	0.059	8.64514e-114	1.83906	Up	ENSG00000236069	lncRNA	novel transcript	--	--	--	--	--
RBKS	3.1277e-118	0.932421	0.566	0.133	1.14477e-113	1.90848	Up	ENSG00000171174	protein_coding	ribokinase [Source:HGNC Symbol;Acc:HGNC:30325]	--	GO:0005634,GO:0005737,GO:0046872,GO:0000166,GO:0005524,GO:0016301,GO:0016740,GO:0016310,GO:0016773,GO:0005515,GO:0005975,GO:0005829,GO:0006098,GO:0046835,GO:0004747,GO:0006014,GO:0019303	nucleus|cytoplasm|metal ion binding|nucleotide binding|ATP binding|kinase activity|transferase activity|phosphorylation|phosphotransferase activity, alcohol group as acceptor|protein binding|carbohydrate metabolic process|cytosol|pentose-phosphate shunt|carbohydrate phosphorylation|ribokinase activity|D-ribose metabolic process|D-ribose catabolic process	path:hsa00030	Pentose phosphate pathway
ZNF518A	3.18025e-118	-0.811508	0.261	0.649	1.164e-113	0.569786	Down	ENSG00000177853	protein_coding	zinc finger protein 518A [Source:HGNC Symbol;Acc:HGNC:29009]	--	GO:0003676,GO:0005634,GO:0046872,GO:0003677	nucleic acid binding|nucleus|metal ion binding|DNA binding	--	--
JAZF1	3.5796e-118	-1.01474	0.844	0.927	1.31017e-113	0.494917	Down	ENSG00000153814	protein_coding	JAZF zinc finger 1 [Source:HGNC Symbol;Acc:HGNC:28917]	--	GO:0003676,GO:0005634,GO:0005829,GO:0001650,GO:0046872,GO:0006629,GO:0005515,GO:0000981,GO:0000122,GO:0003714,GO:0017053	nucleic acid binding|nucleus|cytosol|fibrillar center|metal ion binding|lipid metabolic process|protein binding|DNA-binding transcription factor activity, RNA polymerase II-specific|negative regulation of transcription by RNA polymerase II|transcription corepressor activity|transcriptional repressor complex	--	--
NFATC2	3.92179e-118	-0.882543	0.631	0.871	1.43541e-113	0.54241	Down	ENSG00000101096	protein_coding	nuclear factor of activated T cells 2 [Source:HGNC Symbol;Acc:HGNC:7776]	RHD	GO:1905064,GO:0005634,GO:0005737,GO:0005829,GO:0005654,GO:0006355,GO:0003677,GO:0003700,GO:0005515,GO:0006974,GO:0038095,GO:0044798,GO:0000978,GO:0045944,GO:0000981,GO:0000790,GO:0008134,GO:0005667,GO:0016477,GO:0019902,GO:0003682,GO:0050853,GO:0045893,GO:0042493,GO:0001816,GO:0033173,GO:0045589,GO:0030890,GO:0000976,GO:0001227,GO:0001228,GO:0043565,GO:0044212,GO:0000122,GO:0010628,GO:0014904,GO:…	negative regulation of vascular smooth muscle cell differentiation|nucleus|cytoplasm|cytosol|nucleoplasm|regulation of transcription, DNA-templated|DNA binding|DNA-binding transcription factor activity|protein binding|cellular response to DNA damage stimulus|Fc-epsilon receptor signaling pathway|nuclear transcription factor complex|RNA polymerase II proximal promoter sequence-specific DNA binding…	path:hsa04022,path:hsa04218,path:hsa04310,path:hsa04360,path:hsa04370,path:hsa04380,path:hsa04625,path:hsa04650,path:hsa04658,path:hsa04659,path:hsa04660,path:hsa04662,path:hsa04921,path:hsa05161,path:hsa05163,path:hsa05166,path:hsa05167,path:hsa05170	cGMP-PKG signaling pathway|Cellular senescence|Wnt signaling pathway|Axon guidance|VEGF signaling pathway|Osteoclast differentiation|C-type lectin receptor signaling pathway|Natural killer cell mediated cytotoxicity|Th1 and Th2 cell differentiation|Th17 cell differentiation|T cell receptor signaling pathway|B cell receptor signaling pathway|Oxytocin signaling pathway|Hepatitis B|Human cytomegalov…
SENP6	6.32772e-118	-0.818958	0.723	0.879	2.31601e-113	0.566851	Down	ENSG00000112701	protein_coding	SUMO specific peptidase 6 [Source:HGNC Symbol;Acc:HGNC:20944]	--	GO:0005634,GO:0005829,GO:0005654,GO:0016787,GO:0008233,GO:0008234,GO:0006508,GO:0005737,GO:0016926,GO:0005515,GO:0016925,GO:0090169,GO:0090234,GO:0070139,GO:0070646	nucleus|cytosol|nucleoplasm|hydrolase activity|peptidase activity|cysteine-type peptidase activity|proteolysis|cytoplasm|protein desumoylation|protein binding|protein sumoylation|regulation of spindle assembly|regulation of kinetochore assembly|SUMO-specific endopeptidase activity|protein modification by small protein removal	--	--
WWOX	7.37098e-118	-1.52707	0.488	0.788	2.69785e-113	0.346982	Down	ENSG00000186153	protein_coding	WW domain containing oxidoreductase [Source:HGNC Symbol;Acc:HGNC:12799]	--	GO:0045944,GO:0005634,GO:0005737,GO:0005794,GO:0005829,GO:0016491,GO:0055114,GO:0005739,GO:0008202,GO:0005515,GO:0048037,GO:0006915,GO:0016055,GO:0030178,GO:0005886,GO:0003713,GO:0090575,GO:0019899,GO:0071560,GO:0046983,GO:0000122,GO:2001238,GO:0050662,GO:0005902,GO:0048705,GO:0001649,GO:0072332,GO:0097191,GO:2001241	positive regulation of transcription by RNA polymerase II|nucleus|cytoplasm|Golgi apparatus|cytosol|oxidoreductase activity|oxidation-reduction process|mitochondrion|steroid metabolic process|protein binding|cofactor binding|apoptotic process|Wnt signaling pathway|negative regulation of Wnt signaling pathway|plasma membrane|transcription coactivator activity|RNA polymerase II transcription factor…	--	--
DSE	7.90185e-118	1.29052	0.88	0.602	2.89216e-113	2.44616	Up	ENSG00000111817	protein_coding	dermatan sulfate epimerase [Source:HGNC Symbol;Acc:HGNC:21144]	--	GO:0016020,GO:0016021,GO:0016853,GO:0005829,GO:0005654,GO:0000139,GO:0030208,GO:0005783,GO:0005794,GO:0015012,GO:0030206,GO:0047757	membrane|integral component of membrane|isomerase activity|cytosol|nucleoplasm|Golgi membrane|dermatan sulfate biosynthetic process|endoplasmic reticulum|Golgi apparatus|heparan sulfate proteoglycan biosynthetic process|chondroitin sulfate biosynthetic process|chondroitin-glucuronate 5-epimerase activity	path:hsa00532	Glycosaminoglycan biosynthesis - chondroitin sulfate / dermatan sulfate
SMYD3	8.32064e-118	-1.36706	0.51	0.791	3.04544e-113	0.38768	Down	ENSG00000185420	protein_coding	SET and MYND domain containing 3 [Source:HGNC Symbol;Acc:HGNC:15513]	--	GO:0005634,GO:0005737,GO:0046872,GO:0016740,GO:0005829,GO:0005654,GO:0008168,GO:0032259,GO:0006325,GO:0018024,GO:0034968,GO:0005515,GO:0000978,GO:0000993,GO:0001162,GO:0006334,GO:0006469,GO:0014904,GO:0033138,GO:0045184,GO:0045944,GO:0071549	nucleus|cytoplasm|metal ion binding|transferase activity|cytosol|nucleoplasm|methyltransferase activity|methylation|chromatin organization|histone-lysine N-methyltransferase activity|histone lysine methylation|protein binding|RNA polymerase II proximal promoter sequence-specific DNA binding|RNA polymerase II complex binding|RNA polymerase II intronic transcription regulatory region sequence-speci…	--	--
SP110	1.38653e-117	-0.933705	0.431	0.746	5.07485e-113	0.523512	Down	ENSG00000135899	protein_coding	SP110 nuclear body protein [Source:HGNC Symbol;Acc:HGNC:5401]	SAND	GO:0005634,GO:0046872,GO:0003677,GO:0006357,GO:0000981,GO:0016032,GO:0005515	nucleus|metal ion binding|DNA binding|regulation of transcription by RNA polymerase II|DNA-binding transcription factor activity, RNA polymerase II-specific|viral process|protein binding	--	--
PRAM1	2.01643e-117	-0.791347	0.2	0.59	7.38035e-113	0.577805	Down	ENSG00000133246	protein_coding	PML-RARA regulated adaptor molecule 1 [Source:HGNC Symbol;Acc:HGNC:30091]	--	GO:0005515,GO:0008289,GO:0005886,GO:0019901,GO:0032991,GO:0007229,GO:0050852,GO:0072659,GO:0043313	protein binding|lipid binding|plasma membrane|protein kinase binding|protein-containing complex|integrin-mediated signaling pathway|T cell receptor signaling pathway|protein localization to plasma membrane|regulation of neutrophil degranulation	--	--
SLC39A11	3.27633e-117	-0.968077	0.448	0.757	1.19917e-112	0.511187	Down	ENSG00000133195	protein_coding	solute carrier family 39 member 11 [Source:HGNC Symbol;Acc:HGNC:14463]	--	GO:0005634,GO:0005737,GO:0016020,GO:0016021,GO:0055085,GO:0005794,GO:0006811,GO:0005886,GO:0046873,GO:0030001,GO:0005385,GO:0071577,GO:0006829	nucleus|cytoplasm|membrane|integral component of membrane|transmembrane transport|Golgi apparatus|ion transport|plasma membrane|metal ion transmembrane transporter activity|metal ion transport|zinc ion transmembrane transporter activity|zinc ion transmembrane transport|zinc ion transport	--	--
CARMIL1	5.05411e-117	-0.85721	0.26	0.673	1.84985e-112	0.552019	Down	ENSG00000079691	protein_coding	capping protein regulator and myosin 1 linker 1 [Source:HGNC Symbol;Acc:HGNC:21581]	--	GO:0030335,GO:0051638,GO:1902745,GO:2000813,GO:0030027,GO:0005737,GO:0016607,GO:0016020,GO:0005634,GO:0005829,GO:0005886,GO:0005856,GO:0042995,GO:0005515,GO:0031252,GO:0070062,GO:0031941,GO:0046415,GO:0031529,GO:0044877,GO:0030838,GO:0051496,GO:0007596,GO:0016477,GO:0007015,GO:0051639,GO:0044354,GO:0044351,GO:0030032	positive regulation of cell migration|barbed-end actin filament uncapping|positive regulation of lamellipodium organization|negative regulation of barbed-end actin filament capping|lamellipodium|cytoplasm|nuclear speck|membrane|nucleus|cytosol|plasma membrane|cytoskeleton|cell projection|protein binding|cell leading edge|extracellular exosome|filamentous actin|urate metabolic process|ruffle organ…	--	--
FEZ2	6.15588e-117	-0.844528	0.645	0.838	2.25311e-112	0.556893	Down	ENSG00000171055	protein_coding	fasciculation and elongation protein zeta 2 [Source:HGNC Symbol;Acc:HGNC:3660]	--	GO:0005515,GO:0005737,GO:0030424,GO:0007399,GO:0007165,GO:0007411,GO:1902902	protein binding|cytoplasm|axon|nervous system development|signal transduction|axon guidance|negative regulation of autophagosome assembly	--	--
EVI5	7.73246e-117	-0.874831	0.605	0.85	2.83016e-112	0.545318	Down	ENSG00000067208	protein_coding	ecotropic viral integration site 5 [Source:HGNC Symbol;Acc:HGNC:3501]	--	GO:0005634,GO:0005737,GO:0005794,GO:0043231,GO:0051301,GO:0005829,GO:0005096,GO:0005856,GO:0005515,GO:0007049,GO:0043087,GO:0005815,GO:0005819,GO:0017137,GO:0006886,GO:0090630,GO:0043547,GO:0042147	nucleus|cytoplasm|Golgi apparatus|intracellular membrane-bounded organelle|cell division|cytosol|GTPase activator activity|cytoskeleton|protein binding|cell cycle|regulation of GTPase activity|microtubule organizing center|spindle|Rab GTPase binding|intracellular protein transport|activation of GTPase activity|positive regulation of GTPase activity|retrograde transport, endosome to Golgi	--	--
CREM	3.31943e-116	0.940314	0.922	0.62	1.21495e-111	1.91895	Up	ENSG00000095794	protein_coding	cAMP responsive element modulator [Source:HGNC Symbol;Acc:HGNC:2352]	TF_bZIP	GO:0005634,GO:0006355,GO:0003677,GO:0003700,GO:0005515,GO:0005737,GO:0048511,GO:0007275,GO:0030154,GO:0007283,GO:0000981,GO:0000790,GO:0005667,GO:0001227,GO:0000122,GO:0007165,GO:0000977,GO:0008140,GO:0006006,GO:0006631,GO:0006687,GO:0042752,GO:0045944,GO:0048384	nucleus|regulation of transcription, DNA-templated|DNA binding|DNA-binding transcription factor activity|protein binding|cytoplasm|rhythmic process|multicellular organism development|cell differentiation|spermatogenesis|DNA-binding transcription factor activity, RNA polymerase II-specific|nuclear chromatin|transcription factor complex|DNA-binding transcription repressor activity, RNA polymerase I…	path:hsa04261,path:hsa05166	Adrenergic signaling in cardiomyocytes|Human T-cell leukemia virus 1 infection
UPP1	5.31251e-116	0.763444	0.653	0.231	1.94443e-111	1.69754	Up	ENSG00000183696	protein_coding	uridine phosphorylase 1 [Source:HGNC Symbol;Acc:HGNC:12576]	--	GO:0005634,GO:0009116,GO:0003824,GO:0016763,GO:0005737,GO:0016740,GO:0005654,GO:0016757,GO:0044206,GO:0004850,GO:0009166,GO:0005829,GO:0006139,GO:0043097,GO:0046135,GO:0006218,GO:0006220,GO:0042149,GO:0046108	nucleus|nucleoside metabolic process|catalytic activity|transferase activity, transferring pentosyl groups|cytoplasm|transferase activity|nucleoplasm|transferase activity, transferring glycosyl groups|UMP salvage|uridine phosphorylase activity|nucleotide catabolic process|cytosol|nucleobase-containing compound metabolic process|pyrimidine nucleoside salvage|pyrimidine nucleoside catabolic process…	path:hsa00240,path:hsa00983	Pyrimidine metabolism|Drug metabolism - other enzymes
SEMA4D	5.49755e-116	-0.843985	0.376	0.725	2.01216e-111	0.557102	Down	ENSG00000187764	protein_coding	semaphorin 4D [Source:HGNC Symbol;Acc:HGNC:10732]	--	GO:0005615,GO:0030335,GO:0045668,GO:0016020,GO:0016021,GO:0005886,GO:0007275,GO:0030154,GO:0030215,GO:0005887,GO:0007399,GO:0043547,GO:0005515,GO:0000122,GO:0001934,GO:0008360,GO:0005102,GO:0050731,GO:0006955,GO:0007155,GO:0004888,GO:0043066,GO:0007162,GO:0071526,GO:0045499,GO:0001755,GO:0048843,GO:0050919,GO:0014068,GO:0043931,GO:1900220,GO:0048814,GO:0050732,GO:0010693,GO:0031344,GO:0038023,GO:…	extracellular space|positive regulation of cell migration|negative regulation of osteoblast differentiation|membrane|integral component of membrane|plasma membrane|multicellular organism development|cell differentiation|semaphorin receptor binding|integral component of plasma membrane|nervous system development|positive regulation of GTPase activity|protein binding|negative regulation of transcri…	path:hsa04360	Axon guidance
CCL20	5.51434e-116	2.01997	0.454	0.064	2.0183e-111	4.05576	Up	ENSG00000115009	protein_coding	C-C motif chemokine ligand 20 [Source:HGNC Symbol;Acc:HGNC:10619]	--	GO:0005576,GO:0005615,GO:0005515,GO:0007186,GO:0006955,GO:0005125,GO:0006954,GO:0008009,GO:0006935,GO:0042742,GO:0048020,GO:0002548,GO:0030593,GO:0043547,GO:0048247,GO:0070098,GO:0070374,GO:0071346,GO:0071347,GO:0071356,GO:0072678,GO:0007165,GO:0007267,GO:0019221,GO:0060326,GO:2000406,GO:0031731,GO:0035584,GO:0072679	extracellular region|extracellular space|protein binding|G protein-coupled receptor signaling pathway|immune response|cytokine activity|inflammatory response|chemokine activity|chemotaxis|defense response to bacterium|CCR chemokine receptor binding|monocyte chemotaxis|neutrophil chemotaxis|positive regulation of GTPase activity|lymphocyte chemotaxis|chemokine-mediated signaling pathway|positive r…	path:hsa04060,path:hsa04062,path:hsa04657,path:hsa04668,path:hsa05323	Cytokine-cytokine receptor interaction|Chemokine signaling pathway|IL-17 signaling pathway|TNF signaling pathway|Rheumatoid arthritis
SLC11A1	5.93047e-116	0.812444	0.969	0.726	2.17061e-111	1.75618	Up	ENSG00000018280	protein_coding	solute carrier family 11 member 1 [Source:HGNC Symbol;Acc:HGNC:10907]	--	GO:0010628,GO:0045944,GO:0042742,GO:0016020,GO:0016021,GO:0042803,GO:0006811,GO:0046873,GO:0030001,GO:0005384,GO:0001818,GO:0001819,GO:0002309,GO:0002369,GO:0002606,GO:0002827,GO:0006826,GO:0006828,GO:0006879,GO:0006909,GO:0006954,GO:0007035,GO:0009617,GO:0015707,GO:0032147,GO:0032496,GO:0032623,GO:0032632,GO:0032729,GO:0034341,GO:0042060,GO:0042116,GO:0042832,GO:0045342,GO:0045730,GO:0048002,GO:…	positive regulation of gene expression|positive regulation of transcription by RNA polymerase II|defense response to bacterium|membrane|integral component of membrane|protein homodimerization activity|ion transport|metal ion transmembrane transporter activity|metal ion transport|manganese ion transmembrane transporter activity|negative regulation of cytokine production|positive regulation of cyto…	path:hsa04142	Lysosome
ACSL5	6.59336e-116	0.800904	0.64	0.204	2.41324e-111	1.74219	Up	ENSG00000197142	protein_coding	acyl-CoA synthetase long chain family member 5 [Source:HGNC Symbol;Acc:HGNC:16526]	--	GO:0016020,GO:0016021,GO:0005634,GO:0000166,GO:0005524,GO:0005730,GO:0005783,GO:0005789,GO:0005739,GO:0003824,GO:0006629,GO:0006631,GO:0005886,GO:0016874,GO:0005741,GO:0035338,GO:0003996,GO:0004467,GO:0047676,GO:0102391,GO:0001676	membrane|integral component of membrane|nucleus|nucleotide binding|ATP binding|nucleolus|endoplasmic reticulum|endoplasmic reticulum membrane|mitochondrion|catalytic activity|lipid metabolic process|fatty acid metabolic process|plasma membrane|ligase activity|mitochondrial outer membrane|long-chain fatty-acyl-CoA biosynthetic process|acyl-CoA ligase activity|long-chain fatty acid-CoA ligase activ…	path:hsa00061,path:hsa00071,path:hsa03320,path:hsa04146,path:hsa04216,path:hsa04714,path:hsa04920	Fatty acid biosynthesis|Fatty acid degradation|PPAR signaling pathway|Peroxisome|Ferroptosis|Thermogenesis|Adipocytokine signaling pathway
SP100	6.97667e-116	-0.830659	0.863	0.941	2.55353e-111	0.562272	Down	ENSG00000067066	protein_coding	SP100 nuclear antigen [Source:HGNC Symbol;Acc:HGNC:11206]	SAND	GO:0043433,GO:0005634,GO:0045893,GO:0005737,GO:0003677,GO:0005515,GO:0016604,GO:0030870,GO:0000981,GO:0005654,GO:0000784,GO:0016032,GO:0000723,GO:0016605,GO:0019904,GO:0000122,GO:0010596,GO:0060333,GO:0034341,GO:0019900,GO:0043392,GO:0045765,GO:0060337,GO:0006978,GO:0046983,GO:0070087,GO:0034340,GO:0045185,GO:0046826,GO:0051271,GO:1902041,GO:1902044,GO:0046872	negative regulation of DNA-binding transcription factor activity|nucleus|positive regulation of transcription, DNA-templated|cytoplasm|DNA binding|protein binding|nuclear body|Mre11 complex|DNA-binding transcription factor activity, RNA polymerase II-specific|nucleoplasm|nuclear chromosome, telomeric region|viral process|telomere maintenance|PML body|protein domain specific binding|negative regul…	path:hsa05168,path:hsa05203	Herpes simplex infection|Viral carcinogenesis
[truncated: 795 more rows]

## Sheet: top25_Group_IL1B-vs-P2RY12_gene
gene	p.value	log2FoldChange	pct.1	pct.2	q.value	FoldChange	Regulation	ensembl_id	gene_type	gene_description	TFs_Family	GO_id	GO_term	KEGG_id	KEGG_description
[truncated: 50 more rows]
