# Supplementary material for: Single-cell RNA sequencing reveals the evolution of the immune landscape during perihematomal edema progression after intracerebral hemorrhage
Source: J Neuroinflammation. 2024 May 28;21:140. doi: 10.1186/s12974-024-03113-8 (PMC11131315; doi:10.1186/s12974-024-03113-8)
Supplement: Supplementary file 10 — Supplementary Material 10 [file 12974_2024_3113_MOESM10_ESM.xlsx]

## Sheet: 1-vs-9-all_diffexp_genes
gene	p-value	log2FoldChange	pct.1	pct.2	q-value	FoldChange
P2RY12	3.10535e-241	-2.89591	0.341	0.978	1.13659e-236	0.134352
CX3CR1	1.88478e-227	-2.74718	0.356	0.962	6.89847e-223	0.148942
FTH1	1.18724e-224	3.11888	0.999	0.983	4.34541e-220	8.68716
AL357522.1	3.04766e-223	-2.37743	0.208	0.911	1.11547e-218	0.192453
MALAT1	1.93718e-214	1.81247	1	1	7.09026e-210	3.51244
SRGN	9.70084e-214	2.56002	0.997	0.885	3.55061e-209	5.89715
LRMDA	1.3652e-210	-2.06548	0.905	0.995	4.99678e-206	0.238907
SAT1	1.12161e-209	2.80145	0.998	0.962	4.10519e-205	6.97143
XIST	3.74174e-207	2.08385	0.884	0.012	1.36952e-202	4.23936
UTY	1.94569e-206	-1.56009	0.016	0.688	7.12142e-202	0.339129
NEAT1	5.00567e-193	1.73256	0.999	0.993	1.83213e-188	3.32316
KCNMA1	2.75715e-192	-2.0297	0.062	0.719	1.00914e-187	0.244905
H3F3B	1.18574e-191	2.36257	0.997	0.947	4.33991e-187	5.14286
SLC9A9	1.08036e-190	-2.0966	0.59	0.974	3.95424e-186	0.233809
DOCK8	1.61061e-190	-1.79543	0.911	0.991	5.89501e-186	0.288086
FRMD4A	2.62314e-186	-2.17764	0.899	0.993	9.60096e-182	0.221037
MAF	5.58854e-180	-2.16845	0.43	0.918	2.04546e-175	0.22245
RHOB	2.85296e-178	2.49937	0.942	0.409	1.04421e-173	5.65439
AC008691.1	8.36448e-178	-2.4127	0.113	0.741	3.06148e-173	0.187804
CSF1R	7.25118e-177	-1.48703	0.814	0.985	2.654e-172	0.356747
NAV3	5.75765e-176	-2.11902	0.624	0.971	2.10736e-171	0.230204
SFMBT2	2.24862e-175	-2.32444	0.679	0.959	8.23017e-171	0.199652
A2M	1.07361e-173	-1.68457	0.807	0.985	3.92951e-169	0.311096
SORL1	1.25436e-173	-1.92405	0.702	0.969	4.59108e-169	0.263514
RGS1	5.77688e-172	2.77122	0.886	0.195	2.11439e-167	6.82686
ELMO1	5.5542e-171	-1.86661	0.803	0.971	2.03289e-166	0.274216
USP9Y	2.75298e-170	-1.28218	0.016	0.596	1.00762e-165	0.411174
DUSP1	1.69988e-168	2.71131	0.953	0.533	6.22173e-164	6.54917
HS3ST4	1.95474e-165	-2.17704	0.263	0.83	7.15453e-161	0.221129
LINC02232	9.58486e-165	-1.97726	0.228	0.812	3.50815e-160	0.253972
HIF1A	9.50675e-164	2.14317	0.964	0.651	3.47957e-159	4.41731
CSGALNACT1	9.90265e-163	-2.27575	0.241	0.81	3.62447e-158	0.206505
AOAH	7.63408e-162	-1.87968	0.366	0.889	2.79415e-157	0.271745
ATF3	8.06807e-162	3.02804	0.826	0.163	2.95299e-157	8.15699
C3	1.2713e-161	-1.61906	0.87	0.993	4.65308e-157	0.325547
SLCO2B1	2.27639e-161	-1.57307	0.744	0.983	8.33183e-157	0.336092
RPS4Y1	9.98007e-161	-1.06742	0.016	0.577	3.65281e-156	0.477173
ANKRD44	1.35053e-160	-1.99502	0.572	0.93	4.94306e-156	0.250865
GPR34	1.57972e-160	-1.85681	0.473	0.928	5.78194e-156	0.276086
KLF6	2.01762e-160	2.64267	0.958	0.642	7.38471e-156	6.24485
CYFIP1	2.54158e-158	-1.65437	0.67	0.949	9.30243e-154	0.317677
EIF1	2.30022e-157	1.23633	0.995	0.967	8.41902e-153	2.35599
KLF2	6.53954e-156	3.21856	0.84	0.25	2.39354e-151	9.30856
BLNK	7.23698e-155	-1.70242	0.33	0.858	2.64881e-150	0.307271
CEBPD	7.80997e-155	2.08135	0.935	0.512	2.85853e-150	4.23202
INPP5D	1.09446e-154	-1.68291	0.533	0.928	4.00585e-150	0.311453
MRC1	5.62749e-153	-1.72612	0.166	0.759	2.05972e-148	0.302264
LINC01374	8.24259e-153	-2.25562	0.373	0.866	3.01687e-148	0.209407
MT-CO1	1.80715e-152	2.08237	0.992	0.964	6.61435e-148	4.23503
NAMPT	2.77514e-152	2.21278	0.882	0.303	1.01573e-147	4.63567
FOXN3	1.27734e-150	-1.50792	0.894	0.993	4.67519e-146	0.351618
ATM	1.59905e-147	-1.75374	0.411	0.866	5.8527e-143	0.296532
AC025569.1	8.0102e-146	-1.40766	0.099	0.666	2.93181e-141	0.376923
DIAPH2	1.04135e-145	-1.65042	0.773	0.95	3.81146e-141	0.318548
HSP90AB1	2.07535e-145	1.71696	0.991	0.897	7.596e-141	3.28743
MEF2A	9.332e-145	-1.27389	0.962	0.997	3.4156e-140	0.413542
CCNL1	3.63546e-144	1.53001	0.951	0.57	1.33061e-139	2.88788
GNA13	2.91192e-141	1.9223	0.919	0.592	1.06579e-136	3.79028
ITM2B	6.39394e-141	-1.31807	0.982	0.993	2.34024e-136	0.401071
ITPR2	1.37421e-140	-1.3411	0.901	0.986	5.02975e-136	0.39472
TBXAS1	1.39874e-140	-1.29167	0.823	0.979	5.11952e-136	0.408478
TIAM1	1.96267e-139	-1.67019	0.322	0.837	7.18358e-135	0.314213
SHTN1	1.2103e-138	-1.36887	0.717	0.947	4.42984e-134	0.387194
LINC00278	1.70778e-138	-1.2508	0.007	0.485	6.25064e-134	0.420215
HDAC9	1.94097e-138	-1.84712	0.589	0.937	7.10415e-134	0.277947
METTL7A	7.10135e-138	-1.37529	0.176	0.735	2.59917e-133	0.385476
IFNGR1	9.69425e-138	-1.49125	0.833	0.973	3.54819e-133	0.355705
PALD1	8.27583e-137	-1.53635	0.529	0.901	3.02904e-132	0.344756
CYBB	3.19871e-136	-1.51174	0.535	0.921	1.17076e-131	0.350689
CD83	8.22005e-136	1.81104	0.951	0.524	3.00862e-131	3.50895
ARHGAP24	8.36755e-136	-1.34921	0.921	0.998	3.06261e-131	0.392506
VEGFA	3.57586e-135	1.75049	0.69	0.038	1.3088e-130	3.36473
LY86	9.63026e-135	-1.37341	0.604	0.947	3.52477e-130	0.385978
MAP3K5	1.00704e-133	-1.48974	0.455	0.882	3.68585e-129	0.356077
LINC02642	1.0299e-133	-1.43848	0.067	0.584	3.76954e-129	0.368957
MT-CYB	1.54577e-132	1.71382	0.987	0.94	5.65766e-128	3.28029
FOXP2	2.31219e-132	-2.05781	0.192	0.711	8.46283e-128	0.24018
MED13L	8.55557e-131	-1.25733	0.812	0.969	3.13142e-126	0.418317
IFRD1	2.55253e-130	1.88083	0.853	0.317	9.34252e-126	3.68286
ZBTB20	4.13619e-130	-1.70126	0.497	0.88	1.51389e-125	0.307517
FOS	4.495e-130	2.22816	0.972	0.736	1.64522e-125	4.68536
LPAR5	8.05402e-129	-1.28393	0.199	0.728	2.94785e-124	0.410676
MAML3	2.60237e-128	-1.73501	0.585	0.911	9.52493e-124	0.300407
NLGN4Y	5.22399e-128	-1.17717	0.01	0.461	1.91203e-123	0.442218
PRKY	1.13657e-127	-0.953457	0.013	0.469	4.15997e-123	0.516394
MT-ATP6	1.32388e-127	1.61692	0.997	0.978	4.84555e-123	3.06719
ABCC4	2.30052e-127	-1.5631	0.495	0.892	8.42012e-123	0.338422
ARHGAP22	2.45934e-127	-1.57154	0.337	0.818	9.00143e-123	0.336449
DISC1	2.8386e-127	-1.4058	0.676	0.952	1.03896e-122	0.377409
CACNB4	4.8881e-127	-1.72011	0.148	0.671	1.78909e-122	0.303525
FCHSD2	9.06924e-127	-1.33934	0.683	0.957	3.31943e-122	0.395202
ST6GAL1	1.88126e-126	-1.20083	0.912	0.997	6.88561e-122	0.435024
ACSL1	2.6056e-126	2.40056	0.843	0.325	9.53675e-122	5.28008
CCL3	4.38059e-126	3.11847	0.865	0.384	1.60334e-121	8.68469
VSIG4	5.48699e-125	-1.40195	0.43	0.889	2.00829e-120	0.378417
ELOC	5.79893e-124	1.53742	0.886	0.435	2.12247e-119	2.90274
GNAQ	8.66848e-124	-1.16211	0.888	0.981	3.17275e-119	0.446859
MIR99AHG	1.11991e-123	-1.63319	0.23	0.74	4.09897e-119	0.322374
ZFP36	9.8899e-123	1.67408	0.938	0.563	3.6198e-118	3.19117
C5AR1	1.08458e-122	1.52369	0.84	0.329	3.96967e-118	2.87525
SQSTM1	2.33762e-122	1.89896	0.931	0.57	8.55594e-118	3.72944
SPP1	1.5191e-121	1.84021	0.997	0.99	5.56007e-117	3.58062
LRRK1	1.63282e-120	-1.43727	0.374	0.839	5.97628e-116	0.369266
FOLR2	2.23902e-119	-1.48523	0.409	0.853	8.19505e-115	0.357191
MT-CO3	3.56559e-119	1.61199	0.994	0.964	1.30504e-114	3.05673
RASGEF1C	7.66974e-119	-1.76977	0.369	0.801	2.8072e-114	0.293256
NR4A2	7.69527e-119	2.25346	0.721	0.144	2.81655e-114	4.76825
NFIL3	8.81366e-119	1.64629	0.683	0.089	3.22589e-114	3.13027
GLUL	1.52493e-118	1.60591	0.944	0.714	5.58141e-114	3.04389
PPP1R15A	1.67661e-118	1.51917	0.877	0.356	6.13657e-114	2.86626
CTNND1	3.02064e-118	-1.25655	0.644	0.918	1.10558e-113	0.418543
TTTY14	3.26926e-118	-1.17218	0.016	0.45	1.19658e-113	0.44375
CHD9	1.47993e-117	-1.21761	0.748	0.945	5.41671e-113	0.429994
PMAIP1	1.95987e-117	1.61443	0.643	0.043	7.17333e-113	3.0619
IFITM3	2.68244e-117	1.37795	0.849	0.33	9.81801e-113	2.59899
IL13RA1	3.15137e-117	-1.33889	0.559	0.887	1.15343e-112	0.395325
CD84	4.47608e-117	-1.30799	0.44	0.839	1.63829e-112	0.403883
SLC3A2	6.40336e-117	1.38312	0.855	0.378	2.34369e-112	2.60832
MT-ND4	7.27849e-117	1.43632	0.997	0.959	2.664e-112	2.70629
FYB1	1.86537e-116	-1.25526	0.669	0.966	6.82744e-112	0.418919
PGM5	2.01937e-116	-1.16465	0.099	0.591	7.3911e-112	0.446072
KLF4	2.71742e-116	1.77237	0.663	0.065	9.94602e-112	3.41615
DNAJA1	3.0186e-116	1.31419	0.968	0.687	1.10484e-111	2.48663
TOM1	5.27174e-116	1.3202	0.824	0.291	1.92951e-111	2.49701
MYCBP2	6.3508e-116	-1.3345	0.626	0.902	2.32446e-111	0.396529
ZDHHC14	1.54608e-115	-1.49675	0.322	0.786	5.65881e-111	0.35435
ARRDC3	1.82037e-115	1.68966	0.788	0.229	6.66272e-111	3.22581
PNRC1	2.10434e-115	1.29205	0.939	0.711	7.7021e-111	2.44875
MAP1LC3B	3.6238e-115	1.56183	0.84	0.365	1.32635e-110	2.95227
SLC11A1	9.08955e-115	1.26936	0.945	0.539	3.32687e-110	2.41054
DOCK2	1.01422e-114	-1.16255	0.748	0.94	3.71214e-110	0.446723
FMNL3	1.82841e-114	-1.30457	0.445	0.844	6.69218e-110	0.404842
SDCBP	2.02188e-114	1.5023	0.909	0.616	7.4003e-110	2.83294
MCL1	5.88926e-114	1.47883	0.906	0.557	2.15553e-109	2.78723
LINC02742	7.90404e-114	-1.39972	0.078	0.543	2.89296e-109	0.379002
JUND	5.81756e-112	1.30579	0.966	0.805	2.12929e-107	2.47219
CPED1	7.66907e-112	-1.52357	0.396	0.827	2.80696e-107	0.347824
BMP2K	9.23153e-112	-1.22828	0.858	0.978	3.37883e-107	0.426825
DDIT4	1.01178e-111	1.92344	0.724	0.154	3.70323e-107	3.79326
APPL2	1.21931e-111	-1.30586	0.358	0.805	4.46281e-107	0.404479
PTPRJ	5.47891e-111	-1.33761	0.722	0.938	2.00534e-106	0.395677
MT-CO2	6.3365e-111	1.49876	0.991	0.952	2.31922e-106	2.82599
DEPTOR	8.19672e-111	-1.08621	0.068	0.531	3.00008e-106	0.470997
KCNQ1	1.12172e-110	-1.22949	0.297	0.777	4.1056e-106	0.426468
GADD45B	1.23191e-110	1.9052	0.789	0.235	4.50891e-106	3.7456
ST6GALNAC3	1.29473e-110	-1.57377	0.827	0.969	4.73885e-106	0.33593
AC020916.1	2.14514e-110	1.53044	0.802	0.257	7.85142e-106	2.88874
IL6ST	5.63402e-110	-1.17465	0.754	0.943	2.06211e-105	0.442992
TSC22D3	8.8019e-110	1.56252	0.717	0.163	3.22158e-105	2.9537
ENTPD1-AS1	1.28924e-109	-1.33312	0.433	0.829	4.71874e-105	0.396908
TNRC6B	1.36757e-109	-1.2527	0.462	0.846	5.00545e-105	0.419663
PLIN2	3.24492e-109	2.42429	0.681	0.139	1.18767e-104	5.36765
SLC25A37	7.90504e-109	1.38462	0.953	0.709	2.89332e-104	2.61103
FLT1	1.65925e-108	2.03529	0.735	0.173	6.07302e-104	4.09905
RASGEF1B	2.30494e-108	1.85456	0.736	0.204	8.43631e-104	3.61642
SNHG15	3.7213e-108	1.24819	0.762	0.202	1.36203e-103	2.37543
SGK1	5.64141e-108	1.96299	0.921	0.705	2.06481e-103	3.8987
DDIT3	7.93386e-107	1.76916	0.722	0.182	2.90387e-102	3.40856
ZNF710	1.84009e-106	-1.30819	0.458	0.837	6.73491e-102	0.403828
EIF5	7.30878e-106	1.23814	0.911	0.596	2.67509e-101	2.35894
FTL	8.37834e-106	1.13702	1	0.997	3.06656e-101	2.19926
MARCKS	1.39956e-105	-1.32611	0.725	0.916	5.12253e-101	0.398841
MORF4L2	1.61859e-105	1.25382	0.86	0.413	5.92422e-101	2.38473
IGSF6	2.5894e-105	-1.23975	0.384	0.832	9.47747e-101	0.423446
TGFBR2	1.38418e-104	-1.20986	0.662	0.926	5.06624e-100	0.432309
ZFAS1	2.74728e-104	1.28619	0.894	0.534	1.00553e-99	2.43883
IFI30	2.8495e-104	1.29743	0.918	0.562	1.04295e-99	2.45791
NAV2	2.97065e-104	-1.7221	0.099	0.55	1.08729e-99	0.303107
CREM	3.15767e-104	1.44909	0.868	0.459	1.15574e-99	2.73036
LDHA	3.79047e-104	1.26863	0.886	0.479	1.38735e-99	2.40933
KCNQ3	4.247e-103	-1.27895	0.87	0.978	1.55445e-98	0.412097
HTRA1	7.68834e-103	-1.18983	0.806	0.964	2.81401e-98	0.438354
HAMP	9.87762e-103	2.32755	0.873	0.43	3.61531e-98	5.01951
GMDS-DT	1.20681e-102	-1.44451	0.21	0.685	4.41705e-98	0.367416
WDFY2	2.90257e-102	-1.21691	0.34	0.783	1.06237e-97	0.430203
AC044781.1	4.0108e-102	-1.10094	0.124	0.579	1.46799e-97	0.466213
ABR	5.76295e-102	-1.18361	0.744	0.959	2.1093e-97	0.440249
DLEU1	5.85009e-102	-1.39945	0.777	0.942	2.14119e-97	0.379072
AL392172.2	1.00513e-101	-1.36551	0.158	0.616	3.67889e-97	0.388098
UBC	1.97446e-101	1.3477	0.992	0.937	7.22671e-97	2.54505
EMP3	4.82819e-101	1.31133	0.771	0.245	1.76717e-96	2.48169
MSR1	5.11914e-101	1.90229	0.906	0.656	1.87365e-96	3.73807
ARID1B	2.26676e-100	-1.1939	0.577	0.882	8.29655e-96	0.43712
NFIA	3.185e-100	-1.33029	0.278	0.717	1.16574e-95	0.397689
PLXDC2	5.86189e-100	-0.798991	0.997	1	2.14551e-95	0.574751
ARHGAP15	2.37743e-99	-1.28864	0.716	0.93	8.70162e-95	0.409338
CYCS	2.60184e-99	1.27171	0.836	0.401	9.52299e-95	2.41447
PLCL2	8.7197e-99	-1.302	0.448	0.832	3.1915e-94	0.405564
JAK2	2.22622e-98	-1.16159	0.365	0.803	8.14818e-94	0.44702
PLAUR	5.47784e-98	1.42961	0.83	0.351	2.00494e-93	2.69373
AC005165.1	6.25118e-98	-0.846706	0.028	0.414	2.288e-93	0.556053
EIF4A1	6.64475e-98	0.981935	0.966	0.817	2.43205e-93	1.97511
ELF1	1.54217e-97	1.25319	0.951	0.808	5.6445e-93	2.38368
AC008050.1	2.11497e-97	-1.58446	0.031	0.414	7.74099e-93	0.333449
TFRC	2.65378e-97	1.8314	0.716	0.211	9.7131e-93	3.55881
SDCCAG8	3.07405e-97	-1.10027	0.795	0.947	1.12513e-92	0.466429
SYK	4.68491e-97	-1.05835	0.677	0.932	1.71472e-92	0.48018
ARHGEF6	4.919e-97	-1.12059	0.285	0.726	1.8004e-92	0.459906
SLC7A5	7.69435e-97	1.23447	0.735	0.199	2.81621e-92	2.35295
LRRC8C	8.45456e-97	-1.1622	0.378	0.815	3.09445e-92	0.446831
PRKN	1.78047e-96	-1.48871	0.298	0.726	6.51669e-92	0.356331
TBC1D5	2.31961e-96	-1.31692	0.555	0.868	8.49001e-92	0.401392
ATP8B4	3.48048e-96	-1.03856	0.812	0.962	1.27389e-91	0.486813
CST3	5.17254e-96	-1.18319	0.923	0.967	1.8932e-91	0.440377
SNX29	2.6334e-95	-1.13113	0.611	0.889	9.63849e-91	0.456557
IL17RA	1.24247e-94	-1.17223	0.494	0.853	4.54757e-90	0.443733
YBX3	2.57375e-94	1.22636	0.818	0.372	9.42017e-90	2.33976
PCNX2	2.90861e-94	-1.22621	0.427	0.813	1.06458e-89	0.42744
ZFHX3	3.61228e-94	-1.11936	0.789	0.932	1.32213e-89	0.460299
IER5	4.04323e-94	1.46552	0.854	0.38	1.47986e-89	2.76163
BCL2A1	5.34243e-94	1.53571	0.73	0.185	1.95538e-89	2.89931
TBC1D4	1.4249e-93	-1.16519	0.221	0.676	5.21529e-89	0.445906
LINC01141	3.83742e-93	-1.11176	0.224	0.668	1.40453e-88	0.462728
MED12L	8.40677e-93	-1.06798	0.225	0.687	3.07696e-88	0.476986
SIGLEC8	1.74592e-92	-1.05184	0.167	0.599	6.39026e-88	0.482354
HVCN1	2.11461e-92	-0.851384	0.088	0.51	7.73968e-88	0.554253
EXOC4	2.79947e-92	-1.23532	0.507	0.846	1.02463e-87	0.424749
ARL15	3.88881e-92	-1.4595	0.373	0.767	1.42334e-87	0.36362
C2CD5	5.26339e-92	-0.956937	0.139	0.577	1.92645e-87	0.51515
ATXN7L1	6.5569e-92	-1.07063	0.165	0.599	2.39989e-87	0.476112
FTX	7.19435e-92	-1.1168	0.761	0.928	2.63321e-87	0.461115
FLI1	4.47324e-91	-1.14728	0.517	0.851	1.63725e-86	0.451477
NCOA2	6.19025e-91	-1.21512	0.312	0.733	2.26569e-86	0.430737
TNFRSF11A	9.34305e-91	-0.900585	0.043	0.425	3.41965e-86	0.535669
SRSF7	1.05273e-90	1.31757	0.9	0.637	3.85308e-86	2.49246
CD302	1.50444e-90	-1.09674	0.397	0.777	5.50639e-86	0.467572
RPL22L1	2.17827e-90	1.19412	0.799	0.354	7.9727e-86	2.28806
MGAT4A	2.21871e-90	-1.03102	0.759	0.933	8.12069e-86	0.489363
TRA2B	3.06809e-90	1.07632	0.937	0.709	1.12295e-85	2.10866
BTG3	3.4456e-90	1.17685	0.729	0.262	1.26113e-85	2.26082
CD69	3.55564e-90	1.88839	0.644	0.135	1.3014e-85	3.70221
RGS10	1.40496e-89	-1.07098	0.794	0.923	5.1423e-85	0.475996
LINC02712	2.28684e-89	-1.42447	0.373	0.759	8.37007e-85	0.372556
OLFML3	3.08633e-89	-1.10874	0.175	0.61	1.12963e-84	0.463699
DDX3X	3.56647e-89	1.12716	0.91	0.618	1.30536e-84	2.18428
NAALADL2	7.17954e-89	-1.61277	0.243	0.656	2.62778e-84	0.32697
SNHG8	9.52955e-89	1.16896	0.826	0.413	3.48791e-84	2.2485
FAM172A	1.24362e-88	-1.14639	0.435	0.81	4.55179e-84	0.451756
AFF4	2.05664e-88	1.12709	0.908	0.649	7.52751e-84	2.18417
FOSB	3.54201e-88	1.43344	0.78	0.308	1.29641e-83	2.7009
AL034397.3	4.71838e-88	-1.12718	0.152	0.596	1.72697e-83	0.457811
ADAM28	6.76995e-88	-0.981548	0.845	0.966	2.47787e-83	0.506436
DIAPH2-AS1	1.06842e-87	-1.14263	0.126	0.546	3.91051e-83	0.452934
AC012150.1	8.72635e-87	-1.1795	0.293	0.717	3.19393e-82	0.441506
CA8	8.75007e-87	-1.09989	0.053	0.433	3.20261e-82	0.466552
AC087564.1	9.45663e-87	-1.36374	0.131	0.546	3.46122e-82	0.388574
PRDM11	2.15197e-86	-1.0697	0.068	0.452	7.87643e-82	0.476417
SLC8A1	2.83736e-86	-1.13292	0.795	0.955	1.0385e-81	0.455991
SYNDIG1	2.85927e-86	-1.53913	0.696	0.882	1.04652e-81	0.344093
AIG1	4.37244e-86	-1.12573	0.405	0.76	1.60036e-81	0.45827
SGK3	5.39088e-86	-1.08987	0.421	0.789	1.97312e-81	0.469803
NEU1	6.54789e-86	1.22695	0.746	0.269	2.39659e-81	2.34071
NFKBIA	7.79369e-86	1.80576	0.877	0.587	2.85257e-81	3.49614
DDX21	8.71847e-86	1.01471	0.914	0.539	3.19105e-81	2.02049
LRCH1	1.17978e-85	-1.06336	0.571	0.872	4.31811e-81	0.478516
SOD2	1.8079e-85	1.41025	0.91	0.646	6.6171e-81	2.65784
SSH2	2.80369e-85	-0.922902	0.836	0.964	1.02618e-80	0.527447
BAZ2B	4.28538e-85	-1.20523	0.577	0.851	1.56849e-80	0.433701
PDGFA	4.54908e-85	1.22713	0.689	0.212	1.66501e-80	2.34101
PKN2	4.61371e-85	-1.12465	0.572	0.846	1.68866e-80	0.458613
EPS15	4.74953e-85	-1.12297	0.45	0.808	1.73838e-80	0.459147
NPM1	6.12095e-85	1.00333	0.911	0.661	2.24033e-80	2.00462
ST8SIA4	8.01921e-85	-1.25739	0.524	0.842	2.93511e-80	0.418301
BNC2	1.27506e-84	-1.31489	0.313	0.719	4.66686e-80	0.401957
CD55	1.59737e-84	1.22815	0.711	0.247	5.84653e-80	2.34266
SLC15A2	1.63646e-84	-0.960971	0.157	0.58	5.98962e-80	0.513711
REL	2.09905e-84	1.14104	0.916	0.709	7.68273e-80	2.2054
ODC1	3.02934e-84	1.31238	0.671	0.209	1.10877e-79	2.48351
UBE2E2	3.63567e-84	-0.991164	0.876	0.962	1.33069e-79	0.503072
TMBIM4	4.17126e-84	-1.0106	0.55	0.834	1.52672e-79	0.496341
MAP2K5	7.23743e-84	-0.988114	0.154	0.57	2.64897e-79	0.504136
WDFY4	1.01239e-83	-0.985223	0.491	0.817	3.70544e-79	0.505148
RCBTB2	2.24929e-83	-0.922497	0.193	0.622	8.23261e-79	0.527595
OLR1	3.81625e-83	1.33645	0.955	0.914	1.39678e-78	2.52529
PLD1	4.79556e-83	-1.16259	0.188	0.61	1.75522e-78	0.44671
KCNIP1	5.77241e-83	-1.44355	0.409	0.781	2.11276e-78	0.367662
DLEU7	5.90636e-83	-1.06491	0.269	0.675	2.16179e-78	0.478004
LINC00996	6.84505e-83	-0.850707	0.029	0.37	2.50536e-78	0.554513
TLN2	8.97637e-83	-1.09593	0.531	0.841	3.28544e-78	0.467833
KBTBD12	1.16882e-82	-1.18512	0.201	0.625	4.27799e-78	0.439789
NCK1-DT	1.55142e-82	-0.883335	0.102	0.495	5.67834e-78	0.542113
ANOS1	1.73097e-82	-1.08315	0.279	0.692	6.33552e-78	0.471996
GARNL3	2.64763e-82	-0.954079	0.173	0.592	9.69061e-78	0.516171
NR4A1	3.21416e-82	1.57224	0.723	0.252	1.17642e-77	2.97367
SKAP2	3.77302e-82	-1.04154	0.748	0.92	1.38096e-77	0.48581
TSPYL2	5.06744e-82	1.16697	0.546	0.063	1.85473e-77	2.2454
MCF2L	1.07066e-81	-1.06775	0.467	0.82	3.91871e-77	0.477062
ZNF518A	1.90944e-81	-0.858563	0.171	0.592	6.98874e-77	0.551502
WWOX	2.23556e-81	-1.53795	0.326	0.726	8.18237e-77	0.344374
EMB	2.32672e-81	-0.951066	0.186	0.592	8.51604e-77	0.51725
AC011586.2	3.2441e-81	1.15973	0.552	0.057	1.18737e-76	2.23416
TMEM156	3.65067e-81	-1.12515	0.423	0.795	1.33618e-76	0.458454
FBXL17	3.65164e-81	-1.22822	0.311	0.704	1.33654e-76	0.426845
CCND3	5.79904e-81	-1.13443	0.173	0.574	2.12251e-76	0.455515
LPAR6	6.7912e-81	-0.947434	0.653	0.914	2.48565e-76	0.518554
FAM198B-AS1	6.9084e-81	-0.742105	0.051	0.411	2.52854e-76	0.597867
SPECC1	1.14625e-80	-1.05816	0.295	0.697	4.1954e-76	0.480246
SIPA1L1	2.7717e-80	1.61172	0.776	0.401	1.01447e-75	3.05617
EML1	3.00834e-80	-0.810518	0.042	0.384	1.10108e-75	0.570177
AP1B1	4.37336e-80	-0.970446	0.552	0.841	1.60069e-75	0.510348
RGS16	6.57178e-80	1.44088	0.575	0.096	2.40534e-75	2.71486
RAD51B	9.58469e-80	-1.34845	0.31	0.716	3.50809e-75	0.392713
PPP6R2	9.70806e-80	-0.992883	0.55	0.837	3.55325e-75	0.502473
LDLRAD4	1.26409e-79	-1.14722	0.853	0.952	4.62668e-75	0.451496
NEDD9	1.42833e-79	1.50678	0.781	0.416	5.22782e-75	2.84175
CKS2	1.59136e-79	1.1214	0.525	0.055	5.82455e-75	2.17558
LRRC8D	5.45436e-79	-1.08065	0.271	0.663	1.99635e-74	0.472815
VPS13B	7.60742e-79	-1.02911	0.543	0.841	2.78439e-74	0.490013
HSPE1	8.24148e-79	1.19034	0.953	0.702	3.01646e-74	2.28207
WASF2	9.22833e-79	-0.917043	0.712	0.892	3.37766e-74	0.529593
TYMP	9.50781e-79	0.967639	0.924	0.606	3.47995e-74	1.95564
ENTPD1	1.10425e-78	-1.0864	0.562	0.858	4.04167e-74	0.470934
RERE	1.26177e-78	-0.994298	0.714	0.908	4.61821e-74	0.50198
MIR646HG	1.64997e-78	-1.34332	0.283	0.685	6.03905e-74	0.394112
SALL1	1.98429e-78	-0.810261	0.097	0.478	7.2627e-74	0.570279
GIMAP8	2.22475e-78	-0.743902	0.046	0.39	8.14281e-74	0.597122
TPD52	3.81538e-78	-0.943758	0.088	0.464	1.39647e-73	0.519877
IGSF21	3.87215e-78	-1.20301	0.557	0.836	1.41724e-73	0.434369
XBP1	4.49018e-78	0.989047	0.925	0.666	1.64345e-73	1.98487
POLR2A	4.73236e-78	1.19685	0.738	0.312	1.73209e-73	2.29238
FER	7.68624e-78	-0.646852	0.472	0.832	2.81324e-73	0.638672
WDR70	7.78025e-78	-1.02509	0.506	0.815	2.84765e-73	0.49138
RAB7A	1.10138e-77	1.39491	0.925	0.764	4.03115e-73	2.62973
KLF10	1.13508e-77	1.08522	0.633	0.159	4.15449e-73	2.12169
OTULINL	1.21258e-77	-1.1164	0.464	0.776	4.43815e-73	0.461243
C20orf194	1.32114e-77	-0.995055	0.317	0.721	4.8355e-73	0.501717
SMYD3	1.70662e-77	-1.36714	0.395	0.75	6.2464e-73	0.387658
FCGRT	1.84972e-77	-1.04167	0.711	0.882	6.77017e-73	0.485766
RCSD1	2.42932e-77	-0.988456	0.329	0.724	8.89156e-73	0.504017
XRRA1	2.48804e-77	-0.789593	0.101	0.488	9.10649e-73	0.578507
RGS2	2.5356e-77	1.42549	0.665	0.18	9.28056e-73	2.68605
ADAMTSL4-AS1	2.69081e-77	1.32462	0.773	0.354	9.84862e-73	2.50467
NR4A3	3.62202e-77	1.42977	0.507	0.043	1.3257e-72	2.69405
GLIPR1	7.18855e-77	-0.998425	0.296	0.685	2.63108e-72	0.500546
ENO4	7.63121e-77	-0.731992	0.05	0.394	2.7931e-72	0.602072
GIT2	9.45996e-77	-0.879177	0.271	0.676	3.46244e-72	0.543678
MAFF	1.15691e-76	0.901565	0.512	0.058	4.2344e-72	1.86809
NCKAP1L	1.19666e-76	-0.988155	0.489	0.793	4.37989e-72	0.504122
SNX24	2.60312e-76	-0.999071	0.204	0.606	9.52768e-72	0.500322
PICALM	3.16679e-76	-0.839189	0.905	0.966	1.15908e-71	0.558958
SUSD3	4.33289e-76	-0.84746	0.125	0.509	1.58588e-71	0.555762
FAM177B	7.54989e-76	-0.938652	0.104	0.473	2.76333e-71	0.52172
ADAM10	9.56668e-76	-0.934907	0.624	0.866	3.5015e-71	0.523076
KDM6B	1.03043e-75	0.945438	0.617	0.163	3.77147e-71	1.92577
FGD2	1.15374e-75	-0.947712	0.433	0.8	4.22281e-71	0.518454
CARMIL1	1.15865e-75	-1.03929	0.272	0.673	4.24079e-71	0.486568
HLA-DQA1	1.60369e-75	1.32942	0.801	0.452	5.86966e-71	2.51301
S100Z	2.28048e-75	-0.962883	0.074	0.433	8.3468e-71	0.513031
ZFAND5	2.92683e-75	1.07409	0.763	0.375	1.07125e-70	2.10539
LRMP	3.43231e-75	-0.987794	0.314	0.7	1.25626e-70	0.504248
TPI1	4.12874e-75	1.12115	0.867	0.594	1.51116e-70	2.17521
SOX5	4.35849e-75	-1.34572	0.108	0.485	1.59525e-70	0.393458
NFKBIZ	6.71324e-75	1.3518	0.787	0.389	2.45711e-70	2.55231
DIP2A	8.83683e-75	-1.00803	0.272	0.661	3.23437e-70	0.497225
DISP1	1.04534e-74	-1.212	0.252	0.644	3.82603e-70	0.431671
ARID5A	1.24598e-74	1.19191	0.748	0.349	4.56043e-70	2.28456
METRNL	1.96178e-74	0.957153	0.476	0.034	7.18031e-70	1.94147
BCL6	2.04117e-74	1.07496	0.726	0.265	7.47088e-70	2.10666
FAM135A	3.30416e-74	-1.1422	0.382	0.719	1.20936e-69	0.453068
NBEA	4.15868e-74	-0.986629	0.141	0.524	1.52212e-69	0.504656
GLA	4.30431e-74	1.01025	0.662	0.205	1.57542e-69	2.01426
AC120193.1	6.38872e-74	-1.06865	0.419	0.771	2.33834e-69	0.476764
IFITM2	6.8243e-74	1.01273	0.73	0.313	2.49776e-69	2.01773
APBA1	1.14233e-73	-1.02048	0.13	0.514	4.18106e-69	0.492952
KCTD12	1.1617e-73	-0.926862	0.665	0.882	4.25193e-69	0.526001
PRKCB	2.00812e-73	-1.06316	0.201	0.592	7.34993e-69	0.478584
SLC39A11	2.26694e-73	-0.983812	0.251	0.644	8.29722e-69	0.505642
HSPA9	2.96135e-73	0.960435	0.83	0.509	1.08388e-68	1.9459
MVB12B	8.11727e-73	-0.925202	0.268	0.659	2.971e-68	0.526607
ETF1	1.11277e-72	0.888763	0.798	0.404	4.07286e-68	1.85159
BTG2	1.94321e-72	1.26868	0.898	0.67	7.11236e-68	2.40941
ANXA4	2.38893e-72	-1.02089	0.341	0.699	8.74374e-68	0.492813
BIN2	2.92877e-72	-0.942948	0.354	0.716	1.07196e-67	0.520169
SRSF3	3.7694e-72	0.905805	0.914	0.683	1.37964e-67	1.87359
CAPZB	3.8899e-72	-0.778893	0.845	0.95	1.42374e-67	0.582814
ARIH1	3.90529e-72	1.18498	0.898	0.656	1.42937e-67	2.2736
CXCL8	6.1519e-72	2.27911	0.598	0.152	2.25166e-67	4.85378
ZMYND11	7.76592e-72	-0.9477	0.291	0.666	2.8424e-67	0.518458
SELPLG	1.75289e-71	-1.00854	0.347	0.7	6.41576e-67	0.497051
HNRNPA2B1	2.83509e-71	0.784068	0.984	0.938	1.03767e-66	1.72198
APBB1IP	2.97342e-71	-0.720832	0.925	0.99	1.0883e-66	0.606747
ICA1	4.38737e-71	-0.846902	0.075	0.414	1.60582e-66	0.555977
BTG1	4.94961e-71	1.41564	0.838	0.568	1.81161e-66	2.66777
GLDN	1.36832e-70	-1.12958	0.407	0.765	5.00817e-66	0.45705
PLD4	1.69437e-70	-1.08955	0.585	0.824	6.20156e-66	0.469909
TCF12	1.76082e-70	-0.840135	0.899	0.971	6.44479e-66	0.558591
LINC01684	1.85686e-70	-1.00614	0.121	0.493	6.79628e-66	0.497875
BCAS3	1.91457e-70	-1.21289	0.239	0.608	7.00752e-66	0.431404
ZFY	1.95325e-70	-0.518326	0.009	0.279	7.1491e-66	0.698182
LYVE1	1.97248e-70	-1.14086	0.278	0.67	7.21946e-66	0.453489
HLA-DQB1	2.08092e-70	1.10306	0.823	0.488	7.61637e-66	2.14809
SLC4A7	2.15362e-70	-1.0499	0.648	0.873	7.88245e-66	0.483002
LINC00578	2.97201e-70	-0.743146	0.042	0.358	1.08779e-65	0.597435
SNHG12	3.27161e-70	0.947973	0.589	0.142	1.19744e-65	1.92916
HNRNPC	3.32501e-70	0.900859	0.948	0.863	1.21699e-65	1.86718
FRMD4B	4.77446e-70	-1.06553	0.59	0.863	1.7475e-65	0.477798
MKNK1	5.69198e-70	-0.855169	0.785	0.925	2.08332e-65	0.552801
AC066613.2	8.18437e-70	-0.82762	0.053	0.378	2.99556e-65	0.563458
FSCN1	1.48527e-69	-1.04098	0.5	0.781	5.43622e-65	0.485999
DMXL2	1.50832e-69	-0.767895	0.119	0.485	5.52061e-65	0.587274
C12orf75	1.54348e-69	-0.993355	0.532	0.801	5.64931e-65	0.502308
PLA2R1	2.36941e-69	-0.607318	0.001	0.25	8.67228e-65	0.656416
MTAP	2.64136e-69	-0.93448	0.232	0.611	9.66764e-65	0.523231
CCDC18-AS1	4.58001e-69	-1.03165	0.323	0.683	1.67633e-64	0.489149
ACY3	5.32824e-69	-0.861508	0.134	0.502	1.95019e-64	0.550377
BICD1	5.90521e-69	-0.84395	0.122	0.49	2.16137e-64	0.557116
SCIN	8.11292e-69	0.98992	0.641	0.17	2.96941e-64	1.98608
DPYSL2	8.77507e-69	-0.828523	0.696	0.894	3.21177e-64	0.563106
STX7	1.26632e-68	-0.934526	0.561	0.827	4.63485e-64	0.523214
LONRF3	1.30439e-68	1.13996	0.437	0.024	4.77422e-64	2.20375
JUNB	2.1394e-68	1.22368	0.913	0.664	7.83043e-64	2.33542
ELMO1-AS1	2.42681e-68	-0.775706	0.101	0.45	8.88237e-64	0.584103
CBR4	2.52332e-68	-0.792649	0.123	0.488	9.23561e-64	0.577283
MT-ND1	2.79965e-68	0.962369	0.98	0.928	1.0247e-63	1.94851
VPS13C	2.92746e-68	-0.880659	0.681	0.87	1.07148e-63	0.543119
IKZF1	3.02984e-68	-1.0127	0.672	0.906	1.10895e-63	0.495617
EDA	3.75801e-68	-1.16275	0.175	0.548	1.37547e-63	0.446661
ELL2	4.60954e-68	1.26051	0.904	0.721	1.68714e-63	2.39581
ALPK1	5.33102e-68	-1.0613	0.404	0.747	1.95121e-63	0.479199
LRBA	5.37671e-68	-0.985074	0.344	0.705	1.96793e-63	0.5052
C4orf19	5.91856e-68	-0.816063	0.1	0.452	2.16625e-63	0.56799
VPS8	6.39928e-68	-0.917234	0.288	0.656	2.3422e-63	0.529523
RAPGEF6	9.44428e-68	-0.954191	0.698	0.872	3.4567e-63	0.516131
HSP90AA1	9.79611e-68	1.2483	0.996	0.954	3.58547e-63	2.37562
AC009432.2	1.13181e-67	-0.760702	0.004	0.255	4.14254e-63	0.590209
SLC2A9	1.45805e-67	-0.760196	0.082	0.418	5.3366e-63	0.590416
GAL3ST4	1.49163e-67	-0.761857	0.108	0.466	5.45953e-63	0.589737
KDM5D	2.06047e-67	-0.455865	0.005	0.259	7.54152e-63	0.729073
KBTBD8	2.72463e-67	0.814506	0.501	0.072	9.97242e-63	1.7587
SH3KBP1	5.61615e-67	-0.830249	0.697	0.901	2.05557e-62	0.562432
PLEK	1.04958e-66	1.606	0.848	0.671	3.84158e-62	3.04407
HBEGF	1.08175e-66	1.08011	0.495	0.072	3.9593e-62	2.11419
TAF1D	1.12465e-66	0.821552	0.875	0.515	4.11634e-62	1.76731
TRPM3	1.30841e-66	-0.617745	0.019	0.293	4.7889e-62	0.651689
CHD2	1.34328e-66	1.08056	0.901	0.712	4.91652e-62	2.11486
LOXL3	1.56057e-66	-0.682664	0.099	0.442	5.71183e-62	0.623014
AC131944.1	1.82669e-66	1.25262	0.725	0.277	6.68586e-62	2.38273
STAMBPL1	1.86357e-66	-0.995087	0.31	0.666	6.82084e-62	0.501706
CLIC1	3.7383e-66	0.82089	0.938	0.748	1.36826e-61	1.7665
ZNF652	3.75365e-66	-0.922941	0.299	0.654	1.37387e-61	0.527433
CXCR4	6.93169e-66	1.38039	0.435	0.031	2.53707e-61	2.60338
SLX4IP	8.5746e-66	-0.821523	0.121	0.469	3.13839e-61	0.565844
PNPLA8	9.82222e-66	1.01416	0.762	0.387	3.59503e-61	2.01973
PRELID1	1.14969e-65	0.858846	0.786	0.394	4.20798e-61	1.81359
C1QA	1.22674e-65	-0.92419	0.937	0.969	4.48997e-61	0.526976
DOCK10	1.34997e-65	-0.728238	0.715	0.933	4.94101e-61	0.603641
FAR2	1.3699e-65	-1.20574	0.346	0.699	5.01397e-61	0.433546
PMS1	1.80519e-65	-0.750951	0.16	0.522	6.60719e-61	0.594212
MRPS28	1.81124e-65	-0.87865	0.303	0.652	6.62933e-61	0.543876
UTRN	1.93336e-65	-1.05026	0.203	0.568	7.07629e-61	0.48288
TMEM119	2.4455e-65	-0.78671	0.193	0.563	8.95077e-61	0.579665
ARHGAP35	3.091e-65	-0.88544	0.268	0.632	1.13134e-60	0.541322
TM6SF1	3.40449e-65	-0.866674	0.404	0.74	1.24608e-60	0.54841
PRDM1	5.02228e-65	1.59969	0.63	0.24	1.8382e-60	3.03079
ARRB1	6.76558e-65	-0.794913	0.213	0.579	2.47627e-60	0.576378
ZNF618	8.31151e-65	-0.758928	0.127	0.479	3.0421e-60	0.590935
RFX2	1.05672e-64	1.00246	0.513	0.098	3.86768e-60	2.00342
SLC40A1	3.44821e-64	-0.635587	0.036	0.325	1.26208e-59	0.643679
COX10-AS1	4.06402e-64	-0.934987	0.132	0.471	1.48747e-59	0.523047
RASA1	4.69595e-64	-0.951774	0.508	0.788	1.71877e-59	0.516996
TBC1D22A	4.74154e-64	-0.934216	0.758	0.894	1.73545e-59	0.523327
SUMF1	4.83257e-64	-1.06008	0.39	0.733	1.76877e-59	0.479605
NR3C2	5.38468e-64	-0.848099	0.059	0.372	1.97085e-59	0.555516
NFKBID	6.05868e-64	0.948237	0.601	0.182	2.21754e-59	1.92951
DNAJC13	6.25493e-64	-0.905496	0.333	0.68	2.28937e-59	0.533849
CXCL12	7.00339e-64	-0.681552	0.032	0.313	2.56331e-59	0.623494
PYCARD	1.05873e-63	-0.894652	0.37	0.704	3.87505e-59	0.537877
HIF1A-AS3	1.17577e-63	1.09484	0.664	0.264	4.30342e-59	2.1359
MT-ND3	1.25479e-63	0.918774	0.99	0.981	4.59264e-59	1.89051
ZNF609	1.3225e-63	-1.01455	0.424	0.731	4.84047e-59	0.494984
SOCS6	1.47011e-63	-0.871991	0.631	0.892	5.38074e-59	0.546392
TGIF1	1.59979e-63	0.867326	0.496	0.086	5.85538e-59	1.82428
DDX3Y	2.10548e-63	-0.562504	0.021	0.293	7.70628e-59	0.677126
AP000439.2	2.40162e-63	-0.534658	0.04	0.336	8.79016e-59	0.690322
ABHD15-AS1	2.54801e-63	-0.873233	0.201	0.574	9.32598e-59	0.545922
SNRPB	3.14633e-63	0.743729	0.786	0.428	1.15159e-58	1.6745
HERPUD1	3.38116e-63	1.13856	0.888	0.673	1.23754e-58	2.20161
EEF1A1	4.2368e-63	0.664407	0.996	0.988	1.55071e-58	1.58492
GAPDH	4.94448e-63	0.917741	0.947	0.873	1.80973e-58	1.88916
PTPRB	5.21208e-63	-0.490373	0.016	0.276	1.90767e-58	0.711841
ADA2	6.51976e-63	-0.795097	0.165	0.509	2.3863e-58	0.576304
WASHC4	7.46835e-63	-0.847003	0.516	0.781	2.73349e-58	0.555938
IL4I1	1.00424e-62	1.06372	0.535	0.118	3.6756e-58	2.09032
LNPEP	1.1009e-62	-0.81719	0.282	0.637	4.02939e-58	0.567546
PAN3	1.50102e-62	-0.932445	0.532	0.812	5.49387e-58	0.52397
TNRC18	1.8587e-62	-0.850408	0.394	0.731	6.80301e-58	0.554628
ARHGAP32	1.89427e-62	-0.872291	0.204	0.562	6.9332e-58	0.546279
TMCC1	2.34858e-62	-0.957708	0.383	0.707	8.59605e-58	0.514874
MBNL1	2.6106e-62	-0.657012	0.892	0.969	9.55507e-58	0.63419
RIN3	2.73306e-62	-0.849032	0.689	0.87	1.00033e-57	0.555157
ZC3HAV1	3.4314e-62	1.62137	0.795	0.515	1.25593e-57	3.07667
SYT17	4.43499e-62	-0.932316	0.265	0.627	1.62325e-57	0.524016
VWA8	4.69224e-62	-0.72302	0.081	0.399	1.71741e-57	0.605828
SETX	7.58327e-62	-0.817815	0.653	0.858	2.77555e-57	0.567301
GIMAP4	1.16485e-61	-0.815905	0.247	0.616	4.26347e-57	0.568052
TMEM70	1.24614e-61	0.891198	0.668	0.253	4.561e-57	1.85472
RHOA	1.36405e-61	1.12027	0.922	0.817	4.99255e-57	2.17388
PLCG2	2.61991e-61	-0.918651	0.387	0.702	9.58914e-57	0.529003
USP24	2.68992e-61	-0.861899	0.343	0.682	9.84537e-57	0.550228
PTGER4	3.37048e-61	1.04133	0.454	0.067	1.23363e-56	2.05813
GLCCI1	3.5989e-61	-0.91332	0.104	0.426	1.31723e-56	0.530962
ACAP2	3.72752e-61	-0.859166	0.656	0.87	1.36431e-56	0.551271
ELK3	4.29504e-61	-0.783908	0.249	0.606	1.57203e-56	0.580791
ULK2	4.84208e-61	-0.70752	0.101	0.423	1.77225e-56	0.612372
C1QB	5.10611e-61	-0.730125	0.975	0.991	1.86889e-56	0.602852
ZNF148	6.25469e-61	-0.843781	0.583	0.822	2.28928e-56	0.557182
LUCAT1	8.12033e-61	1.10242	0.433	0.043	2.97212e-56	2.14715
CALM1	8.66896e-61	1.01352	0.958	0.836	3.17293e-56	2.01883
AKT3	9.26643e-61	-1.01512	0.492	0.762	3.39161e-56	0.494787
GABARAPL1	9.36781e-61	0.887958	0.563	0.166	3.42871e-56	1.85055
RAP1GAP2	1.01321e-60	-0.901081	0.161	0.515	3.70845e-56	0.535485
ADGRG6	1.08094e-60	-0.537299	0.007	0.24	3.95636e-56	0.68906
ARID1A	1.13083e-60	-0.860279	0.376	0.688	4.13895e-56	0.550846
AC079793.1	1.3678e-60	-0.915558	0.197	0.539	5.00627e-56	0.530139
SBDS	1.41055e-60	0.798973	0.696	0.295	5.16275e-56	1.73986
RMRP	1.44995e-60	-0.876185	0.093	0.416	5.30697e-56	0.544806
HIST1H4C	1.65391e-60	0.933016	0.743	0.358	6.05346e-56	1.90926
KLF12	1.66607e-60	-0.872062	0.065	0.365	6.098e-56	0.546365
SUCLG2	1.84473e-60	-0.899412	0.408	0.721	6.75191e-56	0.536105
FHIT	1.89745e-60	-1.25161	0.54	0.8	6.94486e-56	0.419979
FMN1	1.94958e-60	-1.01046	0.436	0.774	7.13564e-56	0.496387
SNX13	2.03583e-60	-0.846938	0.484	0.776	7.45133e-56	0.555963
LTC4S	2.19303e-60	-1.00224	0.512	0.777	8.02672e-56	0.499225
SERTAD1	2.46553e-60	0.869396	0.513	0.115	9.02408e-56	1.8269
GTF2B	2.54819e-60	1.11712	0.747	0.445	9.32664e-56	2.16914
FAM168A	2.73597e-60	-0.975642	0.433	0.728	1.00139e-55	0.508513
ASTN1	2.93963e-60	-0.644538	0.015	0.26	1.07593e-55	0.639698
GIMAP1	3.02929e-60	-0.709323	0.136	0.476	1.10875e-55	0.611607
BRD2	3.61861e-60	0.89975	0.748	0.406	1.32445e-55	1.86574
FBXL4	3.74745e-60	-0.664839	0.073	0.378	1.3716e-55	0.630759
OSBPL3	4.83423e-60	-0.997506	0.31	0.649	1.76938e-55	0.500865
SMAD2	6.6262e-60	-0.874028	0.322	0.658	2.42525e-55	0.545621
SH3BGRL	6.75112e-60	-0.814617	0.644	0.856	2.47098e-55	0.568559
AC006230.1	7.69765e-60	-0.851639	0.149	0.485	2.81742e-55	0.554155
H3F3A	9.12939e-60	0.697765	0.976	0.906	3.34145e-55	1.62199
PNN	1.1671e-59	0.836545	0.81	0.452	4.2717e-55	1.78577
PER1	1.33088e-59	0.766596	0.584	0.166	4.87117e-55	1.70125
SIGLEC10	1.41754e-59	-0.862004	0.348	0.687	5.18835e-55	0.550188
PTCHD4	1.50774e-59	-1.27978	0.114	0.435	5.51846e-55	0.411858
GAA	2.13613e-59	-0.762845	0.249	0.592	7.81846e-55	0.589333
OTUD1	2.20317e-59	1.35623	0.7	0.346	8.06381e-55	2.56015
IRAK3	2.45847e-59	-0.956067	0.473	0.75	8.99825e-55	0.51546
AL139340.1	2.65851e-59	-0.530333	0.017	0.264	9.73043e-55	0.692395
DUSP5	3.28222e-59	0.910282	0.432	0.05	1.20132e-54	1.87941
FAM53C	5.69083e-59	0.837194	0.559	0.158	2.0829e-54	1.78657
NRIP1	6.02945e-59	-0.862793	0.642	0.858	2.20684e-54	0.549887
DIP2B	6.19936e-59	-0.804749	0.763	0.887	2.26903e-54	0.572462
MAP4K4	6.26171e-59	-0.849281	0.781	0.921	2.29185e-54	0.555061
RICTOR	7.65687e-59	-0.874941	0.38	0.705	2.80249e-54	0.545276
TNFSF9	7.87957e-59	0.79808	0.381	0.019	2.884e-54	1.73879
FCGBP	1.08139e-58	-1.00046	0.126	0.466	3.958e-54	0.499842
VSIR	1.27173e-58	-0.979485	0.559	0.783	4.65466e-54	0.507161
SNX18	1.75645e-58	-0.790514	0.223	0.557	6.42877e-54	0.578138
LITAF	2.02288e-58	0.99017	0.798	0.481	7.40394e-54	1.98642
FEZ2	2.04581e-58	-0.851307	0.487	0.765	7.48785e-54	0.554282
RAB20	2.25312e-58	1.05214	0.725	0.37	8.24663e-54	2.07361
PTMA	2.69156e-58	0.696595	0.99	0.969	9.85136e-54	1.62068
ADM	3.87589e-58	1.15022	0.373	0.015	1.41862e-53	2.21948
SCML1	4.43874e-58	0.847149	0.631	0.238	1.62462e-53	1.79894
SMARCA2	4.947e-58	-0.801285	0.366	0.704	1.81065e-53	0.573838
AC004797.1	6.51684e-58	-0.662554	0.121	0.445	2.38523e-53	0.631759
OXR1	8.03362e-58	-1.08704	0.537	0.817	2.94039e-53	0.470728
2023-03-01	8.38678e-58	-1.02379	0.775	0.918	3.06965e-53	0.491824
HDAC8	8.90288e-58	-0.861569	0.297	0.652	3.25854e-53	0.550354
ADCY7	9.075e-58	-0.777459	0.262	0.598	3.32154e-53	0.583394
PLAT	9.68425e-58	-0.600694	0.027	0.283	3.54453e-53	0.659437
MYLIP	9.95273e-58	0.949393	0.663	0.276	3.6428e-53	1.93106
SLC38A2	1.04356e-57	0.940859	0.85	0.548	3.81953e-53	1.91967
SESN3	1.08509e-57	-0.885427	0.23	0.565	3.97153e-53	0.541327
HSPA5	1.12383e-57	1.32455	0.924	0.741	4.11334e-53	2.50455
LINC02057	1.18065e-57	-0.843548	0.099	0.411	4.32129e-53	0.557272
AC023051.1	1.36499e-57	-0.629746	0.081	0.387	4.99601e-53	0.64629
SDC2	1.57683e-57	1.07235	0.422	0.05	5.77137e-53	2.10286
FUCA1	1.63606e-57	-0.647205	0.095	0.408	5.98814e-53	0.638516
PPP3CA	2.2212e-57	-0.880676	0.469	0.779	8.12983e-53	0.543113
SPATA5	3.34243e-57	-0.891977	0.235	0.577	1.22336e-52	0.538875
DNAJB6	4.33991e-57	0.862852	0.943	0.771	1.58845e-52	1.81863
PARP4	5.00145e-57	-0.751625	0.295	0.632	1.83058e-52	0.593934
LIMS1	5.05256e-57	0.883286	0.974	0.884	1.84929e-52	1.84457
GPR183	5.95589e-57	1.56851	0.695	0.36	2.17992e-52	2.96598
RBM8A	6.20266e-57	0.751266	0.768	0.401	2.27023e-52	1.68327
CYTIP	8.08107e-57	1.0097	0.565	0.18	2.95775e-52	2.01349
TPK1	8.82289e-57	-0.996599	0.334	0.664	3.22927e-52	0.50118
SELENOK	9.10538e-57	0.803012	0.761	0.401	3.33266e-52	1.74474
TANC1	1.29244e-56	-0.986368	0.228	0.56	4.73047e-52	0.504747
PPA1	1.38437e-56	0.851066	0.588	0.18	5.06693e-52	1.80383
KIF3C	1.53245e-56	-0.602491	0.063	0.353	5.60892e-52	0.658616
IFI16	1.5996e-56	-0.813109	0.788	0.933	5.8547e-52	0.569154
PCCA	1.64283e-56	-0.848954	0.376	0.699	6.01291e-52	0.555187
CRLF3	2.6195e-56	-0.790542	0.28	0.618	9.58763e-52	0.578127
PGK1	2.7902e-56	0.873253	0.881	0.676	1.02124e-51	1.83179
SLC25A33	4.06137e-56	0.862083	0.638	0.243	1.4865e-51	1.81766
AC079921.1	4.08942e-56	-0.722405	0.157	0.493	1.49677e-51	0.606086
LGALS1	5.39834e-56	1.04418	0.657	0.265	1.97584e-51	2.0622
LRP1	5.57331e-56	-0.791581	0.452	0.729	2.03989e-51	0.577711
P2RY13	7.21868e-56	-0.767558	0.562	0.856	2.64211e-51	0.587411
MOB1B	7.5231e-56	-0.814851	0.456	0.748	2.75353e-51	0.568467
KIF26B	8.5626e-56	-0.739187	0.048	0.318	3.134e-51	0.599077
ATG4C	9.20905e-56	-0.781812	0.199	0.526	3.3706e-51	0.581636
NCKAP5	9.85716e-56	-1.00497	0.378	0.707	3.60782e-51	0.49828
BASP1	1.15548e-55	1.82091	0.688	0.37	4.22919e-51	3.53303
LPP	1.37343e-55	-0.767172	0.878	0.935	5.02689e-51	0.587568
CDKN1A	1.50527e-55	0.89157	0.859	0.481	5.50945e-51	1.85519
STX11	1.53366e-55	0.918107	0.575	0.19	5.61334e-51	1.88963
AL157392.2	1.55152e-55	-0.539575	0.045	0.312	5.67872e-51	0.687974
ADAP2	1.58728e-55	-0.867999	0.448	0.726	5.80961e-51	0.547906
RSRC1	2.22904e-55	-0.8098	0.385	0.707	8.15851e-51	0.570461
CLEC2D	2.30154e-55	-0.692302	0.1	0.404	8.42388e-51	0.618866
KCNMB2-AS1	2.32885e-55	-1.14508	0.114	0.421	8.52381e-51	0.452166
EIF1B	2.87021e-55	0.786589	0.743	0.378	1.05053e-50	1.72499
YWHAH	3.64431e-55	-0.877169	0.71	0.877	1.33385e-50	0.544435
ST3GAL6	4.35089e-55	-0.838873	0.362	0.688	1.59247e-50	0.55908
TCP1	4.45274e-55	0.858417	0.794	0.421	1.62975e-50	1.81305
ROCK2	4.72268e-55	-0.795082	0.291	0.62	1.72855e-50	0.576311
FOSL2	4.965e-55	0.756449	0.417	0.053	1.81724e-50	1.68933
IMMP2L	5.22033e-55	-1.30563	0.402	0.68	1.91069e-50	0.404545
AC008014.1	6.44239e-55	-0.987909	0.038	0.295	2.35798e-50	0.504208
PMEPA1	6.79806e-55	-0.897174	0.345	0.649	2.48816e-50	0.536937
MIF	8.41827e-55	0.937146	0.865	0.635	3.08117e-50	1.91474
CCDC7	1.71116e-54	-0.771853	0.102	0.404	6.26302e-50	0.585665
FGL2	1.93924e-54	-0.816411	0.403	0.707	7.0978e-50	0.567853
WLS	2.46288e-54	-0.67905	0.136	0.459	9.0144e-50	0.624577
NCL	2.52717e-54	0.818609	0.824	0.526	9.24971e-50	1.7637
RNASE6	2.83235e-54	-0.699584	0.141	0.462	1.03667e-49	0.61575
ETS2	3.20982e-54	0.952821	0.896	0.702	1.17482e-49	1.93565
IRAK2	3.2493e-54	1.06703	0.724	0.384	1.18928e-49	2.09512
ATP2B1-AS1	3.29814e-54	0.79943	0.535	0.147	1.20715e-49	1.74041
KRCC1	3.41064e-54	-0.724608	0.268	0.594	1.24833e-49	0.605162
AIF1	4.37989e-54	-0.796912	0.898	0.961	1.60308e-49	0.57558
ZDHHC21	4.52636e-54	-0.755066	0.228	0.568	1.65669e-49	0.592519
ITFG1	6.02161e-54	-0.872183	0.416	0.723	2.20397e-49	0.54632
EIF1AY	7.17512e-54	-0.40158	0.01	0.228	2.62617e-49	0.757029
CSRNP1	7.82956e-54	0.681956	0.55	0.156	2.8657e-49	1.60431
PSAP	9.33136e-54	-0.666366	0.95	0.981	3.41537e-49	0.630092
FAM120B	1.4358e-53	-0.765465	0.278	0.599	5.25516e-49	0.588264
L3MBTL4	1.57425e-53	-1.01019	0.365	0.656	5.76191e-49	0.496479
TTC17	3.0897e-53	-0.807341	0.503	0.772	1.13086e-48	0.571434
UVRAG	3.47159e-53	-0.817944	0.585	0.812	1.27064e-48	0.56725
MYO1E	3.65715e-53	1.64151	0.726	0.39	1.33855e-48	3.11992
SLC38A9	5.03796e-53	-0.701715	0.143	0.461	1.84394e-48	0.614841
SDK1	5.05581e-53	-0.933684	0.681	0.896	1.85048e-48	0.52352
EXOC6	5.13266e-53	-0.834852	0.259	0.591	1.8786e-48	0.560641
PTPN14	5.26661e-53	-0.711133	0.095	0.401	1.92763e-48	0.61084
GBP2	5.4885e-53	1.20302	0.548	0.158	2.00885e-48	2.30221
ARHGAP21	6.03396e-53	-0.893198	0.556	0.789	2.20849e-48	0.538419
ATP1B3	6.57155e-53	0.972013	0.796	0.497	2.40525e-48	1.96158
CCDC50	7.18778e-53	-0.821507	0.555	0.788	2.6308e-48	0.565851
ANKUB1	8.072e-53	-0.8597	0.217	0.534	2.95443e-48	0.551067
MB21D2	9.86662e-53	0.877579	0.618	0.219	3.61128e-48	1.83729
TNS3	1.00076e-52	-0.810619	0.657	0.849	3.66287e-48	0.570137
MBD5	1.20957e-52	-0.935635	0.448	0.731	4.42715e-48	0.522812
ARHGAP25	1.75303e-52	-0.906832	0.621	0.849	6.41627e-48	0.533355
HNMT	1.9628e-52	-0.805022	0.199	0.517	7.18404e-48	0.572353
IL1B	3.5069e-52	1.35524	0.801	0.502	1.28356e-47	2.5584
ID2	3.90601e-52	1.01433	0.842	0.567	1.42964e-47	2.01996
METTL15	4.17477e-52	-0.838637	0.223	0.534	1.52801e-47	0.559172
ADGRG1	4.34214e-52	-0.787493	0.713	0.878	1.58927e-47	0.57935
JDP2	4.51023e-52	0.811145	0.748	0.418	1.65079e-47	1.7546
GASK1B	5.26508e-52	-0.679418	0.137	0.45	1.92707e-47	0.624417
CDKAL1	5.45714e-52	-0.851291	0.566	0.777	1.99737e-47	0.554288
KIAA1109	6.17414e-52	-0.794886	0.4	0.676	2.2598e-47	0.576389
RNF150	6.43171e-52	-0.911148	0.117	0.421	2.35407e-47	0.531762
RELCH	6.95203e-52	-0.774333	0.295	0.61	2.54451e-47	0.584659
CFAP74	7.21283e-52	-0.375649	0.02	0.248	2.63997e-47	0.770759
LYST	8.08918e-52	-0.756112	0.611	0.839	2.96072e-47	0.59209
UGGT2	8.3547e-52	-0.886221	0.302	0.616	3.0579e-47	0.541029
TPM1	8.81309e-52	-0.57009	0.085	0.375	3.22568e-47	0.673575
INKA1	9.03868e-52	-0.568676	0.102	0.406	3.30825e-47	0.674235
DAAM1	9.24323e-52	-0.871999	0.219	0.543	3.38311e-47	0.546389
TM9SF2	1.10697e-51	-0.725587	0.408	0.699	4.05161e-47	0.604751
SIK3	1.13928e-51	1.12083	0.868	0.675	4.16987e-47	2.17472
SPIN1	1.5774e-51	-0.814058	0.37	0.658	5.77345e-47	0.56878
CREB3L2	1.66969e-51	-0.760397	0.363	0.682	6.11124e-47	0.590334
FARS2	1.86477e-51	-0.847734	0.352	0.647	6.82524e-47	0.555657
MGLL	2.29228e-51	-0.659678	0.122	0.428	8.38998e-47	0.63302
RPL8	2.30233e-51	0.672593	0.958	0.872	8.42676e-47	1.59393
PIK3CD	2.69974e-51	-0.536406	0.175	0.497	9.8813e-47	0.689486
MGST2	2.93847e-51	-0.748234	0.381	0.675	1.07551e-46	0.595332
AC215217.1	3.0938e-51	-0.396466	0.008	0.211	1.13236e-46	0.759717
PIBF1	3.11698e-51	-0.786296	0.247	0.577	1.14084e-46	0.579831
MBOAT7	3.12176e-51	0.682804	0.634	0.243	1.14259e-46	1.60526
MLLT10	3.22776e-51	-0.715363	0.412	0.717	1.18139e-46	0.609052
NIN	3.29894e-51	-0.742948	0.193	0.509	1.20745e-46	0.597517
OSBPL6	3.52435e-51	-0.822239	0.138	0.443	1.28995e-46	0.565563
NANS	3.55021e-51	0.71504	0.709	0.346	1.29941e-46	1.64153
NFATC3	3.75663e-51	-0.749982	0.311	0.632	1.37497e-46	0.594611
GLCE	3.77724e-51	-0.771787	0.219	0.538	1.38251e-46	0.585691
ZNF385D	4.25173e-51	-0.68672	0.003	0.195	1.55618e-46	0.621265
DNTTIP2	4.86913e-51	0.662959	0.63	0.25	1.78215e-46	1.58333
LINC01736	4.89813e-51	-0.792543	0.235	0.55	1.79276e-46	0.577326
CHORDC1	4.95561e-51	0.853436	0.8	0.466	1.8138e-46	1.8068
WDR7	5.43743e-51	-0.800321	0.382	0.675	1.99016e-46	0.574221
DENND11	6.04777e-51	-0.736696	0.253	0.568	2.21354e-46	0.600112
CRY1	6.22253e-51	0.792247	0.539	0.156	2.27751e-46	1.73177
JUN	6.49506e-51	0.893635	0.961	0.663	2.37726e-46	1.85785
LIPA	8.78314e-51	-0.89137	0.582	0.788	3.21472e-46	0.539102
MAP3K1	1.08539e-50	-0.710597	0.213	0.533	3.97263e-46	0.611067
CD14	1.14916e-50	1.08379	0.957	0.901	4.20605e-46	2.1196
AC084871.1	1.2528e-50	0.776509	0.363	0.029	4.58539e-46	1.71298
CPVL	1.32749e-50	-0.802901	0.678	0.853	4.85875e-46	0.573195
P3H2	1.40083e-50	-0.894064	0.212	0.534	5.12717e-46	0.538096
AL117381.1	1.74504e-50	-0.53479	0.067	0.339	6.38703e-46	0.690259
RBM39	2.01934e-50	0.60815	0.951	0.825	7.39098e-46	1.5243
OSBPL1A	2.22659e-50	-0.929239	0.217	0.524	8.14954e-46	0.525135
ZNF331	2.22876e-50	1.57316	0.682	0.394	8.15749e-46	2.97557
PIP5K1B	2.55646e-50	-0.855508	0.306	0.615	9.35688e-46	0.552671
TAPT1-AS1	2.89093e-50	-0.681949	0.082	0.358	1.05811e-45	0.623323
INHBA	3.27335e-50	1.27727	0.343	0.021	1.19808e-45	2.42379
CHST15	3.33929e-50	-0.804404	0.33	0.627	1.22221e-45	0.572599
MEF2C-AS1	3.86451e-50	-1.09535	0.271	0.563	1.41445e-45	0.468023
GRN	4.14588e-50	-0.79315	0.526	0.765	1.51743e-45	0.577083
SCAMP2	4.61749e-50	-0.720053	0.515	0.764	1.69005e-45	0.607075
TMEM168	4.95016e-50	-0.635406	0.157	0.471	1.81181e-45	0.643759
NSD1	5.1217e-50	-0.732189	0.424	0.704	1.87459e-45	0.60199
CCL4	5.43935e-50	2.91892	0.674	0.384	1.99086e-45	7.56277
FTCDNL1	6.15179e-50	-0.717456	0.07	0.336	2.25162e-45	0.608169
MTUS1	6.2479e-50	-0.799179	0.34	0.637	2.28679e-45	0.574676
ANKAR	9.67149e-50	-0.672083	0.073	0.342	3.53986e-45	0.6276
CYSLTR1	9.75841e-50	-0.563954	0.06	0.324	3.57168e-45	0.676446
USP34	1.04649e-49	-0.720311	0.703	0.873	3.83025e-45	0.606966
TM7SF3	1.06632e-49	-0.667904	0.2	0.517	3.90284e-45	0.62942
GALNT10	1.3283e-49	-0.805012	0.314	0.628	4.86171e-45	0.572357
ERMAP	1.34014e-49	-0.5344	0.082	0.363	4.90504e-45	0.690446
LDLR	1.37322e-49	1.04927	0.547	0.195	5.02611e-45	2.06948
CHSY3	1.46873e-49	-1.11589	0.356	0.666	5.3757e-45	0.461405
RNF125	1.54481e-49	-0.597314	0.065	0.33	5.65417e-45	0.660983
BCAS2	1.61053e-49	0.551159	0.715	0.341	5.8947e-45	1.46526
CAMK1D	1.62089e-49	-0.852748	0.559	0.805	5.93264e-45	0.553729
RABGAP1L	1.62288e-49	-0.8985	0.595	0.818	5.93991e-45	0.536444
GTF2I	1.89539e-49	-0.73246	0.548	0.76	6.93733e-45	0.601877
RILPL2	1.91427e-49	0.793406	0.698	0.353	7.00643e-45	1.73316
TNFRSF10B	1.95009e-49	1.02566	0.738	0.443	7.13753e-45	2.0359
GAREM1	2.07006e-49	-1.03199	0.513	0.752	7.57662e-45	0.489035
COMMD10	2.07899e-49	-0.930405	0.542	0.789	7.60933e-45	0.524711
CBL	2.81276e-49	-0.792687	0.43	0.707	1.0295e-44	0.577268
RGS18	3.14271e-49	-0.696259	0.129	0.425	1.15026e-44	0.617171
MLF1	3.21457e-49	0.887126	0.559	0.193	1.17657e-44	1.84949
GSAP	3.23256e-49	-0.793135	0.299	0.606	1.18315e-44	0.577089
EIF4G3	4.56095e-49	-0.761857	0.791	0.892	1.66935e-44	0.589737
ARHGAP31	4.65451e-49	-0.845141	0.437	0.717	1.7036e-44	0.556656
EMC1-AS1	5.12851e-49	0.902561	0.543	0.18	1.87709e-44	1.86938
AZIN2	6.16428e-49	-0.662933	0.098	0.378	2.25619e-44	0.631593
AMZ1	7.8198e-49	0.669425	0.408	0.065	2.86213e-44	1.59044
DUSP2	7.87781e-49	1.13271	0.344	0.027	2.88336e-44	2.1927
WTAP	1.10244e-48	0.757741	0.799	0.507	4.03506e-44	1.69084
DHTKD1	1.10634e-48	-0.541635	0.088	0.365	4.04931e-44	0.686992
TLR7	1.14453e-48	-0.756368	0.292	0.604	4.18911e-44	0.591985
SNHG1	1.15664e-48	0.655988	0.536	0.17	4.23342e-44	1.57569
UBE2D3	1.17744e-48	0.637201	0.942	0.839	4.30954e-44	1.55531
DPH6	1.55532e-48	-0.904642	0.112	0.397	5.69262e-44	0.534165
AC009950.1	1.63337e-48	-0.607074	0.112	0.406	5.9783e-44	0.656527
AC002463.1	1.70182e-48	-0.528876	0.053	0.303	6.22882e-44	0.693095
DBI	1.75836e-48	1.03589	0.819	0.568	6.43576e-44	2.05038
DDX5	1.76103e-48	0.575069	0.99	0.966	6.44555e-44	1.48975
CD4	2.00643e-48	-0.694317	0.409	0.69	7.34372e-44	0.618002
RELB	2.0299e-48	0.713733	0.591	0.216	7.42964e-44	1.64004
FAM49B	2.18121e-48	-0.555465	0.964	0.967	7.98344e-44	0.680438
NLK	2.33404e-48	-0.834373	0.315	0.618	8.54282e-44	0.560827
H2AFZ	2.63544e-48	0.8516	0.778	0.481	9.64596e-44	1.8045
ZMYM4	3.43502e-48	-0.738271	0.381	0.666	1.25725e-43	0.599457
ARID5B	3.47702e-48	1.46032	0.64	0.322	1.27262e-43	2.7517
SIGLEC11	3.61683e-48	-0.480528	0.056	0.312	1.3238e-43	0.716715
IER2	3.85013e-48	0.966691	0.894	0.647	1.40919e-43	1.95435
CTBP2	4.08718e-48	-0.775919	0.546	0.776	1.49595e-43	0.584016
BBS9	4.42896e-48	-0.909727	0.202	0.5	1.62104e-43	0.532286
VPS50	4.51898e-48	-0.695348	0.157	0.461	1.65399e-43	0.61756
C1orf112	4.85578e-48	-0.530652	0.053	0.303	1.77726e-43	0.692242
CLEC7A	6.17239e-48	0.998143	0.875	0.709	2.25916e-43	1.99743
GNPTAB	7.69879e-48	-0.724453	0.162	0.461	2.81783e-43	0.605227
ENO1	1.11237e-47	0.773205	0.854	0.635	4.07139e-43	1.70906
TBC1D1	1.16541e-47	-0.844205	0.539	0.753	4.26552e-43	0.557018
TRAPPC8	1.26727e-47	-0.697106	0.261	0.557	4.63834e-43	0.616808
ADAMTS17	1.58788e-47	-0.896954	0.154	0.462	5.81178e-43	0.537019
DOCK11	1.63705e-47	-0.781478	0.551	0.774	5.99178e-43	0.58177
N4BP2L2	2.05317e-47	-0.625231	0.776	0.908	7.5148e-43	0.648316
CREB5	2.16617e-47	0.880722	0.575	0.205	7.92839e-43	1.8413
TAGLN2	2.22807e-47	0.668425	0.434	0.094	8.15496e-43	1.58934
TREM1	2.2828e-47	0.672142	0.359	0.039	8.35527e-43	1.59344
MGMT	2.37079e-47	-0.780036	0.162	0.457	8.67733e-43	0.582352
HERC3	3.14258e-47	-0.687575	0.266	0.582	1.15021e-42	0.620897
SPTLC2	3.30592e-47	-0.747225	0.729	0.88	1.21e-42	0.595748
HNRNPU	4.22466e-47	0.81422	0.891	0.743	1.54627e-42	1.75835
LINC01410	4.3483e-47	-0.599467	0.13	0.425	1.59152e-42	0.659998
DNAJC10	4.39594e-47	-0.708366	0.254	0.562	1.60896e-42	0.612013
ADAMTSL2	4.39784e-47	-0.587185	0.099	0.372	1.60965e-42	0.66564
CCM2	4.7306e-47	-0.742318	0.428	0.697	1.73145e-42	0.597778
GEMIN7-AS1	4.76927e-47	-0.494294	0.042	0.279	1.7456e-42	0.709909
PDE8A	4.84287e-47	1.12221	0.741	0.454	1.77254e-42	2.1768
KDM7A	5.49951e-47	-0.831727	0.264	0.56	2.01288e-42	0.561856
HELZ	5.52114e-47	-0.713974	0.537	0.762	2.02079e-42	0.609639
RPS9	7.03195e-47	0.586513	0.969	0.943	2.57376e-42	1.50161
ATG7	7.69902e-47	-0.906806	0.572	0.779	2.81792e-42	0.533365
ZNF362	7.78339e-47	-0.503254	0.074	0.334	2.8488e-42	0.705514
TRIO	8.12853e-47	-0.764121	0.691	0.851	2.97512e-42	0.588812
CACNA1D	8.27644e-47	-0.894551	0.181	0.467	3.02926e-42	0.537915
CLEC2B	9.21834e-47	1.08901	0.495	0.147	3.374e-42	2.12728
GK	1.01702e-46	0.83958	0.699	0.349	3.72241e-42	1.78953
GLB1	1.12656e-46	-0.65192	0.219	0.514	4.12333e-42	0.636433
RASAL2	1.13128e-46	-0.700006	0.582	0.813	4.14058e-42	0.615569
EGR2	1.13972e-46	0.973428	0.439	0.096	4.17149e-42	1.9635
CREBL2	1.29333e-46	-0.701086	0.201	0.493	4.73372e-42	0.615109
ARHGAP12	1.66465e-46	-0.734418	0.704	0.848	6.0928e-42	0.601061
RBM26	1.75535e-46	-0.761718	0.402	0.682	6.42476e-42	0.589794
NHSL1	1.80484e-46	-0.95374	0.19	0.498	6.60591e-42	0.516292
AL163541.1	1.91953e-46	-1.50849	0.589	0.755	7.02568e-42	0.35148
DYNC1I2	2.17676e-46	-0.702337	0.414	0.687	7.96717e-42	0.614576
PPIF	2.2482e-46	0.811398	0.562	0.202	8.22865e-42	1.75491
TCHP	2.6209e-46	-0.571834	0.118	0.409	9.59276e-42	0.672761
ATRN	2.8158e-46	-0.783684	0.256	0.562	1.03061e-41	0.580882
NOP58	3.0326e-46	0.652505	0.757	0.426	1.10996e-41	1.57189
AC073571.1	3.05854e-46	-0.508133	0.062	0.313	1.11946e-41	0.703132
CDK13	3.54253e-46	-0.796483	0.425	0.695	1.2966e-41	0.575751
RB1	3.56257e-46	-0.680508	0.859	0.918	1.30394e-41	0.623946
EZR	3.57038e-46	0.965549	0.609	0.274	1.3068e-41	1.95281
AC011139.1	3.70707e-46	-0.592127	0.06	0.31	1.35682e-41	0.663364
CITED2	4.13727e-46	1.18371	0.503	0.17	1.51428e-41	2.2716
STON2	4.14842e-46	-0.536669	0.046	0.283	1.51836e-41	0.689361
AC009554.1	4.73654e-46	-0.415836	0.033	0.257	1.73362e-41	0.749585
CLASP1	5.27257e-46	-0.718867	0.429	0.695	1.92981e-41	0.607575
HMGB2	5.5342e-46	0.702651	0.487	0.137	2.02557e-41	1.62749
ARHGAP17	5.60021e-46	-0.700359	0.266	0.567	2.04973e-41	0.615419
MAML2	6.78175e-46	-0.633166	0.892	0.969	2.48219e-41	0.64476
MYO1F	6.83295e-46	-0.776002	0.59	0.793	2.50093e-41	0.583983
STK17B	6.84741e-46	0.920406	0.634	0.315	2.50622e-41	1.89265
KIAA0825	7.20766e-46	-0.570632	0.031	0.25	2.63808e-41	0.673322
AC131568.1	7.62785e-46	-0.667292	0.232	0.536	2.79187e-41	0.629687
MIS18BP1	7.96678e-46	-0.846024	0.363	0.651	2.91592e-41	0.556316
RAP2A	7.99657e-46	-0.68589	0.337	0.634	2.92682e-41	0.621622
GANC	8.3079e-46	-0.603917	0.114	0.39	3.04078e-41	0.657965
SLC8A1-AS1	8.38299e-46	-0.751987	0.171	0.457	3.06826e-41	0.593785
SUCNR1	8.68022e-46	-0.715526	0.168	0.467	3.17705e-41	0.608983
TMLHE-AS1	9.21883e-46	-0.440662	0.028	0.245	3.37419e-41	0.736796
RNF13	1.0777e-45	-0.739118	0.592	0.801	3.94448e-41	0.599106
HSPBAP1	1.16686e-45	-0.676177	0.184	0.476	4.27081e-41	0.625822
BMPR2	1.232e-45	-0.811481	0.335	0.635	4.50923e-41	0.569797
ABCC5	1.2984e-45	-0.517228	0.075	0.336	4.75226e-41	0.698713
WDFY3	1.51195e-45	-0.703096	0.783	0.909	5.53389e-41	0.614252
LHFPL2	1.59319e-45	-0.730546	0.83	0.942	5.83124e-41	0.602676
MIR22HG	1.6752e-45	0.590933	0.367	0.051	6.13141e-41	1.50622
TBCK	1.90989e-45	-0.816111	0.274	0.568	6.99038e-41	0.567971
ABCG2	2.31223e-45	-0.542533	0.056	0.3	8.46298e-41	0.686564
TUBA1C	2.51504e-45	0.786792	0.614	0.274	9.2053e-41	1.72523
TFEC	2.60849e-45	-0.788082	0.524	0.764	9.54733e-41	0.579113
AL445623.2	3.03873e-45	-0.41048	0.008	0.188	1.11221e-40	0.752373
RNASEH2B-AS1	3.48693e-45	-0.45621	0.051	0.288	1.27625e-40	0.728898
MAN1C1	3.65437e-45	-0.61388	0.128	0.413	1.33754e-40	0.653437
OSM	3.72005e-45	0.937826	0.391	0.072	1.36158e-40	1.91564
CLCN3	3.95823e-45	-0.687406	0.176	0.469	1.44875e-40	0.620969
SLC16A3	4.02357e-45	0.646312	0.878	0.642	1.47267e-40	1.56516
DHRS7	4.49654e-45	-0.699369	0.649	0.832	1.64578e-40	0.615841
PPP1R10	4.72601e-45	0.82253	0.811	0.546	1.72977e-40	1.7685
QKI	4.91722e-45	-0.525704	0.984	0.991	1.79975e-40	0.69462
SYAP1	5.09873e-45	0.721947	0.587	0.241	1.86619e-40	1.64941
SP100	5.59326e-45	-0.673341	0.807	0.894	2.04719e-40	0.627053
TMEM245	5.67237e-45	-0.55146	0.121	0.402	2.07615e-40	0.682329
INSIG1	6.67053e-45	0.854718	0.522	0.182	2.44148e-40	1.8084
ARHGDIB	6.8058e-45	-0.701441	0.576	0.795	2.49099e-40	0.614957
STAB1	6.89985e-45	-0.709328	0.28	0.58	2.52541e-40	0.611605
CMTR2	7.65074e-45	-0.513225	0.102	0.38	2.80025e-40	0.700654
PRAG1	8.4547e-45	-0.508743	0.13	0.423	3.0945e-40	0.702835
AC087854.1	9.39032e-45	-0.701632	0.107	0.38	3.43695e-40	0.614876
RPL24	1.02313e-44	0.573934	0.971	0.901	3.74476e-40	1.48858
IRF2	1.04697e-44	-0.655985	0.273	0.577	3.83201e-40	0.634642
IGF1	1.06965e-44	-0.648655	0.077	0.332	3.91502e-40	0.637875
AVL9	1.11331e-44	-0.712855	0.32	0.61	4.07483e-40	0.610112
CCDC26	1.17164e-44	-1.40192	0.075	0.325	4.28833e-40	0.378425
AC007319.1	1.32712e-44	-1.01528	0.005	0.178	4.85738e-40	0.494733
TIAM2	1.48649e-44	-0.728333	0.176	0.459	5.44071e-40	0.603601
RPL12	1.65248e-44	0.569707	0.98	0.932	6.04823e-40	1.48422
PAQR3	1.82398e-44	-0.625772	0.201	0.5	6.67595e-40	0.648073
EIF1AX	1.86127e-44	0.697395	0.797	0.524	6.81243e-40	1.62157
GLS	2.19478e-44	0.939816	0.901	0.777	8.03312e-40	1.91828
LINC02391	2.91238e-44	-0.76269	0.121	0.39	1.06596e-39	0.589396
GIMAP7	3.07925e-44	-0.474516	0.047	0.279	1.12704e-39	0.719708
ATP8B1	3.93256e-44	-0.569385	0.08	0.337	1.43936e-39	0.673904
P4HA1	4.94351e-44	0.892414	0.891	0.642	1.80937e-39	1.85628
ASXL2	4.96541e-44	-0.706089	0.418	0.685	1.81739e-39	0.61298
AC105916.1	5.7043e-44	-0.588937	0.068	0.312	2.08783e-39	0.664832
SLC25A25	7.81688e-44	0.692969	0.581	0.231	2.86106e-39	1.61661
ZMYM6	7.99629e-44	-0.627113	0.157	0.445	2.92672e-39	0.647471
PLXNA2	8.13161e-44	-0.672697	0.073	0.322	2.97625e-39	0.627333
ZNF638	1.06363e-43	-0.660477	0.654	0.822	3.893e-39	0.632669
NFATC2	1.27897e-43	-0.673549	0.586	0.807	4.68116e-39	0.626962
ITPRIPL2	1.61373e-43	-0.663316	0.324	0.618	5.9064e-39	0.631425
VAV1	1.65673e-43	-0.692879	0.359	0.627	6.06381e-39	0.618618
ZNF280D	1.68108e-43	-0.770117	0.333	0.603	6.15293e-39	0.58637
TNFSF10	1.77666e-43	-0.582695	0.177	0.478	6.50276e-39	0.667715
MPZL1	1.8951e-43	-0.7139	0.379	0.656	6.93625e-39	0.60967
CEP68	1.94323e-43	0.79078	0.647	0.318	7.11242e-39	1.73001
ANXA5	2.00294e-43	0.694083	0.868	0.639	7.33097e-39	1.61786
TEP1	2.04275e-43	-0.503453	0.089	0.354	7.47668e-39	0.705417
IER3	2.75537e-43	1.15258	0.804	0.587	1.00849e-38	2.22311
GRAMD1B	2.91645e-43	-0.658874	0.213	0.521	1.06745e-38	0.633372
GNA12	2.96003e-43	0.933201	0.604	0.293	1.0834e-38	1.90951
HNRNPDL	3.03478e-43	0.615633	0.912	0.771	1.11076e-38	1.53223
PPP1R21	3.38719e-43	-0.618821	0.176	0.464	1.23975e-38	0.651203
DNMT3A	3.52756e-43	-0.6887	0.261	0.55	1.29112e-38	0.620413
PLK2	3.55555e-43	0.796732	0.356	0.053	1.30137e-38	1.73716
R3HDM1	3.68431e-43	-0.75177	0.25	0.536	1.3485e-38	0.593875
PID1	3.7478e-43	-0.80505	0.056	0.289	1.37173e-38	0.572342
SMURF1	4.16629e-43	-0.796162	0.379	0.659	1.5249e-38	0.575879
TFCP2	4.96905e-43	-0.693857	0.271	0.563	1.81872e-38	0.618199
KANK2	4.98987e-43	-0.390179	0.02	0.214	1.82634e-38	0.763035
MTHFD1L	5.05542e-43	-0.675283	0.755	0.873	1.85033e-38	0.626209
TRAPPC9	5.49781e-43	-0.754077	0.458	0.716	2.01226e-38	0.592926
RYR1	5.55168e-43	-0.761091	0.45	0.702	2.03197e-38	0.59005
OPRM1	5.6194e-43	-0.852275	0.304	0.587	2.05676e-38	0.553911
TSPAN14	5.72703e-43	-0.68347	0.456	0.716	2.09615e-38	0.622666
CALM2	7.0055e-43	-0.631678	0.866	0.933	2.56408e-38	0.645425
ARHGEF9	8.05902e-43	-0.527121	0.081	0.334	2.94968e-38	0.693938
TTC7A	1.03571e-42	-0.844217	0.339	0.611	3.79079e-38	0.557013
PLPP1	1.50086e-42	-0.71277	0.256	0.558	5.49331e-38	0.610147
TRIB1	1.53631e-42	0.99398	0.651	0.36	5.62306e-38	1.99167
LGMN	1.54069e-42	1.43288	0.804	0.592	5.63907e-38	2.69985
AL353138.1	1.68762e-42	-0.784303	0.108	0.37	6.17686e-38	0.580633
VASH1	1.898e-42	-0.731888	0.396	0.658	6.94686e-38	0.602115
CCDC91	2.22127e-42	-0.853831	0.395	0.649	8.13007e-38	0.553313
CEP350	2.47541e-42	-0.754495	0.603	0.793	9.06023e-38	0.592754
HEATR5A	2.55964e-42	-0.641114	0.229	0.514	9.36854e-38	0.641217
NUFIP2	2.91624e-42	0.814935	0.846	0.646	1.06737e-37	1.75922
C15orf41	2.94482e-42	-0.59798	0.085	0.336	1.07783e-37	0.660679
UBE2S	3.65572e-42	0.629778	0.454	0.127	1.33803e-37	1.54733
LINC01619	3.71939e-42	1.12728	0.435	0.115	1.36133e-37	2.18446
CLCN5	3.88692e-42	-0.604635	0.179	0.471	1.42265e-37	0.657638
AL136171.2	4.20464e-42	-0.56989	0.109	0.373	1.53894e-37	0.673668
SENP7	4.55975e-42	-0.666634	0.291	0.58	1.66891e-37	0.629975
ENSA	4.9839e-42	0.68461	0.785	0.483	1.82416e-37	1.60727
FIG4	5.30014e-42	-0.518598	0.097	0.354	1.93991e-37	0.69805
FGD3	5.3959e-42	-0.517326	0.101	0.366	1.97495e-37	0.698666
PLK3	5.75186e-42	0.650663	0.592	0.259	2.10524e-37	1.56989
NUDT3	5.85888e-42	-0.646085	0.357	0.632	2.14441e-37	0.639012
RNF213	8.41935e-42	-0.692034	0.455	0.702	3.08157e-37	0.618981
LST1	8.50088e-42	-0.721125	0.565	0.801	3.11141e-37	0.606624
GRASP	9.80139e-42	0.588457	0.334	0.041	3.58741e-37	1.50364
RAB1A	1.02547e-41	0.583904	0.936	0.805	3.75334e-37	1.4989
TMSB4X	1.12264e-41	-0.585609	0.996	0.995	4.10896e-37	0.666368
SLC35G2	1.17383e-41	-0.469006	0.048	0.269	4.29633e-37	0.722462
PCED1B	1.2378e-41	-0.630511	0.213	0.503	4.53048e-37	0.645947
IDI1	1.27166e-41	0.872981	0.758	0.486	4.6544e-37	1.83144
ATP10D	1.62507e-41	-0.689687	0.263	0.545	5.94791e-37	0.619988
PADI2	1.66683e-41	1.32636	0.647	0.372	6.10076e-37	2.5077
KIAA2026	1.80954e-41	-0.705336	0.36	0.625	6.62308e-37	0.6133
EVI5	1.9242e-41	-0.705304	0.552	0.776	7.04277e-37	0.613313
RSRC2	1.97991e-41	0.647919	0.799	0.534	7.24666e-37	1.56691
KMT2C	2.07692e-41	-0.652412	0.729	0.866	7.60175e-37	0.636216
MACROD2	2.84303e-41	-1.01869	0.105	0.361	1.04058e-36	0.493563
UBN2	2.9494e-41	-0.561804	0.135	0.406	1.07951e-36	0.677455
ADK	2.99352e-41	-0.762861	0.642	0.798	1.09566e-36	0.589327
TRAPPC12	3.15252e-41	-0.629398	0.227	0.512	1.15385e-36	0.646446
AC211433.1	3.22898e-41	-0.386294	0.032	0.236	1.18184e-36	0.765093
EPB41L2	3.3999e-41	-0.471304	0.951	0.978	1.2444e-36	0.721312
GIMAP6	3.90717e-41	-0.409454	0.036	0.247	1.43006e-36	0.752908
NEK3	3.98844e-41	-0.48837	0.082	0.327	1.45981e-36	0.71283
AC118549.1	4.05471e-41	-0.683186	0.278	0.558	1.48406e-36	0.622788
AARS	4.45746e-41	0.737921	0.626	0.296	1.63148e-36	1.66777
PHIP	4.46451e-41	-0.773593	0.549	0.752	1.63405e-36	0.584959
GRK5	4.54023e-41	-0.541111	0.12	0.387	1.66177e-36	0.687242
KIAA1328	4.90328e-41	-0.723212	0.183	0.469	1.79465e-36	0.605747
PRKCD	5.02573e-41	-0.625147	0.252	0.539	1.83947e-36	0.648354
RANBP2	5.28996e-41	0.734834	0.866	0.651	1.93618e-36	1.66421
MXD4	5.69125e-41	-0.696908	0.258	0.527	2.08306e-36	0.616893
B3GNT5	5.82991e-41	1.05129	0.857	0.723	2.13381e-36	2.07239
FTO	6.56777e-41	-0.778775	0.396	0.656	2.40387e-36	0.582862
AC097376.3	6.78226e-41	-0.817504	0.197	0.474	2.48237e-36	0.567423
GARS-DT	7.36886e-41	-0.661728	0.267	0.543	2.69708e-36	0.632121
PBRM1	7.71417e-41	-0.712524	0.533	0.747	2.82346e-36	0.610252
ITGA9	8.46858e-41	-0.837452	0.418	0.697	3.09958e-36	0.559631
CMIP	9.13666e-41	-0.664726	0.783	0.87	3.34411e-36	0.630809
AC090579.1	1.04799e-40	-0.818335	0.09	0.336	3.83574e-36	0.567096
PHF3	1.05701e-40	-0.704126	0.356	0.627	3.86877e-36	0.613814
TMLHE	1.24169e-40	-0.621122	0.138	0.402	4.5447e-36	0.650165
HIVEP1	1.2968e-40	0.741335	0.469	0.146	4.74642e-36	1.67172
HERC1	1.49777e-40	-0.649936	0.513	0.74	5.48199e-36	0.637309
HSPD1	1.62434e-40	0.822555	0.932	0.714	5.94524e-36	1.76854
PPARGC1B	1.93216e-40	-0.404369	0.043	0.259	7.07189e-36	0.755567
HDGFL3	2.00445e-40	-0.462913	0.087	0.336	7.33647e-36	0.72552
FAF1	2.05028e-40	-0.666334	0.605	0.801	7.50421e-36	0.630106
FAM149A	2.18003e-40	-0.79493	0.439	0.685	7.97912e-36	0.576371
PHC3	2.28234e-40	-0.665548	0.434	0.68	8.35359e-36	0.630449
SENP6	2.84047e-40	-0.607585	0.657	0.827	1.03964e-35	0.656294
UBB	2.97843e-40	0.829203	0.944	0.827	1.09013e-35	1.7767
WIPF1	3.00603e-40	-0.683142	0.67	0.829	1.10024e-35	0.622807
DUSP10	3.19242e-40	0.604572	0.413	0.096	1.16846e-35	1.52053
ITGB2	3.75903e-40	-0.680367	0.819	0.885	1.37584e-35	0.624007
LINC01578	3.79735e-40	0.751448	0.782	0.543	1.38987e-35	1.68348
EVI2B	3.82661e-40	-0.662866	0.322	0.598	1.40058e-35	0.631622
ZNRF2	3.8547e-40	-0.683774	0.499	0.74	1.41086e-35	0.622535
IFIT2	3.91343e-40	0.821457	0.382	0.08	1.43236e-35	1.76719
CMKLR1	4.25614e-40	-0.672897	0.155	0.425	1.55779e-35	0.627246
SNHG14	4.60872e-40	-0.667399	0.243	0.521	1.68684e-35	0.629641
SGMS1	4.63066e-40	-0.757431	0.545	0.755	1.69487e-35	0.591549
SCLT1	4.65292e-40	-0.772195	0.324	0.594	1.70301e-35	0.585526
MAP2K3	5.64415e-40	0.648367	0.486	0.164	2.06581e-35	1.56739
SAP18	5.78142e-40	0.612814	0.749	0.461	2.11606e-35	1.52924
TTC28	5.89767e-40	-0.837534	0.474	0.729	2.15861e-35	0.559599
PARD3B	6.13626e-40	-0.69809	0.079	0.317	2.24593e-35	0.616388
BIN1	6.2248e-40	-0.599143	0.871	0.959	2.27834e-35	0.660146
HCG22	6.26393e-40	-0.331477	0.002	0.151	2.29266e-35	0.794722
DNAJB1	6.33574e-40	1.62757	0.868	0.63	2.31894e-35	3.08992
YME1L1	6.48711e-40	0.663235	0.773	0.486	2.37435e-35	1.58363
ARL6IP1	6.54609e-40	0.692414	0.888	0.705	2.39593e-35	1.61599
MPEG1	6.66175e-40	-0.472797	0.062	0.288	2.43827e-35	0.720566
GLIPR2	6.72682e-40	0.559754	0.438	0.12	2.46208e-35	1.47402
SORT1	6.95044e-40	-0.6256	0.572	0.788	2.54393e-35	0.64815
ASCC3	7.29538e-40	-0.764454	0.511	0.728	2.67018e-35	0.588676
MAP3K13	7.42286e-40	-0.767337	0.193	0.455	2.71684e-35	0.587501
AKAP10	9.44705e-40	-0.675793	0.352	0.62	3.45771e-35	0.625988
PDE4D	1.24366e-39	-1.11506	0.107	0.348	4.55191e-35	0.461672
IKBKB	1.24501e-39	-0.656741	0.3	0.575	4.55685e-35	0.63431
TRIP12	1.2514e-39	-0.651351	0.59	0.772	4.58026e-35	0.636684
SH3RF1	1.32427e-39	-0.616562	0.105	0.36	4.84697e-35	0.652223
FPR1	1.34918e-39	0.579407	0.94	0.759	4.93814e-35	1.49424
MYO5A	1.80763e-39	-0.665275	0.274	0.558	6.61609e-35	0.630569
EIF1B-AS1	2.06463e-39	-0.63469	0.055	0.271	7.55674e-35	0.644079
MYADM	2.47784e-39	0.713717	0.488	0.178	9.06915e-35	1.64002
ANKS1A	2.56418e-39	-0.716457	0.75	0.89	9.38517e-35	0.60859
TUBGCP3	3.2459e-39	-0.577384	0.176	0.449	1.18803e-34	0.670178
PDGFC	3.29656e-39	-0.667279	0.128	0.385	1.20657e-34	0.629693
MALT1	3.34764e-39	0.95993	0.663	0.373	1.22527e-34	1.94522
HSPA8	3.34936e-39	0.835064	0.959	0.858	1.2259e-34	1.78394
AFF3	3.36466e-39	-0.635798	0.017	0.192	1.2315e-34	0.643585
AC079015.1	4.19555e-39	-0.651063	0.237	0.526	1.53561e-34	0.636811
ANKFY1	4.32748e-39	-0.605323	0.223	0.503	1.5839e-34	0.657324
LSMEM1	4.39853e-39	0.623923	0.294	0.026	1.60991e-34	1.54106
MTHFD2	4.42102e-39	0.651311	0.743	0.413	1.61814e-34	1.5706
PPP1R15B	4.47302e-39	0.618009	0.553	0.245	1.63717e-34	1.53476
PHKB	4.72165e-39	-0.74601	0.371	0.623	1.72817e-34	0.59625
LYPLAL1	5.14492e-39	-0.597987	0.16	0.426	1.88309e-34	0.660675
SLC18B1	6.02666e-39	-0.516292	0.076	0.308	2.20582e-34	0.699167
FAM120A	6.37875e-39	-0.671404	0.415	0.647	2.33469e-34	0.627895
ADGRE2	6.41001e-39	0.578772	0.719	0.344	2.34613e-34	1.49358
AL359762.1	7.4099e-39	0.556672	0.369	0.074	2.7121e-34	1.47087
ZRANB3	9.03413e-39	-0.607065	0.095	0.334	3.30658e-34	0.656531
FUT10	9.68837e-39	-0.512046	0.075	0.305	3.54604e-34	0.701227
DENND3	1.06121e-38	-0.624853	0.775	0.882	3.88414e-34	0.648486
MRPL18	1.08277e-38	0.881783	0.652	0.353	3.96304e-34	1.84265
BCKDHB	1.20591e-38	-0.620243	0.108	0.356	4.41374e-34	0.650561
SCARB1	1.22731e-38	-0.517258	0.183	0.469	4.49206e-34	0.698699
MSH3	1.28985e-38	-0.689172	0.227	0.491	4.72099e-34	0.62021
MEF2C	1.39344e-38	-0.380257	0.985	0.997	5.10015e-34	0.768301
CLYBL	1.61114e-38	-0.605372	0.069	0.295	5.89692e-34	0.657302
PIGN	1.63951e-38	-0.654369	0.128	0.378	6.00076e-34	0.635353
SAMHD1	1.67173e-38	-0.653911	0.449	0.693	6.1187e-34	0.635555
RNF130	1.72849e-38	-0.735786	0.736	0.853	6.32646e-34	0.600491
ZNF844	1.79721e-38	0.731444	0.369	0.077	6.57796e-34	1.6603
HEATR5B	1.80554e-38	-0.616416	0.342	0.613	6.60847e-34	0.65229
PLEKHA2	1.80599e-38	-0.645975	0.384	0.642	6.61011e-34	0.639061
SPAG9	1.92032e-38	0.789423	0.762	0.541	7.02855e-34	1.72838
ITM2C	2.07834e-38	-0.663486	0.277	0.534	7.60693e-34	0.631351
PDSS2	2.10375e-38	-0.724684	0.299	0.565	7.69994e-34	0.60513
TET3	2.224e-38	-0.731524	0.223	0.49	8.14007e-34	0.602267
MYCBP2-AS1	2.40226e-38	-0.517546	0.086	0.322	8.7925e-34	0.698559
PRKACB	2.4063e-38	-0.618784	0.129	0.385	8.80728e-34	0.651219
QSER1	2.47894e-38	-0.685645	0.304	0.558	9.07317e-34	0.621728
PCMTD1	2.48525e-38	-0.686212	0.351	0.604	9.09628e-34	0.621483
AKAP11	3.1077e-38	-0.612108	0.179	0.433	1.13745e-33	0.65424
AL008633.1	3.12245e-38	-1.08415	0.2	0.464	1.14285e-33	0.471668
HPN	3.16403e-38	-0.569792	0.063	0.286	1.15807e-33	0.673714
PGGT1B	3.18549e-38	-0.579647	0.231	0.502	1.16592e-33	0.669128
LIPC	3.5257e-38	-0.619411	0.115	0.365	1.29044e-33	0.650937
IL16	3.8755e-38	-0.453887	0.088	0.327	1.41847e-33	0.730073
NXF1	4.00225e-38	0.601629	0.475	0.163	1.46486e-33	1.51743
TUBB4B	4.05874e-38	0.623831	0.553	0.228	1.48554e-33	1.54096
DDX39A	4.35814e-38	0.510287	0.525	0.188	1.59512e-33	1.42433
ME2	4.50664e-38	-0.651958	0.415	0.668	1.64947e-33	0.636416
UNC93B1	4.51898e-38	-0.595571	0.336	0.601	1.65399e-33	0.661783
NRARP	4.58374e-38	0.638062	0.265	0.012	1.67769e-33	1.55624
TK2	5.13442e-38	-0.551379	0.101	0.341	1.87925e-33	0.682368
SRGAP3	5.54528e-38	-0.7098	0.169	0.435	2.02963e-33	0.611405
CH25H	5.88289e-38	1.22445	0.794	0.61	2.1532e-33	2.33667
TMEM72-AS1	6.30819e-38	-0.457153	0.049	0.26	2.30886e-33	0.728423
SLC2A3	6.46319e-38	0.494967	0.759	0.411	2.36559e-33	1.40929
TBL1XR1	6.60906e-38	-0.652457	0.655	0.82	2.41898e-33	0.636196
AL512603.2	8.45287e-38	0.717008	0.426	0.111	3.09384e-33	1.64377
ALG13	8.91113e-38	-0.710037	0.37	0.62	3.26156e-33	0.611304
RCOR3	8.93771e-38	-0.473471	0.183	0.455	3.27129e-33	0.72023
SOGA1	1.02182e-37	-0.576478	0.194	0.464	3.73995e-33	0.670599
FBXL20	1.09141e-37	-0.628681	0.134	0.39	3.99468e-33	0.646767
SRSF10	1.14449e-37	0.602675	0.782	0.502	4.18894e-33	1.51853
USP6NL	1.16054e-37	-0.720568	0.5	0.728	4.24768e-33	0.606858
TRAF3IP3	1.20165e-37	-0.530857	0.139	0.394	4.39817e-33	0.692144
MBTD1	1.32637e-37	-0.60243	0.199	0.474	4.85466e-33	0.658644
AC092809.2	1.40076e-37	-0.439869	0.077	0.303	5.12691e-33	0.737201
CSF2RA	1.45714e-37	-0.676717	0.751	0.866	5.33327e-33	0.625587
GIMAP2	1.65715e-37	-0.399957	0.06	0.276	6.06535e-33	0.757881
ALMS1	1.68697e-37	-0.562116	0.127	0.377	6.17446e-33	0.677308
AL499604.1	1.86916e-37	0.578463	0.393	0.096	6.8413e-33	1.49326
AC008761.1	1.87808e-37	-0.286933	0.016	0.183	6.87394e-33	0.819643
MPPE1	2.2599e-37	-0.513311	0.098	0.336	8.27145e-33	0.700613
AKIRIN2	2.55297e-37	0.724114	0.663	0.392	9.34411e-33	1.65189
MAMDC2	2.73815e-37	-0.377238	0.016	0.182	1.00219e-32	0.76991
RPS6KA2	2.87368e-37	-0.779757	0.592	0.772	1.05179e-32	0.582465
PLEKHM3	3.21865e-37	-0.491517	0.067	0.289	1.17806e-32	0.711277
RBMS1	3.25169e-37	-0.697652	0.528	0.729	1.19015e-32	0.616575
TRPM2	3.28265e-37	-0.62892	0.389	0.656	1.20148e-32	0.64666
MTURN	3.39521e-37	-0.557182	0.139	0.389	1.24268e-32	0.679628
WDPCP	3.70712e-37	-0.775535	0.192	0.445	1.35684e-32	0.584172
AC007038.1	4.86918e-37	-0.436242	0.073	0.295	1.78217e-32	0.739057
CDK19	4.89082e-37	-0.780808	0.274	0.522	1.79009e-32	0.582041
LY75	4.91442e-37	-0.59584	0.126	0.372	1.79873e-32	0.661659
YWHAQ	5.33934e-37	0.747263	0.699	0.408	1.95425e-32	1.67861
RNASEH2B	5.59522e-37	-0.68677	0.199	0.454	2.04791e-32	0.621243
CLIP2	6.3912e-37	-0.671829	0.293	0.546	2.33924e-32	0.62771
KLHL6	6.76423e-37	0.720383	0.722	0.457	2.47578e-32	1.64762
AC084064.1	7.21853e-37	-0.377172	0.005	0.151	2.64206e-32	0.769946
SNHG5	7.41203e-37	0.707849	0.787	0.531	2.71288e-32	1.63337
AL139807.1	7.55624e-37	0.637199	0.46	0.149	2.76566e-32	1.55531
ZCCHC7	7.72414e-37	-0.816038	0.37	0.616	2.82711e-32	0.568
GRPEL1	7.77259e-37	0.550794	0.513	0.192	2.84485e-32	1.46489
MT2A	7.9209e-37	1.6667	0.572	0.276	2.89913e-32	3.17487
PELI2	8.5457e-37	-0.723623	0.137	0.389	3.12781e-32	0.605575
LMBRD2	9.03464e-37	-0.42109	0.067	0.284	3.30677e-32	0.74686
CEP192	1.00289e-36	-0.553849	0.175	0.442	3.67067e-32	0.6812
R3HDM2	1.15666e-36	-0.694086	0.501	0.716	4.23348e-32	0.618101
CECR2	1.20947e-36	-0.712563	0.258	0.522	4.42677e-32	0.610235
STAU2	1.22257e-36	-0.753543	0.395	0.63	4.47473e-32	0.593145
AC023509.6	1.33333e-36	-0.510765	0.066	0.281	4.8801e-32	0.70185
AC013270.1	1.52053e-36	0.479981	0.271	0.021	5.5653e-32	1.39472
ZNF33B	1.86429e-36	-0.451457	0.047	0.247	6.8235e-32	0.731304
DDX17	1.9741e-36	-0.53069	0.794	0.885	7.2254e-32	0.692223
PTEN	2.0743e-36	-0.617985	0.581	0.769	7.59215e-32	0.65158
SCFD2	2.09185e-36	-0.799929	0.35	0.603	7.65639e-32	0.574378
TBC1D9	2.26506e-36	-0.608656	0.398	0.663	8.29034e-32	0.655807
TMEM236	2.40979e-36	-0.331575	0.022	0.195	8.82006e-32	0.794668
COP1	2.44533e-36	-0.620413	0.637	0.801	8.95017e-32	0.650485
PIK3CB	2.58114e-36	-0.560755	0.18	0.443	9.44721e-32	0.677947
CCL3L1	3.18624e-36	1.70283	0.756	0.57	1.16619e-31	3.25539
AC091271.1	3.2032e-36	0.56475	0.329	0.057	1.1724e-31	1.47913
CAB39	3.21056e-36	-0.655154	0.649	0.801	1.1751e-31	0.635007
PFKFB3	3.40143e-36	0.776617	0.873	0.678	1.24496e-31	1.71311
MIR31HG	3.64351e-36	-0.58349	0.126	0.378	1.33356e-31	0.667347
LRRC4	3.89132e-36	-0.402583	0.051	0.253	1.42426e-31	0.756503
SLC7A1	3.91877e-36	0.595333	0.487	0.17	1.43431e-31	1.51082
DCP2	4.2521e-36	-0.606564	0.384	0.625	1.55631e-31	0.656759
LINC01184	4.98846e-36	-0.626244	0.111	0.346	1.82583e-31	0.647861
SNAPC1	5.13417e-36	0.678933	0.44	0.139	1.87916e-31	1.60096
ADGRE5	5.19438e-36	0.841652	0.357	0.082	1.9012e-31	1.7921
COL8A2	5.33348e-36	-0.374316	0.059	0.269	1.95211e-31	0.771471
NFKB2	5.58732e-36	0.453797	0.326	0.055	2.04502e-31	1.36964
NHLRC2	6.03291e-36	-0.595412	0.163	0.416	2.2081e-31	0.661855
ZNF846	6.30226e-36	-0.653769	0.284	0.545	2.30669e-31	0.635618
RAB10	7.03367e-36	-0.592266	0.732	0.872	2.57439e-31	0.6633
CDYL	7.4101e-36	-0.665041	0.471	0.687	2.71217e-31	0.630671
CEP128	7.61684e-36	-0.649166	0.093	0.325	2.78784e-31	0.637649
CELF2	8.16384e-36	-0.46778	0.923	0.969	2.98805e-31	0.723076
NRIP3	8.40879e-36	0.540497	0.279	0.027	3.0777e-31	1.45447
GNG12-AS1	8.67532e-36	-0.318858	0.015	0.175	3.17526e-31	0.801704
DAB1	8.9206e-36	-0.704181	0.069	0.279	3.26503e-31	0.613791
CTNNB1	9.55045e-36	0.737328	0.794	0.58	3.49556e-31	1.66709
VPS41	9.95609e-36	-0.615241	0.262	0.526	3.64403e-31	0.652821
VTI1A	1.11683e-35	-0.695475	0.686	0.798	4.0877e-31	0.617506
TTC13	1.18361e-35	-0.543685	0.135	0.382	4.33214e-31	0.686017
TMEM260	1.22294e-35	-0.563431	0.16	0.414	4.47607e-31	0.676691
EXOC6B	1.54562e-35	-0.727654	0.38	0.632	5.65711e-31	0.603885
MEF2C-AS2	1.69903e-35	-0.578735	0.202	0.464	6.21862e-31	0.669551
HLA-DMB	1.72022e-35	-0.65997	0.345	0.599	6.29617e-31	0.632891
DMTF1	1.85505e-35	-0.598993	0.319	0.57	6.78966e-31	0.660215
NEK7	1.94423e-35	-0.674711	0.319	0.572	7.11607e-31	0.626458
CNTLN	1.94648e-35	-0.697293	0.186	0.435	7.12432e-31	0.616728
ATXN2	1.95133e-35	-0.659426	0.417	0.649	7.14207e-31	0.63313
LINC01909	1.98448e-35	-0.470617	0.099	0.332	7.26341e-31	0.721656
TMOD2	2.16985e-35	-0.574132	0.141	0.382	7.94187e-31	0.67169
STXBP5	2.68783e-35	-0.641634	0.152	0.401	9.83774e-31	0.640987
MMRN1	3.38945e-35	-0.620986	0.182	0.44	1.24057e-30	0.650226
HIST1H2AC	3.81185e-35	0.894356	0.497	0.195	1.39517e-30	1.85878
DENND5A	4.03493e-35	0.66572	0.798	0.562	1.47682e-30	1.58636
THUMPD3-AS1	4.32035e-35	0.654672	0.676	0.385	1.58129e-30	1.57426
CSF3R	4.63479e-35	-0.613319	0.645	0.827	1.69638e-30	0.653691
CEMIP2	5.02173e-35	0.473812	0.622	0.257	1.838e-30	1.38877
SETD2	5.17062e-35	-0.659927	0.537	0.731	1.8925e-30	0.63291
RESF1	5.534e-35	-0.643244	0.226	0.476	2.0255e-30	0.640272
SLC19A2	5.62495e-35	0.476816	0.334	0.06	2.05879e-30	1.39167
SESN2	5.67354e-35	0.676207	0.417	0.134	2.07657e-30	1.59793
SMAD6	5.84798e-35	-0.381495	0.023	0.192	2.14042e-30	0.767642
SEMA6A-AS1	5.92279e-35	-0.47836	0.056	0.259	2.1678e-30	0.717793
ORC5	6.23825e-35	-0.441919	0.069	0.283	2.28326e-30	0.736155
NDUFAF6	7.15667e-35	-0.616683	0.199	0.45	2.61941e-30	0.652169
SHLD1	7.60106e-35	-0.555218	0.158	0.408	2.78206e-30	0.680554
CDK6	9.78351e-35	-0.702306	0.441	0.683	3.58086e-30	0.614589
PCDH12	1.04296e-34	-0.329674	0.033	0.216	3.81734e-30	0.795716
RLF	1.07163e-34	0.620943	0.758	0.469	3.92229e-30	1.53788
AC020911.2	1.07946e-34	0.415268	0.316	0.05	3.95092e-30	1.33355
CARF	1.09883e-34	-0.430853	0.059	0.262	4.02182e-30	0.741823
UBE2A	1.19307e-34	0.533115	0.583	0.277	4.36674e-30	1.44705
SLC29A3	1.29382e-34	-0.485033	0.118	0.351	4.73551e-30	0.714481
RMDN1	1.3743e-34	-0.463379	0.121	0.36	5.03006e-30	0.725285
PRKCA	1.39215e-34	-0.794888	0.742	0.86	5.09542e-30	0.576388
CD81	1.40971e-34	-0.561661	0.932	0.964	5.15968e-30	0.677522
ACSS1	1.52617e-34	-0.386999	0.062	0.269	5.58593e-30	0.764719
NCOA5	1.54935e-34	-0.557967	0.243	0.5	5.67076e-30	0.679259
PPA2	1.69601e-34	-0.642729	0.312	0.55	6.20756e-30	0.6405
VPS35L	1.7486e-34	-0.594271	0.219	0.471	6.40003e-30	0.662379
GRK3	1.98062e-34	-0.6356	0.389	0.637	7.24928e-30	0.643673
JMJD6	2.01443e-34	0.499629	0.513	0.209	7.373e-30	1.41385
COA1	2.08498e-34	-0.642114	0.264	0.519	7.63124e-30	0.640773
SSBP2	2.44208e-34	-0.632595	0.498	0.728	8.93826e-30	0.645015
LINC01473	2.56723e-34	-0.803997	0.196	0.442	9.3963e-30	0.57276
PRR14L	2.59503e-34	-0.537226	0.231	0.495	9.49808e-30	0.689095
AC126177.3	3.57007e-34	-0.317559	0.016	0.173	1.30668e-29	0.802426
CTSO	3.81708e-34	-0.333121	0.04	0.226	1.39709e-29	0.793818
CLSTN1	4.04256e-34	-0.284238	0.18	0.438	1.47962e-29	0.821175
MAT2A	4.14739e-34	0.634345	0.765	0.502	1.51799e-29	1.55223
AL162253.2	4.36405e-34	-0.594817	0.141	0.378	1.59729e-29	0.662128
WASHC3	4.52206e-34	-0.521629	0.183	0.432	1.65512e-29	0.696585
RPS16	4.96762e-34	0.510563	0.973	0.933	1.8182e-29	1.42461
SERPINB6	5.47519e-34	-0.5913	0.59	0.745	2.00398e-29	0.663745
TANC2	5.84948e-34	-0.721965	0.447	0.695	2.14097e-29	0.606271
SRSF5	5.94568e-34	0.616204	0.846	0.712	2.17618e-29	1.53284
GALK2	6.1307e-34	-0.538724	0.131	0.365	2.2439e-29	0.68838
ARMC8	6.13488e-34	-0.606658	0.288	0.538	2.24543e-29	0.656716
ITGAM	6.49748e-34	-0.592941	0.606	0.777	2.37814e-29	0.66299
CCNK	7.91449e-34	0.544581	0.542	0.233	2.89678e-29	1.4586
PPIP5K2	7.95979e-34	-0.557025	0.226	0.483	2.91336e-29	0.679703
CARD8	8.28068e-34	-0.577383	0.35	0.598	3.03081e-29	0.670178
HLA-DQA2	8.41214e-34	0.595303	0.754	0.473	3.07893e-29	1.51079
KMT5B	9.57139e-34	-0.556939	0.238	0.491	3.50322e-29	0.679743
LCOR	9.59436e-34	-0.630892	0.564	0.74	3.51163e-29	0.645777
SOS1	9.68116e-34	-0.708646	0.335	0.57	3.5434e-29	0.611894
AL121999.1	9.89204e-34	-0.297367	0.008	0.147	3.62058e-29	0.813736
NBR1	1.00763e-33	-0.471034	0.129	0.363	3.68804e-29	0.721447
AL691403.1	1.05029e-33	0.515791	0.333	0.07	3.84418e-29	1.42978
MAP3K8	1.18029e-33	0.793751	0.679	0.394	4.31997e-29	1.73358
KIAA0319L	1.23317e-33	-0.585326	0.219	0.471	4.51354e-29	0.666499
UBR2	1.25406e-33	-0.580536	0.389	0.635	4.58999e-29	0.668715
SNHG25	1.31844e-33	0.542294	0.556	0.245	4.82562e-29	1.45629
NSL1	1.34275e-33	-0.583623	0.296	0.55	4.91459e-29	0.667286
SRSF2	1.39618e-33	0.542362	0.857	0.661	5.11015e-29	1.45635
AXL	1.55908e-33	-0.603235	0.41	0.652	5.70641e-29	0.658276
USP32	1.5983e-33	-0.629498	0.592	0.774	5.84993e-29	0.646401
ILF2	1.61247e-33	0.499222	0.579	0.271	5.90181e-29	1.41345
FAM107B	1.68909e-33	0.946643	0.597	0.324	6.18225e-29	1.92738
FRYL	1.7926e-33	-0.573013	0.568	0.767	6.56111e-29	0.672211
IL1A	1.79876e-33	0.904545	0.494	0.205	6.58365e-29	1.87195
UBL3	1.9668e-33	-0.649909	0.598	0.771	7.1987e-29	0.637321
VMP1	2.26146e-33	0.595751	0.903	0.752	8.27717e-29	1.51126
PLXDC1	2.29395e-33	-0.375449	0.055	0.25	8.39609e-29	0.770866
DDX24	2.30856e-33	0.582535	0.749	0.498	8.44958e-29	1.49748
LINC-PINT	2.57586e-33	0.567289	0.484	0.185	9.4279e-29	1.48174
HSPA1B	2.58889e-33	0.979955	0.941	0.798	9.47561e-29	1.9724
ALOX5AP	2.67876e-33	-0.553362	0.794	0.909	9.80452e-29	0.68143
EIF4E	2.88706e-33	0.740424	0.783	0.584	1.05669e-28	1.67067
CACNB2	2.93504e-33	-0.669631	0.042	0.221	1.07425e-28	0.628667
PLSCR1	3.08018e-33	0.533125	0.883	0.661	1.12738e-28	1.44706
ANKH	3.3388e-33	-0.624478	0.281	0.541	1.22203e-28	0.648654
AC008957.2	3.33969e-33	-0.68202	0.215	0.469	1.22236e-28	0.623292
AL161725.1	3.37087e-33	-0.364045	0.044	0.231	1.23377e-28	0.776983
PARP8	3.56227e-33	-0.702071	0.406	0.647	1.30383e-28	0.614689
EIF3J	3.90909e-33	0.545512	0.745	0.485	1.43077e-28	1.45954
DHRS4-AS1	3.94566e-33	-0.409638	0.07	0.276	1.44415e-28	0.752812
TNFAIP3	4.07185e-33	0.788952	0.51	0.211	1.49034e-28	1.72782
ZYG11B	4.14003e-33	-0.487863	0.154	0.397	1.51529e-28	0.713081
SPAST	4.81803e-33	-0.514433	0.141	0.375	1.76345e-28	0.700068
VOPP1	5.14799e-33	-0.670931	0.581	0.75	1.88422e-28	0.628101
ECHDC2	5.31161e-33	-0.457017	0.101	0.322	1.9441e-28	0.728491
AL137186.2	5.54436e-33	-0.403704	0.079	0.291	2.02929e-28	0.755915
AC007262.2	5.77825e-33	-0.459633	0.036	0.209	2.1149e-28	0.727171
ZMAT3	6.05153e-33	-0.73008	0.48	0.697	2.21492e-28	0.60287
DPY19L3	6.65367e-33	-0.475637	0.121	0.356	2.43531e-28	0.719149
PRMT2	7.01429e-33	-0.622876	0.475	0.678	2.5673e-28	0.649375
CYBRD1	7.97088e-33	-0.470532	0.076	0.281	2.91742e-28	0.721698
TMEM176A	8.22934e-33	0.581704	0.675	0.382	3.01202e-28	1.49662
PUM2	9.20425e-33	-0.573682	0.691	0.805	3.36885e-28	0.6719
HIST1H1C	9.2241e-33	0.566919	0.286	0.043	3.37611e-28	1.48136
NHLRC3	1.07606e-32	-0.497082	0.162	0.399	3.93848e-28	0.708539
MERTK	1.13014e-32	-0.652043	0.627	0.844	4.13644e-28	0.636378
RPS26	1.19386e-32	0.524483	0.859	0.661	4.36965e-28	1.43842
NUBPL	1.20425e-32	-0.635944	0.171	0.414	4.40768e-28	0.64352
UMAD1	1.24585e-32	-0.727515	0.301	0.545	4.55992e-28	0.603943
SFPQ	1.26173e-32	0.549532	0.861	0.733	4.61805e-28	1.46361
MT-ND5	1.38886e-32	0.580699	0.927	0.8	5.08335e-28	1.49557
CLK1	1.44244e-32	0.566984	0.77	0.541	5.27949e-28	1.48142
MACORIS	1.48907e-32	-0.49933	0.134	0.361	5.45013e-28	0.707435
AL157392.3	1.51104e-32	-0.484594	0.141	0.378	5.53056e-28	0.714698
TASOR	1.5404e-32	-0.539619	0.2	0.45	5.638e-28	0.687953
GALNT2	1.60894e-32	-0.606782	0.623	0.808	5.88888e-28	0.65666
P2RY6	1.69472e-32	-0.522765	0.136	0.373	6.20285e-28	0.696037
PTPRC	1.7002e-32	-0.405738	0.97	0.973	6.22289e-28	0.75485
CCT4	1.70304e-32	0.496482	0.73	0.438	6.2333e-28	1.41077
ZDHHC2	1.8196e-32	-0.569385	0.187	0.428	6.65992e-28	0.673904
GSK3B	1.932e-32	-0.615977	0.575	0.753	7.07131e-28	0.652488
NOS1AP	1.93532e-32	-0.527026	0.058	0.252	7.08345e-28	0.693984
CPSF2	2.05413e-32	-0.450245	0.131	0.36	7.51833e-28	0.731918
SPECC1L	2.12346e-32	-0.599548	0.369	0.604	7.77206e-28	0.659961
NIPBL	2.1367e-32	-0.567171	0.729	0.854	7.82052e-28	0.674939
ABL2	2.17913e-32	0.706805	0.756	0.515	7.97583e-28	1.63219
ACTB	2.32862e-32	-0.495595	0.982	0.983	8.52299e-28	0.709269
SS18	2.33796e-32	-0.555737	0.278	0.521	8.55718e-28	0.680309
TRANK1	2.36794e-32	-0.637501	0.263	0.514	8.66689e-28	0.642825
NETO2	2.48472e-32	0.826207	0.329	0.074	9.09431e-28	1.77302
PRMT7	2.50792e-32	-0.305473	0.024	0.185	9.17923e-28	0.809177
HLA-DRB1	2.75049e-32	0.537753	0.987	0.952	1.00671e-27	1.45171
FAM216A	3.02691e-32	-0.385628	0.056	0.248	1.10788e-27	0.765446
HNRNPA1	3.04348e-32	0.498919	0.872	0.697	1.11394e-27	1.41315
AP005530.1	3.20382e-32	-0.403734	0.083	0.3	1.17263e-27	0.755899
PIAS1	3.36142e-32	-0.549572	0.798	0.892	1.23031e-27	0.683223
APC	3.4299e-32	-0.642401	0.281	0.531	1.25538e-27	0.640646
FBXW4	3.4553e-32	-0.521879	0.224	0.474	1.26468e-27	0.696464
RAP1GDS1	3.5918e-32	-0.676008	0.346	0.584	1.31463e-27	0.625895
AC114763.1	3.60359e-32	-0.470277	0.047	0.229	1.31895e-27	0.721826
SH3RF3	3.81633e-32	-0.72586	0.916	0.94	1.39682e-27	0.604637
CTSS	3.83946e-32	-0.546319	0.82	0.892	1.40528e-27	0.684765
RIPK2	3.87495e-32	0.648925	0.591	0.301	1.41827e-27	1.568
FASTKD1	3.97992e-32	-0.489658	0.131	0.361	1.45669e-27	0.712194
ARF4	4.03161e-32	0.584159	0.775	0.553	1.47561e-27	1.49916
MIR181A1HG	4.35942e-32	0.926376	0.421	0.142	1.59559e-27	1.9005
RNF170	4.55557e-32	-0.386784	0.055	0.245	1.66738e-27	0.764833
UGCG	4.60873e-32	0.873732	0.726	0.498	1.68684e-27	1.8324
PSME2	4.73809e-32	0.544316	0.552	0.265	1.73419e-27	1.45833
C20orf27	5.286e-32	-0.41835	0.09	0.303	1.93473e-27	0.74828
AC010201.3	5.87916e-32	-0.354709	0.038	0.211	2.15183e-27	0.782028
MRTFB	6.6616e-32	-0.549376	0.127	0.353	2.43821e-27	0.683316
PACS2	7.12476e-32	-0.513553	0.201	0.45	2.60773e-27	0.700495
BCL2L1	7.37158e-32	-0.611053	0.408	0.647	2.69807e-27	0.654719
EEA1	7.40182e-32	-0.651171	0.379	0.603	2.70914e-27	0.636763
GUK1	9.26706e-32	0.516978	0.637	0.334	3.39184e-27	1.43095
AC087273.2	9.27052e-32	-0.35511	0.035	0.205	3.3931e-27	0.78181
PACS1	1.00444e-31	-0.656873	0.522	0.724	3.67637e-27	0.634252
SNX2	1.01366e-31	-0.578478	0.584	0.753	3.71008e-27	0.66967
ARL6IP5	1.02003e-31	-0.604016	0.683	0.815	3.73343e-27	0.65792
RBL2	1.09593e-31	-0.481838	0.113	0.336	4.0112e-27	0.716065
HMBOX1	1.15592e-31	-0.621605	0.414	0.635	4.23079e-27	0.649948
KCNMB2	1.23037e-31	-0.419516	0.023	0.176	4.50329e-27	0.747676
KANSL1	1.30131e-31	-0.663866	0.612	0.745	4.76294e-27	0.631185
ARFIP1	1.32977e-31	-0.633313	0.344	0.577	4.86711e-27	0.644694
E2F3	1.36291e-31	-0.719442	0.338	0.563	4.9884e-27	0.607332
RPS10	1.39112e-31	0.555968	0.916	0.83	5.09165e-27	1.47015
SPATA1	1.4514e-31	-0.490445	0.151	0.389	5.31225e-27	0.711805
EHBP1	1.52643e-31	-0.663895	0.181	0.416	5.58688e-27	0.631172
NCOA1	1.57814e-31	-0.601811	0.597	0.789	5.77614e-27	0.658926
IDH1	1.58142e-31	-0.520629	0.207	0.45	5.78815e-27	0.697068
THADA	1.59532e-31	-0.628685	0.354	0.58	5.83905e-27	0.646766
PFDN2	1.69908e-31	0.480491	0.696	0.42	6.21882e-27	1.39522
GATM	1.74193e-31	-0.637139	0.332	0.56	6.37564e-27	0.642987
AGK	1.82278e-31	-0.440283	0.098	0.317	6.67156e-27	0.73699
ERP29	1.91933e-31	-0.565101	0.313	0.551	7.02495e-27	0.675908
CLOCK	2.01886e-31	-0.592127	0.241	0.486	7.38922e-27	0.663364
USP40	2.0841e-31	-0.487068	0.098	0.308	7.62802e-27	0.713474
VPS13D	2.1147e-31	-0.507167	0.54	0.75	7.74002e-27	0.703603
CHD6	2.1884e-31	-0.623981	0.275	0.515	8.00976e-27	0.648878
GNAS	2.27277e-31	0.481765	0.972	0.918	8.31856e-27	1.39645
LINC00894	2.37497e-31	-0.546344	0.097	0.303	8.69264e-27	0.684753
NAGA	2.44721e-31	-0.520596	0.191	0.426	8.95703e-27	0.697084
OSBPL11	2.49807e-31	-0.618009	0.406	0.628	9.14318e-27	0.651569
COG6	2.53921e-31	-0.525715	0.102	0.315	9.29377e-27	0.694615
ZNF385D-AS1	2.58026e-31	-0.336463	0.001	0.116	9.44402e-27	0.791981
BPTF	2.58108e-31	-0.639019	0.481	0.675	9.447e-27	0.64215
RBKS	2.68234e-31	0.646863	0.38	0.111	9.81761e-27	1.56576
MIA2	2.6834e-31	-0.611873	0.312	0.553	9.8215e-27	0.654347
YLPM1	2.86984e-31	-0.498574	0.196	0.433	1.05039e-26	0.707806
BRI3BP	2.87926e-31	-0.418043	0.097	0.31	1.05384e-26	0.748439
PIP4K2A	2.97954e-31	-0.616505	0.655	0.786	1.09054e-26	0.652249
AC113370.1	3.07372e-31	-0.417185	0.018	0.166	1.12501e-26	0.748885
KLHDC1	3.24476e-31	-0.461243	0.1	0.315	1.18762e-26	0.72636
ZBTB38	3.33913e-31	-0.587757	0.321	0.548	1.22215e-26	0.665376
TSPAN15	3.39122e-31	-0.486063	0.119	0.337	1.24122e-26	0.713971
G0S2	4.21937e-31	1.23538	0.229	0.015	1.54433e-26	2.35444
MPP1	4.57533e-31	0.558251	0.533	0.248	1.67462e-26	1.47248
SETBP1	5.12026e-31	-0.897223	0.292	0.527	1.87407e-26	0.536919
SPRY1	5.15784e-31	0.905819	0.424	0.152	1.88782e-26	1.87361
ARFGEF1	5.19724e-31	-0.636438	0.412	0.634	1.90224e-26	0.643299
FCHO2	5.28755e-31	-0.57017	0.252	0.495	1.9353e-26	0.673537
SLC23A2	5.43644e-31	-0.571485	0.438	0.67	1.98979e-26	0.672924
ZNF438	5.59178e-31	-0.589403	0.147	0.375	2.04665e-26	0.664618
SKP2	5.73717e-31	-0.32839	0.034	0.2	2.09986e-26	0.796425
TBC1D12	5.83056e-31	-0.663537	0.476	0.675	2.13404e-26	0.631329
RIT1	6.05332e-31	0.469637	0.494	0.214	2.21558e-26	1.38476
ZNF267	6.24787e-31	0.660718	0.629	0.377	2.28678e-26	1.58087
ZFPM2-AS1	6.29678e-31	-1.11997	0.246	0.485	2.30468e-26	0.460103
STX8	6.38066e-31	-0.630998	0.349	0.58	2.33539e-26	0.645729
PTPN18	6.40122e-31	-0.546465	0.271	0.517	2.34291e-26	0.684696
EVL	6.66451e-31	-0.513877	0.614	0.803	2.43928e-26	0.700338
SSR1	7.33437e-31	-0.570517	0.506	0.69	2.68445e-26	0.673376
TMIGD2	7.98399e-31	-0.448286	0.101	0.312	2.92222e-26	0.732913
SLC2A5	8.03019e-31	-0.527163	0.837	0.904	2.93913e-26	0.693918
SHPRH	8.13885e-31	-0.575861	0.273	0.515	2.9789e-26	0.670886
ERBIN	8.29911e-31	-0.604808	0.581	0.75	3.03756e-26	0.657559
RFX3	8.37054e-31	-0.74745	0.435	0.646	3.0637e-26	0.595655
APBA2	8.39334e-31	-0.356243	0.036	0.202	3.07205e-26	0.781196
FAM117B	8.91207e-31	-0.400678	0.034	0.199	3.26191e-26	0.757502
GYPC	9.00016e-31	-0.631529	0.328	0.56	3.29415e-26	0.645492
AL162414.1	9.03267e-31	-0.555784	0.062	0.255	3.30605e-26	0.680287
AUTS2	9.57248e-31	-0.775971	0.544	0.724	3.50362e-26	0.583995
ATF5	9.77037e-31	0.515378	0.355	0.096	3.57605e-26	1.42937
ACSM5	1.00283e-30	-0.413759	0.084	0.288	3.67044e-26	0.750665
SNIP1	1.05533e-30	0.481687	0.417	0.147	3.86263e-26	1.39638
HIVEP2	1.08016e-30	0.460822	0.649	0.324	3.95349e-26	1.37633
ANKRD22	1.11366e-30	0.538327	0.455	0.166	4.07612e-26	1.45229
KLHL5	1.22996e-30	-0.56838	0.749	0.86	4.50179e-26	0.674374
PPP2CA	1.24745e-30	0.495754	0.773	0.498	4.56578e-26	1.41006
TDRD3	1.27102e-30	-0.537467	0.164	0.397	4.65206e-26	0.68898
SMARCAD1	1.37965e-30	-0.505043	0.181	0.416	5.04966e-26	0.704639
CCNY	1.46901e-30	-0.559072	0.681	0.83	5.37671e-26	0.678739
TRG-AS1	1.58983e-30	-0.321842	0.023	0.176	5.81895e-26	0.800048
TBC1D16	1.79383e-30	-0.583929	0.26	0.509	6.56561e-26	0.667144
C9orf72	1.7986e-30	0.692361	0.762	0.533	6.58305e-26	1.61593
DUSP7	1.80254e-30	-0.28758	0.035	0.202	6.59749e-26	0.819275
AL118516.1	2.00973e-30	0.470397	0.33	0.077	7.35581e-26	1.38549
MCPH1	2.05091e-30	-0.651946	0.295	0.522	7.50653e-26	0.636421
DCAF6	2.05267e-30	-0.678872	0.436	0.64	7.51296e-26	0.624653
CKLF	2.20634e-30	-0.583134	0.581	0.776	8.07542e-26	0.667512
PLEKHG1	2.31827e-30	-0.446334	0.05	0.228	8.48511e-26	0.733906
GNG7	2.49866e-30	-0.528095	0.748	0.882	9.14535e-26	0.69347
ING1	2.57966e-30	0.491203	0.317	0.072	9.4418e-26	1.40562
FAM110B	2.6004e-30	0.603887	0.393	0.123	9.51774e-26	1.51981
MRC2	2.7381e-30	-0.538944	0.293	0.536	1.00217e-25	0.688275
CNTNAP2	2.82904e-30	-0.447338	0.095	0.307	1.03546e-25	0.733395
FPGT	2.83608e-30	-0.386641	0.056	0.238	1.03803e-25	0.764909
TFB1M	3.01097e-30	-0.451088	0.092	0.298	1.10205e-25	0.731491
ZMYND8	3.03227e-30	-0.525078	0.223	0.462	1.10984e-25	0.694922
SRGAP2	3.17092e-30	-0.435729	0.983	0.985	1.16059e-25	0.73932
SCAPER	3.17582e-30	-0.647185	0.4	0.627	1.16238e-25	0.638525
RRP12	3.42077e-30	0.638725	0.389	0.125	1.25204e-25	1.55695
DPY19L4	3.49615e-30	-0.387009	0.074	0.269	1.27963e-25	0.764713
EEF2K	3.89424e-30	-0.391288	0.064	0.252	1.42533e-25	0.762449
ANKMY1	3.93781e-30	-0.488276	0.174	0.411	1.44128e-25	0.712877
NFKBIB	4.12083e-30	0.497304	0.395	0.132	1.50827e-25	1.41157
TDRD7	4.25475e-30	-0.453039	0.113	0.33	1.55728e-25	0.730503
INVS	4.30712e-30	-0.722215	0.29	0.527	1.57645e-25	0.606166
ARHGAP20	4.37202e-30	-0.536041	0.055	0.236	1.6002e-25	0.689661
TRIM44	4.82134e-30	-0.605558	0.496	0.692	1.76466e-25	0.657217
SERGEF	4.92155e-30	-0.552788	0.196	0.425	1.80134e-25	0.681702
ZFP14	5.1374e-30	-0.399627	0.085	0.288	1.88034e-25	0.758054
AKNA	6.29179e-30	-0.494749	0.239	0.485	2.30286e-25	0.709685
SOCS3	6.43949e-30	0.65564	0.5	0.199	2.35692e-25	1.57531
VPS54	6.89735e-30	-0.602872	0.274	0.509	2.5245e-25	0.658442
PLEKHG2	7.47063e-30	0.448431	0.281	0.05	2.73432e-25	1.36456
ATXN10	8.68108e-30	-0.599381	0.468	0.654	3.17736e-25	0.660037
SRGAP1	1.04122e-29	-0.61122	0.765	0.892	3.81095e-25	0.654643
TNIK	1.20457e-29	-0.539564	0.073	0.264	4.40885e-25	0.687979
AUH	1.23197e-29	-0.522206	0.18	0.409	4.50912e-25	0.696307
CEPT1	1.29109e-29	-0.546246	0.243	0.481	4.72551e-25	0.6848
ZFP36L2	1.31949e-29	-0.457059	0.546	0.781	4.82945e-25	0.72847
LILRA4	1.33145e-29	-0.520054	0.086	0.281	4.87322e-25	0.697346
TRAF3	1.34107e-29	0.710256	0.621	0.36	4.90844e-25	1.63609
ARAP2	1.5087e-29	-0.617572	0.266	0.5	5.52197e-25	0.651767
STIM1	1.5283e-29	-0.608774	0.206	0.438	5.59374e-25	0.655754
ARG2	1.53052e-29	0.624869	0.37	0.115	5.60184e-25	1.54207
INSYN2B	1.543e-29	-0.427759	0.109	0.322	5.64755e-25	0.743416
RPN2	1.56915e-29	-0.528341	0.655	0.796	5.74324e-25	0.693352
AGPS	1.61304e-29	-0.566882	0.281	0.509	5.90388e-25	0.675074
NECTIN2	1.70293e-29	0.470475	0.545	0.255	6.23289e-25	1.38557
PARN	1.72442e-29	-0.522049	0.214	0.442	6.31154e-25	0.696382
MNDA	1.82284e-29	-0.535574	0.448	0.685	6.67178e-25	0.689884
C1orf162	1.85215e-29	0.530748	0.696	0.394	6.77907e-25	1.44468
HGSNAT	1.92467e-29	-0.591109	0.258	0.486	7.0445e-25	0.663833
RNF122	1.92832e-29	0.4393	0.402	0.127	7.05783e-25	1.35595
FGF20	2.10463e-29	-0.346748	0.053	0.231	7.70316e-25	0.786355
TXNRD1	2.13503e-29	0.917754	0.63	0.382	7.81443e-25	1.88917
CADPS2	2.1393e-29	-0.52544	0.064	0.252	7.83004e-25	0.694747
SLC10A7	2.1507e-29	-0.572948	0.171	0.396	7.87177e-25	0.672242
DAGLB	2.17261e-29	-0.525706	0.337	0.57	7.95197e-25	0.694619
ATE1	2.26133e-29	-0.604391	0.278	0.512	8.27671e-25	0.657749
RORA-AS1	2.2748e-29	-0.305894	0.017	0.156	8.32598e-25	0.808941
LYN	2.46319e-29	0.760884	0.933	0.92	9.01554e-25	1.69453
CTTNBP2NL	2.62424e-29	-0.556428	0.599	0.776	9.60497e-25	0.679984
MAFB	2.72988e-29	0.78466	0.676	0.397	9.99164e-25	1.72269
NDEL1	3.04757e-29	0.595949	0.579	0.315	1.11544e-24	1.51147
DTNB	3.08724e-29	-0.606704	0.536	0.74	1.12996e-24	0.656695
VPS45	3.27829e-29	-0.517646	0.177	0.413	1.19989e-24	0.69851
PABPC1	3.31573e-29	0.498644	0.957	0.908	1.21359e-24	1.41288
SGCE	3.32982e-29	-0.292366	0.034	0.193	1.21875e-24	0.816562
MFSD2A	3.68573e-29	0.398171	0.296	0.06	1.34901e-24	1.31784
AC004687.1	3.70516e-29	0.550081	0.518	0.245	1.35613e-24	1.46417
SCFD1	3.92432e-29	-0.588576	0.457	0.654	1.43634e-24	0.664999
SUSD6	3.95626e-29	-0.502355	0.766	0.877	1.44803e-24	0.705953
HIBCH	3.97839e-29	-0.551155	0.23	0.467	1.45613e-24	0.682474
AGO4	4.08169e-29	-0.642718	0.382	0.596	1.49394e-24	0.640505
CAMK2G	4.3706e-29	-0.4024	0.084	0.281	1.59968e-24	0.756599
CMC1	4.48842e-29	-0.560518	0.196	0.418	1.64281e-24	0.678059
ACTA2	4.682e-29	-0.415484	0.074	0.265	1.71366e-24	0.749768
DROSHA	4.78856e-29	-0.429957	0.094	0.295	1.75266e-24	0.742284
KLHL8	5.06855e-29	-0.549975	0.198	0.426	1.85514e-24	0.683032
SAT2	5.36772e-29	0.458397	0.665	0.366	1.96464e-24	1.37401
GPD1L	5.50189e-29	-0.329345	0.036	0.197	2.01375e-24	0.795898
HMGCS1	5.70781e-29	0.798571	0.473	0.212	2.08912e-24	1.73938
TMED5	6.21072e-29	0.549242	0.764	0.536	2.27319e-24	1.46332
UBE3D	6.42712e-29	-0.50978	0.115	0.329	2.35239e-24	0.702329
ENOX2	6.68529e-29	-0.641655	0.167	0.387	2.44688e-24	0.640977
EIF4A2	7.2595e-29	0.519535	0.88	0.726	2.65705e-24	1.43349
UBE3C	7.34756e-29	-0.550479	0.407	0.613	2.68928e-24	0.682793
PDS5A	7.39686e-29	-0.597978	0.559	0.726	2.70732e-24	0.660679
SPNS2	8.28717e-29	-0.552012	0.167	0.384	3.03319e-24	0.682068
MIR155HG	8.92767e-29	0.632672	0.232	0.024	3.26762e-24	1.55043
GADD45G	8.9863e-29	0.658844	0.322	0.08	3.28908e-24	1.57882
ACPP	1.08653e-28	-0.291953	0.028	0.18	3.97683e-24	0.816796
GATAD1	1.14965e-28	-0.545419	0.26	0.491	4.20783e-24	0.685192
MINDY2	1.17994e-28	-0.523537	0.256	0.488	4.3187e-24	0.695664
METTL25	1.199e-28	-0.550164	0.096	0.293	4.38845e-24	0.682943
PTGS2	1.21982e-28	0.553239	0.23	0.022	4.46466e-24	1.46738
NCOA7	1.3123e-28	-0.600826	0.486	0.678	4.80317e-24	0.659376
LAMP1	1.33826e-28	-0.558021	0.565	0.733	4.89818e-24	0.679233
ANO6	1.34852e-28	-0.561089	0.257	0.485	4.93571e-24	0.67779
INSL6	1.50729e-28	-0.278569	0.023	0.168	5.51683e-24	0.824408
CORO1A	1.54475e-28	-0.577081	0.563	0.752	5.65393e-24	0.670319
PNRC2	1.57544e-28	0.471726	0.619	0.346	5.76628e-24	1.38677
CHM	1.59743e-28	-0.513184	0.225	0.449	5.84675e-24	0.700674
CABIN1	1.60049e-28	-0.428304	0.167	0.396	5.85795e-24	0.743135
XRCC5	1.61193e-28	-0.526935	0.673	0.791	5.89981e-24	0.694028
CPEB3	1.61744e-28	-0.58984	0.474	0.68	5.92e-24	0.664417
LINC01357	1.65477e-28	-0.424796	0.071	0.257	6.05662e-24	0.744944
PSMD12	1.85317e-28	0.493173	0.617	0.346	6.7828e-24	1.40754
CCDC59	2.07708e-28	0.419036	0.536	0.243	7.60232e-24	1.33703
TFDP2	2.08099e-28	-0.502175	0.083	0.274	7.61663e-24	0.706042
RALGAPA2	2.0925e-28	-0.549114	0.339	0.579	7.65877e-24	0.68344
SEC22A	2.10306e-28	-0.526262	0.182	0.42	7.69742e-24	0.694352
ADIPOR2	2.43302e-28	0.67138	0.7	0.471	8.90511e-24	1.5926
TAOK1	2.61422e-28	-0.539887	0.467	0.671	9.56829e-24	0.687825
SUCLA2	2.70549e-28	-0.519596	0.224	0.45	9.90236e-24	0.697567
UNC5B	2.91107e-28	-0.388478	0.101	0.301	1.06548e-23	0.763935
HIST1H2BC	2.93942e-28	0.505813	0.265	0.043	1.07586e-23	1.41992
MT-ND2	3.01972e-28	0.552733	0.969	0.923	1.10525e-23	1.46686
MAPRE2	3.04302e-28	0.869653	0.712	0.476	1.11378e-23	1.82722
YPEL5	3.17877e-28	0.651652	0.576	0.329	1.16346e-23	1.57097
LINC01266	3.27093e-28	-0.477958	0.017	0.152	1.19719e-23	0.717993
MTX2	3.53232e-28	-0.506447	0.142	0.354	1.29286e-23	0.703954
AC021231.1	3.55046e-28	-0.34108	0.018	0.154	1.2995e-23	0.78945
KDM1B	3.72836e-28	-0.496782	0.224	0.455	1.36462e-23	0.708686
DGLUCY	3.83681e-28	-0.473762	0.11	0.315	1.40431e-23	0.720085
AL442128.2	3.90065e-28	0.36781	0.219	0.019	1.42768e-23	1.29039
GALNT1	3.99131e-28	-0.573489	0.487	0.683	1.46086e-23	0.67199
FGL1	5.02199e-28	-0.643996	0.069	0.25	1.8381e-23	0.639938
TTC37	5.05366e-28	-0.604063	0.275	0.493	1.84969e-23	0.657898
RFFL	5.12043e-28	-0.571922	0.297	0.521	1.87413e-23	0.67272
TIPARP	5.2574e-28	0.504384	0.423	0.156	1.92426e-23	1.41852
BABAM2	5.36063e-28	-0.621071	0.546	0.729	1.96205e-23	0.650188
INTS10	5.37837e-28	-0.508712	0.287	0.517	1.96854e-23	0.702849
ATP6V0C	5.41874e-28	0.474739	0.875	0.735	1.98331e-23	1.38967
TRA2A	5.47186e-28	0.604283	0.825	0.663	2.00276e-23	1.52022
C12orf42	5.48806e-28	-0.275577	0.005	0.118	2.00869e-23	0.82612
GNB4	5.50717e-28	-0.481438	0.764	0.851	2.01568e-23	0.716264
APAF1	5.5605e-28	-0.592537	0.349	0.565	2.0352e-23	0.663176
AC092431.1	5.59864e-28	-0.270952	0.013	0.14	2.04916e-23	0.828772
NOL4L	5.84301e-28	-0.500046	0.15	0.365	2.1386e-23	0.707084
NFE2L2	6.33342e-28	0.645484	0.873	0.76	2.31809e-23	1.56426
PHTF2	6.36117e-28	-0.546409	0.211	0.437	2.32825e-23	0.684722
C11orf65	6.55234e-28	-0.37429	0.056	0.229	2.39822e-23	0.771485
SPIDR	6.65864e-28	-0.637869	0.664	0.8	2.43713e-23	0.642662
CCDC112	6.93585e-28	-0.446398	0.114	0.32	2.53859e-23	0.733873
CHROMR	7.0999e-28	-0.338955	0.075	0.262	2.59864e-23	0.790614
UQCC1	7.63392e-28	-0.445421	0.143	0.356	2.79409e-23	0.73437
ASB3	7.7767e-28	-0.567251	0.278	0.5	2.84635e-23	0.674901
ELP3	7.92749e-28	-0.463694	0.159	0.373	2.90154e-23	0.725127
POT1	7.96042e-28	-0.4098	0.123	0.334	2.91359e-23	0.752728
ATF7	8.61634e-28	-0.567259	0.275	0.497	3.15367e-23	0.674898
MKNK1-AS1	8.93257e-28	-0.279559	0.036	0.195	3.26941e-23	0.823843
MSI2	9.08778e-28	-0.595467	0.331	0.558	3.32622e-23	0.66183
KPNA2	9.20318e-28	0.479771	0.423	0.164	3.36845e-23	1.39452
SEMA4D	9.32732e-28	-0.569031	0.392	0.606	3.41389e-23	0.674069
HIBADH	9.57601e-28	-0.598522	0.147	0.354	3.50492e-23	0.66043
COPG2	1.00301e-27	-0.373948	0.049	0.217	3.67112e-23	0.771668
RGCC	1.08788e-27	0.936379	0.303	0.079	3.98174e-23	1.91372
MED14	1.1261e-27	-0.513954	0.209	0.435	4.12165e-23	0.7003
LYPLA1	1.19505e-27	-0.506082	0.33	0.56	4.37399e-23	0.704132
DOCK7	1.2818e-27	-0.489801	0.178	0.401	4.69153e-23	0.712123
SCP2	1.33032e-27	-0.530466	0.286	0.505	4.86909e-23	0.692331
SPACA6	1.38476e-27	0.348391	0.284	0.057	5.06837e-23	1.27314
AC137494.1	1.42878e-27	-0.263401	0.008	0.125	5.2295e-23	0.833121
GPN3	1.46423e-27	-0.580702	0.405	0.604	5.35923e-23	0.668638
AL121933.2	1.51937e-27	-0.366937	0.085	0.276	5.56106e-23	0.775427
PGM2	1.60331e-27	-0.449346	0.186	0.404	5.86829e-23	0.732375
NDRG3	1.7671e-27	-0.445213	0.092	0.281	6.46776e-23	0.734476
RPS4X	1.78952e-27	0.553463	0.947	0.882	6.54981e-23	1.4676
SNHG29	1.82844e-27	0.521978	0.775	0.551	6.69226e-23	1.43592
SPRED1	2.0264e-27	-0.418064	0.833	0.938	7.41682e-23	0.748428
MAP2K6	2.13854e-27	-0.385249	0.023	0.163	7.82727e-23	0.765647
LINC01176	2.15588e-27	-0.399764	0.101	0.298	7.89075e-23	0.757983
DPP8	2.18332e-27	-0.486082	0.232	0.459	7.99116e-23	0.713962
SUFU	2.21969e-27	-0.461956	0.167	0.389	8.12427e-23	0.726001
EXOC1	2.32559e-27	-0.494946	0.207	0.438	8.51189e-23	0.709588
CD300LB	2.3947e-27	0.396654	0.211	0.015	8.76484e-23	1.31645
HNRNPAB	2.45363e-27	0.499316	0.65	0.375	8.98053e-23	1.41354
LINC01375	2.51117e-27	-0.2502	0.01	0.13	9.19113e-23	0.84078
SOCS1	2.79853e-27	0.370641	0.201	0.012	1.02429e-22	1.29293
PIK3R5	2.91207e-27	-0.446786	0.575	0.784	1.06585e-22	0.733676
BZW1	3.01107e-27	0.45739	0.713	0.449	1.10208e-22	1.37306
RPL36AL	3.09122e-27	0.447609	0.884	0.7	1.13142e-22	1.36378
GNG2	3.24754e-27	-0.596743	0.195	0.42	1.18863e-22	0.661245
CC2D2A	3.33528e-27	-0.324999	0.04	0.197	1.22074e-22	0.798299
STRADA	3.48658e-27	-0.468814	0.204	0.428	1.27612e-22	0.722558
PRDX6	3.4908e-27	0.483316	0.62	0.353	1.27767e-22	1.39795
RHOT1	3.82982e-27	-0.547723	0.335	0.557	1.40175e-22	0.684099
AOPEP	4.25556e-27	-0.661515	0.232	0.443	1.55758e-22	0.632214
UBAP1	4.53786e-27	0.511575	0.69	0.443	1.6609e-22	1.42561
PLP1	4.74852e-27	-0.570206	0.916	0.952	1.73801e-22	0.673521
EDNRB-AS1	4.76023e-27	-0.257481	0.023	0.161	1.74229e-22	0.836548
PHF14	4.90754e-27	-0.53725	0.32	0.55	1.79621e-22	0.689083
ANKRD17	4.92505e-27	-0.526447	0.723	0.842	1.80262e-22	0.694262
HPSE	5.00177e-27	-0.555934	0.114	0.308	1.8307e-22	0.680217
AL450998.2	5.01514e-27	0.436505	0.358	0.113	1.83559e-22	1.35332
PLXND1	5.06007e-27	-0.40745	0.13	0.337	1.85204e-22	0.753955
ARPC1B	5.27628e-27	-0.527193	0.794	0.877	1.93117e-22	0.693903
MCCC1	5.30557e-27	-0.473883	0.22	0.454	1.94189e-22	0.720024
TMEM65	5.42465e-27	-0.587919	0.339	0.56	1.98548e-22	0.665302
MARF1	5.51148e-27	-0.401539	0.116	0.318	2.01726e-22	0.75705
SMURF2	5.52483e-27	-0.57751	0.544	0.717	2.02214e-22	0.670119
AC025040.1	5.5272e-27	-0.264329	0.018	0.149	2.02301e-22	0.832586
APH1B	5.60247e-27	-0.474553	0.223	0.442	2.05056e-22	0.71969
KMT2E-AS1	5.91969e-27	0.418573	0.322	0.084	2.16667e-22	1.33661
ST3GAL5	5.97864e-27	-0.481483	0.164	0.375	2.18824e-22	0.716241
BCAT1	6.11853e-27	0.673832	0.67	0.42	2.23944e-22	1.5953
TMEM62	6.34959e-27	-0.396276	0.099	0.295	2.32401e-22	0.759817
KIDINS220	6.36067e-27	-0.581303	0.449	0.63	2.32807e-22	0.66836
MYH9	6.66387e-27	-0.539109	0.393	0.594	2.43904e-22	0.688196
AC009505.1	6.72793e-27	-0.42469	0.127	0.334	2.46249e-22	0.744999
FRG1-DT	6.88927e-27	-0.3309	0.014	0.139	2.52154e-22	0.79504
YBX1	7.28521e-27	0.446605	0.905	0.771	2.66646e-22	1.36283
MAN2B1	7.41456e-27	-0.537224	0.309	0.517	2.7138e-22	0.689096
HLTF	7.47505e-27	-0.438674	0.12	0.32	2.73594e-22	0.737812
ARMCX4	8.51313e-27	-0.551726	0.197	0.416	3.11589e-22	0.682203
RAN	8.99575e-27	0.457926	0.739	0.483	3.29254e-22	1.37357
PDE9A	9.15679e-27	-0.426677	0.097	0.288	3.35148e-22	0.743974
TNF	9.24141e-27	0.702609	0.481	0.216	3.38245e-22	1.62745
GABPB1	9.60687e-27	0.681804	0.467	0.212	3.51621e-22	1.60414
CLIC4	1.03707e-26	0.719537	0.471	0.217	3.79578e-22	1.64665
STX5	1.04065e-26	0.483481	0.536	0.264	3.80889e-22	1.39811
TLR10	1.06924e-26	-0.455764	0.232	0.467	3.91354e-22	0.729124
AGTPBP1	1.07871e-26	-0.579685	0.278	0.498	3.94818e-22	0.66911
GOLGA4	1.08537e-26	0.552497	0.925	0.779	3.97256e-22	1.46662
NAIP	1.09069e-26	-0.546722	0.454	0.659	3.99204e-22	0.684574
ZC3H6	1.17198e-26	-0.469921	0.125	0.329	4.28958e-22	0.722004
GM2A	1.17384e-26	-0.500028	0.162	0.365	4.29638e-22	0.707093
LINC01645	1.1868e-26	-0.272668	0.003	0.108	4.3438e-22	0.827787
HERC4	1.19708e-26	-0.501685	0.539	0.723	4.38142e-22	0.706281
AC016074.2	1.22999e-26	-0.501882	0.039	0.19	4.50187e-22	0.706185
PLD3	1.25504e-26	-0.592072	0.449	0.635	4.59358e-22	0.66339
ARL5A	1.2764e-26	-0.560558	0.62	0.774	4.67175e-22	0.67804
ANXA1	1.29081e-26	1.14822	0.2	0.014	4.7245e-22	2.21641
BRWD1	1.31614e-26	-0.553144	0.47	0.652	4.81721e-22	0.681533
AC027018.1	1.32923e-26	-0.386211	0.04	0.195	4.86511e-22	0.765136
DNAJB14	1.49276e-26	-0.556162	0.374	0.587	5.46366e-22	0.680109
STIP1	1.61229e-26	0.445956	0.648	0.38	5.90115e-22	1.36222
MMS22L	1.64795e-26	-0.382595	0.042	0.2	6.03165e-22	0.767057
EFL1	1.71323e-26	-0.469082	0.166	0.382	6.2706e-22	0.722424
AC068587.4	2.00916e-26	-0.669234	0.389	0.589	7.35373e-22	0.628841
TMEM164	2.06095e-26	-0.451715	0.125	0.325	7.54329e-22	0.731173
TCF4	2.07752e-26	-0.572302	0.65	0.793	7.60393e-22	0.672543
LY86-AS1	2.11596e-26	-0.284358	0.028	0.17	7.74463e-22	0.821107
TXN	2.29786e-26	0.641167	0.564	0.312	8.41039e-22	1.55959
MYO18A	2.31989e-26	-0.381172	0.102	0.298	8.49102e-22	0.767813
CNOT2	2.49562e-26	-0.599282	0.578	0.717	9.13423e-22	0.660082
ZNF608	2.53877e-26	-0.565073	0.096	0.281	9.29214e-22	0.675921
SIAH2-AS1	2.76146e-26	0.37215	0.216	0.022	1.01072e-21	1.29428
TIMM17A	2.77506e-26	0.447407	0.491	0.228	1.0157e-21	1.36359
PKD2	2.92371e-26	-0.553628	0.431	0.646	1.07011e-21	0.681305
RNF38	2.96404e-26	-0.524068	0.399	0.615	1.08487e-21	0.695408
LCLAT1	3.00928e-26	-0.407642	0.082	0.267	1.10143e-21	0.753855
PTK2	3.01276e-26	-0.547345	0.576	0.745	1.1027e-21	0.684278
FGD6	3.14427e-26	-0.298615	0.036	0.187	1.15083e-21	0.813033
SNHG6	3.18596e-26	0.433797	0.793	0.555	1.16609e-21	1.35078
RASSF2	3.21401e-26	-0.549934	0.469	0.651	1.17636e-21	0.683051
PECAM1	3.24175e-26	-0.46515	0.157	0.365	1.18651e-21	0.724396
HLA-DPA1	3.2481e-26	0.493718	0.97	0.949	1.18884e-21	1.40807
STX17-AS1	3.36704e-26	0.341064	0.234	0.033	1.23237e-21	1.26669
METTL9	3.3754e-26	-0.507387	0.367	0.579	1.23543e-21	0.703496
SEPTIN4-AS1	3.4691e-26	0.408471	0.278	0.058	1.26973e-21	1.32728
AC106791.1	3.56632e-26	-0.302076	0.028	0.168	1.30531e-21	0.811085
PRIM2	3.7262e-26	-0.612233	0.237	0.455	1.36383e-21	0.654183
TSPAN7	3.96071e-26	-0.428861	0.07	0.245	1.44966e-21	0.742848
DYNC1H1	4.52084e-26	0.623119	0.717	0.507	1.65467e-21	1.5402
RSL1D1	4.54207e-26	0.384577	0.539	0.25	1.66244e-21	1.30548
USP36	4.59205e-26	0.507724	0.545	0.276	1.68074e-21	1.42181
C6orf62	4.59832e-26	-0.564223	0.578	0.721	1.68303e-21	0.67632
MAN1A2	4.92281e-26	-0.515991	0.281	0.502	1.8018e-21	0.699312
SPATA6	5.21169e-26	-0.729724	0.49	0.675	1.90753e-21	0.603019
TGFBR1	5.64549e-26	-0.616893	0.839	0.906	2.06631e-21	0.652074
AZIN1-AS1	5.7245e-26	-0.5256	0.285	0.517	2.09523e-21	0.69467
KCNK13	5.86269e-26	-0.648062	0.423	0.622	2.1458e-21	0.638137
POLR2J3	5.8924e-26	0.423453	0.467	0.204	2.15668e-21	1.34113
SCO2	6.007e-26	0.414418	0.385	0.137	2.19862e-21	1.33276
MIGA1	6.0302e-26	-0.456295	0.212	0.432	2.20711e-21	0.728856
LINC01094	6.14482e-26	-0.672926	0.508	0.673	2.24907e-21	0.627233
KIAA0355	6.52299e-26	-0.509187	0.297	0.514	2.38748e-21	0.702618
SPAG16	6.69541e-26	-0.431787	0.069	0.241	2.45059e-21	0.741343
SAP30L-AS1	6.94343e-26	-0.297899	0.055	0.221	2.54136e-21	0.813436
ARMH3	7.0324e-26	-0.527314	0.51	0.68	2.57393e-21	0.693846
ECHDC1	7.04346e-26	-0.53441	0.326	0.534	2.57798e-21	0.690441
WDR11	7.28826e-26	-0.482297	0.194	0.411	2.66758e-21	0.715837
TDG	7.68516e-26	0.494797	0.609	0.337	2.81284e-21	1.40912
LMNA	7.84448e-26	0.657054	0.296	0.077	2.87116e-21	1.57686
ATXN7	7.94193e-26	-0.535941	0.3	0.509	2.90683e-21	0.689709
SNX14	8.14884e-26	-0.572497	0.396	0.603	2.98256e-21	0.672452
AF127936.2	8.26184e-26	-0.254797	0.017	0.144	3.02392e-21	0.838105
RCBTB1	8.31352e-26	-0.400216	0.127	0.324	3.04283e-21	0.757745
RNF216	8.63201e-26	-0.573022	0.503	0.67	3.1594e-21	0.672207
S100PBP	9.04256e-26	-0.483103	0.189	0.406	3.30967e-21	0.715437
HIPK3	9.22928e-26	-0.545952	0.508	0.695	3.37801e-21	0.684939
AC007566.1	1.02001e-25	-0.355533	0.084	0.269	3.73334e-21	0.781581
UBE2E3	1.06992e-25	-0.600618	0.33	0.529	3.916e-21	0.659471
LINC00649	1.14098e-25	-0.269875	0.021	0.151	4.17609e-21	0.829391
NDUFS4	1.20991e-25	-0.548257	0.293	0.493	4.4284e-21	0.683846
ADD1	1.21911e-25	-0.51816	0.345	0.558	4.46205e-21	0.698262
DHX34	1.28827e-25	0.457687	0.449	0.187	4.7152e-21	1.37334
ELOVL5	1.30528e-25	0.631646	0.754	0.531	4.77744e-21	1.54933
AKAP7	1.33724e-25	-0.509429	0.193	0.404	4.89445e-21	0.702501
JAM2	1.42178e-25	-0.430734	0.12	0.313	5.20385e-21	0.741884
TNFRSF1B	1.42416e-25	0.570355	0.837	0.685	5.21257e-21	1.48489
NEB	1.4997e-25	-0.415799	0.07	0.241	5.48906e-21	0.749604
TMEM161B-AS1	1.51456e-25	-0.555133	0.106	0.293	5.54344e-21	0.680594
SLC31A2	1.52293e-25	0.449416	0.395	0.154	5.57409e-21	1.36549
CMTM7	1.53788e-25	-0.547633	0.56	0.716	5.62881e-21	0.684142
CNPY3	1.54056e-25	-0.541135	0.546	0.707	5.63859e-21	0.68723
JKAMP	1.56532e-25	-0.443522	0.193	0.402	5.72924e-21	0.735337
CCDC88A	1.57871e-25	-0.467094	0.624	0.772	5.77823e-21	0.72342
AC110995.1	1.57958e-25	-0.419612	0.083	0.264	5.78142e-21	0.747626
TAMM41	1.58212e-25	-0.330049	0.082	0.264	5.79071e-21	0.79551
PLVAP	1.58414e-25	-0.462551	0.216	0.445	5.7981e-21	0.725702
RECK	1.6633e-25	-0.57431	0.291	0.507	6.08784e-21	0.671608
ANXA2	1.67036e-25	0.463388	0.234	0.036	6.11367e-21	1.37878
CHPT1	1.8169e-25	-0.524931	0.199	0.402	6.65005e-21	0.694992
GIMAP5	1.83395e-25	-0.389734	0.076	0.253	6.71244e-21	0.763271
NABP1	1.86125e-25	0.592906	0.701	0.493	6.81235e-21	1.50828
DPYS	1.86192e-25	-0.280133	0.015	0.135	6.81481e-21	0.823515
LRRC27	1.96223e-25	-0.263014	0.029	0.166	7.18196e-21	0.833345
CPEB2	2.13773e-25	-0.413564	0.111	0.301	7.8243e-21	0.750767
PHF21A	2.15212e-25	-0.656074	0.376	0.57	7.87696e-21	0.634603
TNRC6A	2.15455e-25	-0.502283	0.527	0.697	7.88587e-21	0.705988
TIMP1	2.23152e-25	1.09342	0.531	0.288	8.16758e-21	2.1338
PTPN1	2.23221e-25	0.491874	0.672	0.408	8.1701e-21	1.40627
APOC1	2.24447e-25	0.767679	0.828	0.671	8.21499e-21	1.70253
CCDC66	2.25602e-25	-0.440709	0.213	0.433	8.25725e-21	0.736773
MACF1	2.26775e-25	-0.484301	0.726	0.832	8.30019e-21	0.714844
SCAMP1	2.31213e-25	-0.427679	0.178	0.39	8.46262e-21	0.743457
STAM2	2.37026e-25	-0.472741	0.248	0.466	8.67537e-21	0.720594
MTERF1	2.4727e-25	-0.513488	0.114	0.303	9.05032e-21	0.700527
KDM4C	2.52131e-25	-0.507497	0.594	0.741	9.22823e-21	0.703442
PPT1	2.63189e-25	-0.504057	0.482	0.663	9.63299e-21	0.705121
IER5L	2.86992e-25	0.544799	0.546	0.274	1.05042e-20	1.45882
RPL18	2.91415e-25	0.409907	0.965	0.935	1.06661e-20	1.3286
RAB3GAP1	3.02561e-25	-0.521879	0.484	0.654	1.1074e-20	0.696464
FAM210A	3.0594e-25	0.495321	0.404	0.156	1.11977e-20	1.40963
IQGAP1	3.06177e-25	0.434865	0.402	0.149	1.12064e-20	1.35178
HMGN3	3.18198e-25	-0.494749	0.31	0.517	1.16464e-20	0.709685
NCOA6	3.47804e-25	-0.463905	0.278	0.495	1.273e-20	0.725021
RTCB	3.5185e-25	-0.466259	0.28	0.493	1.28781e-20	0.723839
RPRD1A	3.55204e-25	-0.522649	0.252	0.462	1.30008e-20	0.696093
CEP120	3.59195e-25	-0.323407	0.069	0.243	1.31469e-20	0.79918
TAF1	3.65217e-25	-0.528257	0.269	0.479	1.33673e-20	0.693392
XYLT1	3.72448e-25	-0.447477	0.118	0.313	1.3632e-20	0.733324
KLHL15	3.77287e-25	0.435587	0.339	0.106	1.38091e-20	1.35246
CLEC9A	3.84264e-25	-0.617016	0.308	0.512	1.40645e-20	0.652018
BTF3	4.25177e-25	0.437587	0.883	0.729	1.55619e-20	1.35434
RPL39	4.27373e-25	0.430723	0.988	0.954	1.56423e-20	1.34791
IRF7	4.36164e-25	0.389542	0.369	0.128	1.5964e-20	1.30998
SLC35A3	4.46436e-25	-0.437066	0.127	0.324	1.634e-20	0.738635
TPT1	4.80394e-25	0.354268	0.997	0.986	1.75829e-20	1.27834
ZNF718	5.02469e-25	-0.489204	0.155	0.356	1.83909e-20	0.712418
CAMSAP2	5.1343e-25	-0.584172	0.353	0.548	1.8792e-20	0.667032
NSUN7	5.26378e-25	-0.327234	0.035	0.176	1.92659e-20	0.797063
EPHB2	5.34228e-25	-0.401063	0.141	0.342	1.95533e-20	0.7573
AC015923.1	5.41962e-25	-0.36317	0.059	0.219	1.98363e-20	0.777455
TRMT10C	5.59064e-25	0.427083	0.472	0.209	2.04623e-20	1.34451
ITSN2	5.97448e-25	-0.539499	0.656	0.765	2.18672e-20	0.68801
FAM78A	6.02644e-25	-0.364088	0.11	0.303	2.20574e-20	0.77696
PLAGL1	6.39937e-25	-0.623305	0.282	0.483	2.34223e-20	0.649182
ZNF641	6.47882e-25	-0.357547	0.1	0.286	2.37131e-20	0.780491
FBH1	6.5393e-25	-0.448306	0.175	0.384	2.39345e-20	0.732903
RHBDF2	6.63842e-25	-0.445072	0.865	0.923	2.42973e-20	0.734547
MINDY3	6.7046e-25	-0.382053	0.101	0.288	2.45395e-20	0.767345
LAT2	6.7825e-25	-0.47766	0.735	0.856	2.48246e-20	0.718141
IDE	6.91505e-25	-0.405314	0.149	0.358	2.53098e-20	0.755072
ROR2	6.92655e-25	-0.516733	0.019	0.144	2.53519e-20	0.698953
MYO1G	7.5079e-25	0.386741	0.344	0.11	2.74797e-20	1.30744
LPAR1	7.51636e-25	-0.569325	0.417	0.637	2.75106e-20	0.673932
AP001021.3	7.71659e-25	-0.366956	0.047	0.199	2.82435e-20	0.775417
AL035587.1	7.7701e-25	-0.319699	0.084	0.262	2.84393e-20	0.801237
DLG1	7.90605e-25	-0.50645	0.416	0.63	2.89369e-20	0.703952
CKAP5	7.97399e-25	-0.469252	0.167	0.366	2.91856e-20	0.722339
MAFG	7.99855e-25	0.405416	0.507	0.241	2.92755e-20	1.32447
DERA	8.1368e-25	-0.540196	0.174	0.373	2.97815e-20	0.687677
FCGR2A	8.30146e-25	0.571186	0.899	0.812	3.03842e-20	1.48574
IPO8	8.32802e-25	-0.394874	0.112	0.3	3.04814e-20	0.760556
ABL1	8.68544e-25	-0.632087	0.29	0.498	3.17896e-20	0.645242
XKR6	8.98912e-25	-0.602157	0.203	0.408	3.29011e-20	0.658768
TMEM131	9.03788e-25	-0.537531	0.505	0.675	3.30795e-20	0.688949
FBXW8	9.50367e-25	-0.449914	0.151	0.354	3.47844e-20	0.732087
CAP1	9.71747e-25	-0.468064	0.708	0.805	3.55669e-20	0.722934
TMEM273	1.02501e-24	-0.406715	0.141	0.342	3.75164e-20	0.754339
PIKFYVE	1.08214e-24	-0.506271	0.36	0.562	3.96076e-20	0.70404
EIF5A	1.17034e-24	0.442361	0.55	0.301	4.28356e-20	1.35883
B4GALT1	1.26055e-24	0.67134	0.834	0.726	4.61375e-20	1.59255
TMEM52B	1.29557e-24	0.490579	0.459	0.214	4.7419e-20	1.40501
ST5	1.30767e-24	-0.51421	0.162	0.366	4.78622e-20	0.700176
DLEU2	1.3244e-24	-0.513851	0.773	0.868	4.84742e-20	0.70035
PREX1	1.33329e-24	-0.450821	0.824	0.878	4.87999e-20	0.731626
SH2D3C	1.48495e-24	-0.348103	0.081	0.257	5.43507e-20	0.785616
TPP1	1.48976e-24	-0.513544	0.393	0.584	5.45268e-20	0.700499
ZC3H12A	1.50778e-24	0.331938	0.252	0.05	5.51862e-20	1.2587
RAD50	1.59767e-24	-0.397369	0.17	0.377	5.84762e-20	0.759242
PLEKHG5	1.73458e-24	-0.397647	0.09	0.269	6.34874e-20	0.759095
SRBD1	1.79533e-24	-0.561954	0.212	0.42	6.57109e-20	0.677384
PRKDC	1.81712e-24	-0.505276	0.452	0.632	6.65083e-20	0.704525
CDHR3	1.90189e-24	-0.310955	0.016	0.135	6.96109e-20	0.806108
AC010378.2	2.08159e-24	-0.40104	0.155	0.368	7.61883e-20	0.757312
SIRPB2	2.17233e-24	-0.331097	0.078	0.252	7.95093e-20	0.794932
HECTD2	2.19775e-24	-0.533606	0.386	0.598	8.044e-20	0.690826
LONP2	2.24822e-24	-0.504612	0.443	0.627	8.22873e-20	0.70485
ACYP2	2.32211e-24	-0.66465	0.327	0.526	8.49914e-20	0.630842
GIGYF2	2.54879e-24	-0.503982	0.466	0.644	9.32884e-20	0.705158
GABPB1-IT1	2.58052e-24	0.409554	0.395	0.158	9.44495e-20	1.32827
MAP3K3	2.60523e-24	-0.496166	0.343	0.551	9.53542e-20	0.708988
OAT	2.7072e-24	0.515323	0.423	0.18	9.90863e-20	1.42931
CD300A	2.74264e-24	0.501204	0.714	0.509	1.00384e-19	1.41539
ZNF573	3.00396e-24	-0.261389	0.03	0.166	1.09948e-19	0.834284
NUAK1	3.17986e-24	-0.520996	0.233	0.449	1.16386e-19	0.696891
POLK	3.23443e-24	-0.506485	0.433	0.616	1.18383e-19	0.703935
EPC2	3.29994e-24	-0.539654	0.367	0.57	1.20781e-19	0.687936
MICOS10	3.32748e-24	-0.662536	0.668	0.76	1.21789e-19	0.631767
FCER1G	3.4035e-24	0.445175	0.971	0.914	1.24571e-19	1.36148
MAPKAP1	3.40433e-24	-0.559069	0.483	0.652	1.24602e-19	0.67874
HEXIM1	3.76231e-24	0.409787	0.351	0.12	1.37704e-19	1.32849
FFAR4	3.98525e-24	-0.253385	0.023	0.151	1.45864e-19	0.838926
DDAH2	4.17708e-24	0.431246	0.619	0.366	1.52885e-19	1.3484
ARFGAP3	4.2546e-24	0.443162	0.601	0.322	1.55723e-19	1.35958
RAD23A	4.36344e-24	0.398897	0.581	0.313	1.59706e-19	1.3185
LILRB4	4.50922e-24	-0.5604	0.584	0.723	1.65042e-19	0.678114
YTHDC2	4.57192e-24	-0.540449	0.484	0.647	1.67337e-19	0.687557
PDIA3	4.74274e-24	0.68179	0.903	0.832	1.73589e-19	1.60413
EGR3	4.77209e-24	0.333052	0.455	0.183	1.74663e-19	1.25968
LATS1	4.93353e-24	-0.511386	0.358	0.558	1.80572e-19	0.701548
HCLS1	5.20745e-24	-0.487097	0.696	0.793	1.90598e-19	0.713459
SRRM2	5.24347e-24	0.42195	0.888	0.728	1.91916e-19	1.33974
FPR3	5.28161e-24	0.49339	0.341	0.111	1.93312e-19	1.40775
FOXN2	5.35282e-24	-0.465188	0.206	0.411	1.95918e-19	0.724377
NNT	5.72304e-24	-0.48846	0.179	0.38	2.09469e-19	0.712786
SPG11	5.9241e-24	-0.473467	0.381	0.596	2.16828e-19	0.720232
RNASE1	6.03032e-24	-0.596697	0.377	0.598	2.20716e-19	0.661266
HHEX	6.73208e-24	-0.415234	0.195	0.409	2.46401e-19	0.749898
ZSCAN5A	7.14059e-24	-0.423474	0.069	0.233	2.61353e-19	0.745627
ITPK1	7.14741e-24	-0.412022	0.199	0.404	2.61602e-19	0.751569
CEACAM21	7.19313e-24	-0.478633	0.154	0.354	2.63276e-19	0.717657
EXOC2	7.24446e-24	-0.521354	0.244	0.44	2.65155e-19	0.696718
HIST1H1E	7.56669e-24	0.353097	0.28	0.07	2.76948e-19	1.2773
ELF2	7.75117e-24	-0.537469	0.582	0.745	2.83701e-19	0.688979
AP3S2	7.8301e-24	-0.459535	0.169	0.366	2.86589e-19	0.727221
STX4	7.9389e-24	0.416821	0.473	0.221	2.90572e-19	1.33498
PRXL2C	8.22114e-24	0.412314	0.435	0.188	3.00902e-19	1.33082
ALDOA	8.50254e-24	0.286043	0.252	0.051	3.11201e-19	1.21929
SGO1-AS1	8.76805e-24	-0.558063	0.021	0.142	3.20919e-19	0.679213
GUCY1A1	8.82494e-24	-0.279238	0.049	0.2	3.23002e-19	0.824026
FKTN	9.66311e-24	-0.372698	0.077	0.245	3.53679e-19	0.772337
RPL10	1.00154e-23	0.383058	0.99	0.964	3.66572e-19	1.3041
DELE1	1.06183e-23	-0.425743	0.241	0.457	3.88641e-19	0.744455
CBFB	1.10809e-23	-0.571898	0.438	0.61	4.05573e-19	0.672731
RUNX2	1.11119e-23	-0.609296	0.64	0.765	4.06707e-19	0.655516
NBAS	1.11382e-23	-0.526906	0.415	0.601	4.07671e-19	0.694041
ATG10	1.11469e-23	-0.608899	0.305	0.495	4.07989e-19	0.655697
RFX7	1.15263e-23	-0.602994	0.237	0.432	4.21876e-19	0.658386
TAGAP	1.21511e-23	0.67527	0.542	0.315	4.44742e-19	1.5969
DHRS9	1.22011e-23	-0.53108	0.375	0.613	4.46571e-19	0.692036
GARS	1.31181e-23	0.446561	0.509	0.253	4.80136e-19	1.36279
STX18-AS1	1.31848e-23	-0.324857	0.027	0.156	4.82576e-19	0.798378
SMIM35	1.34806e-23	-0.354219	0.035	0.171	4.93403e-19	0.782293
PIK3AP1	1.37165e-23	-0.492749	0.661	0.793	5.02039e-19	0.710669
FNBP1L	1.43939e-23	-0.579258	0.366	0.56	5.2683e-19	0.669308
GCNT2	1.46753e-23	-0.482173	0.337	0.57	5.37132e-19	0.715899
IRF8	1.59747e-23	-0.43382	0.611	0.765	5.84689e-19	0.740299
PELI1	1.61656e-23	0.818893	0.894	0.834	5.91676e-19	1.76405
WNK1	1.62871e-23	-0.483535	0.648	0.783	5.96123e-19	0.715223
ADORA3	1.6526e-23	-0.504297	0.299	0.498	6.04867e-19	0.705004
RABGEF1	1.65989e-23	0.629755	0.687	0.473	6.07535e-19	1.5473
TBK1	1.69711e-23	0.443283	0.693	0.447	6.21159e-19	1.35969
PPARA	1.72173e-23	-0.361739	0.069	0.231	6.3017e-19	0.778226
LRRK2	1.9156e-23	-0.493593	0.138	0.324	7.0113e-19	0.710254
IPMK	1.97491e-23	0.554875	0.578	0.334	7.22835e-19	1.46904
MAP3K7CL	2.08007e-23	-0.291355	0.027	0.154	7.61325e-19	0.817135
AL627171.2	2.2663e-23	-0.429809	0.63	0.777	8.29487e-19	0.74236
ACTG1	2.49006e-23	-0.474444	0.828	0.892	9.11386e-19	0.719744
GTPBP4	2.72055e-23	0.424414	0.505	0.26	9.95748e-19	1.34203
RBM41	2.83672e-23	-0.401843	0.128	0.315	1.03827e-18	0.756891
WDR91	2.91139e-23	0.430901	0.455	0.214	1.0656e-18	1.34808
KIF16B	2.97809e-23	-0.498724	0.332	0.531	1.09001e-18	0.707733
BACE1	2.98498e-23	-0.341842	0.092	0.265	1.09253e-18	0.789033
AC012358.3	3.10586e-23	-0.298857	0.053	0.204	1.13678e-18	0.812896
AL392086.3	3.23034e-23	-0.509738	0.056	0.205	1.18234e-18	0.70235
BTBD10	3.24755e-23	-0.491158	0.201	0.402	1.18864e-18	0.711454
CWC25	3.25175e-23	0.360345	0.397	0.159	1.19017e-18	1.28373
PRIMPOL	3.33146e-23	-0.379381	0.078	0.245	1.21935e-18	0.768767
BIRC6	3.35068e-23	-0.488251	0.747	0.829	1.22638e-18	0.712889
CPQ	3.45599e-23	-0.608539	0.524	0.685	1.26493e-18	0.65586
TOP1	3.70874e-23	0.564374	0.788	0.608	1.35744e-18	1.47875
SREBF2-AS1	4.34988e-23	0.348218	0.228	0.041	1.5921e-18	1.27299
CAPS2	4.3632e-23	-0.354702	0.049	0.195	1.59698e-18	0.782031
UBR3	4.57035e-23	-0.523713	0.496	0.652	1.67279e-18	0.695579
CRADD	4.67089e-23	-0.640495	0.13	0.312	1.70959e-18	0.641493
FADS3	4.79278e-23	0.406668	0.299	0.091	1.7542e-18	1.32562
TRAPPC13	4.84628e-23	-0.359468	0.092	0.267	1.77379e-18	0.779452
PRKAG2	5.06194e-23	-0.555573	0.361	0.56	1.85272e-18	0.680387
HLA-DPB1	5.27065e-23	0.546694	0.911	0.82	1.92911e-18	1.46073
SLC44A1	5.49359e-23	-0.604701	0.317	0.509	2.01071e-18	0.657608
ZNF780B	5.54427e-23	-0.430325	0.219	0.43	2.02926e-18	0.742095
FAM162A	5.60686e-23	0.470448	0.506	0.255	2.05217e-18	1.38554
PLB1	5.63645e-23	-0.305287	0.075	0.238	2.063e-18	0.809281
CD44	5.73931e-23	0.635479	0.199	0.026	2.10065e-18	1.55345
SNHG16	5.96777e-23	0.404109	0.429	0.2	2.18426e-18	1.32327
ARL4A	5.96942e-23	0.363438	0.301	0.086	2.18487e-18	1.28649
TLK1	6.08013e-23	-0.545049	0.36	0.541	2.22539e-18	0.685368
GAS5	6.1532e-23	0.427859	0.691	0.455	2.25213e-18	1.34524
LINC01376	6.19786e-23	-0.447941	0.052	0.2	2.26848e-18	0.733088
EFCAB14	6.44466e-23	-0.407659	0.243	0.45	2.35881e-18	0.753845
NPC2	6.5057e-23	-0.533364	0.761	0.841	2.38115e-18	0.690942
RHBDD1	6.73615e-23	-0.560939	0.214	0.411	2.4655e-18	0.677861
ARSG	7.25176e-23	-0.371561	0.101	0.277	2.65422e-18	0.772946
GSDME	7.56146e-23	-0.413393	0.15	0.336	2.76757e-18	0.750856
AL360015.1	7.70745e-23	-0.285391	0.003	0.091	2.821e-18	0.820519
REPS1	7.78311e-23	-0.574363	0.201	0.394	2.8487e-18	0.671583
ANGEL1	8.13206e-23	-0.398044	0.154	0.346	2.97642e-18	0.758886
ATP11C	8.23093e-23	-0.59686	0.324	0.512	3.0126e-18	0.661191
ERV3-1	8.57812e-23	0.443763	0.381	0.154	3.13968e-18	1.36015
MGAT1	8.63808e-23	0.656149	0.687	0.479	3.16162e-18	1.57587
PI4K2A	8.63848e-23	0.499064	0.504	0.267	3.16177e-18	1.4133
SLC46A3	8.65794e-23	-0.382536	0.114	0.293	3.16889e-18	0.767088
SPOPL	8.93629e-23	-0.447008	0.292	0.512	3.27077e-18	0.733563
SLC1A3	9.32566e-23	-0.432591	0.981	0.985	3.41328e-18	0.74093
TMEM131L	9.58224e-23	-0.494207	0.26	0.476	3.50719e-18	0.709952
IBTK	9.59517e-23	-0.450906	0.399	0.586	3.51193e-18	0.731584
NR2C2	1.02711e-22	-0.47872	0.223	0.426	3.75933e-18	0.717614
ARID3A	1.0323e-22	-0.467478	0.3	0.505	3.77833e-18	0.723228
CBWD5	1.0564e-22	-0.527655	0.382	0.572	3.86653e-18	0.693682
AC044893.1	1.08743e-22	-0.298666	0.078	0.252	3.9801e-18	0.813004
NET1	1.15269e-22	0.339364	0.253	0.057	4.21897e-18	1.2652
IQCH-AS1	1.18323e-22	-0.32055	0.05	0.197	4.33075e-18	0.800765
IGSF10	1.19728e-22	-0.296113	0.037	0.173	4.38217e-18	0.814444
COQ10B	1.21454e-22	0.423591	0.567	0.31	4.44535e-18	1.34126
SIPA1	1.25883e-22	-0.441564	0.22	0.421	4.60744e-18	0.736336
NIPAL2	1.30125e-22	-0.420433	0.055	0.204	4.76269e-18	0.7472
KCNQ1OT1	1.37742e-22	-0.56322	0.249	0.445	5.0415e-18	0.67679
RFX3-AS1	1.38172e-22	-0.522818	0.151	0.339	5.05724e-18	0.696011
DCK	1.39273e-22	-0.386142	0.152	0.339	5.09752e-18	0.765173
DDB2	1.57456e-22	-0.452024	0.189	0.392	5.76305e-18	0.731017
EPB41	1.58193e-22	-0.654354	0.441	0.616	5.79003e-18	0.63536
AL136987.1	1.58784e-22	0.33461	0.181	0.015	5.81164e-18	1.26104
ZKSCAN7-AS1	1.70683e-22	-0.280881	0.046	0.188	6.24718e-18	0.823088
CAPZA2	1.78717e-22	-0.453676	0.687	0.791	6.54123e-18	0.73018
ATP6V1F	1.79845e-22	0.418102	0.755	0.515	6.5825e-18	1.33617
GEM	1.90628e-22	0.462658	0.214	0.034	6.97717e-18	1.37808
AC004253.1	1.9099e-22	-0.274525	0.046	0.188	6.99043e-18	0.826723
GLG1	2.08088e-22	-0.49702	0.423	0.604	7.61622e-18	0.708569
LINC02615	2.09193e-22	-0.269934	0.021	0.139	7.65666e-18	0.829358
YWHAE	2.11311e-22	0.441497	0.867	0.728	7.73419e-18	1.35801
AP001160.1	2.18867e-22	0.341852	0.206	0.031	8.01076e-18	1.26738
TMBIM6	2.21227e-22	-0.419718	0.903	0.935	8.09715e-18	0.747571
NSMCE2	2.22736e-22	-0.602611	0.61	0.735	8.15235e-18	0.658561
PRMT3	2.27045e-22	-0.407068	0.138	0.324	8.31006e-18	0.754154
DCLRE1C	2.39139e-22	-0.384624	0.155	0.349	8.75272e-18	0.765979
AC008957.1	2.51248e-22	-0.377295	0.135	0.322	9.19594e-18	0.76988
ULK4	2.53395e-22	-0.576185	0.24	0.44	9.27451e-18	0.670735
SLC27A1	2.55887e-22	-0.332402	0.106	0.283	9.36572e-18	0.794213
CGNL1	2.85325e-22	-0.316254	0.022	0.139	1.04432e-17	0.803152
HSD17B11	2.87564e-22	-0.498111	0.402	0.577	1.05251e-17	0.708033
ARID2	2.88487e-22	-0.514813	0.497	0.661	1.05589e-17	0.699884
PITPNC1	3.21371e-22	-0.471289	0.147	0.339	1.17625e-17	0.72132
RAP2C-AS1	3.21763e-22	-0.54035	0.065	0.217	1.17768e-17	0.687604
CEP63	3.24117e-22	-0.481758	0.269	0.471	1.1863e-17	0.716105
CASC15	3.26923e-22	-0.313066	0.019	0.132	1.19657e-17	0.804929
KIAA0930	3.38342e-22	-0.409032	0.253	0.457	1.23837e-17	0.753129
GSN	3.41466e-22	-0.433337	0.808	0.89	1.2498e-17	0.740547
SLC25A3	3.74065e-22	0.471058	0.814	0.652	1.36912e-17	1.38613
DGCR2	3.74912e-22	-0.380109	0.134	0.313	1.37221e-17	0.76838
ZFP64	3.7652e-22	-0.319609	0.029	0.154	1.3781e-17	0.801287
GPCPD1	3.77314e-22	-0.465259	0.733	0.829	1.38101e-17	0.724341
COG5	3.8083e-22	-0.500401	0.609	0.738	1.39388e-17	0.70691
LARGE1	4.0074e-22	-0.572562	0.176	0.373	1.46675e-17	0.672421
SPPL3	4.14918e-22	-0.502315	0.505	0.678	1.51864e-17	0.705973
DHRSX	4.29168e-22	-0.616091	0.31	0.497	1.5708e-17	0.652436
OSTF1	4.52202e-22	-0.472231	0.564	0.678	1.65511e-17	0.720849
CHST11	4.78637e-22	-0.37071	0.978	0.993	1.75186e-17	0.773402
LINC02306	4.96982e-22	-0.308267	0.003	0.091	1.81901e-17	0.807611
AC027097.2	5.00826e-22	-0.460437	0.134	0.32	1.83307e-17	0.726766
SLC7A6	5.05838e-22	-0.45885	0.262	0.467	1.85142e-17	0.727566
RSF1	5.09676e-22	-0.491672	0.461	0.639	1.86547e-17	0.711201
NCK2	5.2929e-22	-0.526375	0.814	0.872	1.93725e-17	0.694297
BCOR	5.30034e-22	-0.363334	0.078	0.24	1.93998e-17	0.777366
MPHOSPH9	5.31763e-22	-0.344712	0.108	0.284	1.94631e-17	0.787465
ZNF507	5.42942e-22	-0.277854	0.062	0.216	1.98722e-17	0.824817
RSU1	5.46879e-22	-0.45998	0.165	0.353	2.00163e-17	0.726996
LINC01278	6.14777e-22	-0.497305	0.125	0.298	2.25014e-17	0.708429
AC078881.1	6.3085e-22	-0.44362	0.048	0.187	2.30898e-17	0.735288
ZNF717	6.37966e-22	-0.338652	0.082	0.243	2.33502e-17	0.79078
SNHG7	6.4121e-22	0.374488	0.408	0.18	2.34689e-17	1.29638
CDC37	6.6365e-22	0.412179	0.611	0.372	2.42903e-17	1.33069
CSF1	6.66616e-22	0.675721	0.25	0.063	2.43988e-17	1.5974
DIS3L2	6.703e-22	-0.472709	0.266	0.471	2.45337e-17	0.72061
GMFG	6.83666e-22	-0.484518	0.374	0.568	2.50229e-17	0.714736
ARL4D	7.26615e-22	0.308752	0.176	0.015	2.65948e-17	1.23864
ARMH4	7.71707e-22	-0.547488	0.328	0.517	2.82452e-17	0.684211
METAP1D	7.73537e-22	-0.304814	0.046	0.187	2.83122e-17	0.809547
SUPT20H	7.96511e-22	-0.429736	0.195	0.385	2.91531e-17	0.742398
ACBD6	8.05454e-22	-0.486739	0.288	0.486	2.94804e-17	0.713637
SASH3	8.14128e-22	-0.371779	0.202	0.399	2.97979e-17	0.772829
NDUFS1	8.1839e-22	-0.407297	0.242	0.438	2.99539e-17	0.754035
MTA3	8.58943e-22	-0.378788	0.12	0.298	3.14382e-17	0.769084
TMEM173	8.94187e-22	-0.395046	0.195	0.396	3.27281e-17	0.760465
MTMR4	9.00878e-22	-0.350195	0.101	0.277	3.2973e-17	0.784478
PCYOX1	9.14122e-22	-0.310615	0.079	0.24	3.34578e-17	0.806298
SIL1	9.16188e-22	-0.542842	0.346	0.533	3.35334e-17	0.686417
TRIM33	1.02765e-21	-0.506534	0.348	0.538	3.76129e-17	0.703911
LILRA2	1.03814e-21	-0.349995	0.116	0.293	3.79969e-17	0.784587
MAP4K3	1.05407e-21	0.861481	0.716	0.587	3.85801e-17	1.8169
RPL5	1.05923e-21	0.390858	0.958	0.904	3.87689e-17	1.31117
[truncated: 1,833 more rows]

## Sheet: 2-vs-9-all_diffexp_genes
gene	p-value	log2FoldChange	pct.1	pct.2	q-value	FoldChange
FTH1	1.59502e-222	2.56196	1	0.983	5.83792e-218	5.9051
ACTB	2.99093e-214	2.01371	1	0.983	1.09471e-209	4.03819
P2RY12	3.33081e-212	-2.93544	0.522	0.978	1.21911e-207	0.130721
ZFP36	1.06113e-211	3.47597	0.997	0.563	3.88383e-207	11.1268
GAPDH	8.21101e-209	2.24516	0.996	0.873	3.00531e-204	4.7409
SRGN	5.77775e-204	2.16368	0.999	0.885	2.11471e-199	4.48056
KLF6	1.02085e-203	2.86881	0.999	0.642	3.7364e-199	7.30465
H3F3B	1.99639e-202	2.73723	0.999	0.947	7.30697e-198	6.6679
LRMDA	8.8517e-199	-1.97098	0.986	0.995	3.23981e-194	0.25508
SAT1	1.53771e-197	2.5452	1	0.962	5.62818e-193	5.83691
DOCK8	3.73021e-197	-1.99734	0.972	0.991	1.36529e-192	0.250461
CCL3	5.50536e-193	3.79986	0.976	0.384	2.01502e-188	13.9275
MT-CO1	7.55385e-192	2.28354	1	0.964	2.76478e-187	4.8687
PFN1	3.87502e-191	1.76	0.993	0.848	1.4183e-186	3.38699
BMP2K	2.6021e-189	-2.21295	0.82	0.978	9.52394e-185	0.215693
PLP1	3.46409e-189	-1.87133	0.388	0.952	1.26789e-184	0.273321
SPP1	4.53644e-189	2.96826	1	0.99	1.66038e-184	7.82592
ARHGAP24	1.16707e-188	-1.99818	0.959	0.998	4.27158e-184	0.250316
XIST	1.75902e-186	1.3649	0.863	0.012	6.43819e-182	2.57559
NFKBID	1.04792e-184	2.24904	0.937	0.182	3.83549e-180	4.75367
AL357522.1	1.21575e-182	-2.34959	0.371	0.911	4.44976e-178	0.196202
RASGEF1B	2.23277e-182	2.33791	0.937	0.204	8.17218e-178	5.05569
CALR	3.31154e-180	1.72791	0.994	0.807	1.21206e-175	3.31249
UTY	6.4065e-180	-1.59255	0.002	0.688	2.34484e-175	0.331585
C5AR1	1.77938e-179	1.89113	0.966	0.329	6.51271e-175	3.70927
CCL4	1.59273e-178	4.62337	0.947	0.384	5.82954e-174	24.6476
MT-CO2	2.24528e-176	1.99699	1	0.952	8.21794e-172	3.99167
HSPA5	2.84993e-176	2.28505	0.996	0.741	1.0431e-171	4.87382
PLAUR	5.08395e-176	1.8954	0.986	0.351	1.86078e-171	3.72026
ACTG1	1.67576e-174	1.65104	0.996	0.892	6.13345e-170	3.14059
SLCO2B1	4.8047e-174	-1.68133	0.913	0.983	1.75857e-169	0.311794
TIMP1	2.59379e-171	1.76887	0.948	0.288	9.49354e-167	3.40787
RHOB	8.54764e-171	2.70879	0.959	0.409	3.12852e-166	6.53773
MEF2A	1.17778e-170	-1.57735	0.991	0.997	4.31081e-166	0.335096
LGMN	1.55067e-169	2.63691	0.977	0.592	5.67562e-165	6.22
CD74	2.32063e-169	1.55245	1	0.983	8.49372e-165	2.93315
CD83	8.58706e-166	2.00653	0.999	0.524	3.14295e-161	4.01815
KLF10	1.40914e-165	1.94987	0.895	0.159	5.15758e-161	3.8634
CH25H	1.51161e-165	2.69944	0.98	0.61	5.53265e-161	6.49548
ADAM28	2.25305e-165	-1.78522	0.857	0.966	8.24638e-161	0.290132
IER3	3.36028e-165	3.08414	0.982	0.587	1.2299e-160	8.48044
RPS26	4.94994e-164	1.45188	0.987	0.661	1.81173e-159	2.73564
SLC3A2	1.76102e-163	1.52954	0.966	0.378	6.44551e-159	2.88694
ELMO1	9.50818e-162	-1.84613	0.953	0.971	3.48009e-157	0.278138
CSGALNACT1	1.81144e-161	-2.48267	0.203	0.81	6.63004e-157	0.178913
ITPR2	3.16474e-161	-1.59033	0.963	0.986	1.15833e-156	0.332094
FOXN3	1.70962e-160	-1.64793	0.968	0.993	6.25737e-156	0.319097
GNAQ	1.7847e-160	-1.54531	0.925	0.981	6.53216e-156	0.342623
PICALM	3.38126e-160	-1.66757	0.881	0.966	1.23758e-155	0.314783
FOS	4.73899e-160	2.41805	0.988	0.736	1.73452e-155	5.34446
MED13L	2.4585e-159	-1.57415	0.891	0.969	8.99835e-155	0.335841
SRGAP1	1.00126e-158	-2.15189	0.406	0.892	3.6647e-154	0.225018
RPL22L1	2.6529e-158	1.55107	0.948	0.354	9.70988e-154	2.93035
ITM2B	2.9745e-158	-1.54379	0.998	0.993	1.0887e-153	0.342982
TYMP	3.06489e-158	1.60754	0.997	0.606	1.12178e-153	3.04731
IFI30	1.08185e-157	1.91354	0.978	0.562	3.95966e-153	3.76731
MAF	1.23647e-157	-2.17088	0.628	0.918	4.52559e-153	0.222076
LDHA	3.91371e-157	1.74283	0.968	0.479	1.43246e-152	3.3469
HS3ST4	4.54726e-157	-2.36676	0.273	0.83	1.66434e-152	0.19388
KCNQ3	1.03333e-156	-2.01875	0.934	0.978	3.78208e-152	0.246773
DUSP1	2.82863e-156	2.5001	0.981	0.533	1.03531e-151	5.65726
RGS1	1.23635e-155	2.37092	0.905	0.195	4.52517e-151	5.17271
CLEC7A	4.90747e-155	1.79254	0.988	0.709	1.79618e-150	3.46423
ST6GAL1	5.8648e-153	-1.52393	0.946	0.997	2.14657e-148	0.347738
MT-ND4	1.62649e-152	1.67356	0.999	0.959	5.95311e-148	3.19
TUBA1B	3.32651e-152	1.34563	0.997	0.914	1.21754e-147	2.54141
SLC11A1	7.06111e-152	1.64585	0.982	0.539	2.58444e-147	3.12933
USP9Y	7.79511e-152	-1.3242	0	0.596	2.85309e-147	0.399371
ATP8B4	1.05065e-150	-1.61951	0.866	0.962	3.8455e-146	0.325447
EIF4A1	1.22005e-150	1.30331	0.991	0.817	4.4655e-146	2.46794
SGK1	2.69943e-150	2.23155	0.979	0.705	9.88018e-146	4.69639
ST6GALNAC3	2.77576e-150	-2.26	0.798	0.969	1.01596e-145	0.208772
C1QC	2.95386e-150	1.21811	0.998	0.978	1.08114e-145	2.32641
CTNND1	5.21581e-150	-1.66369	0.622	0.918	1.90904e-145	0.31563
MBNL1	7.71163e-150	-1.58605	0.9	0.969	2.82254e-145	0.333082
NR4A2	9.55535e-149	2.30526	0.844	0.144	3.49735e-144	4.94258
ENO1	7.19284e-146	1.46632	0.972	0.635	2.63265e-141	2.76316
AC120193.1	2.19676e-143	-1.62806	0.197	0.771	8.04037e-139	0.323522
FYB1	2.4474e-143	-1.58195	0.813	0.966	8.95773e-139	0.334031
RPS4Y1	3.18457e-143	-1.12132	0.003	0.577	1.16558e-138	0.459672
MT-CO3	3.81201e-143	1.59066	0.998	0.964	1.39523e-138	3.01186
CHST11	6.97477e-143	-1.52504	0.965	0.993	2.55284e-138	0.34747
HSP90B1	1.21821e-142	1.36998	0.994	0.839	4.45877e-138	2.58468
TPI1	2.00935e-142	1.44005	0.976	0.594	7.35441e-138	2.7133
MALAT1	3.28758e-141	0.863027	1	1	1.20329e-136	1.81885
MT-CYB	3.3372e-141	1.56022	0.997	0.94	1.22145e-136	2.94898
NAV3	9.08301e-141	-1.76264	0.925	0.971	3.32447e-136	0.294709
IL6ST	4.88817e-140	-1.55666	0.763	0.943	1.78912e-135	0.339937
BTG2	5.51319e-140	1.883	0.979	0.67	2.01788e-135	3.68842
LINC02232	2.00013e-139	-2.02079	0.311	0.812	7.32067e-135	0.246423
ANKRD44	2.06133e-139	-1.91385	0.794	0.93	7.54466e-135	0.265384
SLC1A3	1.3914e-138	-1.69424	0.954	0.985	5.09268e-134	0.309018
PDIA3	1.02978e-136	1.18996	0.997	0.832	3.7691e-132	2.28146
GNA13	8.94761e-136	1.58899	0.974	0.592	3.27491e-131	3.0084
C3	1.4831e-135	-1.4011	0.971	0.993	5.4283e-131	0.378642
SLC16A3	1.60722e-135	1.33169	0.981	0.642	5.88259e-131	2.51697
AOAH	4.79965e-135	-1.84217	0.566	0.889	1.75672e-130	0.278902
RPL8	5.87567e-135	1.24172	0.991	0.872	2.15055e-130	2.3648
PPIB	1.98535e-134	1.1802	0.989	0.779	7.26658e-130	2.26609
DISC1	2.74635e-134	-1.56019	0.83	0.952	1.00519e-129	0.339106
HSPA8	2.82839e-133	1.46149	0.997	0.858	1.03522e-128	2.75394
IER2	5.24466e-133	1.97995	0.983	0.647	1.9196e-128	3.9448
ZBTB20	9.38767e-133	-1.92437	0.543	0.88	3.43598e-128	0.263456
TBXAS1	1.06671e-132	-1.20735	0.955	0.979	3.90426e-128	0.433063
SH3RF3	1.04116e-131	-1.91317	0.803	0.94	3.81074e-127	0.265509
CCL3L1	1.05829e-131	3.35742	0.936	0.57	3.87346e-127	10.2491
FTX	1.66501e-131	-1.55101	0.782	0.928	6.0941e-127	0.341271
AC012150.1	3.72849e-131	-1.59448	0.163	0.717	1.36466e-126	0.331142
SHTN1	8.38292e-131	-1.36212	0.867	0.947	3.06823e-126	0.38901
SORL1	9.83046e-131	-1.51364	0.95	0.969	3.59805e-126	0.350227
HDAC9	1.22217e-130	-1.95908	0.815	0.937	4.47327e-126	0.257192
SFMBT2	1.69236e-130	-1.87153	0.921	0.959	6.19421e-126	0.273283
NME1	3.86403e-130	1.20367	0.843	0.193	1.41427e-125	2.30326
GADD45B	4.13026e-130	2.28512	0.862	0.235	1.51172e-125	4.87404
ODC1	5.80782e-130	1.62698	0.849	0.209	2.12572e-125	3.08866
PKM	1.70658e-129	1.3639	0.952	0.531	6.24627e-125	2.57381
YBX1	2.12156e-129	1.14222	0.981	0.771	7.76512e-125	2.2072
TIAM1	2.40049e-129	-1.81546	0.441	0.837	8.78604e-125	0.284114
SH3BGRL3	4.32322e-129	1.28161	0.982	0.716	1.58234e-124	2.43109
CCL4L2	5.16542e-129	4.11125	0.941	0.587	1.89059e-124	17.2826
SLC9A9	6.53488e-129	-1.44193	0.939	0.974	2.39183e-124	0.368074
PSME2	8.87662e-129	1.26715	0.866	0.265	3.24893e-124	2.40685
EIF5A	1.49412e-128	1.21759	0.884	0.301	5.46864e-124	2.32558
RPL27A	2.35571e-128	-1.52613	0.8	0.932	8.62214e-124	0.347208
MIF	3.74711e-128	1.40016	0.967	0.635	1.37148e-123	2.63931
MGAT4A	1.05915e-127	-1.41971	0.847	0.933	3.8766e-123	0.373787
LINC02742	4.12753e-127	-1.5171	0.015	0.543	1.51072e-122	0.349387
FRMD4A	4.24535e-127	-1.52366	0.996	0.993	1.55384e-122	0.347801
CCL2	9.21662e-127	2.73347	0.923	0.437	3.37337e-122	6.65054
SCIN	1.61912e-126	1.81439	0.833	0.17	5.92613e-122	3.5171
SDCCAG8	2.21827e-125	-1.39474	0.87	0.947	8.11908e-121	0.380313
RPLP0	5.37188e-124	1.16163	0.979	0.741	1.96616e-119	2.2371
CTSB	7.81237e-124	1.08506	1	0.978	2.85941e-119	2.12147
LY86	8.07799e-124	-1.35035	0.791	0.947	2.95662e-119	0.392198
NRARP	2.70393e-123	1.58158	0.65	0.012	9.89665e-119	2.99297
SNX29	8.13208e-123	-1.46956	0.644	0.889	2.97642e-118	0.361093
DOCK2	8.42376e-123	-1.25134	0.865	0.94	3.08318e-118	0.420057
INPP5D	8.72492e-123	-1.46053	0.808	0.928	3.19341e-118	0.36336
FTL	1.16368e-122	1.07927	1	0.997	4.25918e-118	2.11297
PALD1	7.24672e-122	-1.53564	0.704	0.901	2.65237e-117	0.344925
MSR1	9.72218e-122	1.8481	0.97	0.656	3.55841e-117	3.60025
LYST	1.05224e-121	-1.61689	0.424	0.839	3.8513e-117	0.326037
SERPINA1	1.14245e-121	1.29912	0.97	0.699	4.18147e-117	2.46079
KLF2	3.11723e-121	2.50384	0.845	0.25	1.14094e-116	5.67192
A2M	8.55632e-121	-1.21518	0.97	0.985	3.1317e-116	0.43072
MAP3K5	1.57018e-120	-1.50823	0.612	0.882	5.74701e-116	0.351541
AC008691.1	2.96542e-120	-2.2177	0.232	0.741	1.08537e-115	0.214983
C3AR1	1.29752e-119	1.13498	0.988	0.777	4.74905e-115	2.19615
FCHSD2	2.15274e-119	-1.35843	0.868	0.957	7.87923e-115	0.390007
NAMPT	2.25887e-119	2.02063	0.878	0.303	8.26769e-115	4.0576
CX3CR1	3.79399e-119	-1.60801	0.82	0.962	1.38864e-114	0.328051
LINC01374	6.65007e-119	-2.14277	0.57	0.866	2.43399e-114	0.226445
METRNL	1.52352e-118	1.02119	0.67	0.034	5.57624e-114	2.0296
DIP2B	2.25514e-118	-1.46365	0.674	0.887	8.25403e-114	0.362575
P4HB	9.86271e-118	1.15288	0.954	0.541	3.60985e-113	2.22358
DPYSL2	1.06959e-117	-1.32131	0.711	0.894	3.9148e-113	0.400171
LINC00278	5.50723e-117	-1.34471	0.002	0.485	2.0157e-112	0.393733
MRC1	2.10856e-116	-1.67637	0.273	0.759	7.71755e-112	0.312869
IL13RA1	6.92261e-116	-1.42669	0.675	0.887	2.53375e-111	0.371983
2023-03-01	6.97811e-116	-1.75371	0.744	0.918	2.55406e-111	0.296539
MCL1	1.29585e-115	1.24834	0.963	0.557	4.74294e-111	2.37567
ENTPD1-AS1	1.95636e-115	-1.53516	0.486	0.829	7.16046e-111	0.34504
PLK3	1.96334e-115	1.1946	0.862	0.259	7.18602e-111	2.28882
CARMIL1	5.42216e-115	-1.40689	0.16	0.673	1.98457e-110	0.377124
TGFBR2	7.16966e-115	-1.4089	0.754	0.926	2.62417e-110	0.376598
METTL7A	3.87562e-114	-1.4043	0.253	0.735	1.41851e-109	0.377801
DIAPH2	6.63833e-114	-1.35998	0.942	0.95	2.4297e-109	0.389589
TREM2	7.89927e-114	1.0721	0.993	0.92	2.89121e-109	2.10249
JUNB	4.53542e-113	1.71242	0.981	0.664	1.66001e-108	3.27709
PRKY	1.167e-112	-0.984617	0.002	0.469	4.27132e-108	0.50536
DENND3	2.36452e-112	-1.48323	0.645	0.882	8.65437e-108	0.357688
GPR84	2.60385e-112	1.11687	0.79	0.156	9.53036e-108	2.16876
FKBP5	7.64381e-112	-1.501	0.496	0.842	2.79771e-107	0.353309
MT-ATP6	9.92026e-112	1.24752	0.998	0.978	3.63091e-107	2.37433
EPB41L2	9.97689e-112	-1.12552	0.961	0.978	3.65164e-107	0.458338
OSM	1.22815e-111	2.4339	0.672	0.072	4.49516e-107	5.40354
WDFY3	2.04058e-111	-1.46808	0.729	0.909	7.46874e-107	0.361463
ZDHHC14	1.55066e-110	-1.62312	0.372	0.786	5.67556e-106	0.324633
AL392172.2	1.62143e-110	-1.54899	0.117	0.616	5.93461e-106	0.341749
RPL13A	6.05593e-110	-1.30049	0.868	0.932	2.21653e-105	0.405988
MAP4K4	8.98944e-110	-1.4343	0.789	0.921	3.29023e-105	0.370027
GLUL	1.66359e-109	1.39752	0.971	0.714	6.08889e-105	2.63449
NLGN4Y	3.31627e-109	-1.19709	0.003	0.461	1.21379e-104	0.436155
CHD9	5.05529e-109	-1.17103	0.907	0.945	1.85029e-104	0.444106
FMNL3	7.97077e-109	-1.38469	0.53	0.844	2.91738e-104	0.382972
CD14	1.4673e-107	1.64529	0.998	0.901	5.37047e-103	3.1281
RAB7A	3.58379e-107	2.3897	0.985	0.764	1.3117e-102	5.24049
CFL1	4.14761e-107	0.96769	0.993	0.896	1.51807e-102	1.95571
CD68	4.22675e-107	1.08767	0.976	0.738	1.54703e-102	2.1253
ELOC	4.41497e-107	1.38283	0.93	0.435	1.61592e-102	2.60779
TTTY14	1.46794e-106	-1.24353	0.003	0.45	5.37279e-102	0.422338
SDF2L1	2.98699e-106	1.19198	0.903	0.377	1.09327e-101	2.28466
FER	3.23302e-106	-1.43682	0.528	0.832	1.18332e-101	0.36938
ARHGAP26	3.25616e-106	-1.34424	0.944	0.967	1.19179e-101	0.393861
TUBB	1.22934e-105	1.07588	0.969	0.622	4.49951e-101	2.108
NPM1	1.31617e-105	1.05706	0.971	0.661	4.81733e-101	2.08068
PTPRC	2.78199e-105	-0.931349	0.98	0.973	1.01824e-100	0.524368
VPS13C	1.46524e-104	-1.27798	0.693	0.87	5.36293e-100	0.412372
TUBB4B	4.7439e-104	0.974697	0.836	0.228	1.73631e-99	1.96523
LRCH1	4.9693e-104	-1.33057	0.639	0.872	1.81881e-99	0.397611
PREX1	7.35739e-104	-1.25526	0.696	0.878	2.69288e-99	0.418918
AL512603.2	8.5907e-104	1.48093	0.716	0.111	3.14428e-99	2.79128
ADGRE2	2.11005e-103	1.60748	0.906	0.344	7.72301e-99	3.04718
ZFHX3	3.69763e-103	-1.25295	0.856	0.932	1.35337e-98	0.419591
FPR1	8.5048e-103	1.03923	0.991	0.759	3.11284e-98	2.05513
MAML2	1.59372e-102	-1.35064	0.93	0.969	5.83316e-98	0.392117
CPVL	1.75231e-102	-1.39058	0.579	0.853	6.41364e-98	0.381411
FCER1G	2.46387e-102	0.982992	0.989	0.914	9.01802e-98	1.97656
CPED1	6.756e-102	-1.70546	0.588	0.827	2.47276e-97	0.306623
BCL2A1	1.69192e-101	1.08517	0.823	0.185	6.19261e-97	2.12162
CYFIP1	6.63244e-101	-1.15512	0.917	0.949	2.42754e-96	0.449029
APPL2	1.62041e-100	-1.38305	0.478	0.805	5.93087e-96	0.383407
SERTAD1	1.88847e-100	0.996185	0.706	0.115	6.91201e-96	1.99472
ATP6V0C	2.88155e-100	0.924353	0.982	0.735	1.05468e-95	1.89783
CSRNP1	3.73626e-100	0.926675	0.761	0.156	1.36751e-95	1.90089
USP34	6.88829e-100	-1.18372	0.663	0.873	2.52118e-95	0.440214
MCF2L	1.21472e-99	-1.34402	0.513	0.82	4.44598e-95	0.393923
IFITM3	1.47158e-99	1.20795	0.862	0.33	5.38613e-95	2.31009
MYCBP2	1.49191e-99	-1.25715	0.817	0.902	5.46056e-95	0.418369
SRSF7	2.20387e-99	1.11805	0.968	0.637	8.06638e-95	2.17054
RPSA	2.8395e-99	1.0015	0.974	0.769	1.03929e-94	2.00208
OTUD1	5.50926e-99	1.55669	0.867	0.346	2.01644e-94	2.94178
ARHGEF6	1.96217e-98	-1.27886	0.316	0.726	7.18175e-94	0.41212
SLC25A5	2.9776e-98	0.979713	0.928	0.493	1.08983e-93	1.97207
SIPA1L2	5.24085e-98	-1.47075	0.585	0.844	1.9182e-93	0.360795
LGALS1	6.39746e-98	1.39035	0.826	0.265	2.34153e-93	2.62142
SYK	9.15374e-98	-1.1111	0.829	0.932	3.35036e-93	0.462942
RERE	2.09241e-97	-1.26785	0.798	0.908	7.65842e-93	0.415279
CD69	6.78959e-97	1.65252	0.711	0.135	2.48506e-92	3.14382
PLXDC2	1.21752e-96	-0.776008	0.999	1	4.45625e-92	0.58398
SETX	2.13853e-96	-1.19695	0.652	0.858	7.82722e-92	0.436196
AUP1	2.78747e-96	0.858326	0.834	0.269	1.02024e-91	1.81293
IFI16	2.94535e-96	-1.20666	0.829	0.933	1.07803e-91	0.433271
RETN	4.3386e-96	0.848414	0.547	0.01	1.58797e-91	1.80052
RAN	5.6902e-96	0.983412	0.925	0.483	2.08267e-91	1.97714
EPS15	9.54629e-96	-1.33523	0.509	0.808	3.49404e-91	0.39633
PPP1R14B	1.56116e-95	0.887652	0.797	0.223	5.71401e-91	1.85016
EEF1A1	3.45326e-95	0.752733	1	0.988	1.26393e-90	1.68498
SORT1	9.64201e-95	-1.16018	0.461	0.788	3.52907e-90	0.447458
NEAT1	1.67369e-94	0.874615	0.998	0.993	6.12587e-90	1.83352
ABR	1.78792e-94	-1.18696	0.905	0.959	6.54396e-90	0.439228
PCNX2	2.28449e-94	-1.38874	0.544	0.813	8.36145e-90	0.381899
MT-ATP8	7.87848e-94	-1.39225	0.591	0.815	2.8836e-89	0.38097
HIF1A	1.02283e-93	1.37211	0.958	0.651	3.74364e-89	2.58849
PDK4	1.22676e-93	2.23467	0.732	0.212	4.49008e-89	4.70656
IKZF1	3.53642e-93	-1.3679	0.763	0.906	1.29437e-88	0.387455
TAGLN2	4.26472e-93	0.852341	0.652	0.094	1.56093e-88	1.80543
LRRC8C	6.16247e-93	-1.3132	0.517	0.815	2.25552e-88	0.402426
CACNB4	2.52916e-92	-1.7177	0.253	0.671	9.25699e-88	0.304033
PPP1R15A	2.7956e-92	1.05967	0.905	0.356	1.02322e-87	2.08446
FLI1	3.27658e-92	-1.25586	0.602	0.851	1.19926e-87	0.418743
ATM	8.77275e-92	-1.37634	0.765	0.866	3.21092e-87	0.385194
SHOC1	1.20988e-91	-1.20202	0.058	0.49	4.42829e-87	0.434665
CITED2	2.55902e-91	2.34571	0.692	0.17	9.36627e-87	5.0831
ATP2B1-AS1	3.66725e-91	0.924871	0.718	0.147	1.34225e-86	1.89851
FMN1	3.7581e-91	-1.50581	0.428	0.774	1.3755e-86	0.352131
N4BP2L2	6.3251e-91	-1.03213	0.807	0.908	2.31505e-86	0.488986
NR4A1	9.63929e-91	1.42682	0.792	0.252	3.52808e-86	2.68853
SQSTM1	2.7888e-90	1.82808	0.942	0.57	1.02073e-85	3.55064
CORO1A	1.17753e-89	0.879507	0.98	0.752	4.30987e-85	1.83975
AC025569.1	1.35527e-89	-1.29408	0.251	0.666	4.96041e-85	0.407795
SDK1	1.60054e-89	-1.55058	0.741	0.896	5.85813e-85	0.341372
DDIT3	1.82705e-89	1.01101	0.746	0.182	6.68718e-85	2.01531
TNS3	1.97898e-89	-1.25176	0.677	0.849	7.24328e-85	0.419935
SP100	6.92708e-89	-1.15269	0.82	0.894	2.53538e-84	0.449786
EIF1	8.09924e-89	0.684563	0.997	0.967	2.9644e-84	1.60722
RMRP	1.28986e-88	-1.05172	0.019	0.416	4.72102e-84	0.482394
CSF1R	1.3473e-88	-0.807344	0.986	0.985	4.93126e-84	0.571433
PRKN	3.30581e-88	-1.60033	0.354	0.726	1.20996e-83	0.329803
HERPUD1	6.88762e-88	1.27382	0.957	0.673	2.52094e-83	2.41801
SRM	2.51883e-87	0.860556	0.75	0.211	9.21916e-83	1.81574
ANKS1A	4.71986e-87	-1.29562	0.733	0.89	1.72752e-82	0.407361
PPA1	5.67022e-87	0.783671	0.765	0.18	2.07536e-82	1.72151
RAPGEF6	6.09109e-87	-1.2177	0.772	0.872	2.2294e-82	0.429969
NCL	6.32832e-87	0.967182	0.926	0.526	2.31623e-82	1.95502
SGK3	8.19056e-87	-1.19961	0.503	0.789	2.99783e-82	0.435393
SNHG15	1.24505e-86	0.827613	0.774	0.202	4.55701e-82	1.77475
UBE2E2	1.77011e-86	-1.04173	0.957	0.962	6.47877e-82	0.485746
TMED9	2.12974e-86	0.851673	0.959	0.61	7.79504e-82	1.80459
HLA-DQA1	2.21484e-86	1.6773	0.874	0.452	8.10653e-82	3.19829
ADAM10	2.37336e-86	-1.11884	0.707	0.866	8.68672e-82	0.460465
SLC31A2	4.33213e-86	0.842577	0.7	0.154	1.5856e-81	1.79325
HNRNPA2B1	7.50821e-86	0.794423	0.997	0.938	2.74808e-81	1.73438
TREM1	1.11897e-85	0.788538	0.552	0.039	4.09553e-81	1.72732
LPP	1.48327e-85	-1.0576	0.92	0.935	5.42891e-81	0.48043
AC044781.1	1.5183e-85	-1.12149	0.151	0.579	5.55713e-81	0.459618
RPS20	1.62687e-85	-1.19208	0.691	0.841	5.9545e-81	0.437672
ITGB2	1.80305e-85	0.806729	0.996	0.885	6.59935e-81	1.74924
NRROS	2.21387e-85	0.789132	0.707	0.151	8.10299e-81	1.72803
ACY3	2.78013e-85	-0.99835	0.078	0.502	1.01755e-80	0.500572
PLEK	3.59234e-85	1.42572	0.945	0.671	1.31483e-80	2.68649
PNRC1	4.91241e-85	0.960987	0.968	0.711	1.79799e-80	1.94664
DDX39A	8.01694e-85	0.707655	0.767	0.188	2.93428e-80	1.63315
KCNQ1	1.54355e-84	-1.20031	0.512	0.777	5.64954e-80	0.435181
TCIRG1	1.60497e-84	0.727974	0.779	0.205	5.87436e-80	1.65631
PGK1	1.76806e-84	0.977544	0.956	0.676	6.47127e-80	1.96911
VPS13B	2.17261e-84	-1.16818	0.68	0.841	7.95198e-80	0.444982
ARHGAP15	2.21086e-84	-1.1952	0.9	0.93	8.09198e-80	0.436725
AL627171.2	2.72771e-84	-1.39052	0.468	0.777	9.98369e-80	0.381428
CD63	2.9691e-84	0.853682	0.994	0.928	1.08672e-79	1.80711
ARHGDIB	3.34718e-84	0.846622	0.975	0.795	1.2251e-79	1.79829
AC005165.1	3.47832e-84	-0.876131	0.026	0.414	1.2731e-79	0.544826
TOM1	5.33716e-84	0.909869	0.822	0.291	1.95345e-79	1.87887
PIAS1	1.30842e-83	-1.06168	0.816	0.892	4.78893e-79	0.479074
ABCC4	1.38305e-83	-1.25809	0.785	0.892	5.06211e-79	0.418097
KCNMA1	1.46264e-83	-1.60525	0.384	0.719	5.35339e-79	0.32868
RPS11	2.57941e-83	-1.03814	0.896	0.932	9.44088e-79	0.486954
RGS2	2.61183e-83	1.45824	0.727	0.18	9.55955e-79	2.74772
ANKUB1	3.52568e-83	-1.11598	0.118	0.534	1.29044e-78	0.461378
NEU1	8.18736e-83	1.01422	0.806	0.269	2.99665e-78	2.0198
CCDC50	1.0544e-82	-1.16615	0.533	0.788	3.8592e-78	0.445608
RASGEF1C	1.06559e-82	-1.59469	0.537	0.801	3.90017e-78	0.331094
LINC01091	1.5384e-82	-1.31058	0.043	0.438	5.63069e-78	0.403158
LINC00996	1.67766e-82	-0.905657	0.007	0.37	6.1404e-78	0.533789
PLP2	1.98828e-82	0.770883	0.618	0.098	7.27732e-78	1.70631
MAML3	2.10481e-82	-1.34142	0.871	0.911	7.7038e-78	0.394632
EGR1	2.11921e-82	1.11535	0.938	0.572	7.75651e-78	2.16648
C1orf162	2.23473e-82	0.89561	0.892	0.394	8.17933e-78	1.8604
SSH2	3.77023e-82	-0.956236	0.914	0.964	1.37994e-77	0.5154
TPM4	5.04075e-82	1.03704	0.882	0.416	1.84497e-77	2.05202
COX6A1	5.72098e-82	0.823839	0.936	0.582	2.09394e-77	1.77011
MANF	7.38544e-82	0.905459	0.887	0.392	2.70314e-77	1.87314
PAG1	1.10684e-81	-1.12969	0.865	0.935	4.05116e-77	0.457014
PTPN14	1.49534e-81	-0.931075	0.023	0.401	5.47311e-77	0.524467
ITGA9	2.48126e-81	-1.44971	0.344	0.697	9.08167e-77	0.366095
JAK2	2.85971e-81	-1.14705	0.515	0.803	1.04668e-76	0.451548
PPIF	3.74056e-81	0.914184	0.748	0.202	1.36908e-76	1.8845
AC079793.1	4.24556e-81	-1.09567	0.13	0.539	1.55392e-76	0.467917
IRAK3	5.73454e-81	-1.25706	0.442	0.75	2.0989e-76	0.418397
CCT2	7.09341e-81	0.763182	0.843	0.318	2.59626e-76	1.69723
MVB12B	8.48234e-81	-1.09227	0.264	0.659	3.10462e-76	0.469022
TPT1	9.1135e-81	-0.933671	0.996	0.986	3.33563e-76	0.523525
SSR4	9.14338e-81	0.839288	0.944	0.591	3.34657e-76	1.78917
PNP	1.00907e-80	0.821357	0.763	0.219	3.69331e-76	1.76707
GADD45G	1.14143e-80	1.60989	0.578	0.08	4.17775e-76	3.05228
RGS16	1.28286e-80	1.572	0.601	0.096	4.6954e-76	2.97317
HLA-DQB1	1.9328e-80	1.23843	0.887	0.488	7.07425e-76	2.35942
PGM5	1.94084e-80	-1.12804	0.178	0.591	7.10367e-76	0.457536
DDX17	3.03491e-80	-0.913872	0.803	0.885	1.11081e-75	0.530759
AL034397.3	4.00941e-80	-1.33446	0.186	0.596	1.46748e-75	0.39654
IGSF21	6.26119e-80	-1.35587	0.653	0.836	2.29166e-75	0.390699
DOCK11	7.17311e-80	-1.19311	0.499	0.774	2.62543e-75	0.437359
NR4A3	9.56355e-80	1.49044	0.534	0.043	3.50036e-75	2.80974
HSP90AB1	1.01514e-79	0.85271	0.991	0.897	3.7155e-75	1.80589
CA8	1.22655e-79	-1.15514	0.044	0.433	4.4893e-75	0.449023
TMEM70	2.73487e-79	0.905683	0.771	0.253	1.00099e-74	1.87343
FRMD4B	4.36414e-79	-1.2985	0.707	0.863	1.59732e-74	0.406548
NRIP1	1.12019e-78	-1.16712	0.726	0.858	4.10002e-74	0.445308
AC020916.1	1.2765e-78	1.41133	0.76	0.257	4.6721e-74	2.65983
LINC02712	1.8061e-78	-1.51683	0.477	0.759	6.61051e-74	0.349453
RUNX2	1.95801e-78	-1.37907	0.502	0.765	7.16651e-74	0.384466
ATF6	2.14736e-78	-1.12159	0.678	0.844	7.85954e-74	0.459586
GNG7	3.22935e-78	-1.11963	0.779	0.882	1.18197e-73	0.460212
DEPTOR	3.31451e-78	-1.07108	0.122	0.531	1.21314e-73	0.475964
NCOA2	3.48876e-78	-1.27112	0.433	0.733	1.27692e-73	0.414337
COX5A	3.57837e-78	0.743996	0.862	0.36	1.30972e-73	1.67481
SPI1	3.57929e-78	0.784258	0.959	0.654	1.31006e-73	1.72221
EGR3	4.54725e-78	0.877218	0.732	0.183	1.66434e-73	1.83683
HNRNPDL	4.99309e-78	0.741245	0.983	0.771	1.82752e-73	1.67162
HNRNPA1	1.47285e-77	0.757448	0.968	0.697	5.39079e-73	1.6905
MAP2K3	1.47705e-77	0.766446	0.687	0.164	5.40615e-73	1.70107
GPR183	1.67451e-77	1.5051	0.807	0.36	6.12887e-73	2.83845
SRGAP2	1.92244e-77	-0.849464	0.991	0.985	7.03633e-73	0.554991
PTPRJ	2.01917e-77	-1.08687	0.899	0.938	7.39035e-73	0.470781
RPS6KA2	2.16361e-77	-1.38122	0.511	0.772	7.91903e-73	0.383894
TBC1D9	2.18924e-77	-1.13777	0.29	0.663	8.01284e-73	0.454461
KBTBD12	2.21867e-77	-1.2808	0.222	0.625	8.12055e-73	0.411568
RPS5	2.57614e-77	0.839479	0.976	0.784	9.42893e-73	1.7894
PTEN	2.87647e-77	-1.12734	0.523	0.769	1.05282e-72	0.457759
XBP1	4.42096e-77	0.82572	0.975	0.666	1.61811e-72	1.77242
LAPTM5	1.17933e-76	0.676002	0.998	0.961	4.31648e-72	1.59771
NAB2	1.39678e-76	0.638191	0.593	0.089	5.11236e-72	1.55638
EGR2	1.481e-76	1.22175	0.591	0.096	5.4206e-72	2.3323
CLIC1	2.96673e-76	0.772295	0.976	0.748	1.08585e-71	1.70798
PGAM1	4.56097e-76	0.766759	0.823	0.339	1.66936e-71	1.70144
ALPK1	5.32877e-76	-1.30684	0.467	0.747	1.95038e-71	0.404204
CKS2	7.81996e-76	0.816498	0.536	0.055	2.86218e-71	1.76113
BAZ2B	8.88527e-76	-1.22185	0.714	0.851	3.2521e-71	0.428733
WASHC4	1.11398e-75	-1.04329	0.557	0.781	4.07727e-71	0.48522
CCND3	1.38634e-75	-1.22678	0.191	0.574	5.07416e-71	0.42727
TLN2	2.02833e-75	-1.13678	0.672	0.841	7.42387e-71	0.454772
TNRC6B	2.07813e-75	-1.07371	0.709	0.846	7.60618e-71	0.475094
STAMBPL1	3.56659e-75	-1.22614	0.3	0.666	1.30541e-70	0.42746
B4GALT1	4.12293e-75	1.58232	0.961	0.726	1.50903e-70	2.99451
AC023051.1	4.20591e-75	-0.732893	0.029	0.387	1.53941e-70	0.601696
LPAR6	6.35641e-75	-0.98765	0.829	0.914	2.32651e-70	0.504299
CTSD	1.2905e-74	0.946892	0.946	0.656	4.72338e-70	1.92771
CD300A	2.56876e-74	0.754881	0.917	0.509	9.4019e-70	1.68749
ARRDC3	4.27752e-74	1.07901	0.746	0.229	1.56562e-69	2.11258
TUBA1C	4.48498e-74	0.8608	0.789	0.274	1.64155e-69	1.81605
NUMB	1.03752e-73	-1.05509	0.785	0.863	3.79742e-69	0.481266
RPL37A	1.36353e-73	-0.93171	0.96	0.967	4.99065e-69	0.524237
ARID1B	1.56869e-73	-1.01267	0.817	0.882	5.74155e-69	0.495629
ST8SIA4	1.60623e-73	-1.29423	0.709	0.842	5.87898e-69	0.407753
KIAA1109	1.943e-73	-1.07781	0.349	0.676	7.11157e-69	0.473749
SNHG12	3.1143e-73	0.740595	0.65	0.142	1.13987e-68	1.67086
ZNF638	3.45344e-73	-0.994749	0.641	0.822	1.26399e-68	0.501823
LTC4S	3.95529e-73	-1.20799	0.501	0.777	1.44767e-68	0.432871
GALNT2	5.64418e-73	-1.17205	0.664	0.808	2.06583e-68	0.443789
KDM6B	7.09165e-73	0.793858	0.659	0.163	2.59561e-68	1.7337
SNX13	1.30532e-72	-1.03423	0.541	0.776	4.7776e-68	0.488276
RPL4	2.02802e-72	0.783644	0.946	0.659	7.42277e-68	1.72147
ADGRG1	2.55559e-72	-1.05399	0.785	0.878	9.35372e-68	0.481634
GARNL3	7.23585e-72	-1.01318	0.213	0.592	2.64839e-67	0.495452
RSL1D1	1.35493e-71	0.645323	0.786	0.25	4.95917e-67	1.56409
QKI	1.44938e-71	-0.731866	0.992	0.991	5.30488e-67	0.602125
CTSZ	1.80772e-71	0.715769	0.989	0.875	6.61644e-67	1.64236
NHP2	1.8505e-71	0.676439	0.708	0.195	6.77301e-67	1.59819
P2RY13	2.74934e-71	-1.15359	0.691	0.856	1.00629e-66	0.449504
FAM177B	5.16914e-71	-0.988179	0.096	0.473	1.89196e-66	0.504114
HAVCR2	5.77052e-71	1.03031	0.97	0.796	2.11207e-66	2.04247
PDIA6	7.26848e-71	0.812841	0.964	0.712	2.66033e-66	1.75667
USP24	8.62508e-71	-1.04087	0.354	0.682	3.15686e-66	0.486035
ABHD15-AS1	1.14032e-70	-1.05477	0.195	0.574	4.17367e-66	0.481375
PAQR3	1.14093e-70	-0.844561	0.121	0.5	4.17591e-66	0.55688
NFIA	1.74219e-70	-1.23699	0.414	0.717	6.37659e-66	0.424256
TMEM156	1.9112e-70	-1.22156	0.622	0.795	6.9952e-66	0.428818
OPRM1	2.09258e-70	-1.19249	0.222	0.587	7.65905e-66	0.437546
MYL6	2.13638e-70	0.715017	0.988	0.88	7.81935e-66	1.6415
ARL15	2.32318e-70	-1.44638	0.559	0.767	8.50309e-66	0.36694
GIMAP8	2.46734e-70	-0.77873	0.042	0.39	9.03073e-66	0.58288
AC004687.1	2.50341e-70	0.819842	0.743	0.245	9.16272e-66	1.76521
CEP350	2.74516e-70	-1.12657	0.612	0.793	1.00475e-65	0.458003
SENP6	2.96251e-70	-0.941651	0.703	0.827	1.08431e-65	0.520637
PLCL2	4.96631e-70	-1.15823	0.678	0.832	1.81772e-65	0.448063
SLC25A33	5.54235e-70	0.705984	0.774	0.243	2.02855e-65	1.63126
SLC8A1	5.81227e-70	-1.05728	0.957	0.955	2.12735e-65	0.480537
CCT3	9.26586e-70	0.690063	0.849	0.368	3.3914e-65	1.61335
ILF2	1.10768e-69	0.636135	0.785	0.271	4.0542e-65	1.55416
ANOS1	1.21964e-69	-1.14517	0.372	0.692	4.46402e-65	0.452138
TRIP12	1.34726e-69	-1.00447	0.583	0.772	4.93111e-65	0.498455
NIPBL	1.46405e-69	-0.991208	0.775	0.854	5.35859e-65	0.503057
RAD23A	1.55218e-69	0.680814	0.811	0.313	5.68114e-65	1.60304
GPCPD1	1.81358e-69	-1.03189	0.691	0.829	6.63787e-65	0.489071
TRIO	2.02324e-69	-1.04758	0.728	0.851	7.40527e-65	0.48378
RICTOR	2.28461e-69	-1.07819	0.403	0.705	8.36191e-65	0.473621
COTL1	2.33187e-69	0.799896	0.981	0.788	8.53489e-65	1.74098
TBC1D22A	3.3668e-69	-1.06452	0.867	0.894	1.23228e-64	0.47813
DNAJB11	3.47681e-69	0.722042	0.867	0.378	1.27255e-64	1.64951
DUSP2	4.45368e-69	1.46929	0.454	0.027	1.63009e-64	2.76885
GAREM1	5.21389e-69	-1.44899	0.499	0.752	1.90834e-64	0.366277
CAB39	5.30304e-69	-1.0811	0.617	0.801	1.94097e-64	0.472669
BST2	8.59438e-69	0.862292	0.881	0.485	3.14563e-64	1.81792
PTMA	8.95319e-69	0.702542	0.996	0.969	3.27696e-64	1.62737
ZYX	1.33778e-68	0.731077	0.8	0.317	4.89641e-64	1.65988
AC079921.1	1.53938e-68	-0.880732	0.122	0.493	5.6343e-64	0.543092
C4orf19	1.68946e-68	-0.910857	0.089	0.452	6.18358e-64	0.531869
KMT2C	1.93357e-68	-0.953044	0.807	0.866	7.07706e-64	0.516541
EIF4G3	2.06529e-68	-1.02333	0.865	0.892	7.55915e-64	0.491979
HLA-DRB1	3.29757e-68	0.868205	0.996	0.952	1.20694e-63	1.82539
AC008957.2	4.44528e-68	-0.944134	0.098	0.469	1.62702e-63	0.519742
ATP5F1B	5.03212e-68	0.71519	0.924	0.575	1.8418e-63	1.6417
CPEB4	5.33111e-68	-1.59081	0.518	0.757	1.95124e-63	0.331985
PCBP1	6.10265e-68	0.765171	0.934	0.611	2.23363e-63	1.69957
ELF1	8.86641e-68	0.838507	0.989	0.808	3.2452e-63	1.7882
MB21D2	1.34198e-67	0.769486	0.74	0.219	4.9118e-63	1.70466
FAR2	1.56559e-67	-1.45512	0.402	0.699	5.73023e-63	0.364726
MOB1B	2.51653e-67	-1.01944	0.489	0.748	9.21076e-63	0.493309
SNHG1	2.68436e-67	0.65795	0.662	0.17	9.82502e-63	1.57784
CD302	3.70333e-67	-1.01626	0.59	0.777	1.35546e-62	0.494397
PLD1	3.98309e-67	-1.24372	0.26	0.61	1.45785e-62	0.422283
FOXP2	5.22124e-67	-1.73104	0.502	0.711	1.91103e-62	0.301236
C12orf75	6.15692e-67	-1.06986	0.619	0.801	2.25349e-62	0.476366
WDR70	6.73292e-67	-1.03779	0.695	0.815	2.46432e-62	0.487073
CCDC18-AS1	6.90941e-67	-1.13713	0.367	0.683	2.52891e-62	0.454662
BSG	8.27167e-67	0.660836	0.817	0.327	3.02751e-62	1.581
MGAT5	1.00775e-66	-1.09029	0.713	0.853	3.68846e-62	0.469668
ATF5	1.08036e-66	0.836222	0.553	0.096	3.95421e-62	1.78537
ATP2C1	1.25584e-66	-1.15585	0.699	0.834	4.59651e-62	0.448802
KLHL5	1.63254e-66	-0.964128	0.768	0.86	5.97525e-62	0.512588
AL117381.1	2.64574e-66	-0.615541	0.02	0.339	9.68368e-62	0.652685
MRPL12	2.82937e-66	0.605049	0.609	0.134	1.03558e-61	1.52103
SLC4A7	2.89293e-66	-1.14599	0.815	0.873	1.05884e-61	0.45188
FAM172A	3.2474e-66	-1.06625	0.664	0.81	1.18858e-61	0.47756
BLNK	3.56739e-66	-1.03223	0.808	0.858	1.3057e-61	0.488953
AGO4	4.95155e-66	-1.06401	0.248	0.596	1.81232e-61	0.4783
ALDOA	6.71913e-66	0.542818	0.49	0.051	2.45927e-61	1.45682
PRDM11	6.76258e-66	-1.07468	0.095	0.452	2.47517e-61	0.474775
ENO4	8.71392e-66	-0.750178	0.053	0.394	3.18938e-61	0.59453
AC004797.1	1.13418e-65	-0.754095	0.089	0.445	4.1512e-61	0.592918
PAN3	1.21224e-65	-1.0693	0.652	0.812	4.4369e-61	0.47655
NAV2	1.42627e-65	-1.61016	0.184	0.55	5.22028e-61	0.327562
VEGFA	1.47146e-65	0.667877	0.459	0.038	5.3857e-61	1.58873
NCOA7	1.64388e-65	-1.02023	0.336	0.678	6.01678e-61	0.493038
ADAMTSL4-AS1	1.86013e-65	1.21726	0.78	0.354	6.80825e-61	2.32505
TNFAIP8L3	2.17581e-65	1.12445	0.534	0.087	7.9637e-61	2.18019
TUBB2A	2.84759e-65	0.624237	0.598	0.127	1.04225e-60	1.5414
IFNGR2	3.90308e-65	0.939573	0.967	0.705	1.42857e-60	1.91796
SGMS1	4.38066e-65	-1.11335	0.525	0.755	1.60337e-60	0.462219
CREM	4.63798e-65	0.894518	0.9	0.459	1.69755e-60	1.85899
IL4I1	5.04516e-65	0.743525	0.586	0.118	1.84658e-60	1.67426
ANXA4	6.77088e-65	-1.07916	0.428	0.699	2.47821e-60	0.473305
CYCS	8.89925e-65	0.719213	0.856	0.401	3.25722e-60	1.64628
KCTD12	9.16881e-65	-0.94418	0.811	0.882	3.35588e-60	0.519725
HLA-DPA1	9.62789e-65	0.755624	0.994	0.949	3.5239e-60	1.68836
TTYH3	1.22118e-64	0.71052	0.698	0.223	4.46965e-60	1.63639
C2CD5	1.26754e-64	-0.924993	0.221	0.577	4.63932e-60	0.526683
GRASP	1.47491e-64	0.749092	0.458	0.041	5.39831e-60	1.68074
NME2	1.50128e-64	0.752132	0.96	0.716	5.49484e-60	1.68428
PPP6R2	1.54135e-64	-0.9364	0.71	0.837	5.64151e-60	0.522535
TTC28	1.7817e-64	-1.24384	0.456	0.729	6.52119e-60	0.422247
RPS29	1.95474e-64	-0.913901	0.966	0.967	7.15456e-60	0.530748
DDX3Y	2.64918e-64	-0.633077	0.003	0.293	9.69627e-60	0.6448
CSF3R	2.70206e-64	-0.866728	0.645	0.827	9.88981e-60	0.548389
MT-ND1	3.01246e-64	0.801965	0.997	0.928	1.10259e-59	1.74347
NFKBIZ	3.06937e-64	0.989546	0.812	0.389	1.12342e-59	1.98556
VCP	3.56185e-64	0.700919	0.906	0.505	1.30367e-59	1.62554
PMAIP1	8.51847e-64	0.721194	0.46	0.043	3.11785e-59	1.64855
SLC15A2	1.25771e-63	-0.957544	0.227	0.58	4.60335e-59	0.514933
PDIA4	1.57251e-63	0.715846	0.816	0.325	5.75556e-59	1.64245
ZFY	1.62069e-63	-0.537597	0	0.279	5.93187e-59	0.688917
VPS13D	2.17042e-63	-0.893763	0.509	0.75	7.94397e-59	0.538208
ALG3	2.47505e-63	0.55474	0.653	0.156	9.05894e-59	1.4689
ACAP2	3.49909e-63	-0.949198	0.808	0.87	1.2807e-58	0.51792
TNFSF18	3.99627e-63	1.48648	0.444	0.036	1.46268e-58	2.80205
ZFP36L1	4.89604e-63	1.06127	0.985	0.897	1.792e-58	2.08676
OLR1	9.0741e-63	0.834746	0.991	0.914	3.32121e-58	1.78354
ZNF148	9.79529e-63	-0.942199	0.683	0.822	3.58517e-58	0.520439
FAM198B-AS1	1.18242e-62	-0.74856	0.072	0.411	4.32778e-58	0.595197
TBC1D5	1.3546e-62	-1.08178	0.833	0.868	4.95798e-58	0.472446
TUFM	1.40668e-62	0.678897	0.785	0.334	5.14858e-58	1.60092
EMB	1.49235e-62	-0.995811	0.268	0.592	5.46214e-58	0.501454
JUND	1.51587e-62	0.954738	0.981	0.805	5.54823e-58	1.93823
SLC43A2	1.87779e-62	0.917114	0.782	0.325	6.87288e-58	1.88833
DIAPH2-AS1	1.97865e-62	-1.12658	0.195	0.546	7.24204e-58	0.458
ARHGAP12	2.03134e-62	-0.936055	0.75	0.848	7.43491e-58	0.52266
DOCK10	2.43136e-62	-0.956083	0.91	0.933	8.89903e-58	0.515455
PKN2	2.46368e-62	-0.98148	0.736	0.846	9.01732e-58	0.50646
AP003086.1	2.75894e-62	-1.13649	0.524	0.753	1.0098e-57	0.454866
SPATA6	2.97175e-62	-1.3597	0.384	0.675	1.08769e-57	0.389664
RPL23	3.06744e-62	-0.911423	0.823	0.88	1.12271e-57	0.53166
TLR2	3.11438e-62	-1.07807	0.715	0.83	1.13989e-57	0.473663
TGFBI	3.20493e-62	0.702337	0.498	0.068	1.17303e-57	1.62714
TBC1D1	3.25093e-62	-1.08473	0.553	0.753	1.18987e-57	0.471481
PTCHD4	3.32958e-62	-1.43813	0.094	0.435	1.21866e-57	0.369045
FABP5	3.7062e-62	0.683349	0.47	0.051	1.35651e-57	1.60586
NOP16	5.1666e-62	0.500832	0.526	0.077	1.89103e-57	1.41503
RELB	6.33536e-62	0.688715	0.699	0.216	2.31881e-57	1.61185
HSPA9	6.65872e-62	0.719282	0.888	0.509	2.43716e-57	1.64636
ZMYND11	6.84276e-62	-1.01246	0.382	0.666	2.50452e-57	0.495699
AC131568.1	9.48073e-62	-0.844623	0.186	0.536	3.47004e-57	0.556856
GBP2	9.67101e-62	1.32831	0.6	0.158	3.53969e-57	2.51109
SNHG14	1.3426e-61	-0.883543	0.173	0.521	4.91404e-57	0.542035
THEMIS2	1.37357e-61	0.594699	0.729	0.24	5.02739e-57	1.51016
VAMP8	1.78842e-61	0.688073	0.899	0.498	6.5458e-57	1.61113
NAALADL2	1.89416e-61	-1.52375	0.349	0.656	6.93283e-57	0.34778
AC131944.1	1.89976e-61	2.17119	0.657	0.277	6.95332e-57	4.50395
DBI	2.39709e-61	0.969951	0.912	0.568	8.77361e-57	1.95877
NCOA1	3.04821e-61	-1.02472	0.624	0.789	1.11567e-56	0.491506
REL	3.18297e-61	0.907172	0.949	0.709	1.165e-56	1.87537
GPATCH4	3.32173e-61	0.568225	0.587	0.132	1.21579e-56	1.4827
AKT3	4.01823e-61	-1.16309	0.573	0.762	1.47071e-56	0.446554
SCO2	6.32713e-61	0.615605	0.596	0.137	2.31579e-56	1.5322
BASP1	6.57196e-61	1.18702	0.811	0.37	2.4054e-56	2.27682
WDFY4	8.30648e-61	-0.882582	0.711	0.817	3.04026e-56	0.542396
ALYREF	8.75409e-61	0.48739	0.569	0.118	3.20408e-56	1.40191
DUSP6	9.17883e-61	1.25539	0.705	0.298	3.35954e-56	2.38732
SF3B2	1.09807e-60	0.600173	0.813	0.342	4.01905e-56	1.5159
TSPAN14	1.30118e-60	-0.923673	0.492	0.716	4.76246e-56	0.527165
B2M	1.32395e-60	0.573539	1	0.995	4.84577e-56	1.48817
DNAJC13	1.47331e-60	-1.02152	0.423	0.68	5.39246e-56	0.492598
VPS8	2.79949e-60	-0.990377	0.365	0.656	1.02464e-55	0.503346
EMP3	3.14498e-60	0.744044	0.7	0.245	1.15109e-55	1.67486
FPR3	3.92016e-60	1.03337	0.545	0.111	1.43482e-55	2.0468
SEMA4D	4.40574e-60	-0.91023	0.283	0.606	1.61254e-55	0.5321
FAM135A	5.35759e-60	-1.19935	0.518	0.719	1.96093e-55	0.435473
SNRPA	5.70691e-60	0.522375	0.642	0.159	2.08878e-55	1.43632
MRPL52	6.00192e-60	0.610977	0.8	0.324	2.19676e-55	1.52729
MAFF	1.25672e-59	0.588367	0.463	0.058	4.59973e-55	1.50354
RASA1	1.26665e-59	-0.972055	0.596	0.788	4.63606e-55	0.509779
AC091271.1	1.29893e-59	0.767863	0.463	0.057	4.75422e-55	1.70275
APBB1IP	1.6498e-59	-0.670614	0.989	0.99	6.03845e-55	0.628239
PSME1	1.84299e-59	0.657011	0.807	0.354	6.74553e-55	1.57681
PACS1	1.87677e-59	-1.07164	0.481	0.724	6.86915e-55	0.475778
SLC2A5	2.54703e-59	-0.932401	0.899	0.904	9.32237e-55	0.523986
WNK1	2.78795e-59	-0.947926	0.59	0.783	1.02042e-54	0.518377
SUSD6	2.85443e-59	-0.888739	0.827	0.877	1.04475e-54	0.540086
SRSF10	3.31282e-59	0.613314	0.911	0.502	1.21253e-54	1.52977
IKZF2	3.89755e-59	-0.977502	0.075	0.401	1.42654e-54	0.507858
SEC11C	4.64732e-59	0.621082	0.801	0.336	1.70096e-54	1.53803
CXorf21	4.75033e-59	1.08029	0.711	0.279	1.73867e-54	2.11447
RNASE2	5.13594e-59	0.541359	0.54	0.099	1.87981e-54	1.45534
APOC1	8.24777e-59	1.22604	0.899	0.671	3.01877e-54	2.33924
NCK2	1.67524e-58	-1.08737	0.787	0.872	6.13154e-54	0.470619
KDM5D	1.67898e-58	-0.469191	0	0.259	6.14522e-54	0.722369
DIP2A	2.01312e-58	-1.01817	0.379	0.661	7.3682e-54	0.493741
GASK1B	2.07059e-58	-0.778766	0.113	0.45	7.57856e-54	0.582865
HMGA1	2.08643e-58	0.582196	0.627	0.164	7.63655e-54	1.49713
FOLR2	2.17809e-58	-1.03752	0.677	0.853	7.97204e-54	0.487165
LDLRAD4	3.21397e-58	-0.940676	0.97	0.952	1.17635e-53	0.520989
SRGAP2B	3.77932e-58	-0.773895	0.936	0.957	1.38327e-53	0.584836
AFF4	4.90289e-58	0.725082	0.955	0.649	1.79451e-53	1.653
CCT6A	5.36768e-58	0.655273	0.843	0.438	1.96463e-53	1.57491
C1QBP	5.68034e-58	0.60774	0.783	0.308	2.07906e-53	1.52387
SPIN1	5.75025e-58	-0.981889	0.396	0.658	2.10465e-53	0.506316
STX7	5.98541e-58	-0.917884	0.708	0.827	2.19072e-53	0.529285
S100A9	1.13119e-57	1.13961	0.732	0.286	4.14026e-53	2.20322
AC009950.1	1.58655e-57	-0.715419	0.081	0.406	5.80693e-53	0.609028
HEATR5B	1.64029e-57	-0.921686	0.309	0.613	6.00364e-53	0.527892
TSC22D3	1.82726e-57	0.92215	0.595	0.163	6.68797e-53	1.89494
UVRAG	2.15929e-57	-0.946629	0.735	0.812	7.9032e-53	0.518843
LRRK1	2.56985e-57	-1.00749	0.709	0.839	9.4059e-53	0.497411
ATP6V0B	2.83855e-57	0.578057	0.985	0.805	1.03894e-52	1.49284
RPS27	3.12213e-57	-0.896266	0.992	0.983	1.14273e-52	0.537276
OXR1	3.64122e-57	-1.32226	0.695	0.817	1.33272e-52	0.399907
ELMO1-AS1	3.73482e-57	-0.803388	0.118	0.45	1.36698e-52	0.573002
GUK1	3.85568e-57	0.620097	0.795	0.334	1.41122e-52	1.53698
PIK3AP1	4.00911e-57	-0.959942	0.633	0.793	1.46737e-52	0.514078
CYC1	6.02699e-57	0.563502	0.756	0.283	2.20594e-52	1.47785
ATP5MC3	8.55454e-57	0.638015	0.909	0.531	3.13105e-52	1.55619
CBL	9.35065e-57	-0.962469	0.478	0.707	3.42243e-52	0.513178
BTG3	9.80402e-57	0.645203	0.709	0.262	3.58837e-52	1.56396
SLC25A19	1.29608e-56	0.703577	0.719	0.267	4.74378e-52	1.62854
TRABD	1.32609e-56	0.57855	0.747	0.271	4.85361e-52	1.49335
UQCRFS1	1.33646e-56	0.565654	0.838	0.377	4.89159e-52	1.48006
ZNF710	1.54812e-56	-0.968202	0.771	0.837	5.66626e-52	0.511143
RCSD1	1.55845e-56	-0.964978	0.51	0.724	5.7041e-52	0.512286
PLA2R1	1.95684e-56	-0.608764	0	0.25	7.16224e-52	0.655758
ARF4	2.8987e-56	0.740489	0.911	0.553	1.06095e-51	1.67074
ZFPM2-AS1	2.96038e-56	-1.67801	0.156	0.485	1.08353e-51	0.312514
CCNL1	3.44673e-56	0.659802	0.955	0.57	1.26154e-51	1.57987
HIPK3	3.73137e-56	-0.934387	0.454	0.695	1.36572e-51	0.523265
APAF1	3.84332e-56	-0.890378	0.248	0.565	1.40669e-51	0.539473
HELZ	5.19678e-56	-0.866699	0.596	0.762	1.90207e-51	0.5484
PA2G4	5.52143e-56	0.671888	0.835	0.42	2.0209e-51	1.59316
RIN3	5.67004e-56	-0.854613	0.803	0.87	2.07529e-51	0.553013
RPL7A	5.67413e-56	0.652091	0.991	0.894	2.07679e-51	1.57144
ENTPD1	5.8512e-56	-0.966779	0.751	0.858	2.1416e-51	0.511647
SMAD2	6.57404e-56	-0.985958	0.407	0.658	2.40616e-51	0.50489
C20orf194	7.38496e-56	-0.953831	0.478	0.721	2.70297e-51	0.51626
CHI3L1	8.68935e-56	0.716956	0.415	0.036	3.18039e-51	1.64371
PIP5K1B	1.1188e-55	-1.09173	0.33	0.615	4.09492e-51	0.469199
GIMAP4	1.25149e-55	-0.938082	0.324	0.616	4.58057e-51	0.521926
AHCY	1.48278e-55	0.403193	0.47	0.063	5.42713e-51	1.32243
TRIB1	1.92586e-55	0.887432	0.768	0.36	7.04885e-51	1.84988
PARP4	2.59153e-55	-0.852385	0.356	0.632	9.48526e-51	0.553868
MMRN1	2.77949e-55	-0.865856	0.12	0.44	1.01732e-50	0.548721
LRMP	2.78716e-55	-0.95411	0.434	0.7	1.02013e-50	0.51616
M6PR	2.96232e-55	0.621128	0.923	0.551	1.08424e-50	1.53808
IFRD1	3.37717e-55	0.892477	0.756	0.317	1.23608e-50	1.85636
CCT4	3.44198e-55	0.569087	0.873	0.438	1.2598e-50	1.48358
MFSD12	4.43746e-55	0.561026	0.825	0.385	1.62415e-50	1.47532
GLA	4.51909e-55	0.871996	0.646	0.205	1.65403e-50	1.83019
ARHGAP25	5.14449e-55	-1.04898	0.738	0.849	1.88293e-50	0.48331
SOX5	5.63445e-55	-1.36061	0.154	0.485	2.06226e-50	0.389419
PUM2	5.67234e-55	-0.847036	0.733	0.805	2.07613e-50	0.555926
CCM2	5.93602e-55	-0.93853	0.498	0.697	2.17264e-50	0.521764
MKLN1	5.98698e-55	-0.98233	0.773	0.824	2.1913e-50	0.506162
HERC4	6.16659e-55	-0.980868	0.533	0.723	2.25704e-50	0.506675
ANXA5	6.56576e-55	0.651588	0.944	0.639	2.40313e-50	1.5709
MRPL23	9.21773e-55	0.483407	0.566	0.134	3.37378e-50	1.39804
SSBP2	9.44955e-55	-1.21656	0.512	0.728	3.45863e-50	0.430309
DLEU7	1.47894e-54	-0.993316	0.431	0.675	5.41307e-50	0.502322
TIAM2	1.60941e-54	-0.868377	0.138	0.459	5.89061e-50	0.547763
ATP1B1	1.67039e-54	0.78654	0.752	0.32	6.11379e-50	1.72493
PSMD7	1.87453e-54	0.580503	0.8	0.342	6.86096e-50	1.49537
ARHGAP32	1.92796e-54	-0.964661	0.256	0.562	7.05652e-50	0.512399
LCOR	2.03088e-54	-0.936754	0.587	0.74	7.43324e-50	0.522407
COP1	2.04333e-54	-0.872814	0.71	0.801	7.4788e-50	0.546081
PLIN2	2.18511e-54	1.42848	0.534	0.139	7.99773e-50	2.69164
PIP4K2A	2.23033e-54	-0.949057	0.662	0.786	8.16323e-50	0.517971
RPS12	2.26696e-54	0.615327	0.997	0.947	8.29732e-50	1.53191
CLASP1	2.58761e-54	-0.918967	0.493	0.695	9.47091e-50	0.528888
USP32	2.6618e-54	-0.940586	0.619	0.774	9.74246e-50	0.521021
S100Z	3.0574e-54	-0.968015	0.113	0.433	1.11904e-49	0.511209
KDM4C	3.92225e-54	-0.891615	0.574	0.741	1.43558e-49	0.53901
WASF2	3.97144e-54	-0.761463	0.876	0.892	1.45359e-49	0.589898
BCL6	4.72869e-54	0.850523	0.703	0.265	1.73075e-49	1.80315
ERBIN	5.06683e-54	-0.939973	0.586	0.75	1.85451e-49	0.521242
TWF2	5.14592e-54	0.540403	0.845	0.385	1.88346e-49	1.45438
ZNF652	5.49179e-54	-0.950917	0.399	0.654	2.01005e-49	0.517304
PNN	5.65865e-54	0.632625	0.877	0.452	2.07112e-49	1.55038
GIMAP1	5.99388e-54	-0.763231	0.154	0.476	2.19382e-49	0.589175
IMPDH2	5.99473e-54	0.499606	0.587	0.147	2.19413e-49	1.41383
GMDS-DT	6.14587e-54	-1.24461	0.422	0.685	2.24945e-49	0.422021
RNF111	8.87731e-54	-0.915077	0.578	0.74	3.24918e-49	0.530316
AC087854.1	9.79257e-54	-0.829946	0.075	0.38	3.58418e-49	0.56255
CHSY3	9.83509e-54	-1.39542	0.403	0.666	3.59974e-49	0.380133
LYN	9.83934e-54	0.964405	0.98	0.92	3.6013e-49	1.95126
ATP1B3	1.00341e-53	0.72496	0.881	0.497	3.67258e-49	1.65286
RBM3	1.36289e-53	0.598565	0.889	0.495	4.98833e-49	1.51421
TNFRSF12A	1.36677e-53	0.60409	0.641	0.199	5.00252e-49	1.52002
AL139340.1	1.42384e-53	-0.544827	0.01	0.264	5.21139e-49	0.685473
RPL6	1.45011e-53	0.591898	0.99	0.894	5.30754e-49	1.50723
LRRC8D	1.52015e-53	-1.02715	0.43	0.663	5.5639e-49	0.490678
TTC17	1.61544e-53	-0.922101	0.644	0.772	5.91266e-49	0.52774
SKI	1.69543e-53	-0.940736	0.485	0.697	6.20546e-49	0.520967
CLEC2D	1.72838e-53	-0.750751	0.093	0.404	6.32605e-49	0.594294
CSNK2B	1.76821e-53	0.546725	0.767	0.305	6.47184e-49	1.46077
TMEM109	1.77489e-53	0.546558	0.731	0.284	6.49626e-49	1.4606
MKNK1	1.95931e-53	-0.766614	0.924	0.925	7.17126e-49	0.587795
SNRPB	2.61295e-53	0.566141	0.841	0.428	9.56365e-49	1.48056
ADRM1	3.16576e-53	0.532088	0.724	0.276	1.1587e-48	1.44602
TPM3	3.86011e-53	0.660781	0.971	0.753	1.41284e-48	1.58094
MRTO4	4.03882e-53	0.490898	0.533	0.115	1.47825e-48	1.40532
IRAK2	4.17689e-53	0.825244	0.797	0.384	1.52878e-48	1.77184
SRA1	4.86509e-53	0.755066	0.797	0.372	1.78067e-48	1.68771
PLCG2	4.88361e-53	-0.970958	0.522	0.702	1.78745e-48	0.510167
TOMM5	4.93151e-53	0.519892	0.699	0.24	1.80498e-48	1.43385
UBL3	5.71302e-53	-0.962366	0.648	0.771	2.09102e-48	0.513215
SELENOK	6.54233e-53	0.609182	0.83	0.401	2.39456e-48	1.52539
AL513327.1	6.83568e-53	-0.644083	0.074	0.375	2.50193e-48	0.639899
CCT5	7.06958e-53	0.577107	0.825	0.399	2.58754e-48	1.49185
LCMT1-AS1	7.81063e-53	0.572325	0.395	0.034	2.85877e-48	1.48692
IL21R	8.01957e-53	0.479693	0.378	0.024	2.93524e-48	1.39445
CDYL	9.29019e-53	-0.966603	0.501	0.687	3.4003e-48	0.51171
TLR5	1.00337e-52	-0.783071	0.11	0.425	3.67243e-48	0.581128
ATF3	1.07318e-52	0.923157	0.581	0.163	3.92796e-48	1.89626
SPTLC2	1.17736e-52	-0.8869	0.835	0.88	4.30927e-48	0.540775
SH3KBP1	1.17909e-52	-0.78008	0.873	0.901	4.31559e-48	0.582335
IMP4	1.44897e-52	0.454778	0.611	0.166	5.30338e-48	1.37057
ARF6	1.67338e-52	0.497219	0.728	0.265	6.12475e-48	1.41149
HLA-DQA2	1.6837e-52	0.72203	0.86	0.473	6.16251e-48	1.6495
BACH1	2.17673e-52	-1.05537	0.857	0.877	7.96703e-48	0.481173
BCAS3	2.25874e-52	-1.21815	0.327	0.608	8.26722e-48	0.429833
PSMC3	2.29329e-52	0.516517	0.674	0.219	8.39367e-48	1.4305
PRDM1	2.5776e-52	1.33896	0.639	0.24	9.43429e-48	2.52968
TRPM3	2.60202e-52	-0.618522	0.025	0.293	9.52366e-48	0.651338
MYCBP2-AS1	3.22939e-52	-0.62353	0.042	0.322	1.18199e-47	0.649081
RACK1	3.48637e-52	0.57849	0.983	0.837	1.27605e-47	1.49329
PHB2	3.57086e-52	0.50834	0.707	0.252	1.30697e-47	1.42241
TFEC	3.97349e-52	-0.961338	0.615	0.764	1.45434e-47	0.513581
MAP1LC3B	4.69643e-52	0.75092	0.774	0.365	1.71894e-47	1.68287
RNPS1	4.8011e-52	0.577641	0.805	0.372	1.75725e-47	1.49241
SYAP1	5.10135e-52	0.596383	0.692	0.241	1.86715e-47	1.51192
BIRC6	6.11551e-52	-0.852243	0.792	0.829	2.23834e-47	0.553923
USP6NL	6.21018e-52	-1.04976	0.563	0.728	2.27299e-47	0.483047
NAA10	6.50983e-52	0.535815	0.652	0.212	2.38266e-47	1.44976
ZNF593	6.69625e-52	0.432959	0.551	0.125	2.45089e-47	1.35
ARHGAP22	7.25698e-52	-1.05136	0.756	0.818	2.65613e-47	0.482515
AC020611.2	7.40252e-52	-0.609125	0.026	0.293	2.7094e-47	0.655594
SNHG8	7.91622e-52	0.662208	0.824	0.413	2.89742e-47	1.5825
PRMT1	8.09205e-52	0.530986	0.732	0.289	2.96177e-47	1.44492
ZMYM4	8.22475e-52	-0.889003	0.443	0.666	3.01034e-47	0.539987
IMP3	9.68859e-52	0.51413	0.666	0.217	3.54612e-47	1.42813
HPN	1.02109e-51	-0.675979	0.024	0.286	3.7373e-47	0.625907
DCAF6	1.03367e-51	-1.05969	0.407	0.64	3.78333e-47	0.479734
PIK3R1	1.17722e-51	-0.924878	0.758	0.827	4.30876e-47	0.526725
TIMM17A	1.24731e-51	0.539784	0.671	0.228	4.56527e-47	1.45375
MT2A	1.27637e-51	1.18472	0.696	0.276	4.67163e-47	2.27319
SS18L2	1.35134e-51	0.506364	0.661	0.207	4.94606e-47	1.42047
HERC1	1.37415e-51	-0.849084	0.573	0.74	5.02953e-47	0.555137
LITAF	1.63757e-51	0.781782	0.884	0.481	5.99366e-47	1.71925
EXOC4	1.80119e-51	-0.918422	0.827	0.846	6.59254e-47	0.529087
IRF7	2.05633e-51	0.589243	0.534	0.128	7.52639e-47	1.50446
LNPEP	2.73662e-51	-0.855864	0.38	0.637	1.00163e-46	0.552534
MGAT1	3.00595e-51	0.743443	0.859	0.479	1.10021e-46	1.67417
SAT2	3.40424e-51	0.558206	0.824	0.366	1.24598e-46	1.47244
SOCS6	3.47232e-51	-0.866489	0.808	0.892	1.2709e-46	0.54848
TYROBP	3.54229e-51	0.484997	0.994	0.957	1.29651e-46	1.39958
EIF5	3.5827e-51	0.617768	0.932	0.596	1.3113e-46	1.5345
MRPL4	3.74509e-51	0.48258	0.618	0.18	1.37074e-46	1.39724
PRDX4	3.77458e-51	0.557218	0.803	0.38	1.38153e-46	1.47143
RASAL2	4.33794e-51	-1.00763	0.72	0.813	1.58773e-46	0.497363
TNF	4.71846e-51	1.39999	0.619	0.216	1.727e-46	2.639
FAM120B	7.0263e-51	-0.867065	0.329	0.599	2.5717e-46	0.548261
LCP2	7.77226e-51	1.3545	0.945	0.817	2.84473e-46	2.55708
NBEA	8.21956e-51	-0.997017	0.228	0.524	3.00844e-46	0.501035
CD163	8.96511e-51	0.968098	0.515	0.134	3.28132e-46	1.95626
FAM49B	9.66404e-51	-0.595739	0.989	0.967	3.53714e-46	0.661705
TANK	1.2958e-50	-0.970354	0.589	0.731	4.74276e-46	0.510381
PHB	1.34673e-50	0.519341	0.715	0.262	4.92916e-46	1.4333
PSMD8	1.36154e-50	0.528278	0.828	0.404	4.98337e-46	1.44221
BET1L	1.36456e-50	0.491413	0.499	0.106	4.99441e-46	1.40582
PTPRB	1.64715e-50	-0.502997	0.021	0.276	6.02872e-46	0.705639
CCND1	1.92924e-50	0.675022	0.881	0.526	7.0612e-46	1.59662
PARP8	2.60798e-50	-1.00737	0.398	0.647	9.54545e-46	0.497454
EIF1AY	2.73558e-50	-0.418747	0.001	0.228	1.00125e-45	0.748074
ITGAM	3.04476e-50	-0.854034	0.667	0.777	1.11441e-45	0.553236
DENND1A	3.71533e-50	-1.00519	0.655	0.765	1.35985e-45	0.498205
LRBA	3.74015e-50	-0.95056	0.508	0.705	1.36893e-45	0.517431
TRAPPC8	4.0943e-50	-0.80725	0.276	0.557	1.49855e-45	0.57147
LPCAT2	5.55525e-50	0.981131	0.99	0.937	2.03328e-45	1.97401
ZFAS1	6.66837e-50	0.725378	0.888	0.534	2.44069e-45	1.65333
PRELID1	9.21691e-50	0.568014	0.817	0.394	3.37348e-45	1.48248
EML1	9.6311e-50	-0.770081	0.09	0.384	3.52508e-45	0.586385
PCCA	9.94963e-50	-0.916518	0.513	0.699	3.64166e-45	0.529786
RHEB	1.01193e-49	0.602165	0.914	0.558	3.70376e-45	1.51799
AFF1	1.14985e-49	-0.914873	0.657	0.791	4.20857e-45	0.530391
SNX18	1.19089e-49	-0.831872	0.274	0.557	4.35877e-45	0.5618
ADAM15	1.27028e-49	0.38007	0.432	0.063	4.64933e-45	1.3014
WDFY2	1.28884e-49	-0.883332	0.665	0.783	4.7173e-45	0.542114
DLEU1	1.97677e-49	-0.904913	0.946	0.942	7.23517e-45	0.534065
PTPN12	2.14975e-49	-0.901754	0.413	0.644	7.86832e-45	0.535236
FEZ2	2.35814e-49	-0.825861	0.629	0.765	8.63101e-45	0.564146
PSMD3	2.38067e-49	0.47384	0.634	0.199	8.71349e-45	1.3888
ANKRD17	2.69537e-49	-0.848239	0.794	0.842	9.86531e-45	0.555462
PER1	2.81133e-49	0.5083	0.595	0.166	1.02898e-44	1.42237
MED12L	3.04326e-49	-0.546223	0.334	0.687	1.11386e-44	0.68481
STK17B	3.32034e-49	0.84316	0.711	0.315	1.21528e-44	1.79398
CRY1	4.08309e-49	0.520632	0.584	0.156	1.49445e-44	1.43458
S100A8	4.24969e-49	1.03172	0.578	0.18	1.55543e-44	2.04446
CLEC2B	4.55247e-49	1.0468	0.533	0.147	1.66625e-44	2.06595
KCNIP1	4.58972e-49	-1.24614	0.651	0.781	1.67989e-44	0.421575
AC009554.1	4.76706e-49	-0.458492	0.015	0.257	1.74479e-44	0.727747
BTG1	4.88327e-49	0.869329	0.909	0.568	1.78732e-44	1.82681
INHBA	5.78016e-49	1.00425	0.347	0.021	2.11559e-44	2.00589
PHF3	7.24833e-49	-0.877534	0.377	0.627	2.65296e-44	0.544297
GSK3B	7.86911e-49	-0.891464	0.624	0.753	2.88017e-44	0.539067
SYT17	8.07824e-49	-0.987073	0.374	0.627	2.95672e-44	0.5045
STK3	8.15237e-49	-0.980669	0.676	0.772	2.98385e-44	0.506745
TGFB1	9.18862e-49	0.749371	0.964	0.798	3.36313e-44	1.68106
KIF26B	9.30461e-49	-0.822957	0.047	0.318	3.40558e-44	0.565282
AL353138.1	1.09776e-48	-0.903126	0.081	0.37	4.0179e-44	0.534727
NR3C2	1.26749e-48	-0.882024	0.081	0.372	4.63913e-44	0.542606
RUBCNL	1.34302e-48	-0.91526	0.567	0.743	4.91559e-44	0.530248
SETD2	1.34387e-48	-0.89543	0.581	0.731	4.91869e-44	0.537587
TOMM40	1.41133e-48	0.450834	0.611	0.18	5.16562e-44	1.36683
KDM7A	1.43196e-48	-0.949911	0.274	0.56	5.24111e-44	0.517664
FCGBP	1.43374e-48	1.11988	0.809	0.466	5.24763e-44	2.17328
ADA2	1.77719e-48	-0.798814	0.215	0.509	6.5047e-44	0.574822
CECR2	1.80621e-48	-0.951114	0.231	0.522	6.61091e-44	0.517233
IL17RA	2.7178e-48	-0.85591	0.793	0.853	9.94741e-44	0.552517
HNRNPA0	2.72159e-48	0.561674	0.83	0.425	9.96129e-44	1.47598
FRYL	2.83392e-48	-0.766882	0.619	0.767	1.03724e-43	0.587686
MAP2K5	3.14746e-48	-0.913897	0.3	0.57	1.152e-43	0.530749
FAM118A	3.14916e-48	0.49567	0.632	0.192	1.15262e-43	1.40998
LDHB	3.20454e-48	0.610853	0.776	0.387	1.17289e-43	1.52716
UBC	3.36691e-48	0.541259	0.996	0.937	1.23232e-43	1.45524
CTSH	3.70616e-48	0.580688	0.947	0.692	1.35649e-43	1.49556
GRPEL1	3.70729e-48	0.507617	0.62	0.192	1.35691e-43	1.4217
CTDNEP1	3.92161e-48	0.475569	0.715	0.276	1.43535e-43	1.39047
TMCC1	4.44269e-48	-0.974768	0.522	0.707	1.62607e-43	0.508822
S100A11	4.71055e-48	0.524629	0.992	0.93	1.72411e-43	1.43856
CLIP2	4.92731e-48	-0.873793	0.263	0.546	1.80344e-43	0.54571
SIGLEC7	4.96801e-48	0.452125	0.55	0.142	1.81834e-43	1.36805
PTGER4	6.34796e-48	0.570665	0.423	0.067	2.32342e-43	1.48521
DNTTIP2	7.54884e-48	0.498888	0.68	0.25	2.76295e-43	1.41312
SIGLEC8	7.95675e-48	-0.900386	0.348	0.599	2.91225e-43	0.535743
CTBP2	8.90893e-48	-0.868414	0.654	0.776	3.26076e-43	0.547749
APRT	1.04901e-47	0.544103	0.771	0.372	3.83949e-43	1.45811
TF	1.15388e-47	-0.734416	0.166	0.471	4.2233e-43	0.601061
NPC1	1.15654e-47	-0.84319	0.419	0.664	4.23306e-43	0.55741
AL157392.2	1.22591e-47	-0.554365	0.046	0.312	4.48696e-43	0.680957
NFIL3	1.27963e-47	0.58787	0.455	0.089	4.68357e-43	1.50303
SRSF3	1.43321e-47	0.56256	0.946	0.683	5.24571e-43	1.47689
FBXL17	1.7847e-47	-1.07212	0.531	0.704	6.53217e-43	0.47562
AC073571.1	1.84751e-47	-0.567904	0.047	0.313	6.76208e-43	0.674596
RPS3	1.94476e-47	0.542479	0.994	0.916	7.11802e-43	1.45647
WIPF1	1.99588e-47	-0.799969	0.752	0.829	7.30511e-43	0.574362
RALGAPA2	2.08983e-47	-0.914669	0.313	0.579	7.649e-43	0.530465
HIVEP1	2.27447e-47	0.58533	0.545	0.146	8.32478e-43	1.50038
DTNB	2.29753e-47	-0.973968	0.585	0.74	8.4092e-43	0.509104
GATD3A	2.50992e-47	0.327536	0.313	0.007	9.18654e-43	1.25487
YRDC	2.62438e-47	0.428222	0.471	0.094	9.60549e-43	1.34557
NCLN	2.66649e-47	0.396343	0.506	0.115	9.75963e-43	1.31617
SENP7	2.78639e-47	-0.810123	0.305	0.58	1.01985e-42	0.570333
RPS6KA3	2.99977e-47	-0.845566	0.626	0.75	1.09795e-42	0.556492
AC018362.1	3.03863e-47	-0.839481	0.094	0.382	1.11217e-42	0.558845
CTTNBP2NL	3.44018e-47	-0.892467	0.667	0.776	1.25914e-42	0.538692
CTSA	3.46186e-47	0.54405	0.774	0.354	1.26708e-42	1.45806
MAP3K1	3.79802e-47	-0.808606	0.25	0.533	1.39011e-42	0.570933
SAP18	3.865e-47	0.528286	0.866	0.461	1.41463e-42	1.44221
SMARCA2	4.58527e-47	-0.869807	0.53	0.704	1.67826e-42	0.54722
ASTN1	4.59962e-47	-0.653427	0.021	0.26	1.68351e-42	0.635768
HMOX1	4.9035e-47	1.34224	0.919	0.654	1.79473e-42	2.53544
SLC25A6	4.92156e-47	0.555021	0.911	0.546	1.80134e-42	1.46919
HDGFL3	5.27413e-47	-0.538535	0.061	0.336	1.93038e-42	0.68847
AC002463.1	5.59871e-47	-0.565818	0.043	0.303	2.04918e-42	0.675572
PTPN7	5.93054e-47	0.484203	0.393	0.051	2.17064e-42	1.39881
FGD2	6.07801e-47	-0.824175	0.7	0.8	2.22461e-42	0.564805
RPL12	6.27436e-47	0.520826	0.991	0.932	2.29648e-42	1.43478
ROCK2	6.52765e-47	-0.891917	0.382	0.62	2.38919e-42	0.538897
PLAT	6.56324e-47	-0.617241	0.032	0.283	2.40221e-42	0.651916
MIIP	6.8265e-47	0.386963	0.51	0.111	2.49857e-42	1.30764
GGA1	6.94394e-47	0.468132	0.708	0.259	2.54155e-42	1.38332
CEBPD	6.94412e-47	1.27818	0.831	0.512	2.54162e-42	2.42533
SLC7A1	7.17046e-47	0.502019	0.586	0.17	2.62446e-42	1.41619
RNASE1	7.39079e-47	-0.818512	0.254	0.598	2.7051e-42	0.567027
RAB10	7.82068e-47	-0.739733	0.873	0.872	2.86245e-42	0.59885
ELF2	8.51133e-47	-0.89957	0.6	0.745	3.11523e-42	0.536046
PDCD5	8.53488e-47	0.436276	0.703	0.26	3.12385e-42	1.35311
RFX3	1.0385e-46	-1.07262	0.433	0.646	3.80102e-42	0.475453
NETO2	1.06149e-46	0.78452	0.426	0.074	3.88515e-42	1.72252
DMTF1	1.07401e-46	-0.798542	0.315	0.57	3.931e-42	0.57493
ARHGAP21	1.11502e-46	-0.95705	0.692	0.789	4.08107e-42	0.515109
IER5	1.4058e-46	0.536302	0.787	0.38	5.14538e-42	1.45025
TBC1D2B	1.46824e-46	-0.756526	0.259	0.545	5.37391e-42	0.59192
RBM8A	1.51506e-46	0.519931	0.826	0.401	5.54529e-42	1.43389
MAT2A	1.62244e-46	0.746452	0.844	0.502	5.93829e-42	1.67766
RANBP1	1.80425e-46	0.532739	0.708	0.301	6.60372e-42	1.44667
NFKBIE	2.24682e-46	0.472588	0.511	0.127	8.22359e-42	1.3876
AAK1	2.34525e-46	-0.74365	0.818	0.853	8.58386e-42	0.597227
RPS10	2.59052e-46	0.579547	0.98	0.83	9.48157e-42	1.49438
AC012368.1	2.68016e-46	-0.64115	0.128	0.425	9.80965e-42	0.641202
RBM26	2.86424e-46	-0.842471	0.478	0.682	1.04834e-41	0.557688
PDGFA	3.28199e-46	0.768419	0.599	0.212	1.20124e-41	1.7034
RPL18A	3.58269e-46	0.524832	0.992	0.918	1.3113e-41	1.43877
SLC35B1	3.79217e-46	0.445195	0.634	0.209	1.38797e-41	1.3615
RABGGTB	5.11595e-46	0.517698	0.751	0.308	1.87249e-41	1.43167
PLEKHA2	5.5529e-46	-0.816652	0.412	0.642	2.03242e-41	0.567758
SIPA1L1	5.68329e-46	0.874718	0.774	0.401	2.08014e-41	1.83365
MPP1	6.12913e-46	0.538711	0.665	0.248	2.24332e-41	1.45267
VDAC2	6.39133e-46	0.532306	0.828	0.445	2.33929e-41	1.44624
ATP9B	6.73281e-46	-0.83307	0.509	0.687	2.46428e-41	0.561333
DDX21	6.96242e-46	0.531765	0.909	0.539	2.54831e-41	1.4457
DISP1	7.33692e-46	-1.12676	0.41	0.644	2.68539e-41	0.457942
PPAN	8.96573e-46	0.383116	0.562	0.149	3.28155e-41	1.30416
FAM168A	8.96891e-46	-0.95392	0.569	0.728	3.28271e-41	0.516228
RAB7B	1.17159e-45	0.638984	0.294	0.003	4.28813e-41	1.55723
PSMC5	1.23092e-45	0.487873	0.739	0.305	4.50529e-41	1.40238
ATP2B4	1.33505e-45	-0.737983	0.116	0.406	4.88643e-41	0.599577
CTTNBP2	1.35147e-45	-0.970777	0.424	0.644	4.94652e-41	0.510231
SRGAP3	1.39792e-45	-0.907004	0.149	0.435	5.11652e-41	0.533291
USP15	1.40562e-45	-0.76582	0.893	0.882	5.14472e-41	0.588119
FGD4	1.4253e-45	-0.754306	0.922	0.925	5.21676e-41	0.592831
HM13	1.56818e-45	0.577677	0.928	0.599	5.73971e-41	1.49244
CREB3L2	1.65423e-45	-0.820318	0.472	0.682	6.05465e-41	0.566317
MIR99AHG	1.67178e-45	-1.10838	0.615	0.74	6.1189e-41	0.463816
PSMA7	1.73159e-45	0.559	0.922	0.683	6.33778e-41	1.47325
RAB5IF	1.76519e-45	0.527046	0.791	0.373	6.46077e-41	1.44098
STXBP2	1.76806e-45	0.46488	0.737	0.3	6.47127e-41	1.3802
SDCBP	1.77458e-45	0.690261	0.912	0.616	6.49514e-41	1.61358
RHBDF2	1.79004e-45	-0.691306	0.931	0.923	6.55172e-41	0.619293
EIF6	1.89216e-45	0.458993	0.676	0.25	6.9255e-41	1.37458
TRA2B	2.5918e-45	0.608137	0.963	0.709	9.48625e-41	1.52429
PIKFYVE	2.68908e-45	-0.769342	0.295	0.562	9.84231e-41	0.586685
C1orf43	2.81317e-45	0.492905	0.826	0.402	1.02965e-40	1.40728
ATXN1	3.38723e-45	-0.909615	0.781	0.818	1.23976e-40	0.532327
ZNF518A	3.38773e-45	-0.759227	0.326	0.592	1.23994e-40	0.590813
TFRC	3.55233e-45	0.897991	0.609	0.211	1.30019e-40	1.86347
AVL9	3.62061e-45	-0.837295	0.374	0.61	1.32518e-40	0.559692
ATP5F1D	3.67136e-45	0.485828	0.835	0.423	1.34375e-40	1.40039
EIF3I	4.20156e-45	0.487545	0.684	0.267	1.53781e-40	1.40206
MAFB	4.28235e-45	0.768206	0.8	0.397	1.56738e-40	1.70315
CTNNA3	4.70261e-45	-0.819359	0.072	0.346	1.7212e-40	0.566694
PDE4D	4.70419e-45	-1.20119	0.076	0.348	1.72178e-40	0.434917
STAU2	4.85232e-45	-0.940854	0.43	0.63	1.776e-40	0.520925
AC011139.1	5.30032e-45	-0.649935	0.051	0.31	1.93997e-40	0.637309
PSMB6	5.65384e-45	0.484717	0.798	0.37	2.06936e-40	1.39931
CDKAL1	5.99732e-45	-0.871636	0.707	0.777	2.19508e-40	0.546527
SRGAP2C	6.60657e-45	-0.683692	0.921	0.932	2.41807e-40	0.62257
HMGN2	7.36676e-45	0.598034	0.885	0.512	2.69631e-40	1.51365
PHC3	1.08361e-44	-0.786211	0.499	0.68	3.96612e-40	0.579865
GEM	1.22641e-44	0.75482	0.352	0.034	4.4888e-40	1.68742
NFATC2	1.45016e-44	-0.774455	0.731	0.807	5.30774e-40	0.584609
NIFK	1.45885e-44	0.475138	0.719	0.288	5.33953e-40	1.39005
RNF13	1.58321e-44	-0.828343	0.744	0.801	5.79469e-40	0.563176
MTHFD1L	1.63479e-44	-0.753922	0.87	0.873	5.98349e-40	0.592989
BANF1	1.69989e-44	0.509424	0.74	0.33	6.22178e-40	1.42348
RPL10	2.31276e-44	0.437861	0.998	0.964	8.46494e-40	1.35459
MEF2C-AS2	2.32994e-44	-0.748693	0.181	0.464	8.5278e-40	0.595142
VTI1A	2.40087e-44	-0.873031	0.774	0.798	8.78743e-40	0.545999
IGFLR1	2.60796e-44	0.433344	0.561	0.158	9.54539e-40	1.35036
RPS7	2.62122e-44	0.483932	0.99	0.908	9.59394e-40	1.39855
CDK2AP2	2.84393e-44	0.4821	0.639	0.231	1.04091e-39	1.39678
NLK	2.92076e-44	-0.928873	0.391	0.618	1.06903e-39	0.525268
PHIP	3.04517e-44	-0.904966	0.653	0.752	1.11456e-39	0.534045
CCDC146	3.23137e-44	-0.853397	0.141	0.418	1.18271e-39	0.55348
SERTAD3	3.53263e-44	0.404785	0.525	0.137	1.29298e-39	1.32389
RPL14	3.63369e-44	0.550488	0.975	0.875	1.32997e-39	1.46458
IFRD2	4.88064e-44	0.33582	0.43	0.074	1.78636e-39	1.26209
BTF3	5.58907e-44	0.515799	0.953	0.729	2.04566e-39	1.42979
NLRP1	5.89092e-44	-0.927197	0.207	0.503	2.15614e-39	0.525879
CARD9	6.76759e-44	0.417482	0.6	0.187	2.477e-39	1.33559
TMEM208	7.349e-44	0.441527	0.613	0.199	2.68981e-39	1.35804
CPQ	7.4345e-44	-1.01709	0.514	0.685	2.7211e-39	0.494111
ZNRF2	8.29281e-44	-0.855992	0.6	0.74	3.03525e-39	0.552485
AC087564.1	9.1027e-44	-1.23469	0.284	0.546	3.33168e-39	0.424934
AL118516.1	1.06894e-43	0.397969	0.428	0.077	3.91244e-39	1.31765
BIN2	1.09929e-43	-0.835447	0.585	0.716	4.0235e-39	0.56041
ALCAM	1.10632e-43	0.740763	0.716	0.32	4.04925e-39	1.67106
PSMC4	1.30923e-43	0.504573	0.819	0.44	4.7919e-39	1.4187
ST3GAL6	1.43147e-43	-0.881632	0.504	0.688	5.23931e-39	0.542753
LINC01141	1.48397e-43	-0.883944	0.477	0.668	5.43149e-39	0.541884
AC008892.1	1.50371e-43	-0.616067	0.044	0.291	5.50372e-39	0.652447
PRDX6	1.5788e-43	0.609031	0.758	0.353	5.77856e-39	1.52523
ASXL2	1.69798e-43	-0.824189	0.533	0.685	6.21478e-39	0.5648
PPP3CA	2.30224e-43	-0.8548	0.65	0.779	8.42645e-39	0.552942
TRMT10C	2.33885e-43	0.455632	0.627	0.209	8.56041e-39	1.37138
SNX24	2.6521e-43	-0.905893	0.369	0.606	9.70695e-39	0.533702
ZDHHC21	2.86843e-43	-0.816129	0.308	0.568	1.04987e-38	0.567964
LINC02642	3.16925e-43	-1.00005	0.301	0.584	1.15998e-38	0.499982
MEPE	3.48335e-43	0.839978	0.322	0.024	1.27494e-38	1.79002
RPL38	3.6567e-43	-0.840512	0.904	0.896	1.33839e-38	0.558445
IRF8	3.90754e-43	-0.817233	0.611	0.765	1.4302e-38	0.567529
TCF12	3.9529e-43	-0.641659	0.987	0.971	1.4468e-38	0.640976
IER5L	4.20203e-43	0.825306	0.665	0.274	1.53799e-38	1.77191
TPD52	4.26201e-43	-0.889703	0.189	0.464	1.55994e-38	0.539725
PFKL	4.81116e-43	0.412866	0.586	0.185	1.76093e-38	1.33133
ARAP2	5.04247e-43	-0.822531	0.229	0.5	1.84559e-38	0.565449
MEF2C	5.30149e-43	-0.529527	0.993	0.997	1.9404e-38	0.692782
AC006160.1	5.58252e-43	-0.608553	0.064	0.324	2.04326e-38	0.655854
SCPEP1	6.62454e-43	0.435879	0.838	0.411	2.42465e-38	1.35274
HMGN1	8.53e-43	0.518481	0.922	0.61	3.12206e-38	1.43245
NUP62	9.5584e-43	0.42275	0.639	0.231	3.49847e-38	1.34048
ATF7IP	9.75872e-43	-0.881203	0.602	0.731	3.57179e-38	0.542915
TPK1	9.89423e-43	-1.03902	0.476	0.664	3.62139e-38	0.486656
STRAP	1.38351e-42	0.471886	0.784	0.363	5.06378e-38	1.38692
CELF2	1.40088e-42	-0.554404	0.978	0.969	5.12736e-38	0.680938
TSEN54	1.47089e-42	0.34927	0.41	0.068	5.3836e-38	1.27392
FNDC3B	1.50231e-42	-0.925646	0.688	0.767	5.49862e-38	0.526445
TANC1	1.61966e-42	-1.02539	0.308	0.56	5.92813e-38	0.491276
HEATR5A	1.68913e-42	-0.742703	0.249	0.514	6.18238e-38	0.597619
SNU13	1.69472e-42	0.520978	0.83	0.445	6.20283e-38	1.43493
PLXDC1	1.76355e-42	-0.435142	0.024	0.25	6.45476e-38	0.739621
CDK13	1.83841e-42	-0.914275	0.561	0.695	6.72876e-38	0.530611
ARHGAP35	1.84831e-42	-0.84704	0.427	0.632	6.76501e-38	0.555924
DDIT4	1.97865e-42	0.826321	0.519	0.154	7.24207e-38	1.77316
LHFPL2	2.06311e-42	-0.767385	0.942	0.942	7.55118e-38	0.587481
SLC35G2	2.07119e-42	-0.511684	0.034	0.269	7.58075e-38	0.701403
SETBP1	2.31827e-42	-1.24492	0.273	0.527	8.4851e-38	0.421932
SLC31A1	2.32398e-42	0.500997	0.677	0.257	8.506e-38	1.41519
NAPA	2.41442e-42	0.442567	0.673	0.259	8.83702e-38	1.35902
ZNF503	2.51227e-42	0.624018	0.508	0.142	9.19517e-38	1.54116
DCTPP1	2.59657e-42	0.368434	0.465	0.104	9.50371e-38	1.29095
KPNA2	2.68518e-42	0.453482	0.545	0.164	9.82802e-38	1.36934
GAB3	2.70875e-42	-0.826042	0.387	0.611	9.9143e-38	0.564075
ARID1A	3.09269e-42	-0.79228	0.546	0.688	1.13196e-37	0.577431
CD84	3.60954e-42	-0.71699	0.795	0.839	1.32113e-37	0.608365
YIF1B	3.61647e-42	0.376503	0.562	0.163	1.32366e-37	1.29819
RPS4X	3.78326e-42	0.530104	0.98	0.882	1.38471e-37	1.44403
HLA-DPB1	3.98203e-42	0.745801	0.972	0.82	1.45746e-37	1.67691
RASSF2	4.22721e-42	-0.798314	0.479	0.651	1.5472e-37	0.575021
STAG1	4.30148e-42	-0.716123	0.928	0.902	1.57439e-37	0.608731
ASCC3	4.7369e-42	-0.968998	0.648	0.728	1.73375e-37	0.510861
RABGAP1L	4.81588e-42	-0.933033	0.771	0.818	1.76266e-37	0.523756
RBMS1	5.04453e-42	-0.884683	0.631	0.729	1.84635e-37	0.541606
AC010378.2	5.31595e-42	-0.582619	0.097	0.368	1.94569e-37	0.66775
PTPN6	5.35773e-42	0.509344	0.843	0.495	1.96098e-37	1.4234
FKBP1A	5.45421e-42	0.52904	0.881	0.563	1.9963e-37	1.44297
GEMIN7-AS1	5.53946e-42	-0.522863	0.041	0.279	2.0275e-37	0.695989
RAB12	6.67767e-42	-0.731062	0.264	0.515	2.4441e-37	0.60246
CMIP	8.16048e-42	-0.718456	0.873	0.87	2.98682e-37	0.607747
TNFSF9	8.22953e-42	0.563638	0.303	0.019	3.01209e-37	1.47799
INSYN2B	8.8262e-42	-0.536325	0.069	0.322	3.23048e-37	0.689525
TGIF1	9.33953e-42	0.465333	0.424	0.086	3.41836e-37	1.38064
CRELD2	1.06512e-41	0.422087	0.6	0.202	3.89844e-37	1.33986
NOP58	1.08703e-41	0.451669	0.818	0.426	3.97863e-37	1.36762
STON2	1.10218e-41	-0.564992	0.043	0.283	4.03407e-37	0.675959
SSR2	1.1375e-41	0.485289	0.856	0.483	4.16336e-37	1.39987
U2AF1	1.23499e-41	0.349147	0.403	0.067	4.52017e-37	1.27381
LY6E	1.26095e-41	0.407714	0.328	0.031	4.61522e-37	1.32658
B3GNT5	1.29248e-41	1.4312	0.9	0.723	4.73062e-37	2.69671
KANSL1L	1.5434e-41	-0.856786	0.272	0.527	5.64899e-37	0.552181
AC103591.3	1.55145e-41	0.426792	0.491	0.125	5.67846e-37	1.34424
PABPC1	1.76171e-41	0.460795	0.99	0.908	6.44803e-37	1.3763
RPL21	1.84179e-41	-0.714357	0.977	0.959	6.74113e-37	0.609477
AIG1	1.93034e-41	-0.836369	0.708	0.76	7.06524e-37	0.560051
FLT1	2.036e-41	1.00957	0.529	0.173	7.45195e-37	2.01332
DMXL2	2.08213e-41	-0.726533	0.214	0.485	7.62081e-37	0.604354
TBC1D15	2.36013e-41	-0.679742	0.244	0.505	8.63832e-37	0.624277
AC023509.6	2.40563e-41	-0.559391	0.043	0.281	8.80485e-37	0.678588
CC2D2B	2.54385e-41	-0.637496	0.034	0.262	9.31074e-37	0.642828
SLC16A1	2.59348e-41	0.653223	0.525	0.156	9.49239e-37	1.57268
PANX1	2.69816e-41	0.635555	0.561	0.193	9.87552e-37	1.55354
NUTF2	2.70344e-41	0.387038	0.59	0.19	9.89488e-37	1.30771
CEP170	2.86147e-41	-0.68917	0.895	0.902	1.04733e-36	0.620211
RAPGEF2	2.91851e-41	-1.07623	0.639	0.733	1.0682e-36	0.474267
TCF4	2.93493e-41	-0.880186	0.722	0.793	1.07421e-36	0.543297
DCP2	3.38619e-41	-0.742858	0.415	0.625	1.23938e-36	0.597555
IFITM2	3.42555e-41	0.650159	0.688	0.313	1.25379e-36	1.56934
MIR17HG	3.61778e-41	0.403002	0.317	0.026	1.32414e-36	1.32226
DAD1	3.61874e-41	0.480395	0.894	0.567	1.32449e-36	1.39513
FAM13A	3.68635e-41	-0.929405	0.4	0.62	1.34924e-36	0.525075
PSMB3	5.24299e-41	0.490386	0.824	0.443	1.91899e-36	1.40482
MARCKS	5.40266e-41	-0.736585	0.956	0.916	1.97743e-36	0.600158
MPZL1	5.43599e-41	-0.848166	0.486	0.656	1.98963e-36	0.55549
RPL34	5.44912e-41	-0.769057	0.982	0.962	1.99443e-36	0.586801
TM2D2	5.73626e-41	0.468007	0.677	0.267	2.09953e-36	1.3832
INAFM2	5.77913e-41	0.439041	0.573	0.187	2.11522e-36	1.3557
SKAP2	6.30629e-41	-0.709744	0.952	0.92	2.30816e-36	0.611428
NCK1-DT	7.0726e-41	-0.783308	0.238	0.495	2.58864e-36	0.581033
RFFL	7.12983e-41	-0.785276	0.268	0.521	2.60959e-36	0.580241
DDRGK1	7.87522e-41	0.410751	0.683	0.26	2.88241e-36	1.32938
SCD	8.82532e-41	-0.705052	0.206	0.479	3.23015e-36	0.61342
GPAA1	9.24233e-41	0.423887	0.648	0.236	3.38279e-36	1.34154
HNRNPAB	9.25798e-41	0.51724	0.779	0.375	3.38851e-36	1.43121
MED13	1.09223e-40	-0.789151	0.465	0.644	3.99767e-36	0.578685
TMEM147	1.15288e-40	0.417226	0.692	0.291	4.21964e-36	1.33536
RHOA	1.18095e-40	0.803445	0.971	0.817	4.3224e-36	1.74526
RAC2	1.23297e-40	0.436802	0.599	0.204	4.51279e-36	1.3536
IL1B	1.30471e-40	1.08122	0.831	0.502	4.77539e-36	2.11582
MT1X	1.36092e-40	0.565897	0.525	0.152	4.9811e-36	1.48031
RASSF5	1.43047e-40	0.549779	0.662	0.269	5.23567e-36	1.46386
SLC8A1-AS1	1.43113e-40	-0.803172	0.192	0.457	5.23809e-36	0.573088
RPL5	1.43495e-40	0.4721	0.99	0.904	5.25205e-36	1.38713
TNRC18	1.45399e-40	-0.775916	0.61	0.731	5.32174e-36	0.584018
PCMTD1	1.66064e-40	-0.812276	0.395	0.604	6.0781e-36	0.569483
PLOD1	1.6789e-40	0.331935	0.417	0.082	6.14495e-36	1.2587
EEF2	1.68192e-40	0.55408	0.899	0.622	6.15598e-36	1.46823
DDX3X	1.69634e-40	0.656182	0.923	0.618	6.20879e-36	1.57591
ACP2	1.79691e-40	0.354109	0.52	0.137	6.57686e-36	1.2782
FAM53B	1.9036e-40	-0.794858	0.257	0.514	6.96737e-36	0.5764
FERMT3	2.15906e-40	0.487982	0.815	0.421	7.90238e-36	1.40248
BHLHE41	2.26208e-40	-0.533374	0.985	0.973	8.27942e-36	0.690937
HBEGF	2.29297e-40	0.630425	0.389	0.072	8.39251e-36	1.54802
TBL1XR1	2.3826e-40	-0.749001	0.739	0.82	8.72057e-36	0.595015
RYR1	2.44767e-40	-0.881841	0.564	0.702	8.95872e-36	0.542674
TANC2	2.58664e-40	-1.03744	0.562	0.695	9.46735e-36	0.487192
NOC2L	2.63315e-40	0.371816	0.523	0.147	9.63761e-36	1.29398
EIF1AX	2.76265e-40	0.550474	0.885	0.524	1.01116e-35	1.46457
TENT2	2.98671e-40	-0.740097	0.746	0.795	1.09316e-35	0.598699
IFNGR1	3.10779e-40	-0.680185	0.976	0.973	1.13748e-35	0.624085
ATRX	3.15881e-40	-0.795198	0.673	0.753	1.15616e-35	0.576264
FHIT	3.23626e-40	-1.15735	0.756	0.8	1.1845e-35	0.448336
NRP2	3.93174e-40	1.21124	0.65	0.3	1.43905e-35	2.31536
EPC2	4.0921e-40	-0.79207	0.335	0.57	1.49775e-35	0.577515
MBD5	4.09542e-40	-0.946036	0.617	0.731	1.49897e-35	0.519057
MON2	4.09766e-40	-0.773609	0.546	0.692	1.49979e-35	0.584952
KIF3C	4.29355e-40	-0.601097	0.095	0.353	1.57148e-35	0.659252
AC105916.1	4.41544e-40	-0.631903	0.067	0.312	1.61609e-35	0.645325
EBNA1BP2	4.51948e-40	0.391834	0.53	0.152	1.65418e-35	1.31206
CENPX	4.68168e-40	0.361257	0.497	0.128	1.71354e-35	1.28454
RECK	5.29409e-40	-0.841246	0.253	0.507	1.93769e-35	0.558161
NCBP2AS2	5.47004e-40	0.325627	0.464	0.108	2.00209e-35	1.25321
TLR7	5.68541e-40	-0.78462	0.374	0.604	2.08092e-35	0.580505
ERGIC3	5.90579e-40	0.397537	0.605	0.211	2.16158e-35	1.31726
DOCK4	6.07889e-40	-0.609697	0.998	0.997	2.22493e-35	0.655334
DNAJA1	6.18579e-40	0.421495	0.95	0.687	2.26406e-35	1.33931
UBE2M	6.53226e-40	0.436752	0.6	0.221	2.39087e-35	1.35355
IFI6	6.63932e-40	0.544874	0.427	0.092	2.43006e-35	1.45889
ETF1	6.72604e-40	0.467015	0.805	0.404	2.4618e-35	1.38225
GPI	7.62819e-40	0.434952	0.642	0.243	2.79199e-35	1.35187
RPN2	8.60283e-40	0.493333	0.97	0.796	3.14872e-35	1.40769
GARS-DT	9.24177e-40	-0.736905	0.294	0.543	3.38258e-35	0.600025
AC090579.1	1.07051e-39	-0.896028	0.084	0.336	3.91816e-35	0.537364
CTSL	1.39058e-39	1.01985	0.922	0.678	5.08966e-35	2.02771
ADK	1.563e-39	-0.834837	0.771	0.798	5.72074e-35	0.560646
SESN3	1.784e-39	-0.855056	0.319	0.565	6.5296e-35	0.552844
SALL1	1.81403e-39	-0.717654	0.215	0.478	6.63953e-35	0.608086
DENND11	1.87794e-39	-0.759645	0.345	0.568	6.87344e-35	0.590642
TCHP	1.9224e-39	-0.622776	0.148	0.409	7.03618e-35	0.64942
RCBTB2	1.92388e-39	-0.770087	0.413	0.622	7.04159e-35	0.586382
ALG13	1.93467e-39	-0.857302	0.43	0.62	7.08109e-35	0.551984
MLF2	2.57252e-39	0.394705	0.662	0.248	9.41568e-35	1.31467
SIGLEC9	2.57872e-39	0.46128	0.828	0.426	9.43836e-35	1.37676
ARHGDIA	2.85452e-39	0.499388	0.818	0.454	1.04478e-34	1.41361
RASSF8	3.24172e-39	-0.972823	0.676	0.784	1.1865e-34	0.509508
LGALS9	3.30056e-39	0.488437	0.89	0.555	1.20804e-34	1.40292
PCBD1	3.54742e-39	0.351653	0.424	0.089	1.29839e-34	1.27602
UGGT2	3.99441e-39	-0.95026	0.443	0.616	1.46199e-34	0.517539
TXN2	3.99645e-39	0.342156	0.575	0.178	1.46274e-34	1.26765
PHF21A	4.02198e-39	-0.969385	0.358	0.57	1.47208e-34	0.510724
RIC8A	4.04232e-39	0.403987	0.472	0.123	1.47953e-34	1.32316
TMOD2	4.22016e-39	-0.659032	0.123	0.382	1.54462e-34	0.633303
EIF3M	4.68144e-39	0.44806	0.804	0.392	1.71345e-34	1.3642
CHD7	4.80732e-39	-0.855242	0.711	0.764	1.75953e-34	0.552773
TULP2	5.24554e-39	-1.01872	0.03	0.245	1.91992e-34	0.493553
MCUB	5.38016e-39	0.397307	0.416	0.089	1.96919e-34	1.31705
RGS18	6.30656e-39	-0.725327	0.162	0.425	2.30826e-34	0.60486
SCAF8	6.65325e-39	-0.775564	0.486	0.652	2.43516e-34	0.58416
RCN1	6.67989e-39	0.370681	0.466	0.12	2.4449e-34	1.29296
PLEKHG5	6.98879e-39	-0.505414	0.043	0.269	2.55797e-34	0.704458
MIR31HG	7.71284e-39	-0.722766	0.118	0.378	2.82298e-34	0.605935
WARS	7.74822e-39	0.496403	0.618	0.224	2.83593e-34	1.41069
NFKBIB	8.17057e-39	0.366421	0.487	0.132	2.99051e-34	1.28915
MPDU1	8.5774e-39	0.381107	0.65	0.235	3.13941e-34	1.30234
2023-03-07	9.18268e-39	-0.696407	0.59	0.716	3.36095e-34	0.617107
EIF3D	9.51155e-39	0.465382	0.812	0.418	3.48132e-34	1.38068
MRPL24	9.72349e-39	0.376163	0.548	0.168	3.55889e-34	1.29789
NOLC1	1.03255e-38	0.421213	0.551	0.18	3.77923e-34	1.33905
AC097376.3	1.07828e-38	-0.919255	0.213	0.474	3.94662e-34	0.528782
STOML2	1.11273e-38	0.347473	0.531	0.154	4.07272e-34	1.27233
RNF175	1.27157e-38	-0.515192	0.025	0.235	4.65406e-34	0.6997
TMLHE-AS1	1.38086e-38	-0.459605	0.03	0.245	5.0541e-34	0.727185
EVI5	1.41843e-38	-0.756529	0.689	0.776	5.19159e-34	0.591919
LINC01410	1.42177e-38	-0.65295	0.166	0.425	5.2038e-34	0.635978
SLC25A3	1.85291e-38	0.478149	0.937	0.652	6.78182e-34	1.39296
PRRC2B	1.89063e-38	-0.745849	0.621	0.721	6.91991e-34	0.596317
UTRN	2.05515e-38	-0.997531	0.347	0.568	7.52206e-34	0.500856
ASB3	2.12197e-38	-0.761892	0.253	0.5	7.76664e-34	0.589722
NME4	2.16021e-38	0.349933	0.485	0.128	7.90657e-34	1.2745
KHDRBS3	2.20525e-38	-1.10978	0.611	0.712	8.07145e-34	0.463364
PAX8-AS1	2.25888e-38	0.299742	0.27	0.01	8.26772e-34	1.23092
GTF3A	2.2714e-38	0.46881	0.79	0.414	8.31356e-34	1.38397
BRD2	2.35556e-38	0.527869	0.794	0.406	8.62157e-34	1.4418
CHCHD2	2.40334e-38	0.473008	0.957	0.755	8.79646e-34	1.388
ARMCX4	2.47668e-38	-0.735508	0.157	0.416	9.06491e-34	0.600606
SUCLG2	2.54677e-38	-0.802806	0.632	0.721	9.32145e-34	0.573233
DUS3L	2.5767e-38	0.335329	0.365	0.058	9.43096e-34	1.26167
WDR7	2.79632e-38	-0.80622	0.531	0.675	1.02348e-33	0.571878
NUCB1	2.81669e-38	0.411624	0.753	0.342	1.03094e-33	1.33018
PVT1	4.0383e-38	0.398733	0.444	0.103	1.47806e-33	1.31835
SLC25A25	4.98381e-38	0.480906	0.617	0.231	1.82413e-33	1.39562
PFDN2	5.16694e-38	0.452819	0.801	0.42	1.89115e-33	1.36871
TGFBR1	5.56804e-38	-0.843441	0.906	0.906	2.03796e-33	0.557313
OS9	5.69045e-38	0.508805	0.921	0.604	2.08276e-33	1.42287
CDC37	6.0649e-38	0.417124	0.77	0.372	2.21982e-33	1.33526
GIMAP7	6.17314e-38	-0.51172	0.051	0.279	2.25943e-33	0.701386
POLDIP2	6.61756e-38	0.347866	0.433	0.096	2.42209e-33	1.27268
BBS9	7.19017e-38	-0.951866	0.25	0.5	2.63167e-33	0.516963
NAXE	7.74782e-38	0.320197	0.456	0.113	2.83578e-33	1.2485
GRINA	9.03411e-38	0.416279	0.695	0.296	3.30658e-33	1.33448
UCP2	9.84146e-38	0.49994	0.8	0.404	3.60207e-33	1.41415
CCDC91	1.04566e-37	-0.963891	0.515	0.649	3.82724e-33	0.512672
LIPC	1.22466e-37	-0.688668	0.112	0.365	4.4824e-33	0.620426
AC215217.1	1.43967e-37	-0.390546	0.015	0.211	5.26934e-33	0.762841
CHD6	1.44107e-37	-0.766052	0.273	0.515	5.27445e-33	0.588024
SLC1A5	1.61497e-37	0.541181	0.779	0.428	5.91095e-33	1.45516
MORF4L2	1.66405e-37	0.468157	0.809	0.413	6.09059e-33	1.38334
COMT	1.87163e-37	0.448999	0.868	0.515	6.85037e-33	1.36509
ULK2	1.98749e-37	-0.679583	0.171	0.423	7.27443e-33	0.624346
RBM33	2.02652e-37	-0.763245	0.366	0.574	7.41725e-33	0.58917
AC009690.2	2.38778e-37	-0.434735	0.035	0.25	8.7395e-33	0.739829
FCHO2	2.39439e-37	-0.740308	0.249	0.495	8.76372e-33	0.598612
AC009432.2	2.64514e-37	-0.712916	0.039	0.255	9.68147e-33	0.610086
DCXR	2.75286e-37	0.369808	0.589	0.205	1.00758e-32	1.29218
SET	2.83693e-37	0.518285	0.855	0.539	1.03835e-32	1.43225
AC068587.4	2.90164e-37	-0.866681	0.362	0.589	1.06203e-32	0.548407
SELPLG	2.93875e-37	-0.783724	0.541	0.7	1.07561e-32	0.580865
ITSN2	3.34376e-37	-0.754262	0.704	0.765	1.22385e-32	0.59285
LINC02669	3.48712e-37	0.494564	0.293	0.026	1.27632e-32	1.40889
TMED3	3.95824e-37	0.333089	0.52	0.154	1.44875e-32	1.25971
PBRM1	3.96015e-37	-0.757743	0.688	0.747	1.44945e-32	0.591421
NCKAP5	4.31041e-37	-1.00068	0.567	0.707	1.57765e-32	0.499765
DSC2	4.38709e-37	-0.559094	0.099	0.342	1.60572e-32	0.678728
GPS1	5.41979e-37	0.295493	0.434	0.099	1.9837e-32	1.2273
EEF1B2	5.52419e-37	0.466717	0.981	0.82	2.02191e-32	1.38196
PSMB2	5.58228e-37	0.412317	0.718	0.322	2.04317e-32	1.33082
SYNDIG1	6.25711e-37	-0.968075	0.921	0.882	2.29016e-32	0.511188
CST3	6.28356e-37	-0.675475	0.99	0.967	2.29985e-32	0.626126
TEX14	6.34122e-37	0.751192	0.682	0.317	2.32095e-32	1.68318
UQCRQ	6.91514e-37	0.485643	0.829	0.474	2.53101e-32	1.40021
BNC2	7.87452e-37	-1.02725	0.632	0.719	2.88215e-32	0.490645
AL355881.1	8.2458e-37	0.417361	0.283	0.021	3.01805e-32	1.33548
ELOVL1	8.38794e-37	0.431948	0.722	0.322	3.07007e-32	1.34905
GNB4	8.53927e-37	-0.621089	0.859	0.851	3.12546e-32	0.65018
OTUB1	9.32056e-37	0.354454	0.558	0.187	3.41142e-32	1.2785
BCAP31	1.03292e-36	0.444627	0.881	0.548	3.78059e-32	1.36096
TPD52L2	1.18747e-36	0.376344	0.579	0.2	4.34626e-32	1.29805
MRPL36	1.24452e-36	0.328347	0.506	0.144	4.55505e-32	1.25557
FARSA	1.47369e-36	0.33991	0.566	0.183	5.39386e-32	1.26568
NDUFS5	1.53977e-36	0.439747	0.809	0.435	5.63572e-32	1.35637
NOB1	1.57775e-36	0.291967	0.398	0.079	5.77472e-32	1.22431
MYDGF	1.6222e-36	0.473429	0.927	0.67	5.93742e-32	1.38841
NEK7	1.6613e-36	-0.822737	0.361	0.572	6.08051e-32	0.565368
GRWD1	1.66945e-36	0.31057	0.407	0.086	6.11035e-32	1.2402
SNRPA1	1.70026e-36	0.38284	0.664	0.271	6.22313e-32	1.30391
CD86	2.205e-36	1.03281	0.954	0.791	8.07053e-32	2.04601
ODF3B	2.39775e-36	0.3084	0.349	0.055	8.77602e-32	1.23833
EMC4	2.45615e-36	0.357659	0.577	0.199	8.98976e-32	1.28135
G6PC3	2.48199e-36	0.324964	0.57	0.19	9.08431e-32	1.25263
NCOA3	2.55959e-36	-0.692763	0.741	0.813	9.36835e-32	0.618668
RCN3	2.59402e-36	0.342703	0.458	0.118	9.49438e-32	1.26813
LONRF3	2.59689e-36	0.495689	0.285	0.024	9.50489e-32	1.40999
HMBOX1	2.81541e-36	-0.786702	0.466	0.635	1.03047e-31	0.579668
DBF4	2.81914e-36	0.33898	0.356	0.06	1.03183e-31	1.26486
ZNF644	2.82904e-36	-0.707287	0.669	0.743	1.03546e-31	0.612471
MIR646HG	2.95241e-36	-1.097	0.54	0.685	1.08061e-31	0.467488
CYBA	2.9714e-36	0.418558	0.998	0.969	1.08756e-31	1.33659
GPR34	3.07799e-36	-0.710817	0.919	0.928	1.12658e-31	0.610974
NHLRC2	3.0929e-36	-0.698822	0.172	0.416	1.13203e-31	0.616075
SEC14L1	3.29814e-36	-0.744003	0.568	0.695	1.20715e-31	0.597081
LSM4	3.3776e-36	0.412359	0.693	0.301	1.23623e-31	1.33086
TMEM52B	3.38524e-36	0.441963	0.583	0.214	1.23903e-31	1.35845
ZNF331	3.49427e-36	0.925202	0.731	0.394	1.27894e-31	1.89895
FAM174C	3.69232e-36	0.35786	0.597	0.216	1.35143e-31	1.28152
PNO1	3.82847e-36	0.369037	0.555	0.183	1.40126e-31	1.29149
VAMP2	4.25811e-36	0.435647	0.71	0.31	1.55851e-31	1.35252
GTF2I	4.27506e-36	-0.687919	0.696	0.76	1.56472e-31	0.620749
KAT6A	4.86781e-36	-0.777512	0.719	0.774	1.78167e-31	0.583372
SF3B4	5.00644e-36	0.349213	0.558	0.187	1.83241e-31	1.27387
SNHG17	5.49189e-36	0.324336	0.476	0.132	2.01009e-31	1.25209
MRPL14	5.65677e-36	0.410116	0.744	0.341	2.07044e-31	1.32879
SERF2	5.92292e-36	0.451746	0.993	0.894	2.16785e-31	1.36769
RPL28	6.29519e-36	0.472274	0.994	0.954	2.3041e-31	1.38729
TIMM50	6.40222e-36	0.315983	0.441	0.113	2.34328e-31	1.24486
GRB2	6.44006e-36	0.499341	0.993	0.902	2.35713e-31	1.41357
AL359762.1	7.85394e-36	0.393433	0.372	0.074	2.87462e-31	1.31352
POP4	7.98632e-36	0.305184	0.453	0.12	2.92307e-31	1.23558
AC008761.1	8.32382e-36	-0.307777	0.008	0.183	3.0466e-31	0.807886
ATXN7	8.46742e-36	-0.694809	0.265	0.509	3.09916e-31	0.617791
GTPBP4	8.66297e-36	0.373739	0.651	0.26	3.17073e-31	1.29571
YTHDC2	8.89291e-36	-0.726893	0.49	0.647	3.25489e-31	0.604204
DPAGT1	9.59998e-36	0.302798	0.45	0.115	3.51369e-31	1.23353
BOLA2	9.95644e-36	0.314758	0.465	0.123	3.64416e-31	1.2438
YIF1A	1.01017e-35	0.373799	0.562	0.195	3.69733e-31	1.29576
SPECC1	1.02414e-35	-0.825339	0.594	0.697	3.74846e-31	0.56435
ITGA9-AS1	1.06583e-35	-0.484327	0.048	0.265	3.90104e-31	0.71483
CCNK	1.14963e-35	0.441246	0.608	0.233	4.20775e-31	1.35778
MBOAT7	1.26376e-35	0.36907	0.634	0.243	4.62547e-31	1.29152
SLC7A5	1.4307e-35	0.453402	0.557	0.199	5.23652e-31	1.36926
F8A1	1.45901e-35	0.285324	0.439	0.104	5.34011e-31	1.21868
HERC3	1.59285e-35	-0.718432	0.362	0.582	5.82998e-31	0.607757
DDX56	1.63508e-35	0.310177	0.414	0.094	5.98454e-31	1.23986
SNRPD1	1.72936e-35	0.421147	0.746	0.37	6.32963e-31	1.33899
TMEM131	1.75705e-35	-0.761821	0.546	0.675	6.43099e-31	0.589752
HLA-A	1.76023e-35	0.496592	0.979	0.851	6.44263e-31	1.41088
GALE	1.79019e-35	0.342991	0.447	0.118	6.55226e-31	1.26838
MDH2	1.82857e-35	0.455069	0.769	0.394	6.69273e-31	1.37085
GSAP	1.86775e-35	-0.792282	0.411	0.606	6.83616e-31	0.57743
RPL31	2.0101e-35	-0.730086	0.816	0.824	7.35717e-31	0.602868
VMP1	2.03388e-35	0.61668	0.965	0.752	7.44421e-31	1.53334
ZNF718	2.04075e-35	-0.631398	0.116	0.356	7.46933e-31	0.64555
GLIPR1	2.0752e-35	-0.771886	0.522	0.685	7.59543e-31	0.585651
GRK3	2.18122e-35	-0.793196	0.461	0.637	7.98347e-31	0.577064
EIF4EBP1	2.207e-35	0.418203	0.611	0.24	8.07783e-31	1.33626
UBR2	2.44241e-35	-0.703013	0.471	0.635	8.93945e-31	0.614288
ISOC2	2.83796e-35	0.298158	0.396	0.086	1.03872e-30	1.22957
CD276	2.96269e-35	0.54787	0.808	0.454	1.08437e-30	1.46193
CBR4	3.14323e-35	-0.682032	0.237	0.488	1.15045e-30	0.623287
HCST	3.14342e-35	0.505009	0.972	0.808	1.15052e-30	1.41913
ATG4C	3.18568e-35	-0.748318	0.306	0.526	1.16599e-30	0.595297
LRP1	3.34396e-35	-0.681257	0.64	0.729	1.22392e-30	0.623622
EPS8	3.74105e-35	-0.824389	0.662	0.735	1.36926e-30	0.564721
IFI44L	3.84192e-35	0.522878	0.383	0.082	1.40618e-30	1.43682
AMOT	3.90391e-35	-0.600136	0.064	0.286	1.42887e-30	0.659692
CCNY	4.05404e-35	-0.694335	0.812	0.83	1.48382e-30	0.617994
PMS1	4.87509e-35	-0.685136	0.296	0.522	1.78433e-30	0.621947
TNFSF13	4.90814e-35	0.418127	0.615	0.247	1.79643e-30	1.33619
OAT	5.10798e-35	0.602073	0.52	0.18	1.86957e-30	1.5179
KIAA2026	5.13597e-35	-0.793965	0.485	0.625	1.87981e-30	0.576757
EFHD2	5.34185e-35	0.42971	0.849	0.474	1.95517e-30	1.34696
POLR2H	5.61009e-35	0.341476	0.483	0.14	2.05335e-30	1.26705
TMLHE	6.43098e-35	-0.688367	0.164	0.402	2.3538e-30	0.620556
EXOC6	6.53675e-35	-0.853736	0.413	0.591	2.39252e-30	0.55335
EXOSC4	6.64672e-35	0.288319	0.416	0.096	2.43277e-30	1.22122
DANCR	6.72046e-35	0.323026	0.5	0.149	2.45975e-30	1.25095
RFX3-AS1	7.00852e-35	-0.698771	0.104	0.339	2.56519e-30	0.616097
STIL	7.98503e-35	0.333925	0.269	0.019	2.9226e-30	1.26044
PCM1	8.65896e-35	-0.753117	0.643	0.731	3.16927e-30	0.59332
KIDINS220	9.06738e-35	-0.774204	0.486	0.63	3.31875e-30	0.584711
AC118549.1	9.14131e-35	-0.749915	0.354	0.558	3.34581e-30	0.594639
EEPD1	9.2638e-35	0.592477	0.613	0.255	3.39064e-30	1.50783
OSBPL11	9.69826e-35	-0.755005	0.46	0.628	3.54966e-30	0.592544
MAP7D1	9.85649e-35	0.403309	0.62	0.247	3.60757e-30	1.32254
CXCR4	1.02461e-34	0.61809	0.29	0.031	3.75018e-30	1.53484
METTL9	1.07413e-34	-0.685596	0.383	0.579	3.93141e-30	0.621749
SLC25A39	1.09434e-34	0.337027	0.543	0.183	4.00539e-30	1.26315
SNHG3	1.2772e-34	0.399202	0.489	0.149	4.67467e-30	1.31878
TBRG4	1.31799e-34	0.286896	0.381	0.08	4.82396e-30	1.22001
RNASEH2B-AS1	1.32463e-34	-0.455348	0.065	0.288	4.84827e-30	0.729334
SUMF1	1.36811e-34	-0.902206	0.648	0.733	5.00741e-30	0.535068
MIB1	1.52007e-34	-0.683995	0.241	0.476	5.56361e-30	0.622439
ZMYM6	1.66639e-34	-0.659164	0.202	0.445	6.09915e-30	0.633245
TAF10	1.98259e-34	0.421433	0.743	0.36	7.25649e-30	1.33926
GTF3C6	2.12867e-34	0.370839	0.626	0.243	7.79116e-30	1.2931
TASOR	2.15337e-34	-0.631866	0.208	0.45	7.88155e-30	0.645341
SSU72	2.203e-34	0.404627	0.705	0.344	8.06319e-30	1.32375
PARP14	2.33513e-34	-0.655639	0.532	0.678	8.54681e-30	0.634794
LINC01909	2.40028e-34	-0.538431	0.099	0.332	8.78527e-30	0.688519
SNRPD2	2.52339e-34	0.404457	0.769	0.389	9.23586e-30	1.32359
DYRK1A	2.53548e-34	-0.771739	0.601	0.711	9.28012e-30	0.585711
SPIDR	2.71043e-34	-0.829748	0.726	0.8	9.92045e-30	0.562628
SPRY2	3.14654e-34	0.610125	0.615	0.281	1.15166e-29	1.52639
DYNC1I2	3.38805e-34	-0.680997	0.574	0.687	1.24006e-29	0.623734
IKBKE	3.9297e-34	0.419437	0.597	0.229	1.43831e-29	1.33741
SH3BGRL	4.03731e-34	-0.626256	0.837	0.856	1.4777e-29	0.647855
ATP10D	4.29835e-34	-0.744757	0.341	0.545	1.57324e-29	0.596769
PSMB8	4.31119e-34	0.398657	0.63	0.262	1.57794e-29	1.31828
PELI2	4.35857e-34	-0.847651	0.15	0.389	1.59528e-29	0.555689
NDUFB9	4.59267e-34	0.426517	0.771	0.418	1.68096e-29	1.34398
ELK3	4.70539e-34	-0.713263	0.424	0.606	1.72222e-29	0.609939
HDAC8	4.87958e-34	-0.791519	0.493	0.652	1.78598e-29	0.577735
SLC37A2	5.46049e-34	0.567612	0.469	0.147	1.99859e-29	1.48207
CPEB3	5.47123e-34	-0.755298	0.545	0.68	2.00252e-29	0.592424
TPRG1	5.49104e-34	0.784137	0.407	0.108	2.00977e-29	1.72206
APEX1	5.66581e-34	0.399961	0.797	0.411	2.07374e-29	1.31947
HIPK2	5.82849e-34	-0.760389	0.371	0.572	2.13329e-29	0.590337
GABARAPL1	6.13484e-34	0.441911	0.503	0.166	2.24541e-29	1.3584
SSNA1	6.28593e-34	0.333825	0.617	0.24	2.30071e-29	1.26035
ZNF846	6.39779e-34	-0.737396	0.326	0.545	2.34165e-29	0.599821
PCDH9	6.8561e-34	-0.499329	0.126	0.37	2.5094e-29	0.707436
WAPL	7.30094e-34	-0.6526	0.536	0.659	2.67222e-29	0.636133
CCT7	7.483e-34	0.423548	0.682	0.31	2.73885e-29	1.34122
ANKRD9	7.57923e-34	0.276682	0.315	0.045	2.77408e-29	1.21141
HSD17B10	7.59912e-34	0.301245	0.432	0.11	2.78135e-29	1.23221
FAM53C	7.98414e-34	0.359218	0.499	0.158	2.92228e-29	1.28273
URM1	8.08785e-34	0.306699	0.454	0.125	2.96023e-29	1.23687
TAF1D	8.55269e-34	0.496366	0.856	0.515	3.13037e-29	1.41066
PRKD3	8.87249e-34	-0.768905	0.438	0.613	3.24742e-29	0.586863
XRN1	9.49905e-34	-0.752046	0.475	0.635	3.47675e-29	0.593761
LINC-PINT	9.91932e-34	0.45428	0.528	0.185	3.63057e-29	1.3701
FCGR3A	1.01188e-33	0.488149	0.988	0.913	3.70358e-29	1.40264
PPP6R3	1.02574e-33	-0.705921	0.733	0.759	3.7543e-29	0.613051
SCAPER	1.0909e-33	-0.806244	0.448	0.627	3.99281e-29	0.571869
TBC1D14	1.26283e-33	-0.874747	0.526	0.664	4.62209e-29	0.54535
SLC44A1	1.27687e-33	-0.709475	0.274	0.509	4.67346e-29	0.611543
NAIP	1.35303e-33	-0.745392	0.525	0.659	4.95221e-29	0.596506
XRCC6	1.41635e-33	0.428421	0.818	0.483	5.18399e-29	1.34576
SDF4	1.42094e-33	0.393483	0.655	0.288	5.2008e-29	1.31356
IKBKB	1.455e-33	-0.713405	0.388	0.575	5.32546e-29	0.609879
PSMB5	1.72651e-33	0.387562	0.715	0.327	6.31918e-29	1.30818
ATG101	1.76288e-33	0.324563	0.499	0.158	6.45232e-29	1.25229
MEA1	1.83543e-33	0.307946	0.482	0.147	6.71784e-29	1.23794
CD300C	1.99021e-33	0.296448	0.366	0.074	7.28437e-29	1.22812
HCG22	2.02402e-33	-0.334936	0	0.151	7.40813e-29	0.792819
AC113370.1	2.04929e-33	-0.449998	0.006	0.166	7.50059e-29	0.732044
HMGB1	2.1239e-33	-0.65028	0.937	0.913	7.77369e-29	0.637157
PDPN	2.30405e-33	0.447496	0.856	0.478	8.43305e-29	1.36367
SMAP2	2.38497e-33	-0.683954	0.84	0.856	8.72924e-29	0.622457
GSTM2	2.54606e-33	-0.413741	0.044	0.247	9.31885e-29	0.750674
IL10	2.78766e-33	0.586578	0.348	0.068	1.02031e-28	1.50168
PEAK1	2.90632e-33	0.726967	0.879	0.632	1.06374e-28	1.65516
MRPS34	2.96952e-33	0.357517	0.624	0.252	1.08687e-28	1.28122
PRMT2	2.97994e-33	-0.723863	0.563	0.678	1.09069e-28	0.605474
WNT5B	3.23452e-33	-0.674696	0.042	0.241	1.18387e-28	0.626464
SRI	3.28767e-33	0.406152	0.767	0.396	1.20332e-28	1.32515
P2RX4	3.63006e-33	0.493869	0.844	0.519	1.32864e-28	1.40822
PSMD2	3.82954e-33	0.40925	0.616	0.259	1.40165e-28	1.32799
GPR65	4.22527e-33	0.374855	0.597	0.233	1.54649e-28	1.29671
WAC	4.30649e-33	-0.628604	0.741	0.784	1.57622e-28	0.646802
RAB20	4.54782e-33	0.687239	0.708	0.37	1.66455e-28	1.6102
NEDD9	5.21204e-33	0.701579	0.752	0.416	1.90766e-28	1.62628
MTHFD2	5.25972e-33	0.442723	0.791	0.413	1.92511e-28	1.35917
NCOA5	5.60703e-33	-0.639579	0.276	0.5	2.05223e-28	0.6419
MRPS28	6.15453e-33	-0.731603	0.526	0.652	2.25262e-28	0.602234
TAOK1	6.57774e-33	-0.688017	0.532	0.671	2.40752e-28	0.620707
ATXN7L1	6.78255e-33	-0.806859	0.425	0.599	2.48248e-28	0.571625
TMEM106A	7.64835e-33	0.469582	0.735	0.366	2.79937e-28	1.38471
AC006230.1	9.32524e-33	-0.782096	0.263	0.485	3.41313e-28	0.581521
ATP6V0D1	9.5769e-33	0.435425	0.78	0.438	3.50524e-28	1.35231
GLMP	9.94955e-33	0.272165	0.392	0.089	3.64163e-28	1.20762
HEXB	1.10932e-32	0.487448	0.772	0.426	4.06022e-28	1.40196
AURKAIP1	1.13349e-32	0.368093	0.696	0.317	4.14869e-28	1.29065
OSBPL1A	1.3614e-32	-0.920546	0.319	0.524	4.98286e-28	0.528309
GNG5	1.37144e-32	0.419712	0.928	0.628	5.01962e-28	1.33766
KIAA0355	1.38113e-32	-0.651295	0.294	0.514	5.05509e-28	0.636709
NCKAP1L	1.54357e-32	-0.647724	0.784	0.793	5.64962e-28	0.638287
NOP2	1.61041e-32	0.306721	0.471	0.139	5.89427e-28	1.23689
PTGES2	1.64524e-32	0.303374	0.454	0.128	6.02173e-28	1.23403
NBAS	1.81355e-32	-0.773846	0.454	0.601	6.63776e-28	0.584856
GIGYF2	1.90024e-32	-0.683371	0.508	0.644	6.95505e-28	0.622709
POLR2L	1.96442e-32	0.43157	0.765	0.408	7.18996e-28	1.3487
MTSS1	2.00469e-32	-0.867293	0.578	0.728	7.33736e-28	0.548174
LINC01176	2.14424e-32	-0.475747	0.079	0.298	7.84813e-28	0.719094
SERINC1	2.48319e-32	-0.641259	0.544	0.661	9.08873e-28	0.641153
PADI2	2.51061e-32	0.996676	0.662	0.372	9.18908e-28	1.9954
UBR5	2.52679e-32	-0.729268	0.489	0.642	9.24829e-28	0.60321
GAB2	2.73472e-32	-0.687864	0.904	0.901	1.00094e-27	0.620772
TSPO	2.83131e-32	0.483124	0.921	0.673	1.03629e-27	1.39777
QSER1	2.90727e-32	-0.742995	0.38	0.558	1.06409e-27	0.597498
GMPPB	2.98501e-32	0.271035	0.36	0.075	1.09254e-27	1.20667
MRPS12	3.05785e-32	0.308276	0.544	0.183	1.11921e-27	1.23823
ROCK1	3.06011e-32	-0.659251	0.733	0.771	1.12003e-27	0.633207
SPNS1	3.29328e-32	0.273477	0.4	0.094	1.20537e-27	1.20872
NOS1AP	3.33338e-32	-0.600686	0.05	0.252	1.22005e-27	0.65944
SNHG16	3.40351e-32	0.353989	0.536	0.2	1.24572e-27	1.27809
MS4A6A	3.60354e-32	0.306138	0.73	0.307	1.31893e-27	1.23639
DMXL1	3.70258e-32	-0.738757	0.311	0.526	1.35518e-27	0.599255
CWC25	3.84689e-32	0.302533	0.499	0.159	1.408e-27	1.23331
AC008771.1	3.91678e-32	-0.54158	0.076	0.291	1.43358e-27	0.687018
ARL5A	3.97171e-32	-0.696767	0.747	0.774	1.45368e-27	0.616953
RAB3GAP1	4.5831e-32	-0.691995	0.537	0.654	1.67746e-27	0.618997
FBXL4	4.66809e-32	-0.620727	0.153	0.378	1.70857e-27	0.650343
AP2S1	4.86837e-32	0.377867	0.759	0.39	1.78187e-27	1.29942
ATP11C	4.90635e-32	-0.829927	0.323	0.512	1.79577e-27	0.562558
KXD1	5.02628e-32	0.294246	0.469	0.139	1.83967e-27	1.22624
CD300LB	5.09396e-32	0.402785	0.243	0.015	1.86444e-27	1.32206
POLR2E	5.75708e-32	0.323696	0.584	0.217	2.10715e-27	1.25153
ZSWIM6	6.01685e-32	-0.51808	0.977	0.955	2.20223e-27	0.6983
MAZ	6.26421e-32	0.311265	0.511	0.175	2.29276e-27	1.2408
EMC7	6.64562e-32	0.365609	0.735	0.353	2.43237e-27	1.28843
RB1CC1	6.75538e-32	-0.675968	0.247	0.469	2.47254e-27	0.625912
ATP1A1	6.77528e-32	0.55898	0.852	0.526	2.47982e-27	1.47323
MYLIP	7.44177e-32	0.446788	0.627	0.276	2.72376e-27	1.363
ETS2	7.67365e-32	0.588425	0.939	0.702	2.80863e-27	1.5036
SELENOW	8.46899e-32	0.438905	0.819	0.502	3.09973e-27	1.35557
SAP30BP	8.8261e-32	0.303714	0.646	0.255	3.23044e-27	1.23432
EPB41	9.17001e-32	-0.897193	0.459	0.616	3.35631e-27	0.53693
SNHG7	1.00318e-31	0.377061	0.507	0.18	3.67174e-27	1.29869
TIMM44	1.03951e-31	0.294685	0.446	0.128	3.80471e-27	1.22662
TOMM22	1.04557e-31	0.325574	0.567	0.221	3.82688e-27	1.25316
EML4	1.18426e-31	-0.802739	0.88	0.88	4.33452e-27	0.57326
TOR3A	1.21235e-31	0.380041	0.524	0.188	4.43733e-27	1.30138
ARF5	1.32585e-31	0.324682	0.542	0.19	4.85275e-27	1.25239
KLF12	1.34658e-31	-0.800048	0.134	0.365	4.92861e-27	0.57433
ZNF609	1.3923e-31	-0.791769	0.661	0.731	5.09596e-27	0.577635
AC004253.1	1.4095e-31	-0.320189	0.018	0.188	5.15892e-27	0.800965
TM6SF1	1.45963e-31	-0.658594	0.667	0.74	5.34237e-27	0.633495
ENPP2	1.5772e-31	-0.601723	0.139	0.38	5.7727e-27	0.658967
EDNRB-AS1	1.58679e-31	-0.289697	0.007	0.161	5.80782e-27	0.818074
NPC2	1.75056e-31	0.462201	0.98	0.841	6.40721e-27	1.37764
AC007038.1	1.79547e-31	-0.470025	0.083	0.295	6.57161e-27	0.721952
FTO	1.86836e-31	-0.819949	0.542	0.656	6.8384e-27	0.566462
ENSA	1.94229e-31	0.716789	0.822	0.483	7.10896e-27	1.64352
RPS15	2.04081e-31	0.405131	0.991	0.933	7.46957e-27	1.32421
PPP1CA	2.07495e-31	0.392909	0.806	0.443	7.59454e-27	1.31304
ACSL1	2.09003e-31	1.176	0.652	0.325	7.6497e-27	2.25949
NANS	2.17592e-31	0.350307	0.738	0.346	7.96409e-27	1.27483
AIMP2	2.23973e-31	0.314988	0.561	0.204	8.19762e-27	1.244
CD151	2.27759e-31	0.358442	0.672	0.303	8.3362e-27	1.28204
OSTC	2.53671e-31	0.38345	0.792	0.435	9.28462e-27	1.30446
TMEM72-AS1	2.57128e-31	-0.49125	0.057	0.26	9.41113e-27	0.711408
AARS	2.62904e-31	0.45003	0.646	0.296	9.62256e-27	1.36607
KRCC1	2.75485e-31	-0.6405	0.42	0.594	1.0083e-26	0.64149
AL139351.3	2.86992e-31	-0.535585	0.055	0.259	1.05042e-26	0.689879
L3MBTL4	2.97552e-31	-0.897525	0.544	0.656	1.08907e-26	0.536807
NFKB2	3.35825e-31	0.319138	0.313	0.055	1.22915e-26	1.24758
IFIT2	3.70767e-31	0.907725	0.348	0.08	1.35704e-26	1.87609
DPYD	4.01327e-31	0.598195	0.425	0.139	1.4689e-26	1.51382
MFSD2A	4.20678e-31	0.321564	0.324	0.06	1.53972e-26	1.24968
RRP12	4.27674e-31	0.450765	0.428	0.125	1.56533e-26	1.36676
GADD45GIP1	4.40533e-31	0.42569	0.726	0.372	1.61239e-26	1.34321
TNFRSF11A	4.6158e-31	-0.72626	0.196	0.425	1.68943e-26	0.604469
GNB2	4.66151e-31	0.395584	0.828	0.514	1.70616e-26	1.31548
PTBP3	4.84869e-31	-0.736351	0.51	0.642	1.77467e-26	0.600255
ANKAR	5.53564e-31	-0.667437	0.123	0.342	2.0261e-26	0.629624
AKAP10	5.5606e-31	-0.688799	0.464	0.62	2.03524e-26	0.62037
LINC02057	6.20655e-31	-0.779872	0.186	0.411	2.27166e-26	0.582418
MRPS15	6.22077e-31	0.304146	0.507	0.166	2.27686e-26	1.23469
FAF1	6.50316e-31	-0.630447	0.772	0.801	2.38022e-26	0.645976
S100A6	6.52579e-31	0.299775	0.269	0.031	2.38851e-26	1.23095
DDOST	6.73684e-31	0.384815	0.825	0.469	2.46575e-26	1.30569
KCNQ1OT1	7.05986e-31	-0.765297	0.216	0.445	2.58398e-26	0.588332
AC025040.1	7.11303e-31	-0.286213	0.003	0.149	2.60344e-26	0.820052
PLK2	7.26157e-31	0.392731	0.305	0.053	2.65781e-26	1.31288
GBGT1	7.55218e-31	0.322541	0.563	0.209	2.76417e-26	1.25053
SF3A2	7.94549e-31	0.283542	0.393	0.096	2.90813e-26	1.21718
TRAPPC9	8.34014e-31	-0.756973	0.637	0.716	3.05258e-26	0.591736
NSD1	8.7301e-31	-0.650608	0.624	0.704	3.1953e-26	0.637012
LPIN2	8.87752e-31	-0.646329	0.714	0.757	3.24926e-26	0.638904
BUD23	8.99835e-31	0.345905	0.674	0.305	3.29349e-26	1.27095
ATXN2	9.49409e-31	-0.694694	0.526	0.649	3.47493e-26	0.617841
AC015923.1	1e-30	-0.418868	0.035	0.219	3.66012e-26	0.748011
ATP5PO	1.01442e-30	0.365157	0.763	0.409	3.71289e-26	1.28802
PPP2R2B	1.03996e-30	-0.328528	0.053	0.255	3.80635e-26	0.796348
AKAP11	1.1067e-30	-0.6419	0.217	0.433	4.05065e-26	0.640868
YWHAE	1.24646e-30	0.428685	0.943	0.728	4.56217e-26	1.34601
ZFAND3	1.25362e-30	-0.536578	0.966	0.938	4.58838e-26	0.689404
EIF3B	1.27655e-30	0.374996	0.627	0.269	4.67229e-26	1.29684
NFYA	1.31863e-30	0.379934	0.459	0.151	4.82631e-26	1.30128
IQGAP1	1.36677e-30	0.401731	0.459	0.149	5.00251e-26	1.32109
BCL2L1	1.39031e-30	-0.728259	0.52	0.647	5.08867e-26	0.603632
IL1RAPL1	1.43717e-30	-0.409666	0.111	0.337	5.2602e-26	0.752797
DRAP1	1.48433e-30	0.387262	0.822	0.449	5.43278e-26	1.30791
STX4	1.53019e-30	0.459482	0.561	0.221	5.60066e-26	1.37505
SLC5A6	1.62369e-30	0.250397	0.282	0.038	5.94286e-26	1.18953
SNHG25	1.66488e-30	0.356434	0.604	0.245	6.09363e-26	1.28026
ANP32B	1.74001e-30	0.349256	0.75	0.377	6.3686e-26	1.2739
CISD3	1.7997e-30	0.315894	0.534	0.192	6.58709e-26	1.24478
HOMER1	1.82377e-30	0.718438	0.501	0.185	6.67516e-26	1.6454
HAX1	1.92951e-30	0.334605	0.624	0.259	7.0622e-26	1.26103
DLEU2	1.993e-30	-0.668903	0.873	0.868	7.29457e-26	0.628985
FAM210A	2.13907e-30	0.355936	0.472	0.156	7.82922e-26	1.27982
MRPL15	2.16969e-30	0.258014	0.498	0.158	7.94127e-26	1.19583
PARK7	2.23532e-30	0.435338	0.852	0.558	8.18151e-26	1.35223
TXNL4A	2.35652e-30	0.365454	0.722	0.361	8.62511e-26	1.28829
SNX8	2.40855e-30	0.353414	0.52	0.188	8.81552e-26	1.27758
PLPP1	2.41739e-30	-0.795955	0.368	0.558	8.84789e-26	0.575962
HLA-C	2.41984e-30	0.426357	0.99	0.923	8.85686e-26	1.34384
ZBTB38	2.45125e-30	-0.682058	0.37	0.548	8.97183e-26	0.623275
ATP5MC2	2.47818e-30	0.36847	0.941	0.747	9.07038e-26	1.29098
MLLT10	2.53707e-30	-0.635213	0.631	0.717	9.28594e-26	0.643846
TALDO1	2.54371e-30	0.408459	0.801	0.457	9.31025e-26	1.32727
RNF181	2.56975e-30	0.352668	0.635	0.281	9.40553e-26	1.27692
GIT2	2.61286e-30	-0.64741	0.563	0.676	9.56334e-26	0.638425
CC2D2A	2.87433e-30	-0.358245	0.024	0.197	1.05203e-25	0.780113
NDUFS8	2.88257e-30	0.336163	0.622	0.259	1.05505e-25	1.2624
ZNF280D	3.38755e-30	-0.761335	0.467	0.603	1.23988e-25	0.58995
WLS	3.48702e-30	-0.625409	0.241	0.459	1.27628e-25	0.648236
SNRPC	3.63358e-30	0.29255	0.584	0.224	1.32993e-25	1.2248
MT-ND5	3.76147e-30	0.498161	0.955	0.8	1.37674e-25	1.41241
CRLF3	4.26648e-30	-0.670746	0.456	0.618	1.56157e-25	0.628182
GAPVD1	4.34895e-30	-0.631341	0.489	0.639	1.59176e-25	0.645576
SRPRB	4.43639e-30	0.320451	0.579	0.228	1.62376e-25	1.24872
LINC00578	4.89465e-30	-0.665686	0.138	0.358	1.79149e-25	0.630389
SMURF2	5.06746e-30	-0.736773	0.656	0.717	1.85474e-25	0.60008
NEDD8	5.38794e-30	0.382051	0.834	0.502	1.97204e-25	1.30319
FLOT1	5.39947e-30	0.486777	0.895	0.604	1.97626e-25	1.40131
HES1	5.60166e-30	0.690807	0.221	0.012	2.05026e-25	1.61419
FARS2	5.71279e-30	-0.773122	0.566	0.647	2.09094e-25	0.58515
GAK	6.12139e-30	-0.644403	0.402	0.579	2.24049e-25	0.639758
DOCK4-AS1	6.48841e-30	-0.282434	0.012	0.168	2.37482e-25	0.822203
PSMD13	6.87799e-30	0.35718	0.673	0.322	2.51741e-25	1.28092
SOGA1	6.98395e-30	-0.611142	0.243	0.464	2.5562e-25	0.654678
GPR155	7.15591e-30	-0.541829	0.093	0.308	2.61913e-25	0.686899
CHST15	7.17976e-30	-0.695604	0.458	0.627	2.62786e-25	0.617451
SH3BP1	7.58801e-30	0.347911	0.628	0.274	2.77729e-25	1.27272
NF1	8.36589e-30	-0.670985	0.803	0.803	3.062e-25	0.628078
LY86-AS1	9.56324e-30	-0.314301	0.013	0.17	3.50024e-25	0.80424
XRRA1	9.78912e-30	-0.64173	0.281	0.488	3.58292e-25	0.640944
NOL4L	1.02311e-29	-0.592195	0.144	0.365	3.74468e-25	0.663333
DNAJC10	1.10577e-29	-0.692196	0.392	0.562	4.04722e-25	0.618911
RGS10	1.24347e-29	-0.556986	0.969	0.923	4.55121e-25	0.679721
SLC39A3	1.30026e-29	0.280513	0.499	0.171	4.75907e-25	1.21463
TP53INP1	1.30384e-29	-0.431753	0.058	0.252	4.77217e-25	0.74136
COA4	1.348e-29	0.312293	0.604	0.243	4.9338e-25	1.24168
ZMAT3	1.35172e-29	-0.806669	0.563	0.697	4.94742e-25	0.5717
RNH1	1.42824e-29	0.412563	0.822	0.49	5.22748e-25	1.33105
BID	1.43785e-29	0.501508	0.852	0.534	5.26268e-25	1.41569
AC069549.1	1.47896e-29	-0.381273	0.037	0.217	5.41312e-25	0.76776
SNX17	1.60598e-29	0.353053	0.652	0.296	5.87804e-25	1.27726
RPL10A	1.61023e-29	0.352404	0.977	0.853	5.8936e-25	1.27669
AIDA	1.61946e-29	-0.66026	0.318	0.512	5.92738e-25	0.632764
RAP2A	1.65583e-29	-0.653183	0.479	0.634	6.06051e-25	0.635876
FBXW4	1.7317e-29	-0.603773	0.268	0.474	6.3382e-25	0.658031
SLC52A2	1.87467e-29	0.252064	0.423	0.12	6.86149e-25	1.19091
TMEM236	1.97059e-29	-0.35076	0.025	0.195	7.21257e-25	0.784171
MIR155HG	2.12965e-29	0.638841	0.241	0.024	7.79474e-25	1.55708
ATP8B1	2.17158e-29	-0.58096	0.122	0.337	7.94819e-25	0.668519
KIAA0232	2.21752e-29	-0.674788	0.46	0.618	8.11636e-25	0.626424
CREBL2	2.26035e-29	-0.664569	0.293	0.493	8.27311e-25	0.630877
MED8	2.27678e-29	0.262901	0.475	0.149	8.33325e-25	1.19989
GPSM3	2.27847e-29	0.368459	0.782	0.425	8.33944e-25	1.29097
PPP2CA	2.32592e-29	0.404686	0.852	0.498	8.51311e-25	1.3238
ZC3H6	2.52293e-29	-0.561435	0.116	0.329	9.23419e-25	0.677628
LATS1	2.65527e-29	-0.650747	0.372	0.558	9.71856e-25	0.63695
ZNF410	3.00103e-29	0.337783	0.585	0.236	1.09841e-24	1.26381
AC084064.1	3.43865e-29	-0.376119	0.007	0.151	1.25858e-24	0.770508
PDGFC	3.50917e-29	-0.693446	0.167	0.385	1.28439e-24	0.618375
DERL2	3.61601e-29	0.314088	0.665	0.303	1.3235e-24	1.24323
DDX49	3.90599e-29	0.291024	0.454	0.142	1.42963e-24	1.22351
CMTM1	3.96517e-29	-0.453811	0.086	0.293	1.45129e-24	0.730112
PNRC2	4.04713e-29	0.339417	0.716	0.346	1.48129e-24	1.26525
SBF2	4.0564e-29	-0.640154	0.85	0.837	1.48468e-24	0.641644
SLC40A1	4.34942e-29	-0.570574	0.112	0.325	1.59193e-24	0.673349
CLCN3	4.38784e-29	-0.690197	0.27	0.469	1.606e-24	0.619769
HDAC4	4.73434e-29	-0.755535	0.488	0.61	1.73282e-24	0.592327
CDC42SE1	4.7839e-29	0.404322	0.829	0.481	1.75095e-24	1.32347
TRPV2	5.00112e-29	0.321125	0.574	0.24	1.83046e-24	1.2493
JAGN1	5.23495e-29	0.282551	0.533	0.19	1.91604e-24	1.21634
AL137186.2	5.65245e-29	-0.444417	0.085	0.291	2.06885e-24	0.734881
COPS3	6.76153e-29	0.320293	0.591	0.245	2.47479e-24	1.24858
TOMM34	7.0789e-29	0.286589	0.308	0.06	2.59095e-24	1.21975
AC092431.1	7.47164e-29	-0.284361	0.003	0.14	2.7347e-24	0.821105
DAAM1	7.79535e-29	-0.785475	0.345	0.543	2.85318e-24	0.580161
PHC2	8.05926e-29	-0.70898	0.761	0.762	2.94977e-24	0.611753
PTPRA	8.07613e-29	-0.678593	0.477	0.62	2.95594e-24	0.624774
TMEM18	8.09402e-29	0.251197	0.392	0.103	2.96249e-24	1.19019
TNKS	8.14843e-29	-0.715139	0.422	0.574	2.98241e-24	0.609146
ISG15	8.3294e-29	0.46342	0.373	0.098	3.04864e-24	1.37881
ADAMTS17	8.34e-29	-0.908363	0.235	0.462	3.05252e-24	0.532789
TUT7	8.79459e-29	0.68257	0.856	0.627	3.21891e-24	1.605
CNBP	8.92847e-29	0.396775	0.898	0.632	3.26791e-24	1.31656
PDS5A	9.33011e-29	-0.681758	0.672	0.726	3.41492e-24	0.623405
PKD2	9.86952e-29	-0.713356	0.507	0.646	3.61234e-24	0.6099
PIK3CD	1.01833e-28	-0.713594	0.3	0.497	3.7272e-24	0.609799
HEBP2	1.02679e-28	0.252055	0.425	0.123	3.75814e-24	1.1909
ABHD16A	1.08162e-28	0.301125	0.587	0.241	3.95883e-24	1.2321
TRIM44	1.15191e-28	-0.68382	0.622	0.692	4.21609e-24	0.622515
ARL4D	1.15605e-28	0.278089	0.224	0.015	4.23127e-24	1.21259
SDHB	1.25192e-28	0.348278	0.685	0.329	4.58214e-24	1.27304
PRPF4	1.28726e-28	0.276804	0.411	0.118	4.7115e-24	1.21151
RER1	1.3291e-28	0.355393	0.787	0.433	4.86462e-24	1.27933
PSMD6	1.38368e-28	0.303646	0.514	0.19	5.0644e-24	1.23426
ARHGAP31	1.54754e-28	-0.734537	0.621	0.717	5.66414e-24	0.601011
SOS1	1.54759e-28	-0.780702	0.412	0.57	5.66434e-24	0.582083
MAFG	1.60811e-28	0.272436	0.593	0.241	5.88583e-24	1.20785
ARFIP1	1.71023e-28	-0.74814	0.432	0.577	6.25962e-24	0.595371
ANGPT2	1.79408e-28	-0.468672	0.039	0.216	6.56651e-24	0.722629
OSBPL6	1.93194e-28	-0.810475	0.24	0.443	7.07108e-24	0.570194
ABCG2	1.95915e-28	-0.526512	0.095	0.3	7.1707e-24	0.694231
SPRED1	2.06657e-28	-0.514843	0.902	0.938	7.56384e-24	0.699869
XYLT1	2.11312e-28	-0.624328	0.106	0.313	7.73421e-24	0.648722
EDN1	2.22415e-28	0.630166	0.202	0.007	8.14061e-24	1.54774
EMD	2.2464e-28	0.267559	0.452	0.144	8.22205e-24	1.20377
AKAP8	2.26898e-28	0.316532	0.445	0.147	8.30469e-24	1.24533
ZEB2-AS1	2.27514e-28	0.363839	0.387	0.108	8.32725e-24	1.28685
PHKB	2.34849e-28	-0.764013	0.509	0.623	8.59571e-24	0.588856
IL10RA	2.3647e-28	0.391858	0.776	0.423	8.65506e-24	1.31208
SHPRH	2.49802e-28	-0.684027	0.338	0.515	9.14299e-24	0.622426
LINC01504	2.61577e-28	-0.369236	0.037	0.214	9.57397e-24	0.774192
ATG7	2.63781e-28	-0.791856	0.781	0.779	9.65466e-24	0.5776
MNDA	2.65461e-28	-0.637369	0.583	0.685	9.71614e-24	0.642884
AKR1A1	2.66854e-28	0.374487	0.928	0.647	9.76714e-24	1.29638
IRF2	3.03669e-28	-0.644024	0.415	0.577	1.11146e-23	0.639926
TMEM168	3.09256e-28	-0.595019	0.263	0.471	1.13191e-23	0.662036
NXT1	3.94834e-28	0.266162	0.438	0.134	1.44513e-23	1.2026
TRPM2	4.02437e-28	-0.686381	0.553	0.656	1.47296e-23	0.621411
IL3RA	4.02766e-28	-0.539269	0.265	0.493	1.47416e-23	0.68812
RPL37	4.14033e-28	-0.580995	0.982	0.969	1.5154e-23	0.668502
SNX5	4.26575e-28	0.419579	0.805	0.467	1.56131e-23	1.33754
RPS8	4.36384e-28	0.370642	0.988	0.937	1.59721e-23	1.29293
ALOX5	4.53154e-28	-0.69816	0.776	0.812	1.65859e-23	0.616358
ADGRG6	4.60657e-28	-0.490296	0.055	0.24	1.68605e-23	0.711879
DENND4A	4.6832e-28	-0.638838	0.694	0.755	1.7141e-23	0.64223
NDUFV1	4.73497e-28	0.311809	0.698	0.33	1.73305e-23	1.24126
ATF2	4.73869e-28	-0.571349	0.333	0.524	1.73441e-23	0.672987
TMBIM1	4.90528e-28	0.324169	0.664	0.3	1.79538e-23	1.25194
NCOR1	4.95455e-28	-0.640007	0.725	0.738	1.81342e-23	0.64171
PUF60	4.97146e-28	0.30816	0.645	0.289	1.81961e-23	1.23813
IRF9	5.00677e-28	0.389567	0.724	0.373	1.83253e-23	1.31
C19orf48	5.08034e-28	0.250584	0.296	0.053	1.85946e-23	1.18969
VPS50	5.15248e-28	-0.696676	0.269	0.461	1.88586e-23	0.616992
COPE	5.19304e-28	0.36925	0.851	0.515	1.90071e-23	1.29168
SMIM35	5.37126e-28	-0.396563	0.018	0.171	1.96594e-23	0.759666
NFKBIA	5.92738e-28	1.06197	0.844	0.587	2.16948e-23	2.08778
UQCRC1	6.10407e-28	0.267773	0.542	0.199	2.23415e-23	1.20395
RDX	6.17499e-28	-0.710693	0.556	0.651	2.26011e-23	0.611026
NDUFA13	6.34841e-28	0.3784	0.878	0.606	2.32358e-23	1.2999
TOR1B	6.4363e-28	0.302582	0.381	0.106	2.35575e-23	1.23335
STXBP5	6.87391e-28	-0.708557	0.192	0.401	2.51592e-23	0.611932
AGTPBP1	6.88095e-28	-0.740425	0.318	0.498	2.5185e-23	0.598563
ITGAV	7.21075e-28	-0.796733	0.681	0.736	2.63921e-23	0.575651
ADORA3	7.30586e-28	0.438586	0.817	0.498	2.67402e-23	1.35528
LINC00894	7.90388e-28	-0.586664	0.102	0.303	2.8929e-23	0.665881
PRKCB	7.91077e-28	-0.836294	0.444	0.592	2.89542e-23	0.560081
ARL4A	8.488e-28	0.275868	0.354	0.086	3.10669e-23	1.21072
INSL6	8.67101e-28	-0.297022	0.017	0.168	3.17368e-23	0.813931
CIB1	9.05377e-28	0.325987	0.662	0.303	3.31377e-23	1.25352
AL161785.1	9.06718e-28	-0.421851	0.055	0.24	3.31868e-23	0.746466
PPM1G	9.13342e-28	0.351101	0.703	0.353	3.34292e-23	1.27553
NFATC3	1.09925e-27	-0.65863	0.506	0.632	4.02337e-23	0.63348
LINC00963	1.19794e-27	0.33923	0.539	0.216	4.38459e-23	1.26508
NGDN	1.23917e-27	0.262382	0.52	0.195	4.53547e-23	1.19946
CHMP4A	1.24035e-27	0.336256	0.754	0.389	4.53979e-23	1.26248
KDELR1	1.25122e-27	0.35592	0.754	0.401	4.57961e-23	1.2798
CNDP2	1.25576e-27	0.380624	0.855	0.534	4.5962e-23	1.3019
FAM136A	1.28972e-27	0.254586	0.388	0.108	4.72051e-23	1.19299
GNG12-AS1	1.34587e-27	-0.326645	0.02	0.175	4.92604e-23	0.797389
RPF2	1.4642e-27	0.287145	0.534	0.2	5.35914e-23	1.22022
UBE2K	1.52497e-27	-0.608385	0.758	0.771	5.58153e-23	0.655931
DNAJC2	1.53784e-27	0.304676	0.629	0.281	5.62863e-23	1.23514
PRKAG2	1.55202e-27	-0.816621	0.414	0.56	5.68053e-23	0.56777
MRPL43	1.65638e-27	0.260011	0.529	0.197	6.06251e-23	1.19749
LRRC59	1.83559e-27	0.262147	0.548	0.221	6.71846e-23	1.19926
KANSL1	1.86977e-27	-0.69445	0.744	0.745	6.84355e-23	0.617945
LINC00910	1.90798e-27	0.406002	0.471	0.171	6.98341e-23	1.32501
CLPP	1.9584e-27	0.251424	0.411	0.122	7.16794e-23	1.19038
LMAN2	2.05534e-27	0.379323	0.812	0.476	7.52274e-23	1.30073
SEC61B	2.4187e-27	0.361758	0.899	0.611	8.85269e-23	1.28499
UBE3C	2.75689e-27	-0.63403	0.486	0.613	1.00905e-22	0.644374
MAP3K3	2.89562e-27	-0.645033	0.379	0.551	1.05983e-22	0.639478
ARF1	3.07825e-27	0.375813	0.924	0.64	1.12667e-22	1.29757
REX1BD	3.11488e-27	0.340522	0.781	0.432	1.14008e-22	1.26621
TMEM259	3.4492e-27	0.325098	0.724	0.358	1.26244e-22	1.25275
HIGD2A	3.50909e-27	0.276564	0.646	0.286	1.28436e-22	1.21131
CARD8	3.72888e-27	-0.608657	0.466	0.598	1.36481e-22	0.655807
AL162414.1	3.7342e-27	-0.621268	0.066	0.255	1.36676e-22	0.650099
COX6B1	3.73593e-27	0.370244	0.888	0.575	1.36739e-22	1.29257
PELI1	3.88308e-27	-0.518877	0.77	0.834	1.42124e-22	0.697915
UBN2	3.90092e-27	-0.561882	0.199	0.406	1.42778e-22	0.677418
ATP5MC1	3.95554e-27	0.37337	0.664	0.332	1.44777e-22	1.29538
PBDC1	3.97292e-27	0.252419	0.528	0.195	1.45413e-22	1.1912
CCNT1	4.2474e-27	0.296924	0.575	0.24	1.55459e-22	1.22852
PDE5A	4.32554e-27	-0.378747	0.032	0.197	1.58319e-22	0.769105
KMT2E-AS1	4.37874e-27	0.2647	0.344	0.084	1.60266e-22	1.20139
LSM7	4.6236e-27	0.302002	0.731	0.373	1.69228e-22	1.23285
OSBPL3	4.92087e-27	-0.831668	0.525	0.649	1.80109e-22	0.561879
ATP6V0E1	4.97921e-27	0.374325	0.975	0.829	1.82244e-22	1.29623
INKA2	5.40057e-27	-0.504015	0.149	0.356	1.97666e-22	0.705142
POU2F1	5.42453e-27	-0.773656	0.498	0.634	1.98543e-22	0.584933
MRPL58	5.52428e-27	0.25998	0.426	0.134	2.02194e-22	1.19746
NABP1	5.80345e-27	0.535572	0.808	0.493	2.12412e-22	1.44952
IGSF6	6.22135e-27	-0.647559	0.726	0.832	2.27708e-22	0.63836
LY75	6.48294e-27	-0.623309	0.17	0.372	2.37282e-22	0.64918
SPATA5	6.70925e-27	-0.774547	0.425	0.577	2.45565e-22	0.584572
SMURF1	6.80344e-27	-0.771905	0.577	0.659	2.49013e-22	0.585644
DENND6A	6.89778e-27	-0.627273	0.301	0.486	2.52466e-22	0.647399
ZCCHC24	7.38121e-27	-0.375157	0.073	0.264	2.7016e-22	0.771022
NRXN3	8.17283e-27	-0.295112	0.022	0.176	2.99134e-22	0.815009
DAB1	9.13723e-27	-0.709714	0.086	0.279	3.34432e-22	0.611442
TNFRSF10B	9.8784e-27	0.517941	0.758	0.443	3.61559e-22	1.43191
CPM	9.91747e-27	-0.843674	0.252	0.443	3.62989e-22	0.557223
CD55	1.01218e-26	0.343137	0.583	0.247	3.70467e-22	1.26851
SAP30L-AS1	1.05943e-26	-0.343723	0.046	0.221	3.87763e-22	0.788005
RNASEK	1.07521e-26	0.359953	0.965	0.805	3.93538e-22	1.28338
CYBRD1	1.11377e-26	-0.485539	0.087	0.281	4.0765e-22	0.71423
WNT5A	1.13116e-26	-0.629579	0.173	0.375	4.14015e-22	0.646365
FAM149A	1.19906e-26	-0.808978	0.595	0.685	4.38867e-22	0.570786
AIM2	1.21002e-26	-0.28785	0.002	0.127	4.4288e-22	0.819122
GK	1.25042e-26	0.829315	0.642	0.349	4.57667e-22	1.77684
PIK3CB	1.29514e-26	-0.596772	0.241	0.443	4.74034e-22	0.661232
AP001021.3	1.30385e-26	-0.40462	0.034	0.199	4.77221e-22	0.755435
E2F3	1.30655e-26	-0.790957	0.426	0.563	4.7821e-22	0.577961
C12orf76	1.32235e-26	-0.482433	0.106	0.301	4.83993e-22	0.71577
SGCE	1.34702e-26	-0.304215	0.031	0.193	4.93023e-22	0.809883
AC012358.3	1.34762e-26	-0.34231	0.037	0.204	4.93241e-22	0.788778
RSRC1	1.44015e-26	-0.646859	0.645	0.707	5.27111e-22	0.638669
AC092809.2	1.50872e-26	-0.435525	0.105	0.303	5.52208e-22	0.739425
METTL15	1.90212e-26	-0.750613	0.376	0.534	6.96194e-22	0.594351
COMMD10	1.9123e-26	-0.7735	0.787	0.789	6.99921e-22	0.584997
AAMP	2.11029e-26	0.269196	0.558	0.226	7.72388e-22	1.20514
NIPA2	2.16054e-26	0.350051	0.759	0.418	7.9078e-22	1.27461
PPP1R21	2.18509e-26	-0.58838	0.268	0.464	7.99766e-22	0.665089
SMYD3	2.26374e-26	-0.942019	0.721	0.75	8.28552e-22	0.520504
MCOLN1	2.27402e-26	0.320142	0.562	0.233	8.32315e-22	1.24845
ATP5PD	2.28584e-26	0.327038	0.76	0.409	8.36639e-22	1.25444
ZPR1	2.3702e-26	0.250614	0.398	0.122	8.67515e-22	1.18971
PROS1	2.37425e-26	-0.765101	0.221	0.414	8.68998e-22	0.588412
UBE2W	2.37706e-26	-0.628593	0.796	0.776	8.70027e-22	0.646807
UBR3	2.47784e-26	-0.650141	0.558	0.652	9.06915e-22	0.637218
PRXL2C	2.49079e-26	0.320221	0.499	0.188	9.11655e-22	1.24852
EIF3K	2.50612e-26	0.363108	0.872	0.589	9.17264e-22	1.28619
CDK4	2.51983e-26	0.27939	0.471	0.168	9.22284e-22	1.21368
AC008957.1	2.71695e-26	-0.456353	0.119	0.322	9.9443e-22	0.728826
ERC1	2.77487e-26	-0.646753	0.711	0.753	1.01563e-21	0.638716
KCTD5	2.77685e-26	0.364073	0.536	0.221	1.01635e-21	1.28705
HLX-AS1	2.83031e-26	0.307934	0.296	0.062	1.03592e-21	1.23793
FOXO3	2.94242e-26	-0.822456	0.469	0.604	1.07696e-21	0.565478
BCAT1	3.02424e-26	0.460877	0.775	0.42	1.1069e-21	1.37638
YARS	3.0784e-26	0.266771	0.552	0.223	1.12673e-21	1.20311
RBM42	3.12617e-26	0.262057	0.523	0.197	1.14421e-21	1.19919
PSMA2	3.21667e-26	0.332037	0.774	0.42	1.17733e-21	1.25879
LAMP2	3.2248e-26	-0.615805	0.713	0.748	1.18031e-21	0.652566
UQCRH	3.3159e-26	0.359708	0.846	0.529	1.21365e-21	1.28317
TOR1A	3.32021e-26	0.26355	0.517	0.197	1.21523e-21	1.20043
AUH	3.43136e-26	-0.606901	0.213	0.409	1.25591e-21	0.656606
TAGAP	3.79028e-26	0.551186	0.62	0.315	1.38728e-21	1.46529
RNF213	3.79491e-26	-0.616501	0.653	0.702	1.38898e-21	0.652251
BOLA3	3.80568e-26	0.252023	0.469	0.164	1.39292e-21	1.19088
GALNT1	3.85211e-26	-0.676898	0.617	0.683	1.40991e-21	0.625509
AC068282.1	3.94212e-26	-0.592324	0.207	0.409	1.44286e-21	0.663274
DUSP5	4.04723e-26	0.352741	0.273	0.05	1.48133e-21	1.27698
GPM6B	4.11952e-26	-0.464244	0.174	0.39	1.50779e-21	0.724851
STAG2	4.3201e-26	-0.606909	0.629	0.707	1.5812e-21	0.656602
TRAPPC3	4.47896e-26	0.270535	0.524	0.205	1.63934e-21	1.20626
CXCL12	4.55873e-26	-0.587175	0.116	0.313	1.66854e-21	0.665645
TUT4	5.02703e-26	-0.649137	0.566	0.666	1.83994e-21	0.637662
ARFGEF1	5.19891e-26	-0.701281	0.537	0.634	1.90285e-21	0.615026
METTL26	5.27801e-26	0.272398	0.434	0.144	1.9318e-21	1.20781
ABRACL	5.28456e-26	0.268265	0.412	0.132	1.9342e-21	1.20436
CDK6	5.29267e-26	-0.792913	0.595	0.683	1.93717e-21	0.577177
RPL3	5.41383e-26	0.341018	0.99	0.923	1.98152e-21	1.26665
MTMR10	5.59616e-26	-0.61342	0.376	0.538	2.04825e-21	0.653645
POMP	5.99381e-26	0.391316	0.923	0.664	2.19379e-21	1.31159
PECAM1	6.1279e-26	-0.53718	0.164	0.365	2.24287e-21	0.689117
LAMTOR2	6.3707e-26	0.302303	0.691	0.346	2.33174e-21	1.23311
AL136171.2	7.1958e-26	-0.471985	0.16	0.373	2.63374e-21	0.720972
AC010978.1	7.38358e-26	-0.423161	0.051	0.223	2.70247e-21	0.745789
RAP1GAP2	7.72278e-26	-0.789954	0.34	0.515	2.82662e-21	0.578362
ZFYVE16	8.06839e-26	-0.648687	0.376	0.538	2.95311e-21	0.637861
PPP4C	8.13621e-26	0.289252	0.659	0.296	2.97793e-21	1.22201
PPP2R1A	8.17072e-26	0.307199	0.61	0.281	2.99057e-21	1.2373
WDR91	8.19303e-26	0.34531	0.513	0.214	2.99873e-21	1.27042
FAM157C	8.26271e-26	-0.39613	0.05	0.221	3.02423e-21	0.759894
XPR1	8.43475e-26	-0.677164	0.477	0.598	3.0872e-21	0.625394
CFAP74	8.56186e-26	-0.370164	0.066	0.248	3.13373e-21	0.773695
NIN	8.80419e-26	-0.666354	0.333	0.509	3.22242e-21	0.630097
H2AFZ	9.20441e-26	0.405206	0.816	0.481	3.36891e-21	1.32428
AL162253.2	9.20948e-26	-0.613327	0.175	0.378	3.37076e-21	0.653687
CACNB2	9.54572e-26	-0.684873	0.051	0.221	3.49383e-21	0.622061
CEP120	9.64883e-26	-0.395879	0.065	0.243	3.53157e-21	0.760026
EZR	9.68349e-26	0.440325	0.609	0.274	3.54425e-21	1.35691
FUCA2	1.05405e-25	0.359868	0.722	0.378	3.85791e-21	1.28331
FIG4	1.14492e-25	-0.515288	0.156	0.354	4.19053e-21	0.699653
ADM	1.26301e-25	0.669759	0.202	0.015	4.62275e-21	1.59081
DENND6A-AS1	1.27889e-25	-0.377531	0.028	0.182	4.68088e-21	0.769754
CNTNAP2	1.29387e-25	-0.43795	0.106	0.307	4.7357e-21	0.738183
AL163541.1	1.37187e-25	-1.33202	0.83	0.755	5.02119e-21	0.397212
SLC2A3	1.45572e-25	0.290774	0.758	0.411	5.3281e-21	1.2233
ATP6AP1	1.55945e-25	0.359637	0.824	0.509	5.70775e-21	1.2831
C8orf33	1.67813e-25	0.254531	0.441	0.149	6.14211e-21	1.19295
MYOF	1.75415e-25	-0.641248	0.532	0.654	6.42035e-21	0.641158
RILPL2	1.7683e-25	0.347624	0.691	0.353	6.47214e-21	1.27246
FIBP	1.79277e-25	0.259906	0.513	0.195	6.5617e-21	1.1974
SCAMP3	2.00369e-25	0.250734	0.502	0.193	7.3337e-21	1.18981
ARG2	2.03458e-25	0.387301	0.376	0.115	7.44678e-21	1.30794
TBCK	2.11587e-25	-0.796751	0.461	0.568	7.74429e-21	0.575644
NDUFB2	2.232e-25	0.373993	0.879	0.639	8.16935e-21	1.29594
MYADM	2.30039e-25	0.387493	0.461	0.178	8.41966e-21	1.30812
ATG3	2.38394e-25	0.292152	0.617	0.283	8.72546e-21	1.22447
NHSL1	2.53235e-25	-1.01398	0.318	0.498	9.26864e-21	0.495178
AZIN2	2.53744e-25	-0.578809	0.172	0.378	9.28727e-21	0.669516
TMEM273	2.59989e-25	-0.485407	0.145	0.342	9.51585e-21	0.714296
AL356599.1	2.60448e-25	-0.378572	0.04	0.202	9.53265e-21	0.769198
ARPC5L	2.63018e-25	0.280881	0.556	0.24	9.62672e-21	1.21494
TNFRSF1B	2.70732e-25	0.46111	0.926	0.685	9.90907e-21	1.3766
DOP1A	2.8468e-25	-0.656318	0.349	0.519	1.04196e-20	0.634496
KCNN4	2.9263e-25	0.270606	0.304	0.07	1.07105e-20	1.20631
ZNF608	3.0744e-25	-0.609798	0.093	0.281	1.12526e-20	0.655288
NDUFA6	3.07836e-25	0.291977	0.606	0.274	1.12671e-20	1.22432
ANKFY1	3.19353e-25	-0.599005	0.334	0.503	1.16886e-20	0.660209
NDUFAF4	3.2426e-25	0.260672	0.492	0.18	1.18683e-20	1.19804
R3HDM2	3.31663e-25	-0.659771	0.669	0.716	1.21392e-20	0.632979
TUBB4A	3.33191e-25	-0.322265	0.044	0.214	1.21951e-20	0.799813
PIBF1	3.36559e-25	-0.694571	0.431	0.577	1.23184e-20	0.617893
FKBP8	3.51878e-25	0.289339	0.606	0.274	1.28791e-20	1.22208
EHMT1	3.55248e-25	-0.573219	0.534	0.628	1.30024e-20	0.672116
SRSF2	3.60475e-25	0.36484	0.931	0.661	1.31937e-20	1.28774
C11orf65	3.75831e-25	-0.40704	0.057	0.229	1.37558e-20	0.754169
RPS6	3.84841e-25	0.336825	0.992	0.932	1.40856e-20	1.26297
GLCE	3.99962e-25	-0.672907	0.381	0.538	1.4639e-20	0.627241
CD4	4.0901e-25	1.20057	0.894	0.69	1.49702e-20	2.29831
GCC2	4.18661e-25	-0.705671	0.519	0.618	1.53234e-20	0.613157
LINC01094	4.48987e-25	-0.66082	0.556	0.673	1.64334e-20	0.632519
LAGE3	4.50147e-25	0.26331	0.474	0.182	1.64758e-20	1.20023
XAF1	4.57909e-25	0.332482	0.525	0.217	1.67599e-20	1.25918
JUN	4.8381e-25	0.39171	0.957	0.663	1.77079e-20	1.31195
EMC6	5.40356e-25	0.2576	0.548	0.219	1.97776e-20	1.19549
MXD4	5.57037e-25	-0.652825	0.376	0.527	2.03881e-20	0.636034
PMEPA1	5.92522e-25	-0.710732	0.581	0.649	2.16869e-20	0.61101
FOSL1	6.41739e-25	0.269705	0.294	0.067	2.34883e-20	1.20556
NDUFAF6	6.61837e-25	-0.644301	0.271	0.45	2.42239e-20	0.639803
LIMS1	6.79222e-25	0.405864	0.988	0.884	2.48602e-20	1.32488
AC090617.4	6.884e-25	0.260595	0.241	0.036	2.51961e-20	1.19797
ABI1	6.88866e-25	-0.517522	0.8	0.795	2.52132e-20	0.698571
AP5Z1	7.22919e-25	0.295159	0.465	0.175	2.64596e-20	1.22702
GIMAP6	7.39397e-25	-0.412662	0.069	0.247	2.70627e-20	0.751236
PIM3	8.06297e-25	0.284243	0.51	0.202	2.95113e-20	1.21777
AKAP13	8.16586e-25	-0.467023	0.953	0.928	2.98879e-20	0.723456
CD46	8.43998e-25	-0.571459	0.439	0.58	3.08912e-20	0.672936
POLR2J3	9.0751e-25	0.276968	0.504	0.204	3.32158e-20	1.21165
GANC	9.4253e-25	-0.5757	0.198	0.39	3.44975e-20	0.670961
RNF125	9.59118e-25	-0.520513	0.131	0.33	3.51047e-20	0.697124
MCPH1	1.04105e-24	-0.72887	0.36	0.522	3.81035e-20	0.603377
ZNF385D	1.04514e-24	-0.650586	0.039	0.195	3.8253e-20	0.637022
RBM6	1.07577e-24	-0.569767	0.779	0.786	3.93744e-20	0.673726
CREBBP	1.08864e-24	-0.646496	0.612	0.671	3.98453e-20	0.63883
TNRC6A	1.08894e-24	-0.588768	0.642	0.697	3.98564e-20	0.66491
ROR2	1.10681e-24	-0.570325	0.012	0.144	4.05105e-20	0.673465
CMC2	1.11266e-24	0.285884	0.562	0.236	4.07245e-20	1.21916
KANK2	1.11631e-24	-0.372425	0.048	0.214	4.0858e-20	0.772483
ERN1	1.13595e-24	0.326692	0.461	0.173	4.15768e-20	1.25413
KBTBD8	1.16198e-24	0.259819	0.306	0.072	4.25298e-20	1.19733
SHLD1	1.20444e-24	-0.618684	0.225	0.408	4.40836e-20	0.651265
CDKN2AIP	1.24711e-24	0.367244	0.507	0.205	4.56455e-20	1.28989
LSP1	1.3199e-24	0.265514	0.293	0.067	4.83098e-20	1.20206
CSTF3	1.32675e-24	-0.55616	0.226	0.414	4.85602e-20	0.68011
TET3	1.32803e-24	-0.723107	0.317	0.49	4.86073e-20	0.605791
FNDC3A	1.40903e-24	-0.636402	0.637	0.693	5.15719e-20	0.643316
CLTB	1.43579e-24	0.286265	0.556	0.236	5.25515e-20	1.21948
BHLHE40	1.46511e-24	0.304598	0.379	0.118	5.36246e-20	1.23507
ABCC5	1.4785e-24	-0.498408	0.142	0.336	5.41146e-20	0.707887
COX7A2	1.53091e-24	0.340264	0.859	0.555	5.60328e-20	1.26599
TAP2	1.53102e-24	0.252397	0.533	0.216	5.60367e-20	1.19118
VEGFB	1.62303e-24	0.311329	0.677	0.341	5.94045e-20	1.24085
PHLDA2	1.62682e-24	0.53846	0.162	0	5.95433e-20	1.45242
CSF2RA	1.67487e-24	-0.57609	0.891	0.866	6.13018e-20	0.670779
JMJD6	1.77597e-24	0.258689	0.52	0.209	6.50022e-20	1.19639
SEMA6A	1.85664e-24	-0.35465	0.031	0.182	6.79548e-20	0.78206
G0S2	1.87365e-24	0.742901	0.194	0.015	6.85775e-20	1.67354
AC007566.1	1.95353e-24	-0.404092	0.085	0.269	7.15011e-20	0.755712
PCBP1-AS1	2.12794e-24	-0.557675	0.208	0.404	7.78848e-20	0.679396
RCOR3	2.24839e-24	-0.54022	0.272	0.455	8.22933e-20	0.687666
ANAPC11	2.27244e-24	0.329527	0.696	0.361	8.31736e-20	1.2566
TK2	2.3022e-24	-0.554837	0.15	0.341	8.42627e-20	0.680734
APBA1	2.33526e-24	-0.802953	0.347	0.514	8.54728e-20	0.573175
AC023157.3	2.40181e-24	0.514782	0.239	0.039	8.79085e-20	1.42878
DAB2	2.42276e-24	-0.634158	0.371	0.531	8.86754e-20	0.644317
C1orf56	2.43343e-24	0.278448	0.43	0.156	8.90658e-20	1.21289
MFSD1	2.51286e-24	0.333846	0.86	0.56	9.19731e-20	1.26037
PSD3	2.60806e-24	-0.758506	0.25	0.433	9.54575e-20	0.591108
SLX4IP	2.66399e-24	-0.664712	0.296	0.469	9.75048e-20	0.630814
SLC12A9	2.91807e-24	0.255384	0.565	0.238	1.06804e-19	1.19365
TXNDC17	2.93774e-24	0.283573	0.671	0.325	1.07524e-19	1.21721
AC009505.1	2.93911e-24	-0.492991	0.142	0.334	1.07574e-19	0.71055
LUCAT1	3.03886e-24	0.448182	0.249	0.043	1.11225e-19	1.36432
ACADVL	3.15518e-24	0.272086	0.508	0.205	1.15483e-19	1.20755
AC137494.1	3.19657e-24	-0.275812	0.006	0.125	1.16998e-19	0.825985
FGL1	3.32194e-24	-0.698485	0.074	0.25	1.21586e-19	0.616219
POLK	3.32308e-24	-0.603731	0.521	0.616	1.21628e-19	0.65805
OSCAR	3.45908e-24	0.276219	0.512	0.207	1.26606e-19	1.21102
JTB	3.46216e-24	0.304332	0.786	0.438	1.26718e-19	1.23485
ZC3H12C	3.89905e-24	-0.647804	0.237	0.425	1.42709e-19	0.638251
LINC01375	4.21707e-24	-0.254108	0.008	0.13	1.54349e-19	0.838505
PGGT1B	4.34888e-24	-0.561446	0.336	0.502	1.59174e-19	0.677622
FUT10	4.55692e-24	-0.500834	0.117	0.305	1.66788e-19	0.706698
CARF	4.6626e-24	-0.438669	0.084	0.262	1.70656e-19	0.737815
HACE1	4.6706e-24	-0.603238	0.175	0.363	1.70949e-19	0.658275
MAN2A1	4.84018e-24	-0.664297	0.501	0.606	1.77155e-19	0.630996
ARID5B	5.19612e-24	0.564364	0.612	0.322	1.90183e-19	1.47873
DST	5.20684e-24	-0.681598	0.696	0.726	1.90576e-19	0.623474
EIF1B-AS1	5.30435e-24	-0.620357	0.09	0.271	1.94144e-19	0.65051
R3HDM1	5.53731e-24	-0.721271	0.406	0.536	2.02671e-19	0.606563
TIMM13	5.543e-24	0.262378	0.536	0.223	2.02879e-19	1.19945
LINC01619	5.5469e-24	0.344516	0.366	0.115	2.03022e-19	1.26973
CLCN5	5.56086e-24	-0.580213	0.287	0.471	2.03533e-19	0.668865
LINC01736	5.64224e-24	-0.624768	0.368	0.55	2.06512e-19	0.648524
DDX39B	5.71846e-24	0.298933	0.828	0.514	2.09301e-19	1.23023
PLEKHA1	5.86165e-24	-0.458971	0.122	0.312	2.14542e-19	0.727505
PAXX	6.05405e-24	0.297236	0.632	0.289	2.21584e-19	1.22879
RPL19	6.12572e-24	0.313259	0.993	0.945	2.24207e-19	1.24251
SNRPG	6.53749e-24	0.316056	0.829	0.486	2.39279e-19	1.24492
TRAF3	6.58374e-24	0.313301	0.708	0.36	2.40972e-19	1.24255
TUBGCP3	6.7084e-24	-0.576483	0.275	0.449	2.45534e-19	0.670597
AL136987.1	6.73461e-24	0.310008	0.194	0.015	2.46493e-19	1.23971
SURF4	7.06461e-24	0.262677	0.724	0.377	2.58572e-19	1.1997
TMX2	7.11176e-24	0.288257	0.677	0.334	2.60298e-19	1.22116
TPST2	7.1574e-24	0.26113	0.502	0.199	2.61968e-19	1.19842
SETD5	7.28547e-24	-0.651844	0.638	0.671	2.66656e-19	0.636466
LINC01684	7.30344e-24	-0.82087	0.326	0.493	2.67313e-19	0.5661
SCML1	7.36274e-24	0.329836	0.543	0.238	2.69484e-19	1.25687
RAP1A	8.01325e-24	-0.486426	0.936	0.896	2.93293e-19	0.713791
SLC2A9	8.26965e-24	-0.609714	0.232	0.418	3.02677e-19	0.655327
HIGD1A	8.46971e-24	0.257356	0.528	0.216	3.1e-19	1.19529
FUNDC2	8.72334e-24	0.298141	0.583	0.269	3.19283e-19	1.22956
SCARB1	8.85696e-24	-0.541769	0.289	0.469	3.24174e-19	0.686928
RPL29	8.91556e-24	0.339131	0.985	0.902	3.26318e-19	1.26499
NDUFAB1	9.02187e-24	0.291945	0.7	0.373	3.30209e-19	1.22429
USP25	9.10737e-24	-0.685295	0.413	0.551	3.33339e-19	0.621879
PJA2	9.25639e-24	-0.564572	0.672	0.728	3.38793e-19	0.676156
MAGOH	9.51937e-24	0.259765	0.695	0.341	3.48418e-19	1.19728
EXOC6B	9.66592e-24	-0.735181	0.534	0.632	3.53782e-19	0.600743
KLF4	9.67541e-24	0.257754	0.285	0.065	3.5413e-19	1.19562
MRPL17	9.9333e-24	0.266968	0.517	0.214	3.63569e-19	1.20328
ARL6IP4	9.97852e-24	0.337316	0.851	0.529	3.65224e-19	1.2634
FCGRT	1.07281e-23	-0.571152	0.922	0.882	3.92659e-19	0.673079
ZFP14	1.09383e-23	-0.417741	0.102	0.288	4.00352e-19	0.748596
BZW2	1.13652e-23	0.297709	0.419	0.146	4.15978e-19	1.22919
C1orf54	1.15488e-23	0.327171	0.651	0.327	4.22697e-19	1.25455
CHM	1.1639e-23	-0.555185	0.274	0.449	4.25999e-19	0.68057
MIR4300HG	1.25086e-23	0.328378	0.16	0.002	4.57829e-19	1.2556
TAF1	1.29041e-23	-0.596863	0.304	0.479	4.72303e-19	0.66119
NSUN7	1.29546e-23	-0.342524	0.03	0.176	4.74151e-19	0.78866
SLC38A9	1.32936e-23	-0.617719	0.287	0.461	4.8656e-19	0.6517
RELCH	1.44214e-23	-0.6267	0.511	0.61	5.27838e-19	0.647656
ASH1L	1.47214e-23	-0.525835	0.888	0.851	5.38818e-19	0.694557
EP300	1.50697e-23	-0.550344	0.557	0.652	5.51567e-19	0.682857
HIST1H2BC	1.53681e-23	0.377374	0.243	0.043	5.62487e-19	1.29898
TMEM179B	1.54668e-23	0.334007	0.7	0.363	5.66099e-19	1.26051
PPP1R2	1.64192e-23	0.43415	0.696	0.378	6.00961e-19	1.35111
ETV6	1.72121e-23	0.400561	0.997	0.935	6.29979e-19	1.32002
AC211433.1	1.83563e-23	-0.371183	0.067	0.236	6.71858e-19	0.773148
MSI2	1.87049e-23	-0.692063	0.434	0.558	6.84618e-19	0.618968
TEP1	1.88167e-23	-0.491022	0.165	0.354	6.8871e-19	0.711521
PSMD11	1.94313e-23	0.28081	0.644	0.31	7.11207e-19	1.21488
SNHG29	2.10578e-23	0.420067	0.843	0.551	7.70738e-19	1.33799
EIF3J	2.11354e-23	0.345196	0.791	0.485	7.73576e-19	1.27032
GAB1	2.1398e-23	-0.65226	0.159	0.348	7.83189e-19	0.636283
HIST1H2AC	2.16983e-23	0.924353	0.443	0.195	7.94179e-19	1.89783
SNRK	2.25e-23	-0.560862	0.198	0.384	8.23522e-19	0.677897
CACNA1D	2.2755e-23	-0.815876	0.305	0.467	8.32855e-19	0.568063
AC016074.2	2.40257e-23	-0.519402	0.039	0.19	8.79364e-19	0.697661
AC007336.1	2.59126e-23	0.370888	0.525	0.248	9.48429e-19	1.29315
KLHDC1	2.61253e-23	-0.495439	0.13	0.315	9.56214e-19	0.709346
P3H2	2.8483e-23	-0.89706	0.391	0.534	1.04251e-18	0.53698
[truncated: 2,208 more rows]

## Sheet: 3-vs-9-all_diffexp_genes
gene	p-value	log2FoldChange	pct.1	pct.2	q-value	FoldChange
ARHGAP24	2.05734e-261	-4.0014	0.116	0.998	7.53007e-257	0.0624392
KCNQ3	1.86654e-256	-4.03689	0.09	0.978	6.83171e-252	0.0609222
FRMD4A	7.23717e-252	-4.21822	0.156	0.993	2.64888e-247	0.0537267
DISC1	2.20061e-249	-2.87008	0.041	0.952	8.05444e-245	0.136779
ST6GALNAC3	9.68289e-249	-3.77346	0.08	0.969	3.54404e-244	0.0731265
LRMDA	4.35863e-247	-3.90865	0.217	0.995	1.5953e-242	0.0665855
NAV3	1.4427e-245	-3.41736	0.091	0.971	5.28044e-241	0.0935995
SFMBT2	2.06082e-243	-3.48725	0.074	0.959	7.5428e-239	0.0891732
MAML2	6.7957e-243	-3.39617	0.098	0.969	2.48729e-238	0.0949839
FOXN3	1.81909e-241	-3.25145	0.166	0.993	6.65806e-237	0.105006
ATP8B4	3.65276e-241	-2.85559	0.088	0.962	1.33695e-236	0.13816
AL357522.1	6.63087e-241	-2.76813	0.022	0.911	2.42697e-236	0.146795
DOCK8	4.08055e-240	-3.32739	0.202	0.991	1.49352e-235	0.099622
SH3RF3	5.52541e-240	-3.14649	0.058	0.94	2.02236e-235	0.112931
MED13L	3.53395e-237	-2.76461	0.099	0.969	1.29346e-232	0.147153
SLC9A9	6.67036e-237	-3	0.122	0.974	2.44142e-232	0.125
PLXDC2	1.91031e-235	-3.69732	0.427	1	6.99194e-231	0.0770894
ITPR2	3.90028e-235	-3.09756	0.191	0.986	1.42754e-230	0.116827
DLEU1	4.973e-235	-2.99382	0.071	0.942	1.82017e-230	0.125536
MEF2A	1.58589e-234	-3.17087	0.258	0.997	5.80451e-230	0.111039
SRGAP2	3.14117e-234	-3.08199	0.181	0.985	1.1497e-229	0.118094
HDAC9	2.17243e-232	-3.26772	0.08	0.937	7.95132e-228	0.103829
SDK1	3.41432e-231	-2.97962	0.03	0.896	1.24968e-226	0.126778
ARHGAP26	4.01906e-231	-2.99817	0.134	0.967	1.47102e-226	0.125159
CHST11	3.46288e-230	-3.08843	0.249	0.993	1.26745e-225	0.117568
FCHSD2	3.63876e-230	-2.65326	0.1	0.957	1.33182e-225	0.15896
ELMO1	7.65076e-230	-3.08546	0.157	0.971	2.80025e-225	0.11781
DOCK4	3.3967e-229	-3.44412	0.298	0.997	1.24323e-224	0.091879
GNAQ	7.98427e-227	-2.74116	0.183	0.981	2.92232e-222	0.149565
LINC01374	3.04992e-226	-3.04269	0.022	0.866	1.1163e-221	0.121355
MAML3	1.68356e-225	-2.87696	0.057	0.911	6.16199e-221	0.136128
SLC8A1	1.77468e-225	-3.03704	0.137	0.955	6.49549e-221	0.121832
FTX	1.61698e-223	-2.46523	0.064	0.928	5.91832e-219	0.181089
ANKRD44	1.98128e-223	-2.78919	0.078	0.93	7.2517e-219	0.144667
DIAPH2	3.576e-223	-2.91858	0.133	0.95	1.30885e-218	0.132258
ADAM28	6.14096e-223	-2.60217	0.143	0.966	2.24765e-218	0.164691
SSH2	6.99953e-223	-2.59878	0.137	0.964	2.5619e-218	0.165078
ZSWIM6	1.16368e-220	-2.74428	0.131	0.955	4.25917e-216	0.149241
P2RY12	4.85002e-219	-2.82806	0.166	0.978	1.77516e-214	0.140822
LDLRAD4	5.7938e-218	-3.02834	0.143	0.952	2.12059e-213	0.122568
FTH1	8.90074e-218	3.59236	0.998	0.983	3.25776e-213	12.0617
IPCEF1	3.49629e-217	-2.84879	0.148	0.967	1.27968e-212	0.138812
SRGAP2B	3.57255e-217	-2.44281	0.121	0.957	1.30759e-212	0.183925
ANKS1A	4.16468e-215	-2.34567	0.056	0.89	1.52431e-210	0.196736
ARHGAP15	5.29017e-215	-2.57595	0.105	0.93	1.93626e-210	0.167711
ST6GAL1	1.07306e-212	-2.73223	0.336	0.997	3.92752e-208	0.150493
BMP2K	1.21646e-211	-2.66221	0.228	0.978	4.45237e-207	0.157977
NEAT1	1.86673e-211	-2.66624	0.255	0.993	6.83241e-207	0.157537
LRCH1	2.30823e-209	-2.04325	0.045	0.872	8.44837e-205	0.242616
ABR	4.1966e-209	-2.34081	0.148	0.959	1.536e-204	0.197399
HS3ST4	4.78311e-209	-2.6244	0.022	0.83	1.75067e-204	0.162173
TCF12	2.25984e-208	-2.46451	0.194	0.971	8.27125e-204	0.181179
SRGAP1	2.49763e-208	-2.46515	0.067	0.892	9.14159e-204	0.181099
MEF2C	9.24474e-207	-2.60101	0.417	0.997	3.38367e-202	0.164823
RUNX1	2.76544e-206	-2.83384	0.163	0.967	1.01218e-201	0.140258
FTL	2.38568e-205	3.08647	1	0.997	8.73184e-201	8.49413
MALAT1	3.51661e-205	-2.79433	0.879	1	1.28711e-200	0.144152
UBE2E2	7.56695e-204	-2.47729	0.215	0.962	2.76958e-199	0.179582
ETV6	2.37738e-203	-2.43997	0.143	0.935	8.70145e-199	0.184288
CTNND1	2.02163e-202	-2.097	0.103	0.918	7.39936e-198	0.233744
VPS13B	3.11183e-201	-1.95283	0.042	0.841	1.13896e-196	0.258309
INPP5D	1.90371e-200	-2.26314	0.127	0.928	6.96776e-196	0.208318
ENTPD1-AS1	5.96601e-200	-2.0362	0.035	0.829	2.18362e-195	0.243804
GAB2	6.12578e-200	-2.40958	0.097	0.901	2.2421e-195	0.188211
PCNX2	3.66244e-199	-2.04593	0.028	0.813	1.34049e-194	0.242166
LPP	3.81498e-199	-2.36008	0.159	0.935	1.39632e-194	0.194781
WDFY3	1.36775e-197	-2.24235	0.101	0.909	5.00609e-193	0.211342
RERE	6.35233e-197	-2.07741	0.094	0.908	2.32501e-192	0.236939
PLCL2	3.52264e-196	-2.03184	0.043	0.832	1.28932e-191	0.244543
PTPRJ	7.44123e-196	-2.31123	0.16	0.938	2.72357e-191	0.201489
SRGAP2C	2.14808e-195	-2.13056	0.136	0.932	7.86218e-191	0.228368
FLI1	2.15086e-195	-1.92467	0.053	0.851	7.87236e-191	0.2634
LRRK1	2.94874e-195	-2.02628	0.05	0.839	1.07927e-190	0.245487
AC120193.1	3.3511e-195	-1.80828	0.007	0.771	1.22653e-190	0.285531
ZFAND3	3.49201e-195	-2.1775	0.156	0.938	1.27811e-190	0.221059
ABCC4	1.40284e-194	-2.1967	0.092	0.892	5.13454e-190	0.218135
STAG1	1.74535e-194	-2.05172	0.092	0.902	6.38816e-190	0.241196
DLEU2	4.46089e-194	-2.08935	0.073	0.868	1.63273e-189	0.234986
EXOC4	4.55993e-194	-2.09925	0.063	0.846	1.66898e-189	0.23338
SNX29	1.20135e-193	-1.95173	0.09	0.889	4.39706e-189	0.258505
AOAH	1.48892e-193	-2.21526	0.092	0.889	5.44961e-189	0.215347
PIAS1	3.46686e-193	-1.96553	0.103	0.892	1.26891e-188	0.256045
PRKCA	1.4985e-192	-2.51051	0.084	0.86	5.48468e-188	0.175493
LINC02232	2.42261e-192	-2.28333	0.041	0.812	8.86701e-188	0.205423
MAP3K5	8.24809e-192	-2.05028	0.092	0.882	3.01888e-187	0.241436
PALD1	8.33416e-192	-2.10944	0.103	0.901	3.05039e-187	0.231737
TRIO	9.50247e-192	-1.89544	0.057	0.851	3.478e-187	0.268791
CSGALNACT1	1.49775e-190	-2.54526	0.041	0.81	5.48191e-186	0.171317
ARID1B	1.00148e-189	-1.97249	0.092	0.882	3.66553e-185	0.254814
CELF2	5.50882e-189	-2.116	0.242	0.969	2.01628e-184	0.230685
FGD4	8.60873e-189	-2.1333	0.148	0.925	3.15088e-184	0.227936
ZNF710	1.22551e-188	-1.91874	0.058	0.837	4.48549e-184	0.264485
SIPA1L2	3.18023e-188	-2.07314	0.069	0.844	1.164e-183	0.237641
RPLP1	1.04609e-187	1.83013	0.998	0.976	3.82878e-183	3.55568
SBF2	2.96662e-187	-1.9205	0.066	0.837	1.08581e-182	0.264164
PAG1	1.70509e-186	-2.19441	0.177	0.935	6.24078e-182	0.218483
CHD9	1.86212e-186	-2.06683	0.199	0.945	6.81553e-182	0.238683
MGAT5	1.74498e-185	-1.97498	0.086	0.853	6.38682e-181	0.254374
TBXAS1	3.9331e-185	-2.05546	0.299	0.979	1.43955e-180	0.240572
PDE3B	4.64796e-185	-2.38659	0.064	0.83	1.7012e-180	0.191234
GAPDH	6.10746e-185	3.17298	0.963	0.873	2.23539e-180	9.01908
RAPGEF6	3.54962e-184	-1.98401	0.09	0.872	1.2992e-179	0.252787
AC008691.1	4.49124e-184	-2.57442	0.01	0.741	1.64384e-179	0.167889
LINC02798	1.53526e-182	-2.18262	0.064	0.824	5.61922e-178	0.220276
SLC1A3	1.74618e-182	-2.47247	0.41	0.985	6.39119e-178	0.180182
RPS18	5.61533e-182	2.03127	0.992	0.959	2.05527e-177	4.08764
MBNL1	7.97351e-182	-2.15222	0.274	0.969	2.91839e-177	0.224966
TBC1D5	1.47295e-181	-2.13159	0.107	0.868	5.39113e-177	0.228206
TBC1D22A	4.03686e-181	-2.079	0.142	0.894	1.47753e-176	0.236678
RASGEF1C	4.25245e-181	-2.32145	0.059	0.801	1.55644e-176	0.200067
SPRED1	5.58628e-181	-2.22305	0.201	0.938	2.04464e-176	0.214189
IKZF1	1.59732e-180	-2.0816	0.12	0.906	5.84634e-176	0.236253
MYCBP2	2.0037e-180	-1.97028	0.15	0.902	7.33376e-176	0.255204
RASAL2	2.60063e-180	-2.02016	0.062	0.813	9.51855e-176	0.246531
WDR70	2.78493e-180	-1.80887	0.065	0.815	1.01931e-175	0.285414
RPS12	8.52698e-180	2.03728	0.994	0.947	3.12096e-175	4.10471
ARL15	2.02935e-179	-2.18258	0.037	0.767	7.42762e-175	0.220282
FER	3.45575e-179	-1.61429	0.064	0.832	1.26484e-174	0.326627
FMNL3	3.8985e-179	-1.77527	0.077	0.844	1.42689e-174	0.29214
SPIDR	6.82752e-179	-1.8591	0.051	0.8	2.49894e-174	0.275648
TMSB10	7.65966e-179	2.12898	0.99	0.945	2.80351e-174	4.37407
PKN2	8.03561e-179	-1.86332	0.083	0.846	2.94112e-174	0.274843
KCNIP1	9.87484e-179	-2.33205	0.047	0.781	3.61429e-174	0.198601
RPL41	1.5806e-178	1.76691	0.997	0.979	5.78515e-174	3.40324
LRRC8C	1.65352e-178	-1.77622	0.063	0.815	6.05206e-174	0.291947
RPS19	2.79057e-178	1.87499	0.991	0.961	1.02137e-173	3.66798
ZDHHC14	3.77068e-178	-1.93592	0.045	0.786	1.38011e-173	0.261354
AL163541.1	5.98892e-178	-3.70124	0.041	0.755	2.19201e-173	0.0768803
PAN3	6.42507e-178	-1.74849	0.057	0.812	2.35164e-173	0.297613
TIAM1	7.10559e-178	-2.00997	0.077	0.837	2.60072e-173	0.248279
RPL8	7.67554e-178	2.34556	0.959	0.872	2.80932e-173	5.08257
SDCCAG8	7.75516e-178	-2.03393	0.23	0.947	2.83847e-173	0.244189
SYK	1.39845e-177	-1.88148	0.184	0.932	5.11846e-173	0.271405
CPED1	2.02099e-177	-2.17097	0.077	0.827	7.39703e-173	0.222062
AC012150.1	2.28492e-177	-1.75838	0.01	0.717	8.36302e-173	0.29558
SUSD6	2.83838e-177	-1.75831	0.099	0.877	1.03888e-172	0.295595
USP34	1.09148e-176	-1.65091	0.094	0.873	3.99493e-172	0.31844
EEF1A1	2.34307e-176	1.70196	0.994	0.988	8.57588e-172	3.25343
USP15	3.84634e-176	-1.90047	0.13	0.882	1.4078e-171	0.267856
RPL28	5.42095e-176	1.89954	0.985	0.954	1.98412e-171	3.73095
MCF2L	8.45093e-176	-1.74032	0.067	0.82	3.09313e-171	0.299304
DOCK2	1.54314e-175	-1.88308	0.195	0.94	5.64805e-171	0.271104
RPL13	2.812e-175	1.85562	0.992	0.955	1.02922e-170	3.61906
PICALM	4.61014e-175	-2.05768	0.285	0.966	1.68736e-170	0.240202
BAZ2B	5.33582e-175	-1.9386	0.095	0.851	1.95296e-170	0.26087
ZFHX3	1.19436e-174	-1.99162	0.18	0.932	4.37149e-170	0.251457
LYST	1.38021e-174	-1.89383	0.091	0.839	5.0517e-170	0.269091
FAM172A	1.55296e-174	-1.78209	0.066	0.81	5.68399e-170	0.290762
JAK2	1.66377e-174	-1.69055	0.053	0.803	6.08956e-170	0.309809
N4BP2L2	2.06104e-174	-1.65674	0.122	0.908	7.54361e-170	0.317155
DIP2B	2.74524e-174	-1.87882	0.126	0.887	1.00479e-169	0.271906
ARHGAP25	8.0427e-174	-2.03871	0.102	0.849	2.94371e-169	0.243381
ACTB	8.17204e-174	2.26617	0.992	0.983	2.99105e-169	4.81044
NUMB	1.72808e-173	-1.89483	0.121	0.863	6.32493e-169	0.268906
AKAP13	2.27999e-173	-1.97027	0.193	0.928	8.34498e-169	0.255205
RPL12	4.61054e-173	2.06298	0.983	0.932	1.6875e-168	4.17848
COP1	1.17699e-172	-1.62086	0.067	0.801	4.30792e-168	0.325141
EIF4G3	1.41705e-172	-1.94172	0.138	0.892	5.18655e-168	0.260307
FMN1	3.44206e-172	-1.88705	0.045	0.774	1.25983e-167	0.27036
SLC4A7	1.05606e-171	-2.02477	0.123	0.873	3.86528e-167	0.245745
RPL10	1.06792e-171	1.77381	0.99	0.964	3.90869e-167	3.41955
TGFBR2	1.31042e-171	-1.92899	0.163	0.926	4.79627e-167	0.262613
BNC2	1.8316e-171	-2.03856	0.021	0.719	6.70383e-167	0.243407
DENND3	6.13971e-171	-1.89289	0.134	0.882	2.2472e-166	0.269268
APBB1IP	1.45496e-170	-1.96655	0.483	0.99	5.3253e-166	0.255864
JMJD1C	1.72073e-170	-1.92511	0.173	0.926	6.29803e-166	0.26332
AP003086.1	2.04103e-170	-1.72835	0.035	0.753	7.47037e-166	0.301798
RPL7A	2.15661e-170	2.03019	0.967	0.894	7.89339e-166	4.08458
RPS2	9.98602e-170	2.03126	0.985	0.94	3.65498e-165	4.08762
KCNQ1	1.48982e-169	-1.61782	0.048	0.777	5.45289e-165	0.325828
MIR99AHG	1.99419e-169	-1.9872	0.034	0.74	7.29893e-165	0.252228
ARHGAP12	2.1516e-168	-1.81698	0.115	0.848	7.87506e-164	0.283815
GPCPD1	2.29398e-168	-1.63682	0.083	0.829	8.39619e-164	0.321564
FOXP2	4.7631e-168	-2.38401	0.021	0.711	1.74334e-163	0.191576
ACAP2	5.05431e-168	-1.74155	0.128	0.87	1.84993e-163	0.299048
UVRAG	1.8243e-167	-1.7008	0.083	0.812	6.6771e-163	0.307615
ANKRD17	2.98139e-167	-1.7335	0.101	0.842	1.09122e-162	0.30072
ZBTB20	3.53402e-167	-2.0426	0.134	0.88	1.29349e-162	0.242726
ALPK1	3.76506e-167	-1.78546	0.044	0.747	1.37805e-162	0.290083
PPP6R2	3.91366e-167	-1.58733	0.091	0.837	1.43244e-162	0.332787
CDKAL1	7.89397e-167	-1.7163	0.062	0.777	2.88927e-162	0.304329
BLNK	1.03503e-166	-1.8579	0.12	0.858	3.78831e-162	0.275878
TLN2	2.43957e-166	-1.82708	0.112	0.841	8.92909e-162	0.281834
GAREM1	2.60881e-166	-2.04543	0.047	0.752	9.54852e-162	0.242249
DOCK10	2.77579e-166	-1.9557	0.224	0.933	1.01597e-161	0.257796
SLCO2B1	4.25594e-166	-1.91291	0.344	0.983	1.55772e-161	0.265556
TENT2	6.97361e-166	-1.64301	0.072	0.795	2.55241e-161	0.320189
WSB1	1.213e-165	-1.76077	0.169	0.92	4.43969e-161	0.29509
STK3	1.40081e-165	-1.77232	0.063	0.772	5.1271e-161	0.292738
MERTK	1.87146e-165	-2.02308	0.108	0.844	6.84974e-161	0.246033
RPS6	3.48144e-165	1.83475	0.981	0.932	1.27424e-160	3.56709
TTC28	3.94256e-165	-1.81066	0.03	0.729	1.44302e-160	0.28506
MKLN1	3.31706e-164	-1.73211	0.092	0.824	1.21408e-159	0.301011
RBM47	4.18028e-164	-1.83114	0.157	0.89	1.53003e-159	0.281043
RPL19	5.288e-164	1.74635	0.984	0.945	1.93546e-159	3.3551
ARHGAP22	5.6093e-164	-1.89751	0.099	0.818	2.05306e-159	0.268407
RUNX2	8.65852e-164	-1.82314	0.053	0.765	3.16911e-159	0.282606
RPL32	9.22923e-164	1.72667	0.991	0.955	3.37799e-159	3.30964
PELI1	1.42833e-163	-1.81921	0.101	0.834	5.22782e-159	0.283375
S100A11	2.50317e-163	2.06559	0.967	0.93	9.16185e-159	4.18606
VPS13D	3.63603e-163	-1.37485	0.042	0.75	1.33082e-158	0.385594
EML4	3.88301e-163	-1.93993	0.152	0.88	1.42122e-158	0.260629
PIK3R5	7.34219e-163	-1.55982	0.066	0.784	2.68732e-158	0.339192
CMIP	1.10802e-162	-1.72314	0.14	0.87	4.05548e-158	0.302888
BACH1	1.17414e-162	-2.00568	0.147	0.877	4.29747e-158	0.249018
RPS15	1.46258e-162	1.82827	0.976	0.933	5.35321e-158	3.5511
PRKN	1.6176e-162	-1.97141	0.034	0.726	5.92056e-158	0.255004
QKI	1.95751e-162	-1.77853	0.517	0.991	7.16469e-158	0.291479
ASH1L	2.28549e-162	-1.62613	0.103	0.851	8.36511e-158	0.323957
NRIP1	3.45928e-162	-1.78058	0.126	0.858	1.26613e-157	0.291066
NFATC2	3.89913e-162	-1.57576	0.078	0.807	1.42712e-157	0.335467
RASA1	5.59972e-162	-1.59999	0.069	0.788	2.04955e-157	0.32988
RBM6	1.00227e-161	-1.47784	0.065	0.786	3.6684e-157	0.359027
APPL2	1.23657e-161	-1.64929	0.077	0.805	4.52597e-157	0.318798
CAMK1D	1.41381e-161	-1.74616	0.086	0.805	5.17467e-157	0.298094
NIPBL	2.46114e-161	-1.6947	0.127	0.854	9.00804e-157	0.30892
KMT2C	3.33816e-161	-1.6357	0.134	0.866	1.2218e-156	0.321814
TTC17	1.16721e-160	-1.56463	0.062	0.772	4.2721e-156	0.338064
SMYD3	1.66074e-160	-2.05161	0.056	0.75	6.07846e-156	0.241215
FGD2	2.61279e-160	-1.52358	0.078	0.8	9.56306e-156	0.347822
CX3CR1	2.62193e-160	-1.97068	0.23	0.962	9.59651e-156	0.255133
ERC1	2.84546e-160	-1.55518	0.051	0.753	1.04147e-155	0.340286
ST8SIA4	3.66447e-160	-1.89497	0.129	0.842	1.34123e-155	0.268878
SYNDIG1	1.00363e-159	-2.60319	0.249	0.882	3.67338e-155	0.164574
RNF111	1.39689e-159	-1.45134	0.048	0.74	5.11276e-155	0.365681
RPL3	1.47705e-159	1.8706	0.974	0.923	5.40616e-155	3.65684
AC025569.1	1.84203e-159	-1.55084	0.01	0.666	6.74201e-155	0.341311
WDFY4	5.49299e-159	-1.50752	0.097	0.817	2.01049e-154	0.351715
CARMIL1	5.99927e-159	-1.54749	0.014	0.673	2.19579e-154	0.342105
RYR1	8.88215e-159	-1.52378	0.024	0.702	3.25096e-154	0.347774
MKNK1	1.06454e-158	-1.72636	0.226	0.925	3.89632e-154	0.302215
ATM	2.17787e-158	-1.84203	0.142	0.866	7.97123e-154	0.278929
ENTPD1	4.36691e-158	-1.77958	0.135	0.858	1.59833e-153	0.291268
IRAK3	1.2461e-157	-1.61826	0.057	0.75	4.56084e-153	0.325729
MIR646HG	1.63895e-157	-1.95832	0.023	0.685	5.99871e-153	0.257328
ZNF148	3.5685e-157	-1.52462	0.1	0.822	1.30611e-152	0.347572
2023-03-01	4.46771e-157	-2.1392	0.228	0.918	1.63523e-152	0.227006
GMDS-DT	6.43967e-157	-1.85211	0.026	0.685	2.35699e-152	0.276988
CACNB4	7.24228e-157	-1.97222	0.019	0.671	2.65075e-152	0.25486
RPL15	7.44069e-157	1.75751	0.971	0.928	2.72337e-152	3.38114
TNS3	7.78821e-157	-1.75547	0.149	0.849	2.85056e-152	0.296176
MAP4K4	1.72889e-156	-1.85748	0.223	0.921	6.3279e-152	0.275958
MBD5	1.96067e-156	-1.71934	0.05	0.731	7.17623e-152	0.303688
MED12L	3.62571e-156	-1.48944	0.024	0.687	1.32705e-151	0.35615
RPS6KA2	7.93914e-156	-1.80166	0.074	0.772	2.9058e-151	0.286844
DENND1A	1.12484e-155	-1.66192	0.063	0.765	4.11704e-151	0.316018
ATF7IP	1.64591e-155	-1.56544	0.05	0.731	6.02421e-151	0.337875
FBXO11	1.7356e-155	-1.5684	0.097	0.813	6.35246e-151	0.337183
NCOA3	3.83229e-155	-1.53978	0.091	0.813	1.40265e-150	0.343937
ITGA9	3.84078e-155	-1.70251	0.028	0.697	1.40576e-150	0.307251
VTI1A	5.19745e-155	-1.72048	0.103	0.798	1.90232e-150	0.303448
SORL1	5.67938e-155	-1.88834	0.326	0.969	2.07871e-150	0.270118
ZNF609	8.71261e-155	-1.59357	0.047	0.731	3.1889e-150	0.331351
NCOA2	8.85837e-155	-1.59897	0.052	0.733	3.24225e-150	0.330113
NF1	1.05875e-154	-1.5906	0.094	0.803	3.87513e-150	0.332033
KDM4C	1.44783e-154	-1.43216	0.053	0.741	5.29922e-150	0.370575
DENND4A	1.46106e-154	-1.46121	0.065	0.755	5.34761e-150	0.363189
RPL18A	4.14475e-154	1.79288	0.967	0.918	1.51702e-149	3.46507
DOCK11	1.38269e-153	-1.57172	0.077	0.774	5.06078e-149	0.336407
BIRC6	2.22538e-153	-1.58811	0.116	0.829	8.1451e-149	0.332607
FAF1	2.5768e-153	-1.53407	0.101	0.801	9.43136e-149	0.345303
RPS10	5.2328e-153	2.01757	0.938	0.83	1.91526e-148	4.04902
RPS4X	8.52899e-153	1.90139	0.966	0.882	3.1217e-148	3.73572
MTHFD1L	1.09954e-152	-1.72055	0.177	0.873	4.02443e-148	0.303434
DTNB	1.78976e-152	-1.61765	0.06	0.74	6.55069e-148	0.325866
SENP6	1.98235e-152	-1.4678	0.11	0.827	7.25559e-148	0.361534
C20orf194	3.72308e-152	-1.38399	0.047	0.721	1.36268e-147	0.383157
KANSL1	5.50729e-152	-1.57866	0.063	0.745	2.01572e-147	0.334793
ZNF638	7.01331e-152	-1.43616	0.106	0.822	2.56694e-147	0.36955
FRMD4B	9.27318e-152	-1.81704	0.151	0.863	3.39408e-147	0.283803
FBXL17	9.81363e-152	-1.70423	0.044	0.704	3.59189e-147	0.306885
TET2	1.03989e-151	-1.50929	0.051	0.729	3.8061e-147	0.351283
CHSY3	2.04232e-151	-1.93402	0.022	0.666	7.4751e-147	0.2617
CPEB3	3.14577e-151	-1.38713	0.028	0.68	1.15138e-146	0.382324
BCAR3	4.25829e-151	-1.39654	0.041	0.712	1.55858e-146	0.379839
TMEM156	4.37772e-151	-1.67919	0.095	0.795	1.60229e-146	0.312259
AAK1	5.18416e-151	-1.4848	0.137	0.853	1.89746e-146	0.357299
USP32	6.28965e-151	-1.49699	0.079	0.774	2.30208e-146	0.354291
P2RY13	1.05687e-150	-1.65019	0.128	0.856	3.86824e-146	0.318598
HIVEP3	1.18394e-150	-1.8878	0.123	0.81	4.33333e-146	0.270219
EPB41L2	2.07737e-150	-1.73565	0.476	0.978	7.60338e-146	0.300275
ATG7	2.08936e-150	-1.70901	0.088	0.779	7.64727e-146	0.305871
NCOA1	2.34292e-150	-1.50994	0.083	0.789	8.57533e-146	0.351126
SETX	2.49181e-150	-1.52189	0.136	0.858	9.12029e-146	0.34823
TMCC1	2.5736e-150	-1.5451	0.043	0.707	9.41965e-146	0.342671
RAD51B	3.8249e-150	-1.80522	0.05	0.716	1.39995e-145	0.286137
CCDC18-AS1	4.11342e-150	-1.49743	0.031	0.683	1.50555e-145	0.354185
SMURF2	5.00458e-150	-1.49655	0.055	0.717	1.83173e-145	0.3544
RPS3	9.04665e-150	1.78482	0.966	0.916	3.31116e-145	3.44575
CLASP1	1.26748e-149	-1.35513	0.036	0.695	4.63912e-145	0.390899
RPL11	1.29073e-149	1.688	0.98	0.952	4.72419e-145	3.22209
AFF1	1.34446e-149	-1.52312	0.09	0.791	4.92085e-145	0.347934
RPS23	1.87417e-149	1.67175	0.979	0.955	6.85966e-145	3.18601
UTY	3.77337e-149	-1.41739	0.033	0.688	1.38109e-144	0.374389
ATXN1	5.77369e-149	-1.66591	0.113	0.818	2.11323e-144	0.315145
HERC1	1.1093e-148	-1.33013	0.062	0.74	4.06016e-144	0.397732
JAZF1	1.51487e-148	-1.82505	0.181	0.865	5.54456e-144	0.282231
FHIT	1.0632e-147	-2.14692	0.124	0.8	3.8914e-143	0.225794
CHD7	1.19203e-147	-1.58664	0.079	0.764	4.36294e-143	0.332945
RPS8	1.24838e-147	1.75592	0.973	0.937	4.56919e-143	3.37741
DISP1	1.44394e-147	-1.73012	0.02	0.644	5.28497e-143	0.301426
SGMS1	1.63438e-147	-1.48717	0.069	0.755	5.982e-143	0.356711
IL6ST	1.83212e-147	-1.65069	0.25	0.943	6.70576e-143	0.318487
WDFY2	3.66069e-147	-1.52652	0.093	0.783	1.33985e-142	0.347113
KAT6A	5.68728e-147	-1.47821	0.079	0.774	2.0816e-142	0.358933
RPS9	6.0593e-147	1.6967	0.962	0.943	2.21776e-142	3.24158
RPL36	7.365e-147	1.71405	0.956	0.925	2.69567e-142	3.2808
FAM135A	7.47291e-147	-1.64437	0.059	0.719	2.73516e-142	0.319886
ARHGAP6	1.95523e-146	-1.72962	0.078	0.743	7.15632e-142	0.301532
RPL6	2.02517e-146	1.84156	0.944	0.894	7.41232e-142	3.58397
TAOK3	3.75348e-146	-1.70875	0.17	0.868	1.37381e-141	0.305925
OXR1	4.64541e-146	-2.05295	0.141	0.817	1.70027e-141	0.24099
RPS7	6.36721e-146	1.78029	0.943	0.908	2.33046e-141	3.43494
ZEB2	8.46577e-146	-1.84657	0.267	0.923	3.09856e-141	0.278052
CSF3R	9.92471e-146	-1.30475	0.108	0.827	3.63254e-141	0.40479
SSBP2	1.0461e-145	-1.78014	0.069	0.728	3.82882e-141	0.291156
LRBA	1.05071e-145	-1.42097	0.047	0.705	3.84571e-141	0.373461
RPL35	1.40217e-145	1.79858	0.949	0.911	5.13207e-141	3.47877
PUM2	1.40518e-145	-1.42053	0.102	0.805	5.14309e-141	0.373576
RABGAP1L	3.8061e-145	-1.66382	0.123	0.818	1.39307e-140	0.315602
PTPRE	5.82491e-145	-1.76257	0.269	0.925	2.13197e-140	0.294723
TRAPPC9	8.4945e-145	-1.48817	0.059	0.716	3.10907e-140	0.356466
PPP3CA	1.10301e-144	-1.52808	0.1	0.779	4.03712e-140	0.346737
PCCA	1.51586e-144	-1.33827	0.042	0.699	5.54821e-140	0.395495
SUMF1	1.86719e-144	-1.67767	0.079	0.733	6.83411e-140	0.312586
CEP350	2.04886e-144	-1.42947	0.101	0.793	7.49904e-140	0.371267
HERC4	2.10887e-144	-1.47909	0.067	0.723	7.71869e-140	0.358714
GSK3B	3.79036e-144	-1.44124	0.08	0.753	1.38731e-139	0.368251
RIN3	5.36494e-144	-1.51146	0.172	0.87	1.96362e-139	0.350755
USP6NL	5.80917e-144	-1.56627	0.073	0.728	2.12622e-139	0.337679
ATP2C1	1.13589e-143	-1.66428	0.149	0.834	4.15747e-139	0.315502
FYB1	1.22291e-143	-1.72037	0.35	0.966	4.47597e-139	0.303471
PPP6R3	1.42813e-143	-1.36464	0.083	0.759	5.2271e-139	0.388331
SERF2	2.13909e-143	1.91569	0.935	0.894	7.82927e-139	3.77294
TNRC6B	3.49467e-143	-1.51404	0.145	0.846	1.27908e-138	0.350129
HELZ	1.94201e-142	-1.3349	0.083	0.762	7.10795e-138	0.39642
IL17RA	2.20766e-142	-1.49322	0.145	0.853	8.08027e-138	0.35522
ATF6	2.95335e-142	-1.50662	0.145	0.844	1.08096e-137	0.351935
RUBCNL	3.20623e-142	-1.49794	0.079	0.743	1.17351e-137	0.354058
RPL14	3.74669e-142	1.86208	0.936	0.875	1.37133e-137	3.63532
RFX3	3.95031e-142	-1.53751	0.026	0.646	1.44585e-137	0.34448
RICTOR	4.96442e-142	-1.36879	0.056	0.705	1.81703e-137	0.387215
COG5	1.18886e-141	-1.42498	0.076	0.738	4.35135e-137	0.372425
PARP8	2.14463e-141	-1.41838	0.03	0.647	7.84955e-137	0.374132
ATP9B	2.4079e-141	-1.29904	0.048	0.687	8.81316e-137	0.406398
PTPRC	2.99935e-141	-1.57259	0.424	0.973	1.09779e-136	0.336205
TANC2	5.47364e-141	-1.59419	0.052	0.695	2.00341e-136	0.331209
AKT3	5.58852e-141	-1.6343	0.094	0.762	2.04545e-136	0.322128
KDM2A	5.88197e-141	-1.35001	0.08	0.757	2.15286e-136	0.392288
ADK	7.10041e-141	-1.6262	0.128	0.798	2.59882e-136	0.323941
SNX13	8.64998e-141	-1.34875	0.098	0.776	3.16598e-136	0.392633
FAU	1.02611e-140	1.53737	0.965	0.943	3.75565e-136	2.90265
RPL17	1.03257e-140	1.78984	0.949	0.925	3.77929e-136	3.45777
TAB2	2.13443e-140	-1.48158	0.149	0.837	7.81222e-136	0.358096
RPL39	4.72346e-140	1.55165	0.978	0.954	1.72884e-135	2.93152
CEP170	5.1619e-140	-1.61872	0.237	0.902	1.88931e-135	0.325624
TNRC18	5.48262e-140	-1.26827	0.066	0.731	2.00669e-135	0.415158
ANKRD11	5.53786e-140	-1.44934	0.156	0.86	2.02691e-135	0.366189
SGK3	8.74133e-140	-1.40738	0.105	0.789	3.19941e-135	0.376996
FCER1G	9.59455e-140	1.79654	0.95	0.914	3.5117e-135	3.47387
RPSA	2.33019e-139	2.13819	0.902	0.769	8.52874e-135	4.40208
PACS1	4.10581e-139	-1.46587	0.076	0.724	1.50277e-134	0.362017
MGAT4A	5.63432e-139	-1.62817	0.295	0.933	2.06222e-134	0.323498
SETD2	6.65279e-139	-1.34619	0.072	0.731	2.43499e-134	0.39333
FAM102B	7.96096e-139	-1.37793	0.04	0.67	2.91379e-134	0.384771
FAM149A	1.05605e-138	-1.59709	0.056	0.685	3.86524e-134	0.330544
LGALS1	1.50508e-138	3.66366	0.813	0.265	5.50875e-134	12.6727
STAMBPL1	3.09022e-138	-1.47755	0.042	0.666	1.13105e-133	0.359098
RAPGEF2	7.3196e-138	-1.76441	0.092	0.733	2.67905e-133	0.294348
EIF1	1.30738e-137	1.52934	0.973	0.967	4.78514e-133	2.88654
ARHGAP31	1.67309e-137	-1.41144	0.065	0.717	6.12367e-133	0.375935
LCOR	1.891e-137	-1.34295	0.084	0.74	6.92126e-133	0.394215
TRAK1	2.50654e-137	-1.17597	0.048	0.683	9.1742e-133	0.442585
TPK1	3.04829e-137	-1.54311	0.045	0.664	1.11571e-132	0.343144
AUTS2	8.01088e-137	-1.83809	0.08	0.724	2.93206e-132	0.279692
ASXL2	8.65168e-137	-1.28378	0.052	0.685	3.1666e-132	0.410717
MRC1	9.19949e-137	-1.22374	0.078	0.759	3.36711e-132	0.428171
FNDC3B	1.01614e-136	-1.55812	0.108	0.767	3.71918e-132	0.339594
KBTBD12	2.79784e-136	-1.55762	0.027	0.625	1.02404e-131	0.33971
RASSF8	3.26303e-136	-1.73786	0.128	0.784	1.1943e-131	0.299813
NSD1	3.37265e-136	-1.26226	0.064	0.704	1.23442e-131	0.416891
VPS13C	5.01296e-136	-1.39361	0.174	0.87	1.83479e-131	0.38061
ARMH3	5.30141e-136	-1.23626	0.049	0.68	1.94037e-131	0.424473
IMMP2L	5.82987e-136	-2.01556	0.065	0.68	2.13379e-131	0.247318
RPL18	9.19115e-136	1.56568	0.96	0.935	3.36405e-131	2.96016
RPL9	1.08978e-135	1.52896	0.962	0.925	3.98872e-131	2.88578
ARID2	1.18237e-135	-1.32067	0.041	0.661	4.32759e-131	0.400348
DYRK1A	1.62272e-135	-1.3603	0.067	0.711	5.93932e-131	0.389502
FAM168A	1.62783e-135	-1.50114	0.081	0.728	5.95802e-131	0.353273
RPS24	2.54062e-135	1.49912	0.983	0.974	9.29892e-131	2.82671
NR3C1	3.15167e-135	-1.42496	0.116	0.779	1.15354e-130	0.372431
TBC1D4	3.71727e-135	-1.54327	0.055	0.676	1.36056e-130	0.343107
NAALADL2	3.86147e-135	-1.90456	0.043	0.656	1.41334e-130	0.267098
MLLT10	5.22946e-135	-1.20069	0.069	0.717	1.91404e-130	0.435068
RELCH	8.01476e-135	-1.18948	0.021	0.61	2.93348e-130	0.438461
ATP5F1E	1.59156e-134	1.67719	0.959	0.92	5.82528e-130	3.19805
SCAF8	1.84934e-134	-1.21529	0.041	0.652	6.76876e-130	0.430686
CSF2RA	2.09503e-134	-1.60296	0.195	0.866	7.66801e-130	0.3292
RPS27A	3.14869e-134	1.48699	0.976	0.964	1.15245e-129	2.80303
RBM26	3.40952e-134	-1.18644	0.051	0.682	1.24792e-129	0.439386
NCK2	3.4259e-134	-1.74267	0.23	0.872	1.25391e-129	0.298817
RPL30	3.49944e-134	1.52239	0.978	0.954	1.28083e-129	2.87267
TUBA1B	3.5513e-134	1.99149	0.944	0.914	1.29981e-129	3.97647
CTBP2	5.03276e-134	-1.34042	0.112	0.776	1.84204e-129	0.394905
TLR2	5.15495e-134	-1.5165	0.153	0.83	1.88676e-129	0.349534
CDK13	6.1911e-134	-1.37853	0.063	0.695	2.266e-129	0.384611
EPS15	1.25393e-133	-1.42912	0.135	0.808	4.58951e-129	0.371358
KMT2E	1.81136e-133	-1.26571	0.113	0.791	6.62974e-129	0.415895
ITSN2	2.4021e-133	-1.38722	0.11	0.765	8.79193e-129	0.382302
RPL29	2.52061e-133	1.63899	0.95	0.902	9.2257e-129	3.11447
CDYL	2.55279e-133	-1.2984	0.058	0.687	9.34345e-129	0.406575
AC044781.1	2.85883e-133	-1.23191	0.007	0.579	1.04636e-128	0.425753
OPRM1	2.86822e-133	-1.36639	0.01	0.587	1.0498e-128	0.387861
FAR2	3.62108e-133	-1.7322	0.076	0.699	1.32535e-128	0.300993
TBL1XR1	3.83808e-133	-1.45237	0.153	0.82	1.40478e-128	0.365422
ADAM10	3.90503e-133	-1.42932	0.187	0.866	1.42928e-128	0.371305
EVI5	6.58849e-133	-1.26777	0.102	0.776	2.41145e-128	0.415301
RPS5	6.78526e-133	1.99223	0.9	0.784	2.48347e-128	3.97851
WWOX	8.62533e-133	-1.96426	0.091	0.726	3.15696e-128	0.256271
SMURF1	1.3914e-132	-1.33908	0.043	0.659	5.09267e-128	0.395273
RACK1	1.71964e-132	1.77338	0.923	0.837	6.29405e-128	3.41854
MAF	1.77822e-132	-1.62005	0.274	0.918	6.50845e-128	0.325325
USP24	2.35468e-132	-1.20526	0.055	0.682	8.61836e-128	0.433691
SETD5	3.17827e-132	-1.28347	0.052	0.671	1.16328e-127	0.410806
SERPINB9	3.19797e-132	-1.67266	0.202	0.866	1.17049e-127	0.313675
RPS25	4.77855e-132	1.63592	0.951	0.906	1.749e-127	3.10785
SOCS6	4.9053e-132	-1.52994	0.221	0.892	1.79539e-127	0.346292
RPL26	4.97996e-132	1.57352	0.977	0.95	1.82272e-127	2.97629
RHBDF2	5.62487e-132	-1.38979	0.245	0.923	2.05876e-127	0.381621
MYL6	6.36567e-132	1.8969	0.913	0.88	2.3299e-127	3.72412
TCF4	6.84242e-132	-1.44853	0.122	0.793	2.50439e-127	0.366396
AL034397.3	6.85872e-132	-1.47542	0.017	0.596	2.51036e-127	0.35963
RPS28	9.28823e-132	1.51798	0.973	0.952	3.39959e-127	2.8639
HECTD2	1.03014e-131	-1.23814	0.02	0.598	3.77043e-127	0.42392
ACTG1	1.2724e-131	2.03146	0.929	0.892	4.65709e-127	4.08818
COMMD10	1.44883e-131	-1.61109	0.147	0.789	5.30287e-127	0.32735
LRRC8D	1.65243e-131	-1.35348	0.052	0.663	6.04808e-127	0.391346
AL392172.2	3.63334e-131	-1.53353	0.028	0.616	1.32984e-126	0.345431
LHFPL2	4.20482e-131	-1.70502	0.349	0.942	1.53901e-126	0.306718
KLHL5	6.08637e-131	-1.43022	0.192	0.86	2.22767e-126	0.371074
CTTNBP2NL	7.66823e-131	-1.38174	0.122	0.776	2.80665e-126	0.383756
ABHD15-AS1	8.11093e-131	-1.22187	0.009	0.574	2.96868e-126	0.428728
PKD2	8.35344e-131	-1.29943	0.043	0.646	3.05744e-126	0.406287
IFNGR1	1.24497e-130	-1.57648	0.383	0.973	4.55671e-126	0.3353
PHC3	2.23648e-130	-1.16912	0.058	0.68	8.18575e-126	0.444692
CBL	2.28613e-130	-1.28301	0.076	0.707	8.36745e-126	0.410937
LINC02642	2.34187e-130	-1.47942	0.014	0.584	8.57147e-126	0.358632
ATAD2B	2.76215e-130	-1.20093	0.021	0.594	1.01097e-125	0.434994
PTMA	6.5768e-130	1.54091	0.966	0.969	2.40717e-125	2.90979
FBXW7	1.05104e-129	-1.35723	0.034	0.622	3.84693e-125	0.390331
BTBD9	1.49195e-129	-1.53267	0.036	0.622	5.4607e-125	0.345638
PLCG2	1.5013e-129	-1.25769	0.077	0.702	5.4949e-125	0.418214
MRTFA	2.1294e-129	-1.23956	0.053	0.661	7.79381e-125	0.423502
TMEM131	2.23553e-129	-1.22843	0.058	0.675	8.18226e-125	0.426781
TGFBR1	2.34623e-129	-1.773	0.278	0.906	8.58744e-125	0.292599
MYO1F	2.39474e-129	-1.40022	0.138	0.793	8.76498e-125	0.378872
WDR7	2.46348e-129	-1.26958	0.056	0.675	9.0166e-125	0.41478
PUM1	2.68834e-129	-1.19677	0.091	0.745	9.83958e-125	0.43625
CUX1	2.73061e-129	-1.30775	0.151	0.825	9.99429e-125	0.403951
NCKAP5	2.9801e-129	-1.6121	0.077	0.707	1.09074e-124	0.327122
NFATC3	5.7599e-129	-1.17165	0.036	0.632	2.10818e-124	0.443912
SYT17	5.91493e-129	-1.29982	0.034	0.627	2.16492e-124	0.406178
TFEC	7.5271e-129	-1.33608	0.114	0.764	2.75499e-124	0.396094
MON2	7.73718e-129	-1.19554	0.064	0.692	2.83189e-124	0.436624
NFAT5	1.33064e-128	-1.27402	0.065	0.688	4.87029e-124	0.413507
ASCC3	2.68057e-128	-1.47058	0.105	0.728	9.81117e-124	0.360837
SPATA6	4.1786e-128	-1.60294	0.063	0.675	1.52941e-123	0.329206
PHIP	4.24399e-128	-1.36554	0.103	0.752	1.55334e-123	0.38809
TMEM117	6.44476e-128	-1.63997	0.034	0.611	2.35885e-123	0.320862
SCFD2	7.34513e-128	-1.48053	0.03	0.603	2.68839e-123	0.358356
SPTLC2	8.54331e-128	-1.47599	0.226	0.88	3.12694e-123	0.359487
ZMYM2	9.2337e-128	-1.25997	0.071	0.7	3.37963e-123	0.417554
IGSF21	1.31687e-127	-1.62588	0.185	0.836	4.81987e-123	0.324011
CCNY	1.64839e-127	-1.38405	0.17	0.83	6.03326e-123	0.383143
ANOS1	1.95147e-127	-1.31953	0.071	0.692	7.14257e-123	0.400664
MOB1B	1.99111e-127	-1.2524	0.101	0.748	7.28767e-123	0.41975
SLC23A2	2.33836e-127	-1.12377	0.056	0.67	8.55862e-123	0.458894
MIR29B2CHG	2.33919e-127	-1.12874	0.021	0.586	8.56167e-123	0.457314
LRMP	2.6544e-127	-1.22602	0.074	0.7	9.71537e-123	0.427496
GAB3	3.12802e-127	-1.18434	0.031	0.611	1.14488e-122	0.440025
ZNF644	3.16062e-127	-1.21474	0.098	0.743	1.15682e-122	0.430852
EPC1	3.70728e-127	-1.17477	0.07	0.695	1.3569e-122	0.442955
RPL5	4.6087e-127	1.65488	0.943	0.904	1.68683e-122	3.14898
HMBOX1	5.10681e-127	-1.21564	0.043	0.635	1.86914e-122	0.430581
GALNT2	1.26043e-126	-1.43258	0.152	0.808	4.61329e-122	0.370468
NLK	1.32998e-126	-1.29347	0.038	0.618	4.86786e-122	0.407968
HDAC8	1.3966e-126	-1.2896	0.056	0.652	5.1117e-122	0.409065
KIAA2026	1.66473e-126	-1.20954	0.037	0.625	6.09307e-122	0.432406
VPS8	4.60236e-126	-1.1995	0.052	0.656	1.68451e-121	0.435425
LINC02742	4.98223e-126	-1.5129	0.005	0.543	1.82355e-121	0.350406
ELF2	5.6872e-126	-1.31314	0.099	0.745	2.08157e-121	0.402445
DIAPH2-AS1	1.27524e-125	-1.33636	0.006	0.546	4.6675e-121	0.396019
RPS14	4.19231e-125	1.47325	0.972	0.952	1.53443e-120	2.77646
ZNRF2	4.96197e-125	-1.31826	0.108	0.74	1.81613e-120	0.401018
RIN2	5.46419e-125	-1.42924	0.119	0.755	1.99995e-120	0.371326
IL1RAP	6.30072e-125	-1.62685	0.065	0.67	2.30612e-120	0.323793
ATXN7L1	7.67633e-125	-1.23498	0.033	0.599	2.80961e-120	0.424848
CELF1	7.97885e-125	-1.14805	0.101	0.738	2.92034e-120	0.451236
SH3KBP1	8.92788e-125	-1.39324	0.265	0.901	3.26769e-120	0.380708
GARNL3	9.61373e-125	-1.14538	0.027	0.592	3.51872e-120	0.45207
NKTR	9.87701e-125	-1.11875	0.06	0.67	3.61509e-120	0.460492
LPAR6	1.09436e-124	-1.36819	0.245	0.914	4.00547e-120	0.387378
RAPGEF1	1.10632e-124	-1.29423	0.176	0.839	4.04923e-120	0.407753
L3MBTL4	1.68203e-124	-1.48751	0.062	0.656	6.15641e-120	0.356628
RSRP1	1.90893e-124	-1.1867	0.074	0.693	6.98686e-120	0.439308
CREBBP	2.19608e-124	-1.20111	0.063	0.671	8.03786e-120	0.434941
WAC	2.46571e-124	-1.21219	0.133	0.784	9.02476e-120	0.431614
UBR3	3.23908e-124	-1.14862	0.053	0.652	1.18554e-119	0.451055
RNF149	3.55274e-124	-1.34234	0.143	0.8	1.30034e-119	0.394381
OSBPL3	4.01021e-124	-1.36073	0.053	0.649	1.46778e-119	0.389385
TNRC6A	4.12988e-124	-1.12993	0.074	0.697	1.51158e-119	0.456937
MVB12B	8.35903e-124	-1.13009	0.053	0.659	3.05949e-119	0.456888
KIAA1109	1.10095e-123	-1.20769	0.069	0.676	4.02959e-119	0.432963
RPS15A	1.48163e-123	1.55193	0.948	0.937	5.4229e-119	2.9321
CFL1	1.55683e-123	1.64319	0.924	0.896	5.69814e-119	3.12355
RNF216	1.61274e-123	-1.18055	0.064	0.67	5.9028e-119	0.441183
LARP4B	2.57071e-123	-1.12027	0.098	0.724	9.40907e-119	0.460008
AC079793.1	2.67834e-123	-1.17712	0.006	0.539	9.80299e-119	0.442233
NSMCE2	2.93043e-123	-1.45959	0.113	0.735	1.07257e-118	0.363597
ITFG1	3.48097e-123	-1.35559	0.106	0.723	1.27407e-118	0.390774
FMNL2	3.62699e-123	-1.612	0.245	0.894	1.32751e-118	0.327145
TBC1D1	4.51379e-123	-1.36148	0.124	0.753	1.65209e-118	0.389182
UGGT2	4.5417e-123	-1.33129	0.042	0.616	1.66231e-118	0.397413
RPS13	4.99232e-123	1.47177	0.955	0.908	1.82724e-118	2.77361
RPL10A	5.37154e-123	1.73563	0.917	0.853	1.96604e-118	3.33025
SPATA5	6.09919e-123	-1.2511	0.024	0.577	2.23236e-118	0.420129
ST3GAL6	7.44834e-123	-1.32013	0.083	0.688	2.72617e-118	0.4005
AKAP10	1.29548e-122	-1.1177	0.041	0.62	4.7416e-118	0.460827
FARS2	1.56782e-122	-1.28917	0.06	0.647	5.73838e-118	0.409186
RANBP9	1.59328e-122	-1.3417	0.081	0.697	5.83155e-118	0.394555
ZMYM4	4.35313e-122	-1.13738	0.069	0.666	1.59329e-117	0.454584
FAM120B	4.36563e-122	-1.09314	0.031	0.599	1.59786e-117	0.46874
KCNMA1	5.32035e-122	-1.68691	0.115	0.719	1.9473e-117	0.310591
SCAPER	6.71228e-122	-1.22058	0.043	0.627	2.45676e-117	0.429111
PLA2G4A	6.77971e-122	-1.3077	0.056	0.642	2.48144e-117	0.403963
APOC1	1.88588e-121	2.93716	0.874	0.671	6.9025e-117	7.65903
ATP11A	4.63705e-121	-1.17373	0.066	0.67	1.69721e-116	0.443273
MEF2C-AS1	5.16084e-121	-1.50499	0.02	0.563	1.88892e-116	0.352331
UTRN	6.52399e-121	-1.33978	0.022	0.568	2.38785e-116	0.39508
AC131568.1	6.8061e-121	-1.0031	0.007	0.536	2.4911e-116	0.498927
ITGAM	8.17947e-121	-1.20311	0.129	0.777	2.99377e-116	0.434338
MANBA	1.29236e-120	-1.3076	0.097	0.719	4.73015e-116	0.403992
FRYL	1.31909e-120	-1.09602	0.11	0.767	4.82799e-116	0.467807
LPIN2	1.33811e-120	-1.20927	0.123	0.757	4.89762e-116	0.432488
HEATR5B	1.48722e-120	-1.1163	0.042	0.613	5.44337e-116	0.461276
GCNT2	1.49512e-120	-1.17059	0.023	0.57	5.47228e-116	0.44424
THADA	1.66234e-120	-1.14164	0.029	0.58	6.08433e-116	0.453243
FTO	2.71194e-120	-1.28225	0.065	0.656	9.92599e-116	0.411153
PFN1	3.26014e-120	2.08805	0.886	0.848	1.19325e-115	4.25172
MFSD14C	3.7285e-120	-0.990631	0.034	0.598	1.36467e-115	0.503257
RPS3A	4.26716e-120	1.46821	0.967	0.943	1.56182e-115	2.76679
MACF1	6.68165e-120	-1.3005	0.181	0.832	2.44555e-115	0.405986
ARID1A	7.59059e-120	-1.12897	0.076	0.688	2.77823e-115	0.457241
CTTNBP2	8.45141e-120	-1.25838	0.059	0.644	3.0933e-115	0.418012
RREB1	1.03728e-119	-1.31386	0.066	0.654	3.79654e-115	0.402242
UBAC2	1.09943e-119	-1.23587	0.133	0.765	4.02404e-115	0.424586
EPB41	1.2972e-119	-1.31688	0.045	0.616	4.74789e-115	0.401403
PNISR	1.34475e-119	-1.12781	0.097	0.723	4.92191e-115	0.457611
ATXN2	1.60191e-119	-1.11797	0.063	0.649	5.86314e-115	0.460742
RPL36A	1.67864e-119	1.60209	0.935	0.872	6.14398e-115	3.03583
ANKUB1	2.01251e-119	-1.18956	0.01	0.534	7.36598e-115	0.438436
USP9Y	2.6335e-119	-1.12895	0.033	0.596	9.63889e-115	0.457249
SH3BGRL3	2.6347e-119	2.54399	0.859	0.716	9.64326e-115	5.83201
ARHGAP32	2.69345e-119	-1.17867	0.021	0.562	9.85829e-115	0.441759
DENND4C	3.07294e-119	-1.12884	0.057	0.637	1.12473e-114	0.457285
ARHGAP35	3.44849e-119	-1.15072	0.056	0.632	1.26218e-114	0.450401
PLD1	3.61071e-119	-1.39729	0.043	0.61	1.32156e-114	0.379642
NFIA	5.28739e-119	-1.29675	0.088	0.717	1.93524e-114	0.407042
AC068587.4	6.49384e-119	-1.25373	0.034	0.589	2.37681e-114	0.419362
RC3H1	8.18675e-119	-1.10298	0.073	0.67	2.99643e-114	0.465553
GIT2	1.19113e-118	-1.03323	0.073	0.676	4.35964e-114	0.488615
SSH1	1.29956e-118	-1.07423	0.079	0.69	4.75651e-114	0.474923
SPECC1L	1.4208e-118	-1.11717	0.041	0.604	5.20026e-114	0.460997
RIC1	1.69306e-118	-1.085	0.029	0.57	6.19678e-114	0.471391
PREX1	1.69879e-118	-1.32034	0.237	0.878	6.21775e-114	0.40044
PDS5A	1.83446e-118	-1.18725	0.11	0.726	6.71431e-114	0.43914
C2CD5	2.27375e-118	-1.04475	0.028	0.577	8.32215e-114	0.484729
OAZ1	2.47107e-118	1.52967	0.929	0.92	9.04436e-114	2.88719
RPLP2	2.91351e-118	1.45096	0.952	0.925	1.06637e-113	2.73391
DIP2A	3.07053e-118	-1.18447	0.067	0.661	1.12384e-113	0.439986
YTHDC2	3.58219e-118	-1.11103	0.067	0.647	1.31112e-113	0.462964
DLEU7	3.81235e-118	-1.1983	0.076	0.675	1.39536e-113	0.435787
BCAS3	4.55232e-118	-1.47517	0.045	0.608	1.66619e-113	0.35969
EHMT1	7.16348e-118	-1.03497	0.052	0.628	2.6219e-113	0.488027
AC011933.4	7.35624e-118	-1.00429	0.001	0.505	2.69246e-113	0.498517
TBCK	1.37386e-117	-1.24397	0.029	0.568	5.02846e-113	0.422209
CHD2	1.44049e-117	-1.25415	0.105	0.712	5.27232e-113	0.41924
EDA	2.012e-117	-1.52778	0.021	0.548	7.36413e-113	0.346809
RAB3GAP1	2.30229e-117	-1.06446	0.067	0.654	8.42662e-113	0.47815
RPS6KA3	2.53154e-117	-1.29176	0.128	0.75	9.2657e-113	0.408453
SETBP1	2.78608e-117	-1.57659	0.012	0.527	1.01973e-112	0.335273
BRAF	3.18742e-117	-1.22112	0.069	0.659	1.16663e-112	0.428949
R3HDM2	3.95192e-117	-1.1562	0.101	0.716	1.44644e-112	0.448693
GSAP	4.0411e-117	-1.14719	0.044	0.606	1.47908e-112	0.451505
AC087564.1	4.14428e-117	-1.54131	0.02	0.546	1.51685e-112	0.343574
SLC15A2	4.93731e-117	-1.11451	0.03	0.58	1.8071e-112	0.46185
TBC1D12	5.59783e-117	-1.23895	0.083	0.675	2.04886e-112	0.423681
MIS18BP1	5.94319e-117	-1.30186	0.069	0.651	2.17527e-112	0.405604
ARHGEF6	7.17614e-117	-1.17341	0.106	0.726	2.62654e-112	0.443371
KDM6A	9.9465e-117	-1.02471	0.041	0.598	3.64052e-112	0.491508
MAP2K5	3.13717e-116	-1.17658	0.033	0.57	1.14824e-111	0.442398
EP300	3.73703e-116	-0.988848	0.064	0.652	1.36779e-111	0.50388
MARK3	5.47768e-116	-1.09014	0.099	0.711	2.00489e-111	0.469717
RAP1GAP2	5.78125e-116	-1.22689	0.009	0.515	2.116e-111	0.427236
SMARCA2	6.72903e-116	-1.16824	0.095	0.704	2.46289e-111	0.444962
BRWD1	8.86944e-116	-1.07867	0.071	0.652	3.24631e-111	0.473466
TBC1D9	9.45804e-116	-1.16986	0.072	0.663	3.46174e-111	0.444463
SLC39A11	1.07815e-115	-1.18647	0.062	0.644	3.94613e-111	0.439376
RALGAPA2	1.17196e-115	-1.14875	0.035	0.579	4.2895e-111	0.451015
EXOC6	4.43083e-115	-1.20991	0.044	0.591	1.62173e-110	0.432295
SOS1	6.23656e-115	-1.20234	0.031	0.57	2.28264e-110	0.434571
ZNF407	1.1038e-114	-1.29483	0.024	0.551	4.04002e-110	0.407586
UBR2	1.27965e-114	-1.0068	0.058	0.635	4.68364e-110	0.497649
MIF	1.29736e-114	2.53776	0.838	0.635	4.74847e-110	5.80686
LINC01141	1.37332e-114	-1.17545	0.079	0.668	5.02648e-110	0.442745
RNGTT	1.87539e-114	-1.11832	0.051	0.61	6.86412e-110	0.460629
SPP1	1.92741e-114	3.24678	0.973	0.99	7.0545e-110	9.49244
ITCH	2.35977e-114	-1.10716	0.081	0.675	8.63698e-110	0.464206
FKBP5	3.61669e-114	-1.33556	0.2	0.842	1.32374e-109	0.396238
CDK6	4.01512e-114	-1.42085	0.101	0.683	1.46957e-109	0.373493
HERC3	6.08675e-114	-1.07958	0.038	0.582	2.22781e-109	0.473168
DCAF6	8.37436e-114	-1.28251	0.073	0.64	3.0651e-109	0.411081
TYROBP	9.89355e-114	1.2627	0.972	0.957	3.62114e-109	2.39945
TRPS1	1.00406e-113	-1.38113	0.034	0.57	3.67496e-109	0.383918
AGO4	1.4404e-113	-1.15977	0.048	0.596	5.272e-109	0.447585
GRK3	1.78652e-113	-1.14193	0.065	0.637	6.53886e-109	0.453154
DMTF1	2.0053e-113	-0.982543	0.033	0.57	7.33961e-109	0.506087
POU2F1	2.53339e-113	-1.20436	0.063	0.634	9.27245e-109	0.433961
2023-03-03	3.26744e-113	-1.50874	0.09	0.663	1.19592e-108	0.351418
RPS21	3.3654e-113	1.47378	0.937	0.921	1.23177e-108	2.77749
MAP4K3	9.10317e-113	-1.0593	0.042	0.587	3.33185e-108	0.479866
LDHA	1.06608e-112	2.67222	0.812	0.479	3.90196e-108	6.3741
PBRM1	1.17853e-112	-1.1598	0.129	0.747	4.31353e-108	0.447575
MED13	1.23401e-112	-1.09721	0.067	0.644	4.51661e-108	0.46742
SKI	1.4222e-112	-1.14181	0.095	0.697	5.20539e-108	0.45319
SPPL3	1.43714e-112	-1.13294	0.091	0.678	5.26009e-108	0.455985
HDAC4	1.7332e-112	-1.11469	0.049	0.61	6.34369e-108	0.461789
DNAJC13	1.73901e-112	-1.13758	0.092	0.68	6.36497e-108	0.454523
IKBKB	2.24595e-112	-1.00347	0.036	0.575	8.22039e-108	0.498798
TMSB4X	2.39347e-112	1.41978	1	0.995	8.76034e-108	2.67544
DDX17	2.4058e-112	-1.15	0.23	0.885	8.80546e-108	0.450627
NME2	2.56129e-112	1.88825	0.858	0.716	9.37457e-108	3.70185
ZNF518A	2.67205e-112	-0.980944	0.047	0.592	9.77996e-108	0.506648
KCNK13	2.7935e-112	-1.36981	0.067	0.622	1.02245e-107	0.386941
PIBF1	2.80041e-112	-1.10384	0.04	0.577	1.02498e-107	0.465275
SHOC1	3.20728e-112	-1.22652	0.002	0.49	1.1739e-107	0.427346
ARFGEF1	3.38338e-112	-1.12622	0.069	0.634	1.23835e-107	0.458116
PRRC2B	3.54419e-112	-1.10699	0.11	0.721	1.29721e-107	0.46426
UBR5	3.92741e-112	-1.0882	0.07	0.642	1.43747e-107	0.470347
SCLT1	5.29199e-112	-1.25035	0.049	0.594	1.93692e-107	0.420346
FAM13B	5.68393e-112	-1.1059	0.055	0.603	2.08037e-107	0.464613
AP3B1	6.20843e-112	-1.25102	0.14	0.726	2.27235e-107	0.42015
CSF1R	7.19378e-112	-1.22357	0.488	0.985	2.63299e-107	0.428223
RNF38	7.84906e-112	-1.07615	0.057	0.615	2.87283e-107	0.474293
GARS-DT	1.01002e-111	-1.01557	0.027	0.543	3.69678e-107	0.494632
CHD1	1.14959e-111	-1.06814	0.108	0.719	4.2076e-107	0.476934
DAGLB	1.28093e-111	-0.948744	0.036	0.57	4.68832e-107	0.518083
PCNX1	1.29801e-111	-1.18139	0.043	0.575	4.75086e-107	0.440926
SPECC1	1.68722e-111	-1.18848	0.106	0.697	6.17539e-107	0.438763
TRPM7	1.92843e-111	-0.97883	0.055	0.606	7.05826e-107	0.507391
MTSS1	2.19127e-111	-1.42826	0.133	0.728	8.02028e-107	0.371578
UBE2W	2.19595e-111	-1.23187	0.159	0.776	8.0374e-107	0.425765
GALNT10	5.57748e-111	-1.11284	0.064	0.628	2.04141e-106	0.462382
SLC2A13	6.85215e-111	-1.2328	0.022	0.529	2.50796e-106	0.425492
AGO3	7.18957e-111	-1.07165	0.066	0.637	2.63146e-106	0.475776
INPP4A	9.54574e-111	-1.13118	0.045	0.577	3.49384e-106	0.456543
GATAD2B	1.04514e-110	-1.0555	0.051	0.598	3.82533e-106	0.481132
RBM33	1.33374e-110	-1.03058	0.041	0.574	4.88162e-106	0.489513
PHKB	2.26485e-110	-1.15277	0.066	0.623	8.28957e-106	0.449762
PIKFYVE	2.28904e-110	-0.981427	0.034	0.562	8.37811e-106	0.506479
PHF21A	2.96968e-110	-1.25901	0.04	0.57	1.08693e-105	0.417832
EEF1B2	2.98308e-110	1.55565	0.914	0.82	1.09184e-105	2.93965
SP100	4.07391e-110	-1.33755	0.323	0.894	1.49109e-105	0.395692
SENP7	4.21724e-110	-0.951904	0.043	0.58	1.54355e-105	0.51695
XRN1	6.27478e-110	-1.05183	0.07	0.635	2.29663e-105	0.482357
PIP5K1B	6.99407e-110	-1.25702	0.063	0.615	2.5599e-105	0.418407
TLR1	7.03239e-110	-1.07514	0.171	0.812	2.57393e-105	0.474625
SPIN1	8.18654e-110	-1.16206	0.092	0.658	2.99635e-105	0.446872
PTEN	8.70073e-110	-1.17372	0.16	0.769	3.18455e-105	0.443278
AVL9	9.19903e-110	-1.04606	0.057	0.61	3.36694e-105	0.484289
OSBPL11	1.0217e-109	-1.03327	0.069	0.628	3.73952e-105	0.488602
UBA52	1.03275e-109	1.46606	0.937	0.904	3.77997e-105	2.76267
CYFIP1	1.36213e-109	-1.36919	0.449	0.949	4.98552e-105	0.387107
GPATCH8	2.18756e-109	-1.06249	0.066	0.63	8.00669e-105	0.478805
NAV2	2.20725e-109	-1.79466	0.036	0.55	8.07876e-105	0.288239
MDM4	2.37251e-109	-0.934183	0.077	0.656	8.68362e-105	0.523339
EPC2	2.53653e-109	-1.02128	0.04	0.57	9.28395e-105	0.49268
TFCP2	2.62139e-109	-1.05828	0.037	0.563	9.59456e-105	0.480204
ZCCHC7	2.63893e-109	-1.28565	0.063	0.616	9.65875e-105	0.410185
INVS	3.01178e-109	-1.26911	0.023	0.527	1.10234e-104	0.414916
STK4	3.73098e-109	-1.09093	0.166	0.791	1.36557e-104	0.469458
TSC22D2	4.35941e-109	-1.23825	0.078	0.649	1.59559e-104	0.423888
GAPVD1	4.40332e-109	-0.941456	0.069	0.639	1.61166e-104	0.520707
AZIN1-AS1	4.71969e-109	-1.21266	0.019	0.517	1.72746e-104	0.431472
NBEA	5.96978e-109	-1.17476	0.022	0.524	2.185e-104	0.442959
ZNF846	8.65331e-109	-1.01719	0.029	0.545	3.1672e-104	0.494079
SMG1	8.74439e-109	-1.00265	0.066	0.623	3.20053e-104	0.499084
XPR1	1.04818e-108	-1.07164	0.055	0.598	3.83646e-104	0.475779
METTL15	1.17511e-108	-1.11248	0.026	0.534	4.301e-104	0.462499
USP25	1.46073e-108	-1.1323	0.037	0.551	5.34641e-104	0.456189
DSCAM	1.7551e-108	-1.93102	0.019	0.507	6.42384e-104	0.262243
BABAM2	1.77894e-108	-1.32009	0.148	0.729	6.51109e-104	0.40051
B3GNT5	2.08746e-108	-1.13967	0.117	0.723	7.64032e-104	0.453863
RPLP0	2.67271e-108	1.93637	0.853	0.741	9.78238e-104	3.82741
ZMYND11	3.64088e-108	-1.11818	0.092	0.666	1.3326e-103	0.460675
RPL24	5.95731e-108	1.46655	0.926	0.901	2.18043e-103	2.76361
CLIC1	6.46294e-108	1.8668	0.871	0.748	2.3655e-103	3.64723
ZNF652	1.21371e-107	-1.03555	0.08	0.654	4.44232e-103	0.487831
NACA	1.32886e-107	1.42998	0.93	0.904	4.86377e-103	2.69444
CNOT4	1.58732e-107	-1.03892	0.059	0.604	5.80977e-103	0.486692
RAPH1	1.59936e-107	-0.979722	0.056	0.606	5.85383e-103	0.507078
PDSS2	1.92555e-107	-1.15211	0.044	0.565	7.04769e-103	0.449966
AC079921.1	2.16853e-107	-0.945534	0.009	0.493	7.93704e-103	0.519237
E2F3	2.41292e-107	-1.12588	0.043	0.563	8.83155e-103	0.458223
TRIP12	2.48575e-107	-1.13279	0.16	0.772	9.09809e-103	0.456032
FAM13A	2.67482e-107	-1.24924	0.071	0.62	9.7901e-103	0.420669
BICRAL	3.2096e-107	-0.959965	0.041	0.568	1.17475e-102	0.51407
ANKRD12	3.74716e-107	-1.04332	0.119	0.729	1.3715e-102	0.485209
PGM5	3.88113e-107	-1.09525	0.052	0.591	1.42053e-102	0.468054
ZNF292	3.92211e-107	-1.08018	0.076	0.637	1.43553e-102	0.47297
NLRP1	4.14398e-107	-1.22013	0.016	0.503	1.51674e-102	0.429245
KDM7A	7.20781e-107	-1.16418	0.042	0.56	2.63813e-102	0.446218
TUT4	7.83322e-107	-1.03086	0.087	0.666	2.86704e-102	0.489419
PRKD3	1.06016e-106	-1.02271	0.063	0.613	3.8803e-102	0.49219
MAN1A1	1.50568e-106	-1.15776	0.128	0.721	5.51093e-102	0.448209
ATP10D	1.77305e-106	-1.01882	0.033	0.545	6.48954e-102	0.493521
MCF2L2	2.55823e-106	-1.11754	0.041	0.565	9.36337e-102	0.46088
USP53	2.8772e-106	-1.44087	0.074	0.618	1.05308e-101	0.368344
P3H2	2.95341e-106	-1.37988	0.03	0.534	1.08098e-101	0.384251
LPAR1	3.02086e-106	-1.13027	0.074	0.637	1.10567e-101	0.45683
POLK	3.98472e-106	-0.982116	0.065	0.616	1.45845e-101	0.506237
CNOT2	5.63149e-106	-1.12565	0.128	0.717	2.06118e-101	0.458296
PEAK1	6.99584e-106	-1.16383	0.073	0.632	2.56055e-101	0.446325
GIGYF2	7.60439e-106	-1.05755	0.087	0.644	2.78328e-101	0.480446
NRF1	1.30404e-105	-1.00548	0.026	0.527	4.77291e-101	0.498105
MEF2C-AS2	1.32282e-105	-0.947086	0.002	0.464	4.84166e-101	0.518679
SUPT3H	1.77225e-105	-1.34222	0.065	0.598	6.48659e-101	0.394414
2023-03-07	1.98082e-105	-0.997655	0.117	0.716	7.24998e-101	0.500813
SH2B3	2.51028e-105	-0.986608	0.114	0.711	9.18789e-101	0.504663
PRKCH	2.596e-105	-1.04418	0.053	0.591	9.50162e-101	0.484919
SREBF2	2.77249e-105	-1.15619	0.064	0.606	1.01476e-100	0.448695
BTBD7	2.95355e-105	-1.08864	0.066	0.606	1.08103e-100	0.470204
RASA3	3.84545e-105	-1.02666	0.09	0.652	1.40747e-100	0.490845
ATRN	3.9657e-105	-1.09234	0.045	0.562	1.45148e-100	0.469
CIITA	4.27726e-105	-1.01421	0.027	0.534	1.56552e-100	0.495099
TSPAN14	4.60414e-105	-1.01164	0.119	0.716	1.68516e-100	0.495984
WIPF1	5.19266e-105	-1.12685	0.222	0.829	1.90057e-100	0.457914
PARP4	5.59451e-105	-0.951536	0.076	0.632	2.04765e-100	0.517082
DYM	7.07289e-105	-1.09713	0.086	0.634	2.58875e-100	0.467445
AL008633.1	7.32077e-105	-1.6447	0.003	0.464	2.67947e-100	0.319813
BMPR2	7.47851e-105	-1.09671	0.071	0.635	2.73721e-100	0.467582
SOX5	7.85145e-105	-1.59523	0.012	0.485	2.87371e-100	0.330969
LYN	8.97805e-105	-1.25485	0.356	0.92	3.28606e-100	0.419038
SMAD2	1.3727e-104	-1.09303	0.098	0.658	5.02421e-100	0.468777
RBMS1	1.42034e-104	-1.17829	0.145	0.729	5.19859e-100	0.441876
TBC1D14	1.66053e-104	-1.19648	0.099	0.664	6.07772e-100	0.436337
LATS1	1.73082e-104	-0.93819	0.04	0.558	6.33498e-100	0.521887
PRKY	2.36577e-104	-0.95902	0.006	0.469	8.65896e-100	0.514406
NBAS	2.5976e-104	-1.0329	0.06	0.601	9.50749e-100	0.488727
WDR37	3.27622e-104	-0.954645	0.042	0.553	1.19913e-99	0.515969
APAF1	4.60364e-104	-0.999954	0.044	0.565	1.68498e-99	0.500016
RPS6KC1	4.88898e-104	-1.06699	0.045	0.56	1.78942e-99	0.477315
MICU3	4.90872e-104	-0.992515	0.026	0.517	1.79664e-99	0.502601
TANK	4.94315e-104	-1.1731	0.142	0.731	1.80924e-99	0.443468
PSME4	6.40584e-104	-1.00565	0.067	0.61	2.3446e-99	0.498044
RPTOR	6.76448e-104	-0.884793	0.02	0.503	2.47587e-99	0.541565
SLC11A2	8.08726e-104	-1.03239	0.078	0.616	2.96002e-99	0.4889
RCSD1	1.16869e-103	-1.06439	0.129	0.724	4.27754e-99	0.478176
PTBP2	1.35707e-103	-1.00496	0.049	0.575	4.967e-99	0.498284
LINC01684	1.74232e-103	-1.20498	0.017	0.493	6.37705e-99	0.433776
BTAF1	1.92475e-103	-0.912835	0.034	0.534	7.04477e-99	0.53114
KANSL1L	2.40455e-103	-1.03529	0.03	0.527	8.8009e-99	0.487919
ANKHD1	2.5261e-103	-1.02419	0.128	0.714	9.24579e-99	0.491686
ATXN7	3.0184e-103	-0.915969	0.022	0.509	1.10477e-98	0.529988
DAAM1	3.29416e-103	-1.09015	0.036	0.543	1.2057e-98	0.469712
OTULINL	4.31928e-103	-1.21696	0.173	0.776	1.5809e-98	0.430189
VASH1	4.345e-103	-1.03443	0.093	0.658	1.59031e-98	0.488208
LINC02712	6.78648e-103	-1.37052	0.17	0.759	2.48392e-98	0.386752
WASHC4	1.0042e-102	-1.023	0.172	0.781	3.67549e-98	0.49209
RPL37	1.08326e-102	1.31119	0.979	0.969	3.96483e-98	2.48147
CCNH	1.59247e-102	-1.28148	0.174	0.753	5.82858e-98	0.411373
LNPEP	1.69465e-102	-0.948066	0.084	0.637	6.20258e-98	0.518327
EPS8	2.09341e-102	-1.20647	0.152	0.735	7.66208e-98	0.433327
EXOC6B	2.71379e-102	-1.11774	0.079	0.632	9.93275e-98	0.460815
DEPTOR	3.37307e-102	-1.08251	0.034	0.531	1.23458e-97	0.472206
STX7	4.54084e-102	-1.16737	0.235	0.827	1.66199e-97	0.445233
PCM1	4.5971e-102	-1.12534	0.147	0.731	1.68258e-97	0.458393
RPL35A	5.37864e-102	1.32648	0.936	0.925	1.96864e-97	2.5079
PIK3AP1	6.27572e-102	-1.10664	0.183	0.793	2.29698e-97	0.464376
TRAPPC8	8.10438e-102	-0.926341	0.045	0.557	2.96629e-97	0.526191
TRANK1	9.56228e-102	-1.02401	0.027	0.514	3.49989e-97	0.491748
PACSIN2	1.06808e-101	-1.12668	0.147	0.728	3.90929e-97	0.457968
ARIH1	1.13711e-101	-1.11002	0.099	0.656	4.16194e-97	0.463288
AKAP9	1.23563e-101	-0.923803	0.088	0.658	4.52252e-97	0.527118
APBA1	1.3119e-101	-1.1668	0.028	0.514	4.80169e-97	0.445408
FNBP4	1.98192e-101	-0.842333	0.071	0.622	7.25403e-97	0.557741
ZNF280D	2.34982e-101	-1.05373	0.071	0.603	8.60059e-97	0.481721
MCPH1	2.41598e-101	-1.10876	0.036	0.522	8.84273e-97	0.463693
IFI16	2.72892e-101	-1.26612	0.376	0.933	9.98813e-97	0.415775
SMCHD1	5.50678e-101	-0.985404	0.067	0.596	2.01554e-96	0.505084
SH3TC1	6.25409e-101	-0.911251	0.108	0.683	2.28906e-96	0.531724
GOLGA4	6.72507e-101	-1.44927	0.191	0.779	2.46144e-96	0.366207
ELF1	1.1799e-100	-1.13036	0.208	0.808	4.31855e-96	0.456802
RSRC1	1.18629e-100	-1.07328	0.136	0.707	4.34193e-96	0.475236
LPAR5	1.43036e-100	-1.02224	0.141	0.728	5.23528e-96	0.492352
ZMAT3	1.65846e-100	-1.21968	0.121	0.697	6.07012e-96	0.429378
FNIP1	1.6964e-100	-1.0854	0.084	0.63	6.20899e-96	0.471262
MAP3K2	1.73752e-100	-1.0406	0.152	0.753	6.35951e-96	0.486125
FOXO3	2.37115e-100	-1.18994	0.07	0.604	8.67863e-96	0.43832
ANKRD10	2.63597e-100	-0.787868	0.083	0.644	9.64792e-96	0.579199
PSPC1	2.65807e-100	-0.939707	0.058	0.58	9.72881e-96	0.521339
ARHGAP21	2.71329e-100	-1.21707	0.178	0.789	9.93091e-96	0.430156
PPP1R12A	2.84628e-100	-1.11626	0.153	0.736	1.04177e-95	0.461287
TMEM131L	3.59227e-100	-1.07259	0.014	0.476	1.31481e-95	0.475465
ROCK2	4.17856e-100	-1.01776	0.081	0.62	1.52939e-95	0.493881
NHSL1	5.79256e-100	-1.35012	0.024	0.498	2.12013e-95	0.392258
PRDM2	6.25324e-100	-0.941443	0.067	0.608	2.28875e-95	0.520712
IL6R	6.28288e-100	-0.957214	0.088	0.642	2.2996e-95	0.515051
PRDM11	6.41467e-100	-1.17281	0.006	0.452	2.34783e-95	0.443556
C3	6.6733e-100	-1.11369	0.53	0.993	2.4425e-95	0.462111
LINC00278	8.66602e-100	-1.26359	0.02	0.485	3.17185e-95	0.416507
STAU2	1.13132e-99	-1.1474	0.09	0.63	4.14073e-95	0.451439
DOP1A	1.15717e-99	-0.955491	0.031	0.519	4.23535e-95	0.515666
PHF3	1.16607e-99	-0.942155	0.087	0.627	4.26794e-95	0.520455
LCP2	1.20508e-99	-1.17202	0.206	0.817	4.41072e-95	0.443798
EIF4A1	1.3289e-99	1.69319	0.863	0.817	4.86392e-95	3.23371
BBS9	1.62197e-99	-1.17139	0.024	0.5	5.93656e-95	0.443993
TANC1	1.83694e-99	-1.20348	0.053	0.56	6.72337e-95	0.434228
UBE3C	2.75392e-99	-0.938695	0.079	0.613	1.00796e-94	0.521705
FOXJ3	2.81811e-99	-0.951242	0.058	0.577	1.03146e-94	0.517187
CECR2	3.30003e-99	-1.05501	0.035	0.522	1.20784e-94	0.481295
AFTPH	3.45628e-99	-0.969634	0.066	0.582	1.26503e-94	0.510635
PPP3R1	4.00115e-99	-1.10568	0.115	0.67	1.46446e-94	0.464684
GRAMD1B	4.2677e-99	-1.00986	0.033	0.521	1.56202e-94	0.496595
LPCAT2	4.75231e-99	-1.26978	0.406	0.937	1.73939e-94	0.414722
FOXO1	4.79624e-99	-1.08745	0.033	0.517	1.75547e-94	0.470591
AC097376.3	5.17003e-99	-1.16169	0.016	0.474	1.89228e-94	0.44699
KHDRBS3	5.3399e-99	-1.476	0.157	0.712	1.95446e-94	0.359484
LYVE1	6.40915e-99	-1.05164	0.094	0.67	2.34581e-94	0.48242
RALGAPA1	7.75038e-99	-0.977855	0.059	0.584	2.83672e-94	0.507734
RGL1	8.40624e-99	-1.27745	0.073	0.604	3.07677e-94	0.412523
HIPK3	1.03547e-98	-0.983393	0.122	0.695	3.78991e-94	0.505789
FAM49B	1.12504e-98	-1.12531	0.605	0.967	4.11777e-94	0.458405
PCED1B	1.55764e-98	-0.868004	0.027	0.503	5.70112e-94	0.547904
ADCY7	1.59667e-98	-0.895235	0.069	0.598	5.84398e-94	0.53766
CUL3	1.89047e-98	-0.970307	0.131	0.704	6.91933e-94	0.510397
LRCH3	2.63189e-98	-0.921409	0.049	0.551	9.633e-94	0.527993
TASOR2	2.93222e-98	-1.02194	0.042	0.536	1.07322e-93	0.492453
RSF1	2.93561e-98	-0.996631	0.098	0.639	1.07446e-93	0.501169
CLCN5	2.97772e-98	-0.869436	0.014	0.471	1.08988e-93	0.547361
SEC24B	3.14237e-98	-1.00192	0.044	0.538	1.15014e-93	0.499336
CCDC91	3.18523e-98	-1.2221	0.11	0.649	1.16583e-93	0.428659
AC118549.1	3.4402e-98	-0.952883	0.051	0.558	1.25915e-93	0.516599
SORT1	4.7667e-98	-0.950364	0.181	0.788	1.74466e-93	0.517502
CCNT2	7.26771e-98	-0.863153	0.033	0.515	2.66005e-93	0.54975
MAP3K3	1.0344e-97	-0.854324	0.045	0.551	3.78602e-93	0.553124
ALOX5	1.03558e-97	-1.15427	0.217	0.812	3.79032e-93	0.449292
NFX1	1.36852e-97	-0.959549	0.057	0.562	5.00892e-93	0.514218
C4orf19	1.74329e-97	-0.970366	0.009	0.452	6.38062e-93	0.510376
NCOA7	1.80545e-97	-0.984918	0.109	0.678	6.60811e-93	0.505255
PLEKHA2	2.18638e-97	-0.933341	0.093	0.642	8.00235e-93	0.523644
MYOF	2.35048e-97	-1.10465	0.109	0.654	8.60298e-93	0.465014
MTMR3	2.459e-97	-0.947153	0.026	0.491	9.0002e-93	0.518655
PMS1	2.98707e-97	-0.879571	0.038	0.522	1.0933e-92	0.543529
ARHGAP17	3.06117e-97	-0.916842	0.056	0.567	1.12042e-92	0.529667
AC008957.2	3.20094e-97	-0.929599	0.014	0.469	1.17158e-92	0.525004
UST	3.2198e-97	-1.13234	0.041	0.524	1.17848e-92	0.456176
CPEB4	3.26683e-97	-1.52752	0.183	0.757	1.19569e-92	0.346874
ZFPM2-AS1	3.27346e-97	-1.78108	0.026	0.485	1.19812e-92	0.290965
TRA2A	3.4758e-97	-0.943548	0.105	0.663	1.27218e-92	0.519953
FNBP1L	3.60824e-97	-1.01997	0.053	0.56	1.32065e-92	0.493125
LINC01091	3.92191e-97	-1.35029	0.005	0.438	1.43546e-92	0.392214
CREB3L2	4.35845e-97	-0.91973	0.116	0.682	1.59524e-92	0.528608
HSPA1B	5.37069e-97	-1.78183	0.26	0.798	1.96573e-92	0.290815
ITGB5	5.84808e-97	-1.05151	0.108	0.661	2.14046e-92	0.482464
RPL21	7.34557e-97	1.28287	0.976	0.959	2.68855e-92	2.43323
MSI2	8.80866e-97	-1.00439	0.057	0.558	3.22406e-92	0.498481
CD84	9.74986e-97	-1.08446	0.245	0.839	3.56855e-92	0.471568
FNDC3A	1.05171e-96	-1.02529	0.122	0.693	3.84936e-92	0.491311
RPL27	1.37982e-96	1.35663	0.91	0.88	5.05029e-92	2.56086
SCAF11	1.42692e-96	-1.07196	0.248	0.844	5.22268e-92	0.475671
EXT1	1.43928e-96	-1.28665	0.022	0.481	5.26793e-92	0.409902
SLC8A1-AS1	1.81954e-96	-0.968555	0.012	0.457	6.65968e-92	0.511018
USP9X	2.06231e-96	-0.921576	0.108	0.668	7.54828e-92	0.527932
CRLF3	2.18496e-96	-0.892432	0.083	0.618	7.99716e-92	0.538705
ZNF618	2.29946e-96	-0.915842	0.021	0.479	8.41624e-92	0.530034
SPG11	2.70249e-96	-0.915842	0.074	0.596	9.8914e-92	0.530034
TNKS	2.84237e-96	-0.951857	0.059	0.574	1.04034e-91	0.516967
CAB39	3.84672e-96	-1.11196	0.209	0.801	1.40794e-91	0.462664
PAQR3	4.01671e-96	-0.847779	0.028	0.5	1.47016e-91	0.555639
ADAMTS17	4.70322e-96	-1.20871	0.014	0.462	1.72143e-91	0.432656
SHTN1	5.17588e-96	-1.14413	0.427	0.947	1.89442e-91	0.452463
XPO4	6.09444e-96	-0.862302	0.023	0.486	2.23063e-91	0.550074
PLAGL1	6.91303e-96	-1.0243	0.023	0.483	2.53024e-91	0.49165
ETNK1	6.99452e-96	-0.967613	0.144	0.716	2.56007e-91	0.511351
CD63	7.35421e-96	1.53816	0.929	0.928	2.69172e-91	2.90425
ATR	7.65331e-96	-1.03149	0.034	0.507	2.80119e-91	0.489203
QSER1	8.28516e-96	-0.970367	0.06	0.558	3.03245e-91	0.510376
AC006230.1	9.31676e-96	-1.03176	0.027	0.485	3.41003e-91	0.489112
BTRC	1.05198e-95	-0.901203	0.04	0.522	3.85034e-91	0.53544
SYTL3	1.12817e-95	-1.08329	0.073	0.598	4.12921e-91	0.47195
TAOK1	1.36261e-95	-0.898447	0.107	0.671	4.98729e-91	0.536464
TLE4	1.40356e-95	-1.12132	0.069	0.58	5.13718e-91	0.459674
LMBRD1	1.42466e-95	-0.929322	0.103	0.659	5.21442e-91	0.525105
LNCAROD	1.44533e-95	-2.03463	0.092	0.579	5.29006e-91	0.244071
NLGN4Y	1.45779e-95	-1.11574	0.014	0.461	5.33566e-91	0.461454
AP000331.1	1.51508e-95	-1.0091	0.013	0.455	5.54536e-91	0.496856
PTCHD4	1.63905e-95	-1.54556	0.006	0.435	5.9991e-91	0.342562
STRN3	1.73434e-95	-0.985733	0.058	0.555	6.34786e-91	0.504969
TIAM2	1.81417e-95	-0.947699	0.014	0.459	6.64006e-91	0.518459
NPC1	1.94125e-95	-0.935037	0.107	0.664	7.10516e-91	0.523029
GPATCH2L	1.94563e-95	-0.899257	0.076	0.601	7.12119e-91	0.536163
PRKCB	2.20663e-95	-1.15649	0.079	0.592	8.07647e-91	0.448604
MAP3K1	2.40433e-95	-0.901407	0.045	0.533	8.80008e-91	0.535364
SHPRH	2.72623e-95	-0.904844	0.037	0.515	9.97828e-91	0.534091
CA8	3.44633e-95	-1.20414	0.005	0.433	1.26139e-90	0.434029
GNG7	3.49134e-95	-1.19122	0.302	0.882	1.27786e-90	0.437932
TYW1	3.81554e-95	-0.895065	0.024	0.483	1.39652e-90	0.537723
ARMH4	3.91984e-95	-0.926347	0.038	0.517	1.4347e-90	0.526189
CHD6	4.14681e-95	-0.913322	0.037	0.515	1.51778e-90	0.530961
NT5C2	4.26958e-95	-0.980165	0.074	0.587	1.56271e-90	0.506922
USP3	5.11414e-95	-0.912232	0.071	0.589	1.87183e-90	0.531362
ATP11C	5.99017e-95	-1.01319	0.036	0.512	2.19246e-90	0.49545
PTK2	6.57025e-95	-1.0759	0.16	0.745	2.40478e-90	0.474376
ITGAV	7.68824e-95	-1.20026	0.159	0.736	2.81397e-90	0.435197
KIF16B	8.36438e-95	-0.901681	0.047	0.531	3.06145e-90	0.535263
ASB3	8.99019e-95	-0.951989	0.033	0.5	3.2905e-90	0.516919
CNTRL	9.40634e-95	-0.895353	0.053	0.551	3.44282e-90	0.537616
CSNK1G1	9.95261e-95	-0.881144	0.034	0.512	3.64276e-90	0.542937
STIM2	1.32763e-94	-0.925714	0.034	0.498	4.85926e-90	0.52642
ELMO1-AS1	1.34115e-94	-0.868851	0.01	0.45	4.90874e-90	0.547583
PIK3R1	1.44738e-94	-1.19404	0.244	0.827	5.29755e-90	0.437078
TBC1D2B	1.44979e-94	-0.815913	0.049	0.545	5.30637e-90	0.568049
CACNA1D	2.20617e-94	-1.12431	0.02	0.467	8.07481e-90	0.458721
DNMT3A	2.4068e-94	-0.925921	0.056	0.55	8.80912e-90	0.526344
RPRD2	2.44689e-94	-1.00393	0.049	0.531	8.95587e-90	0.498641
HECTD1	2.95221e-94	-0.907996	0.095	0.628	1.08054e-89	0.532925
ENO1	3.09985e-94	2.13446	0.8	0.635	1.13458e-89	4.39072
KIAA0232	3.2335e-94	-0.924491	0.087	0.618	1.18349e-89	0.526866
ARGLU1	3.46494e-94	-0.910141	0.157	0.743	1.2682e-89	0.532133
PPARD	3.64642e-94	-1.19058	0.129	0.664	1.33463e-89	0.438128
RPS16	4.05905e-94	1.40335	0.941	0.933	1.48565e-89	2.64515
PHACTR4	4.17498e-94	-0.921616	0.074	0.586	1.52809e-89	0.527917
TMEM168	4.23066e-94	-0.814495	0.021	0.471	1.54846e-89	0.568608
ZFC3H1	4.64768e-94	-0.850915	0.06	0.565	1.7011e-89	0.554433
NCOA5	5.16357e-94	-0.830766	0.034	0.5	1.88992e-89	0.562231
WNK1	9.16978e-94	-1.01059	0.191	0.783	3.35623e-89	0.496345
ABI1	1.23562e-93	-1.00654	0.213	0.795	4.5225e-89	0.497737
PRKAG2	1.49472e-93	-1.08496	0.063	0.56	5.47081e-89	0.471406
TTC7A	1.63522e-93	-1.14389	0.095	0.611	5.98508e-89	0.452536
ACACA	1.75116e-93	-0.942461	0.029	0.486	6.40943e-89	0.520345
TMEM65	2.11353e-93	-0.997399	0.064	0.56	7.73573e-89	0.500902
SND1	2.50833e-93	-1.16555	0.184	0.747	9.18073e-89	0.445795
CAMSAP2	2.77397e-93	-0.97375	0.055	0.548	1.0153e-88	0.509181
UMAD1	2.86836e-93	-1.11996	0.062	0.545	1.04985e-88	0.460108
PARP14	3.53835e-93	-0.864903	0.117	0.678	1.29507e-88	0.549083
WAPL	3.6668e-93	-0.903328	0.115	0.659	1.34209e-88	0.534652
RPL23A	3.67457e-93	1.41495	0.93	0.906	1.34493e-88	2.66651
SPATA13	3.67844e-93	-1.06228	0.21	0.793	1.34634e-88	0.478876
NUP98	3.78379e-93	-0.815412	0.076	0.589	1.38491e-88	0.568246
PHACTR1	4.12816e-93	-1.20649	0.07	0.567	1.51095e-88	0.433321
BPTF	6.38222e-93	-0.970276	0.123	0.675	2.33596e-88	0.510408
TRIM38	6.48479e-93	-0.890323	0.098	0.642	2.3735e-88	0.539493
MBTD1	7.02701e-93	-0.857421	0.023	0.474	2.57196e-88	0.551938
CLEC16A	8.57406e-93	-0.863908	0.034	0.497	3.13819e-88	0.549462
FBXW4	1.01232e-92	-0.835564	0.026	0.474	3.7052e-88	0.560364
B2M	1.05932e-92	1.2033	0.998	0.995	3.87721e-88	2.30265
TLR7	1.11908e-92	-0.88428	0.077	0.604	4.09596e-88	0.541758
SLX4IP	1.243e-92	-0.952304	0.023	0.469	4.54951e-88	0.516806
ATRX	1.32903e-92	-0.963412	0.169	0.753	4.86437e-88	0.512842
FAM193A	1.4938e-92	-0.81211	0.021	0.464	5.46745e-88	0.569548
ZNF431	1.52249e-92	-0.795071	0.027	0.476	5.57248e-88	0.576315
ULK4	1.76918e-92	-1.01063	0.013	0.44	6.47538e-88	0.496329
FAM177B	2.37297e-92	-0.993171	0.023	0.473	8.68532e-88	0.502372
AC008050.1	2.45976e-92	-1.63466	0.002	0.414	9.00298e-88	0.322046
KCNMB2-AS1	2.48695e-92	-1.38095	0.005	0.421	9.10248e-88	0.383965
AIG1	2.5064e-92	-1.08456	0.192	0.76	9.17367e-88	0.471536
VPS53	3.74257e-92	-0.857132	0.047	0.524	1.36982e-87	0.552049
NCOR1	5.01762e-92	-0.9691	0.164	0.738	1.8365e-87	0.510825
CLIP2	5.2692e-92	-0.933065	0.055	0.546	1.92858e-87	0.523744
NCOR2	6.3536e-92	-0.870204	0.126	0.687	2.32548e-87	0.547069
SYNRG	6.43954e-92	-0.864157	0.074	0.58	2.35693e-87	0.549367
CAMK2D	6.55776e-92	-1.31711	0.155	0.693	2.40021e-87	0.401338
RPL37A	7.14228e-92	1.28997	0.956	0.967	2.61414e-87	2.44524
NPM1	7.98226e-92	1.78031	0.808	0.661	2.92159e-87	3.43499
OSBPL6	9.47646e-92	-1.05172	0.014	0.443	3.46848e-87	0.482393
GBF1	1.0631e-91	-0.919084	0.047	0.517	3.89106e-87	0.528845
ELK3	1.20244e-91	-0.877329	0.086	0.606	4.40106e-87	0.544374
IL13RA1	1.27293e-91	-1.09311	0.299	0.887	4.65904e-87	0.468749
ARID4B	1.37262e-91	-0.919427	0.15	0.728	5.02393e-87	0.528719
LONP2	1.50251e-91	-0.908459	0.101	0.627	5.49935e-87	0.532754
R3HDM1	1.57948e-91	-1.00554	0.058	0.536	5.78106e-87	0.498083
RTTN	1.82178e-91	-1.13356	0.042	0.509	6.66789e-87	0.455791
BCL2	1.89213e-91	-1.33303	0.077	0.572	6.92539e-87	0.396933
PTPN12	2.01745e-91	-0.997153	0.11	0.644	7.38406e-87	0.500988
KIAA0355	3.33698e-91	-0.813222	0.044	0.514	1.22137e-86	0.569109
TBC1D16	3.99887e-91	-0.881139	0.041	0.509	1.46363e-86	0.542939
CARD11	4.68239e-91	-0.984341	0.033	0.491	1.7138e-86	0.505456
VPS54	4.9069e-91	-0.968573	0.042	0.509	1.79597e-86	0.511011
USP47	5.01817e-91	-0.922262	0.091	0.61	1.8367e-86	0.527681
RHOT1	5.09524e-91	-0.922406	0.065	0.557	1.86491e-86	0.527628
AC079015.1	5.15114e-91	-0.976238	0.048	0.526	1.88537e-86	0.508303
RPL22	5.24117e-91	1.42445	0.898	0.86	1.91832e-86	2.68412
TLK1	5.55792e-91	-0.954866	0.058	0.541	2.03425e-86	0.51589
RCBTB2	5.66697e-91	-0.918633	0.101	0.622	2.07417e-86	0.52901
RASA2	6.57335e-91	-0.961271	0.05	0.526	2.40591e-86	0.513604
SRGAP2-AS1	7.69073e-91	-0.859573	0.019	0.454	2.81489e-86	0.551116
GPATCH2	7.71093e-91	-0.902522	0.047	0.517	2.82228e-86	0.534951
ZDHHC21	8.57973e-91	-0.886784	0.067	0.568	3.14027e-86	0.540818
GPBP1	9.54882e-91	-0.926341	0.147	0.709	3.49496e-86	0.526191
UBR1	9.89734e-91	-0.885609	0.05	0.522	3.62252e-86	0.541259
SKIL	2.30395e-90	-1.03208	0.203	0.786	8.4327e-86	0.489005
GLS	2.70012e-90	-1.0377	0.202	0.777	9.8827e-86	0.487103
AC005165.1	3.31715e-90	-0.88613	0.006	0.414	1.21411e-85	0.541063
MMRN1	3.36244e-90	-0.907138	0.013	0.44	1.23069e-85	0.533242
KCNQ1OT1	3.53942e-90	-0.999341	0.017	0.445	1.29546e-85	0.500228
KIAA1328	3.91889e-90	-1.01934	0.027	0.469	1.43435e-85	0.493342
TCF7L2	5.63317e-90	-0.894045	0.026	0.467	2.0618e-85	0.538103
LINC01473	6.1864e-90	-1.14615	0.015	0.442	2.26428e-85	0.451828
SMAP2	6.31643e-90	-1.11901	0.287	0.856	2.31188e-85	0.460409
S100Z	6.62941e-90	-1.06673	0.013	0.433	2.42643e-85	0.477399
ERBIN	9.54645e-90	-0.974253	0.169	0.75	3.4941e-85	0.509003
RABGAP1	1.06334e-89	-0.8608	0.055	0.533	3.89193e-85	0.550647
SP3	1.07504e-89	-0.934725	0.077	0.57	3.93475e-85	0.523142
POGZ	1.10275e-89	-0.859321	0.049	0.529	4.03618e-85	0.551212
FAM133B	1.1624e-89	-0.899844	0.116	0.652	4.25449e-85	0.535945
DTNA	1.28519e-89	-1.41476	0.081	0.56	4.70394e-85	0.375072
MTAP	1.68324e-89	-1.01412	0.101	0.611	6.16082e-85	0.49513
COX10-AS1	2.16657e-89	-1.04507	0.031	0.471	7.92984e-85	0.48462
SMAD3	2.98764e-89	-0.911143	0.027	0.467	1.09351e-84	0.531764
ADNP	3.22245e-89	-0.856558	0.057	0.545	1.17945e-84	0.552269
TTTY14	3.50868e-89	-1.14874	0.022	0.45	1.28421e-84	0.45102
IL3RA	4.40547e-89	-0.766108	0.034	0.493	1.61244e-84	0.588002
CUL1	5.10312e-89	-0.984932	0.105	0.622	1.86779e-84	0.505249
ABHD3	5.64424e-89	-1.01058	0.073	0.565	2.06585e-84	0.496346
NAIP	7.89733e-89	-0.905726	0.121	0.659	2.8905e-84	0.533764
SMC5	8.13886e-89	-0.930288	0.092	0.601	2.9789e-84	0.524754
PDS5B	9.67611e-89	-0.937943	0.064	0.546	3.54155e-84	0.521977
CLEC2D	1.03464e-88	-0.847697	0.003	0.404	3.7869e-84	0.555671
XRRA1	1.03603e-88	-0.823344	0.035	0.488	3.79198e-84	0.56513
ABL1	1.16276e-88	-1.00204	0.042	0.498	4.25582e-84	0.499292
GPD2	1.80937e-88	-1.0014	0.076	0.563	6.62247e-84	0.499516
TET3	2.03691e-88	-0.930602	0.037	0.49	7.45531e-84	0.524639
FAM198B-AS1	2.05067e-88	-0.772564	0.006	0.411	7.50567e-84	0.585376
ARHGEF7	2.20679e-88	-0.88478	0.074	0.572	8.07706e-84	0.54157
TRPM2	2.21166e-88	-0.930948	0.121	0.656	8.0949e-84	0.524513
GLCE	2.64875e-88	-0.903709	0.06	0.538	9.69469e-84	0.534511
ZNF721	3.3409e-88	-0.844871	0.055	0.531	1.2228e-83	0.556761
ROCK1	4.19499e-88	-0.929725	0.191	0.771	1.53541e-83	0.524959
CALM1	4.28439e-88	1.72017	0.863	0.836	1.56813e-83	3.29475
PHF14	4.3975e-88	-0.946525	0.069	0.55	1.60953e-83	0.518881
OGA	5.14309e-88	-0.823798	0.056	0.526	1.88242e-83	0.564953
EYA3	6.70648e-88	-0.875787	0.047	0.5	2.45464e-83	0.544957
TMCC3	8.0652e-88	-0.914636	0.076	0.572	2.95194e-83	0.530478
MIR222HG	8.51918e-88	-0.920298	0.021	0.45	3.1181e-83	0.5284
AC009950.1	9.76584e-88	-0.770874	0.005	0.406	3.5744e-83	0.586062
BICD1	1.0128e-87	-0.963291	0.037	0.49	3.70695e-83	0.512886
WWC2	1.06941e-87	-0.926447	0.035	0.483	3.91414e-83	0.526152
TRRAP	1.1421e-87	-0.744654	0.034	0.485	4.18019e-83	0.596811
REV1	1.19058e-87	-0.810814	0.038	0.485	4.35765e-83	0.57006
TTBK2	1.23573e-87	-0.894932	0.026	0.457	4.52291e-83	0.537773
MRC2	1.39134e-87	-0.736971	0.053	0.536	5.09245e-83	0.599998
SLC12A6	1.41514e-87	-1.0165	0.057	0.522	5.17957e-83	0.494314
AC068282.1	1.59948e-87	-0.774108	0.007	0.409	5.85425e-83	0.58475
FBXW11	1.74782e-87	-0.917129	0.119	0.646	6.39719e-83	0.529562
CLOCK	2.05756e-87	-0.8801	0.04	0.486	7.53089e-83	0.54333
SKAP2	2.1538e-87	-1.12632	0.413	0.92	7.88312e-83	0.458082
GTDC1	2.6621e-87	-1.17945	0.065	0.529	9.74355e-83	0.441521
YBX1	2.97001e-87	2.07724	0.81	0.771	1.08705e-82	4.22001
PIP5K1A	3.17848e-87	-0.792571	0.037	0.486	1.16336e-82	0.577314
SNHG14	3.19455e-87	-0.858188	0.052	0.521	1.16924e-82	0.551645
CEP192	3.6254e-87	-0.767782	0.02	0.442	1.32693e-82	0.58732
SRGAP3	3.80775e-87	-0.984589	0.016	0.435	1.39367e-82	0.50537
DNAJB14	4.20932e-87	-0.893941	0.09	0.587	1.54065e-82	0.538142
METTL7A	5.7139e-87	-0.81387	0.148	0.735	2.09134e-82	0.568854
TNFRSF10D	6.32754e-87	-1.12229	0.041	0.49	2.31594e-82	0.459365
AC023051.1	6.43091e-87	-0.763491	0	0.387	2.35378e-82	0.589069
HSPBAP1	6.87483e-87	-0.851879	0.037	0.476	2.51625e-82	0.554063
CLASP2	7.01167e-87	-0.874675	0.1	0.623	2.56634e-82	0.545377
CASK	8.13548e-87	-0.953307	0.038	0.483	2.97767e-82	0.516447
PI4KA	8.31676e-87	-0.872552	0.056	0.521	3.04402e-82	0.54618
TRIM44	9.41271e-87	-0.934662	0.145	0.692	3.44515e-82	0.523165
SLMAP	1.25863e-86	-0.87574	0.049	0.5	4.60672e-82	0.544974
HEATR5A	1.56924e-86	-0.811751	0.052	0.514	5.74358e-82	0.56969
CBWD5	1.60904e-86	-0.873032	0.081	0.572	5.88924e-82	0.545998
PIK3CD	1.65466e-86	-0.917572	0.047	0.497	6.05624e-82	0.529399
TRIM33	1.96821e-86	-0.843019	0.062	0.538	7.20384e-82	0.557476
SLC7A6	2.2516e-86	-0.768122	0.03	0.467	8.2411e-82	0.587181
AC012368.1	2.69821e-86	-0.737868	0.014	0.425	9.87571e-82	0.599625
SNX24	3.1279e-86	-1.00246	0.107	0.606	1.14484e-81	0.499149
SPOPL	3.20763e-86	-0.789565	0.049	0.512	1.17403e-81	0.578519
ANKMY1	3.57714e-86	-0.814741	0.01	0.411	1.30927e-81	0.56851
MAPKAP1	4.84996e-86	-1.00275	0.137	0.652	1.77513e-81	0.499047
WWP2	5.25808e-86	-0.90151	0.052	0.517	1.92451e-81	0.535326
DENND6A	6.10496e-86	-0.807341	0.041	0.486	2.23447e-81	0.571434
CPQ	6.38561e-86	-1.10046	0.157	0.685	2.3372e-81	0.466369
RABEP1	6.42931e-86	-0.915815	0.151	0.688	2.35319e-81	0.530044
KIDINS220	7.96437e-86	-0.902115	0.108	0.63	2.91504e-81	0.535102
WNT2B	8.67458e-86	-1.00834	0.014	0.421	3.17498e-81	0.497118
SLC25A13	1.01089e-85	-0.849027	0.073	0.557	3.69995e-81	0.555159
MPZL1	1.14742e-85	-0.938218	0.128	0.656	4.19966e-81	0.521877
RPS26	1.25022e-85	2.01659	0.787	0.661	4.57592e-81	4.04625
LINC02057	1.50471e-85	-0.997749	0.01	0.411	5.50739e-81	0.500781
ARPC3	1.73272e-85	1.18569	0.895	0.909	6.34194e-81	2.27472
ACY3	1.7679e-85	-0.734721	0.041	0.502	6.4707e-81	0.600934
TRPC4AP	1.93286e-85	-0.838649	0.087	0.587	7.07445e-81	0.559167
TPP2	2.29237e-85	-0.811614	0.087	0.582	8.39029e-81	0.569744
ERICH1	2.46652e-85	-0.915992	0.072	0.553	9.02773e-81	0.529979
STAG2	2.77311e-85	-0.849274	0.153	0.707	1.01499e-80	0.555064
RNF150	3.11925e-85	-1.1254	0.016	0.421	1.14168e-80	0.458376
ST3GAL1	3.91507e-85	-0.941568	0.077	0.557	1.43296e-80	0.520667
LUC7L3	4.79377e-85	-0.809072	0.169	0.738	1.75457e-80	0.570749
STK10	5.09917e-85	-0.834345	0.086	0.589	1.86635e-80	0.560838
SOGA1	5.60072e-85	-0.75348	0.03	0.464	2.04992e-80	0.593171
MSH3	6.78726e-85	-0.918722	0.045	0.491	2.4842e-80	0.528977
MIA2	7.91483e-85	-0.906789	0.076	0.553	2.89691e-80	0.533371
PMEPA1	8.4012e-85	-0.956507	0.126	0.649	3.07492e-80	0.515303
KDM3B	9.67212e-85	-0.867684	0.056	0.521	3.54009e-80	0.548026
FBXO42	1.09296e-84	-0.751643	0.034	0.471	4.00035e-80	0.593927
SNX14	1.89543e-84	-0.862436	0.099	0.603	6.93747e-80	0.550023
BOD1L1	2.21307e-84	-0.807732	0.124	0.656	8.10006e-80	0.571279
ARFGEF2	2.41202e-84	-0.786698	0.04	0.478	8.82822e-80	0.579669
SLC39A10	3.41182e-84	-0.950901	0.069	0.533	1.24876e-79	0.517309
BTF3	3.52821e-84	1.44907	0.826	0.729	1.29136e-79	2.73032
TRAF3IP2-AS1	3.66248e-84	-0.994916	0.031	0.45	1.34051e-79	0.501765
KRCC1	3.96404e-84	-0.783347	0.099	0.594	1.45088e-79	0.581017
DLG1	4.4648e-84	-0.80715	0.108	0.63	1.63416e-79	0.57151
RECK	4.68945e-84	-0.870571	0.05	0.507	1.71639e-79	0.54693
RMRP	4.71976e-84	-0.95745	0.014	0.416	1.72748e-79	0.514966
DMXL2	4.92276e-84	-0.815622	0.042	0.485	1.80178e-79	0.568164
CHKA	6.71965e-84	-0.789457	0.085	0.577	2.45946e-79	0.578562
CCDC146	7.50681e-84	-0.924202	0.015	0.418	2.74757e-79	0.526972
CARD8	7.87786e-84	-0.800613	0.093	0.598	2.88337e-79	0.574105
NUTM2A-AS1	7.98977e-84	-0.827817	0.144	0.688	2.92434e-79	0.563381
SLC25A37	9.56648e-84	-0.894915	0.163	0.709	3.50143e-79	0.537779
PCNX4	1.05535e-83	-0.851176	0.038	0.474	3.86269e-79	0.554333
ZNF33A	1.15785e-83	-0.846612	0.051	0.503	4.23784e-79	0.556089
PRR14L	1.2055e-83	-0.750375	0.047	0.495	4.41226e-79	0.594449
LCORL	1.30656e-83	-0.975549	0.062	0.519	4.78212e-79	0.508546
IREB2	1.63485e-83	-0.753431	0.064	0.538	5.9837e-79	0.593191
HGSNAT	1.94588e-83	-0.817867	0.045	0.486	7.12211e-79	0.56728
CYTH4	2.21984e-83	-0.904064	0.16	0.7	8.12483e-79	0.534379
TPI1	2.78084e-83	2.19781	0.769	0.594	1.01781e-78	4.58782
SPATA1	3.54435e-83	-0.730263	0.006	0.389	1.29727e-78	0.602794
SNX9	4.46294e-83	-0.852678	0.148	0.682	1.63348e-78	0.553756
CCDC50	4.59707e-83	-0.978664	0.229	0.788	1.68257e-78	0.50745
ENO4	4.79312e-83	-0.765024	0.008	0.394	1.75433e-78	0.588444
MIR31HG	5.08386e-83	-0.882263	0.002	0.378	1.86074e-78	0.542516
TRIM13	7.16114e-83	-0.806848	0.057	0.515	2.62105e-78	0.57163
ATF7IP2	7.61708e-83	-0.957173	0.049	0.49	2.78793e-78	0.515065
PTPRM	9.12695e-83	-0.996548	0.02	0.423	3.34055e-78	0.501198
JARID2	9.37059e-83	-0.835433	0.066	0.529	3.42973e-78	0.560415
CREB1	1.02785e-82	-0.814081	0.102	0.604	3.76204e-78	0.568771
2023-03-06	1.14721e-82	-0.814481	0.108	0.615	4.19892e-78	0.568613
DMXL1	1.35764e-82	-0.851783	0.062	0.526	4.96909e-78	0.5541
PTPRA	1.78587e-82	-0.770347	0.113	0.62	6.53645e-78	0.586277
SIGLEC8	1.83147e-82	-0.848218	0.097	0.599	6.70337e-78	0.55547
CCND3	2.35523e-82	-1.03228	0.092	0.574	8.62039e-78	0.488936
SLC2A5	2.50113e-82	-1.08783	0.366	0.904	9.15439e-78	0.470469
AL513327.1	3.12417e-82	-0.70544	0.002	0.375	1.14348e-77	0.613256
NEDD4L	3.48311e-82	-0.931978	0.051	0.497	1.27485e-77	0.524139
SESN1	3.69945e-82	-0.830076	0.071	0.541	1.35403e-77	0.562499
SLC38A9	3.85408e-82	-0.809809	0.036	0.461	1.41063e-77	0.570457
ADGRG1	4.92788e-82	-0.990811	0.315	0.878	1.80366e-77	0.503195
CD2AP	5.24913e-82	-0.867246	0.097	0.587	1.92123e-77	0.548192
GLG1	6.02922e-82	-0.823292	0.107	0.604	2.20675e-77	0.565151
MTMR10	6.45722e-82	-0.764289	0.071	0.538	2.36341e-77	0.588743
SELPLG	6.48597e-82	-0.824451	0.149	0.7	2.37393e-77	0.564697
DCAF5	7.39872e-82	-0.702135	0.044	0.481	2.708e-77	0.614662
PIK3C3	8.20025e-82	-0.742159	0.035	0.462	3.00137e-77	0.597844
RAB3GAP2	8.53241e-82	-0.77748	0.055	0.503	3.12295e-77	0.583385
A2M	1.50976e-81	-0.920612	0.647	0.985	5.52588e-77	0.528285
GLCCI1	1.64011e-81	-1.0175	0.023	0.426	6.00296e-77	0.493971
PTPN14	1.74248e-81	-0.910367	0.013	0.401	6.37767e-77	0.53205
PIP4K2A	1.76031e-81	-0.915314	0.224	0.786	6.44293e-77	0.530228
BMPR1A	1.82109e-81	-0.829835	0.026	0.433	6.66537e-77	0.562593
AL136171.2	1.91599e-81	-0.725389	0.002	0.373	7.01271e-77	0.604834
PCMTD1	2.45654e-81	-0.821833	0.106	0.604	8.99117e-77	0.565723
IKZF2	3.20782e-81	-0.999352	0.013	0.401	1.17409e-76	0.500225
PIAS2	3.34941e-81	-0.890294	0.036	0.455	1.22592e-76	0.539504
ERCC6L2	3.36187e-81	-0.833462	0.041	0.466	1.23048e-76	0.561181
ARID4A	3.45969e-81	-0.857293	0.059	0.512	1.26628e-76	0.551987
RNF144B	3.83175e-81	-0.857191	0.051	0.5	1.40246e-76	0.552026
NCK1	3.90528e-81	-0.833703	0.087	0.56	1.42937e-76	0.561087
MIB1	5.15757e-81	-0.776941	0.044	0.476	1.88772e-76	0.583603
ALG13	5.83405e-81	-0.944215	0.123	0.62	2.13532e-76	0.519712
TUT7	7.21539e-81	-0.881703	0.12	0.627	2.64091e-76	0.542726
AL353138.1	7.59905e-81	-1.01337	0.002	0.37	2.78133e-76	0.495388
CCDC88A	8.07909e-81	-0.887293	0.21	0.772	2.95703e-76	0.540628
CLK1	8.71994e-81	-0.823996	0.07	0.541	3.19159e-76	0.564875
FBXO34	9.18372e-81	-0.799474	0.029	0.44	3.36133e-76	0.574559
HTT	9.48776e-81	-0.799744	0.067	0.527	3.47262e-76	0.574451
PPP2R5E	1.09072e-80	-0.85203	0.107	0.599	3.99213e-76	0.554005
CDC42SE2	1.44865e-80	-0.894441	0.191	0.728	5.30221e-76	0.537956
NEK7	1.71105e-80	-0.940309	0.095	0.572	6.26263e-76	0.521121
CYTH1	2.23019e-80	-0.858765	0.091	0.575	8.16271e-76	0.551425
EXOC2	2.52182e-80	-0.790147	0.03	0.44	9.23012e-76	0.578285
ATE1	2.86212e-80	-0.852419	0.064	0.512	1.04757e-75	0.553855
LY86	3.05878e-80	-1.01672	0.41	0.947	1.11954e-75	0.494237
GPRIN3	3.12187e-80	-0.806154	0.088	0.57	1.14263e-75	0.571904
CDC27	3.316e-80	-0.761067	0.11	0.604	1.21369e-75	0.59006
PLPP1	3.32368e-80	-0.915861	0.085	0.558	1.2165e-75	0.530027
ZZEF1	3.3677e-80	-0.763873	0.041	0.464	1.23261e-75	0.588913
VAV1	3.69184e-80	-0.854662	0.121	0.627	1.35125e-75	0.552995
NIN	3.82033e-80	-0.79257	0.058	0.509	1.39828e-75	0.577315
POU2F2	4.39063e-80	-1.04908	0.181	0.688	1.60701e-75	0.483277
TSPO	4.86893e-80	1.70438	0.801	0.673	1.78208e-75	3.25888
AC087854.1	5.5252e-80	-0.883595	0.007	0.38	2.02228e-75	0.542015
ZXDC	5.60892e-80	-0.711653	0.036	0.457	2.05292e-75	0.61062
ZNF131	5.61997e-80	-0.775563	0.05	0.488	2.05697e-75	0.584161
SOS2	5.75645e-80	-0.790999	0.051	0.483	2.10692e-75	0.577944
SLC2A9	5.98335e-80	-0.815019	0.022	0.418	2.18997e-75	0.568401
MYO9B	8.95202e-80	-0.855033	0.173	0.707	3.27653e-75	0.552853
ZNF124	1.17645e-79	-0.8213	0.034	0.443	4.30591e-75	0.565932
TM9SF2	1.19343e-79	-0.807662	0.16	0.699	4.36807e-75	0.571307
TAF1	1.21155e-79	-0.755866	0.048	0.479	4.4344e-75	0.592191
SEC24D	1.23655e-79	-0.924076	0.058	0.497	4.52589e-75	0.527018
CHFR	1.45185e-79	-0.687644	0.042	0.469	5.31392e-75	0.620867
GAK	1.91039e-79	-0.718139	0.092	0.579	6.99223e-75	0.607881
PPP4R3A	1.95472e-79	-0.720557	0.076	0.539	7.15448e-75	0.606863
PDE7A	2.06557e-79	-0.77989	0.019	0.409	7.5602e-75	0.582411
DENND11	2.92165e-79	-0.767062	0.09	0.568	1.06935e-74	0.587613
KDM5A	2.94994e-79	-0.732968	0.106	0.601	1.07971e-74	0.601665
NR2C2	3.8315e-79	-0.775084	0.027	0.426	1.40237e-74	0.584355
LINC01268	3.94358e-79	-0.770288	0.008	0.38	1.44339e-74	0.586301
RFX7	3.99861e-79	-0.907838	0.028	0.432	1.46353e-74	0.532983
SCFD1	5.26142e-79	-0.863322	0.147	0.654	1.92573e-74	0.549685
SEMA4D	5.40729e-79	-0.672522	0.1	0.606	1.97912e-74	0.627409
TLK2	6.05243e-79	-0.750895	0.055	0.49	2.21525e-74	0.594235
PRIM2	6.18839e-79	-0.934097	0.041	0.455	2.26501e-74	0.52337
PIK3C2A	6.9144e-79	-0.785442	0.06	0.509	2.53074e-74	0.580174
YTHDF3	6.97276e-79	-0.808785	0.078	0.546	2.5521e-74	0.570863
MLXIP	7.65238e-79	-0.770007	0.055	0.495	2.80085e-74	0.586415
ARMC8	8.81025e-79	-0.795196	0.078	0.538	3.22464e-74	0.576265
ATP11B	9.66781e-79	-0.81525	0.055	0.491	3.53852e-74	0.56831
CUL5	1.06184e-78	-0.781141	0.087	0.563	3.88643e-74	0.581906
INO80	1.13232e-78	-0.815764	0.038	0.45	4.14441e-74	0.568108
REL	1.30802e-78	-0.742922	0.159	0.709	4.78747e-74	0.597528
ATP2B1	1.35607e-78	-0.901708	0.129	0.632	4.96337e-74	0.535253
ATG10	1.3853e-78	-0.937955	0.06	0.495	5.07035e-74	0.521972
R3HCC1L	1.40043e-78	-0.784817	0.027	0.421	5.12571e-74	0.580426
GPBP1L1	1.55076e-78	-0.725975	0.099	0.586	5.67593e-74	0.604588
PPP3CC	1.71658e-78	-0.761561	0.041	0.464	6.28285e-74	0.589858
LINC00996	1.95319e-78	-0.886957	0.006	0.37	7.14888e-74	0.540754
TVP23C	2.29047e-78	-0.788323	0.027	0.42	8.38334e-74	0.579017
TMEM260	2.40368e-78	-0.780432	0.023	0.414	8.79771e-74	0.582192
TLR4	2.72385e-78	-0.794288	0.072	0.529	9.96956e-74	0.576628
GRK5	3.25622e-78	-0.822424	0.013	0.387	1.19181e-73	0.565491
CDK8	3.59173e-78	-0.919935	0.036	0.442	1.31461e-73	0.528533
PELI2	4.73756e-78	-0.980698	0.014	0.389	1.734e-73	0.506734
ARMCX4	4.97308e-78	-0.797002	0.023	0.416	1.8202e-73	0.575544
TNFRSF10B	5.03078e-78	-0.92876	0.036	0.443	1.84132e-73	0.52531
ZFR	5.69081e-78	-0.825778	0.142	0.663	2.08289e-73	0.564178
PARN	6.00011e-78	-0.718256	0.034	0.442	2.1961e-73	0.607832
SLC49A4	6.23711e-78	-0.792534	0.033	0.442	2.28284e-73	0.577329
CHST15	7.95854e-78	-0.865401	0.128	0.627	2.91291e-73	0.548894
LMBR1	8.26892e-78	-0.708438	0.02	0.409	3.02651e-73	0.611983
VPS50	8.68362e-78	-0.836303	0.043	0.461	3.17829e-73	0.560077
PPHLN1	9.68239e-78	-0.80654	0.112	0.601	3.54385e-73	0.571752
SNX18	1.42392e-77	-0.736261	0.087	0.557	5.2117e-73	0.600293
ZNF654	1.43263e-77	-0.741605	0.016	0.394	5.24356e-73	0.598074
CBR4	1.57117e-77	-0.764442	0.053	0.488	5.75065e-73	0.588681
MYO5A	1.57991e-77	-0.794483	0.09	0.558	5.78263e-73	0.57655
AL157392.3	1.62912e-77	-0.671151	0.01	0.378	5.96274e-73	0.628006
TNKS2	1.77485e-77	-0.739765	0.099	0.577	6.49612e-73	0.598837
RPL4	1.91656e-77	1.57077	0.79	0.659	7.01482e-73	2.97064
ANKFY1	1.97364e-77	-0.73113	0.06	0.503	7.22372e-73	0.602432
IRF8	2.39369e-77	-0.859038	0.206	0.765	8.76114e-73	0.55132
PFDN5	2.39449e-77	1.32054	0.835	0.769	8.76407e-73	2.4976
TM6SF1	3.1604e-77	-0.792004	0.191	0.74	1.15674e-72	0.577541
EEA1	3.35594e-77	-0.838727	0.114	0.603	1.22831e-72	0.559137
GTF2I	4.29816e-77	-0.832905	0.207	0.76	1.57317e-72	0.561398
KMT2A	4.44352e-77	-0.803869	0.058	0.497	1.62637e-72	0.572811
PPP1R21	4.5723e-77	-0.713491	0.044	0.464	1.67351e-72	0.609842
THUMPD2	4.584e-77	-0.717566	0.041	0.457	1.67779e-72	0.608123
MCM9	4.99059e-77	-0.812103	0.024	0.411	1.82661e-72	0.569551
ARRB1	6.35353e-77	-0.798719	0.106	0.579	2.32546e-72	0.574859
APC	6.84208e-77	-0.777861	0.074	0.531	2.50427e-72	0.583231
RCOR1	7.32199e-77	-0.732651	0.056	0.491	2.67992e-72	0.601797
TMEM165	7.45103e-77	-0.817501	0.23	0.784	2.72715e-72	0.567424
ZMYM6	8.36329e-77	-0.759153	0.038	0.445	3.06105e-72	0.590843
SFSWAP	1.29034e-76	-0.671457	0.05	0.476	4.72277e-72	0.627872
STIM1	1.30084e-76	-0.843677	0.035	0.438	4.7612e-72	0.557222
TCERG1	1.85413e-76	-0.682336	0.078	0.538	6.7863e-72	0.623156
OGT	1.8868e-76	-0.692245	0.041	0.452	6.90586e-72	0.61889
SMARCAD1	2.15916e-76	-0.680482	0.026	0.416	7.90275e-72	0.623957
CMTM7	2.35255e-76	-0.849231	0.187	0.716	8.61056e-72	0.55508
AC004797.1	2.77386e-76	-0.663777	0.037	0.445	1.01526e-71	0.631224
CACUL1	2.88708e-76	-0.812054	0.085	0.548	1.0567e-71	0.56957
NCK1-DT	3.27221e-76	-0.817658	0.062	0.495	1.19766e-71	0.567362
SECISBP2	3.62874e-76	-0.778858	0.086	0.541	1.32815e-71	0.582828
UHRF1BP1L	3.65715e-76	-0.679543	0.084	0.541	1.33855e-71	0.624363
ALOX12-AS1	4.0526e-76	-0.744606	0.029	0.421	1.48329e-71	0.596831
YLPM1	4.37687e-76	-0.709761	0.033	0.433	1.60198e-71	0.611421
CHSY1	4.76902e-76	-0.931043	0.12	0.601	1.74551e-71	0.524479
AC066613.2	4.95531e-76	-0.860617	0.012	0.378	1.81369e-71	0.550717
TAF3	5.04629e-76	-0.859657	0.049	0.466	1.84699e-71	0.551083
RAB12	5.17326e-76	-0.732159	0.071	0.515	1.89346e-71	0.602003
HIST2H2BF	5.38989e-76	-0.803261	0.01	0.375	1.97275e-71	0.573052
DHRSX	5.75575e-76	-0.92196	0.069	0.497	2.10666e-71	0.527792
NCOA6	6.51302e-76	-0.671499	0.059	0.495	2.38383e-71	0.627854
GON4L	6.85628e-76	-0.692225	0.037	0.443	2.50947e-71	0.618899
SMAD4	7.91417e-76	-0.739098	0.059	0.49	2.89667e-71	0.599114
RB1	8.56738e-76	-1.03763	0.457	0.918	3.13575e-71	0.487127
SIK2	9.0977e-76	-0.807331	0.047	0.461	3.32985e-71	0.571438
CCDC7	9.23538e-76	-0.865633	0.024	0.404	3.38024e-71	0.548806
LOXL3	9.85297e-76	-0.696301	0.037	0.442	3.60628e-71	0.617153
THOC2	1.06157e-75	-0.725937	0.102	0.574	3.88546e-71	0.604604
KIAA0319L	1.13794e-75	-0.796439	0.052	0.471	4.16496e-71	0.575768
ITGAX	1.16293e-75	-0.800814	0.177	0.705	4.25645e-71	0.574025
PCF11	1.26984e-75	-0.69217	0.055	0.486	4.64773e-71	0.618922
DCP2	1.32707e-75	-0.713504	0.122	0.625	4.85719e-71	0.609837
PPM1B	1.36669e-75	-0.741848	0.085	0.541	5.00221e-71	0.597973
WDPCP	1.37663e-75	-0.953724	0.041	0.445	5.03862e-71	0.516298
CNTLN	1.49359e-75	-0.862334	0.037	0.435	5.46667e-71	0.550062
RPL7	1.52656e-75	1.40449	0.835	0.817	5.58736e-71	2.64724
AFF4	1.64614e-75	-0.790746	0.135	0.649	6.02503e-71	0.578045
NR3C2	1.65588e-75	-0.930753	0.01	0.372	6.06068e-71	0.524584
ZC3H12C	2.0776e-75	-0.8287	0.034	0.425	7.60424e-71	0.563036
GCC2	2.10978e-75	-0.807049	0.126	0.618	7.72202e-71	0.57155
MAP4K5	2.86882e-75	-0.705431	0.07	0.527	1.05002e-70	0.613259
FCHO2	2.876e-75	-0.739184	0.064	0.495	1.05265e-70	0.599078
KLF12	3.05489e-75	-0.95897	0.008	0.365	1.11812e-70	0.514424
CDK19	3.19525e-75	-0.874136	0.074	0.522	1.1695e-70	0.545581
IQCB1	3.54291e-75	-0.846952	0.048	0.464	1.29674e-70	0.555958
RPS27	3.67896e-75	1.0596	0.984	0.983	1.34654e-70	2.08436
WLS	3.93215e-75	-0.70977	0.044	0.459	1.43921e-70	0.611418
SMG7	4.10359e-75	-0.803897	0.056	0.478	1.50195e-70	0.5728
SCMH1	4.47291e-75	-0.88942	0.022	0.399	1.63713e-70	0.539831
AC018362.1	5.23339e-75	-0.849222	0.014	0.382	1.91547e-70	0.555084
PGGT1B	5.33035e-75	-0.670279	0.064	0.502	1.95096e-70	0.628385
ULK2	5.40528e-75	-0.714233	0.03	0.423	1.97839e-70	0.609529
MFSD4B	6.19761e-75	-0.790485	0.015	0.38	2.26839e-70	0.57815
ZNF91	6.40188e-75	-0.706532	0.043	0.45	2.34315e-70	0.612792
ATF2	6.49303e-75	-0.656414	0.076	0.524	2.37651e-70	0.634453
AKNA	7.06954e-75	-0.639364	0.056	0.485	2.58752e-70	0.641996
DIS3L2	7.45176e-75	-0.731219	0.052	0.471	2.72742e-70	0.602395
VWA8	7.9757e-75	-0.757308	0.021	0.399	2.91919e-70	0.591599
MAP2K1	8.17491e-75	-0.863127	0.151	0.646	2.9921e-70	0.54976
NUBPL	9.78176e-75	-0.87933	0.03	0.414	3.58022e-70	0.54362
SON	1.08157e-74	-0.834468	0.333	0.877	3.95866e-70	0.56079
ARHGEF10L	1.22088e-74	-0.658797	0.034	0.428	4.46853e-70	0.633406
BIN2	1.29905e-74	-0.888293	0.197	0.716	4.75465e-70	0.540253
TRIM22	1.37838e-74	-0.746997	0.129	0.62	5.045e-70	0.595843
GOLPH3	1.42254e-74	-0.768917	0.106	0.577	5.20665e-70	0.586858
MED14	1.48152e-74	-0.688571	0.036	0.435	5.42251e-70	0.620468
FABP5	1.50106e-74	3.16431	0.494	0.051	5.49404e-70	8.96504
USP33	1.98094e-74	-0.713847	0.081	0.534	7.25042e-70	0.609692
XKR6	1.98432e-74	-0.900258	0.027	0.408	7.26279e-70	0.535791
TPT1	2.15826e-74	1.18024	0.998	0.986	7.89946e-70	2.26614
NUFIP2	2.358e-74	-0.737735	0.136	0.646	8.63053e-70	0.59968
STXBP5	2.46904e-74	-0.802043	0.023	0.401	9.03694e-70	0.573537
CDC14A	2.55225e-74	-0.755211	0.009	0.365	9.3415e-70	0.59246
RFFL	2.63489e-74	-0.757268	0.073	0.521	9.64396e-70	0.591616
PPP4R3B	2.94962e-74	-0.727878	0.091	0.546	1.07959e-69	0.603791
EMB	3.09763e-74	-0.766447	0.109	0.592	1.13376e-69	0.587864
EHBP1	4.44477e-74	-0.871035	0.03	0.416	1.62683e-69	0.546754
EPB41L3	4.98142e-74	-0.955118	0.19	0.693	1.82325e-69	0.515799
SSPN	5.13394e-74	-0.840171	0.08	0.534	1.87907e-69	0.558577
TNFSF10	6.48433e-74	-0.622583	0.051	0.478	2.37333e-69	0.649507
RPL34	7.85704e-74	1.11868	0.967	0.962	2.87576e-69	2.17148
PRPF38B	8.30606e-74	-0.758736	0.144	0.646	3.0401e-69	0.591014
FNIP2	9.26785e-74	-0.852342	0.143	0.646	3.39213e-69	0.553885
MAP3K14	9.32364e-74	-0.670992	0.013	0.373	3.41255e-69	0.628075
TTC7B	9.68542e-74	-0.752054	0.05	0.461	3.54496e-69	0.593758
INTS6	9.80315e-74	-0.914984	0.06	0.481	3.58805e-69	0.53035
AC010378.2	1.15536e-73	-0.65112	0.012	0.368	4.22872e-69	0.636786
NAA15	1.35284e-73	-0.732521	0.095	0.56	4.95154e-69	0.601851
HCK	1.71152e-73	-0.951534	0.295	0.822	6.26434e-69	0.517082
ATG4C	1.883e-73	-0.72388	0.079	0.526	6.89196e-69	0.605467
ZNF254	2.0324e-73	-0.636451	0.031	0.418	7.43878e-69	0.643294
S100PBP	2.14707e-73	-0.705109	0.026	0.406	7.8585e-69	0.613396
LINC01410	2.19796e-73	-0.684769	0.034	0.425	8.04477e-69	0.622105
LEMD3	2.38565e-73	-0.728372	0.024	0.397	8.73172e-69	0.603584
UBL3	2.62707e-73	-0.897925	0.235	0.771	9.61535e-69	0.536658
ANKIB1	2.87457e-73	-0.824323	0.072	0.51	1.05212e-68	0.564747
AC245297.3	3.15903e-73	-0.681232	0.06	0.49	1.15624e-68	0.623632
TDRD3	3.34638e-73	-0.75082	0.024	0.397	1.22481e-68	0.594266
NUDT3	3.57852e-73	-0.633347	0.128	0.632	1.30978e-68	0.644679
MTUS1	3.93608e-73	-0.829251	0.141	0.637	1.44065e-68	0.562821
RIF1	3.9689e-73	-0.686289	0.069	0.503	1.45266e-68	0.62145
CBFB	4.38577e-73	-0.858653	0.134	0.61	1.60523e-68	0.551467
TCHP	4.44568e-73	-0.628044	0.028	0.409	1.62716e-68	0.647053
WDR26	4.82755e-73	-0.714171	0.094	0.555	1.76693e-68	0.609555
RALGPS2	5.45181e-73	-0.831596	0.033	0.42	1.99542e-68	0.561907
AC009505.1	5.66783e-73	-0.656818	0.001	0.334	2.07448e-68	0.634276
NIBAN1	6.04428e-73	-1.33683	0.092	0.521	2.21227e-68	0.39589
FAM53B	6.95567e-73	-0.773887	0.077	0.514	2.54584e-68	0.58484
RGS12	7.02406e-73	-0.804341	0.074	0.507	2.57088e-68	0.572624
CTDSPL2	7.28587e-73	-0.631281	0.051	0.467	2.6667e-68	0.645603
PSEN1	8.42248e-73	-0.743351	0.105	0.575	3.08271e-68	0.59735
SRPK2	9.06287e-73	-0.915017	0.12	0.589	3.3171e-68	0.530338
SRP14	9.41036e-73	1.33889	0.816	0.779	3.44428e-68	2.52957
MYO15B	1.07482e-72	-0.628236	0.019	0.385	3.93394e-68	0.646967
KMT5B	1.08002e-72	-0.685586	0.064	0.491	3.95299e-68	0.621753
CACNA1A	1.21575e-72	-0.749766	0.022	0.39	4.44976e-68	0.5947
SIPA1L3	1.21937e-72	-0.727083	0.029	0.413	4.46303e-68	0.604124
RNF145	1.36811e-72	-0.783742	0.142	0.632	5.0074e-68	0.580858
LINC01004	1.38755e-72	-0.701294	0.021	0.387	5.07859e-68	0.61502
ARID3A	1.40736e-72	-0.739561	0.073	0.505	5.15109e-68	0.598922
PPP1R10	1.41127e-72	-0.774888	0.092	0.546	5.16539e-68	0.584434
CCDC66	1.47787e-72	-0.643406	0.04	0.433	5.40917e-68	0.6402
UBE2E1	1.48522e-72	-0.948764	0.21	0.705	5.43605e-68	0.518076
SEL1L	1.61839e-72	-0.751938	0.185	0.709	5.92348e-68	0.593805
AP1B1	1.73871e-72	-0.826375	0.301	0.841	6.36383e-68	0.563944
RAB31	2.57033e-72	-0.951992	0.317	0.844	9.40766e-68	0.516918
AIF1	2.68149e-72	1.20146	0.952	0.961	9.81451e-68	2.29972
ARFIP1	3.15816e-72	-0.864321	0.116	0.577	1.15592e-67	0.549305
EML1	3.24897e-72	-0.797893	0.021	0.384	1.18916e-67	0.575189
CCM2	3.66754e-72	-0.832794	0.184	0.697	1.34236e-67	0.561441
PTBP3	3.85418e-72	-0.766881	0.15	0.642	1.41067e-67	0.587687
PIK3CA	4.42441e-72	-0.818401	0.044	0.44	1.61938e-67	0.56707
RNF213	5.11457e-72	-0.752893	0.179	0.702	1.87199e-67	0.593413
IBTK	5.12088e-72	-0.773424	0.117	0.586	1.87429e-67	0.585027
TUBGCP3	6.20946e-72	-0.721669	0.05	0.449	2.27273e-67	0.606395
TAF2	6.47202e-72	-0.704185	0.03	0.406	2.36882e-67	0.613789
C12orf75	8.93244e-72	-0.826209	0.263	0.801	3.26936e-67	0.564009
KLHL2	1.05316e-71	-0.81057	0.059	0.473	3.85469e-67	0.570156
LINC02391	1.10258e-71	-0.870197	0.023	0.39	4.03557e-67	0.547072
ZC3HAV1	1.19643e-71	-0.890612	0.079	0.515	4.37907e-67	0.539385
MAP2K4	1.2086e-71	-0.744429	0.038	0.426	4.42359e-67	0.596904
CFLAR	1.23239e-71	-0.737433	0.162	0.675	4.51067e-67	0.599806
REV3L	1.35644e-71	-0.847447	0.051	0.457	4.96471e-67	0.555768
STRADA	1.3765e-71	-0.645295	0.037	0.428	5.03812e-67	0.639362
TENM4	1.43414e-71	-0.855555	0.008	0.349	5.24909e-67	0.552653
KLC1	1.60486e-71	-0.646114	0.098	0.553	5.87395e-67	0.638999
USP4	1.63298e-71	-0.722784	0.079	0.517	5.97688e-67	0.605927
GMDS	1.91999e-71	-0.923272	0.057	0.464	7.02735e-67	0.527312
GPHN	2.55005e-71	-0.874691	0.048	0.449	9.33343e-67	0.545371
SESN3	2.93276e-71	-0.778582	0.103	0.565	1.07342e-66	0.58294
WASF2	2.95886e-71	-0.821586	0.383	0.892	1.08297e-66	0.56582
KLHL8	3.47239e-71	-0.768778	0.041	0.426	1.27093e-66	0.586914
MINDY2	3.64746e-71	-0.69279	0.066	0.488	1.33501e-66	0.618656
VPS45	3.84638e-71	-0.745386	0.035	0.413	1.40781e-66	0.596508
PLD4	3.95119e-71	-0.833107	0.267	0.824	1.44617e-66	0.561319
ANXA5	4.07468e-71	1.71035	0.756	0.639	1.49137e-66	3.27239
USP8	4.27808e-71	-0.677903	0.107	0.565	1.56582e-66	0.625073
LINC02649	4.57789e-71	-0.674458	0.012	0.358	1.67555e-66	0.626567
GOLGB1	4.86711e-71	-0.707077	0.09	0.543	1.78141e-66	0.61256
LINC00578	4.89569e-71	-0.779605	0.013	0.358	1.79187e-66	0.582526
FAR1	5.25376e-71	-0.716077	0.09	0.534	1.92293e-66	0.60875
AF117829.1	5.26092e-71	-0.741215	0.007	0.344	1.92555e-66	0.598235
TAPT1	5.59224e-71	-0.632055	0.031	0.409	2.04682e-66	0.645257
U2SURP	6.51081e-71	-0.71387	0.137	0.625	2.38302e-66	0.609682
RPS29	7.14729e-71	1.18984	0.95	0.967	2.61598e-66	2.28127
ZNF451	7.18961e-71	-0.682965	0.07	0.495	2.63147e-66	0.622884
NDUFA4	7.45679e-71	1.41497	0.797	0.728	2.72926e-66	2.66655
CEP85L	8.23682e-71	-0.794363	0.031	0.404	3.01476e-66	0.576598
ZNF708	8.24354e-71	-0.601552	0.041	0.432	3.01722e-66	0.659045
MTF2	9.21888e-71	-0.57969	0.063	0.486	3.3742e-66	0.669107
ATP8B1	9.30498e-71	-0.659793	0.005	0.337	3.40572e-66	0.632969
HSPH1	9.89019e-71	-2.97518	0.302	0.723	3.61991e-66	0.127169
RNF13	9.90747e-71	-0.869428	0.274	0.801	3.62623e-66	0.547364
TAPT1-AS1	1.0624e-70	-0.77125	0.013	0.358	3.88849e-66	0.585909
ZDHHC17	1.12768e-70	-0.6534	0.024	0.389	4.12743e-66	0.63578
DDX10	1.29945e-70	-0.839605	0.049	0.447	4.75612e-66	0.558796
SUCLG2	1.30314e-70	-0.825444	0.209	0.721	4.76961e-66	0.564308
ABHD18	1.35903e-70	-0.675804	0.017	0.372	4.9742e-66	0.625983
NUTM2B-AS1	1.43101e-70	-0.674307	0.047	0.44	5.23763e-66	0.626633
FOLR2	1.44393e-70	-0.795725	0.271	0.853	5.28491e-66	0.576054
NFE2L2	1.64834e-70	-0.69283	0.219	0.76	6.0331e-66	0.618639
TLR6	1.79169e-70	-0.632074	0.026	0.392	6.55778e-66	0.645248
DDX6	1.79415e-70	-0.711278	0.158	0.664	6.56678e-66	0.610779
IRF2	1.81266e-70	-0.711906	0.115	0.577	6.63451e-66	0.610513
EEF1G	2.01273e-70	1.43127	0.82	0.753	7.36679e-66	2.69684
ITM2B	2.04724e-70	-0.853914	0.842	0.993	7.4931e-66	0.553282
CMKLR1	2.06403e-70	-0.787977	0.041	0.425	7.55454e-66	0.579155
C9orf72	2.06953e-70	-0.678837	0.09	0.533	7.57468e-66	0.624669
RIPK1	2.193e-70	-0.750095	0.052	0.45	8.02661e-66	0.594564
ST3GAL3	2.29151e-70	-0.736054	0.026	0.392	8.38715e-66	0.600379
RALGAPB	2.34751e-70	-0.641936	0.043	0.437	8.59211e-66	0.640853
ZEB1	2.37758e-70	-1.07497	0.022	0.378	8.70217e-66	0.47468
GIMAP8	2.38793e-70	-0.687582	0.024	0.39	8.74006e-66	0.620894
HUWE1	2.77574e-70	-0.737714	0.116	0.579	1.01595e-65	0.599689
TTC19	2.90234e-70	-0.647061	0.053	0.455	1.06229e-65	0.63858
SFMBT1	3.28428e-70	-0.732571	0.035	0.411	1.20208e-65	0.60183
NSRP1	3.55813e-70	-0.716217	0.119	0.586	1.30231e-65	0.608691
UPF2	3.71365e-70	-0.737603	0.103	0.557	1.35923e-65	0.599735
INKA2	4.14333e-70	-0.626669	0.013	0.356	1.5165e-65	0.64767
UBE2H	4.61147e-70	-0.68599	0.109	0.565	1.68784e-65	0.621579
NAA25	5.58097e-70	-0.67613	0.052	0.449	2.04269e-65	0.625842
MARK2	5.61468e-70	-0.666481	0.059	0.469	2.05503e-65	0.630042
CAMKMT	6.05823e-70	-1.02756	0.041	0.416	2.21737e-65	0.490539
TTC14	6.2793e-70	-0.646077	0.042	0.43	2.29829e-65	0.639016
AC090579.1	8.36217e-70	-0.962937	0.006	0.336	3.06064e-65	0.513011
NUAK1	8.36605e-70	-0.806767	0.055	0.449	3.06206e-65	0.571661
ADAM17	8.54067e-70	-0.668271	0.126	0.598	3.12597e-65	0.62926
STX16	8.62623e-70	-0.635187	0.066	0.486	3.15729e-65	0.643857
RFX3-AS1	1.21365e-69	-0.768231	0.007	0.339	4.44208e-65	0.587137
ZMYND8	1.47624e-69	-0.680709	0.058	0.462	5.40319e-65	0.623859
RPS11	1.51108e-69	1.30521	0.926	0.932	5.53072e-65	2.47119
SLC30A9	1.5403e-69	-0.657686	0.06	0.467	5.63764e-65	0.633894
KAT6B	1.80153e-69	-0.73336	0.024	0.382	6.59377e-65	0.601501
NUDCD3	1.86376e-69	-0.633885	0.059	0.464	6.82153e-65	0.644439
SPRED2	2.26092e-69	-0.721167	0.035	0.411	8.27518e-65	0.606606
PLAG1	2.29412e-69	-0.696926	0.01	0.348	8.39671e-65	0.616885
HIPK2	2.31819e-69	-0.739365	0.109	0.572	8.48482e-65	0.599003
MIR34AHG	2.6588e-69	-0.708926	0.01	0.348	9.73149e-65	0.611775
CEPT1	3.14832e-69	-0.730426	0.069	0.481	1.15232e-64	0.602726
ALMS1	3.1666e-69	-0.676252	0.022	0.377	1.15901e-64	0.625789
CLEC7A	3.18303e-69	-0.820249	0.192	0.709	1.16502e-64	0.566344
MYCBP2-AS1	3.18958e-69	-0.663546	0.002	0.322	1.16742e-64	0.631325
ANO6	3.27544e-69	-0.740335	0.07	0.485	1.19884e-64	0.5986
AGTPBP1	3.60526e-69	-0.748522	0.072	0.498	1.31956e-64	0.595213
AC024145.1	3.72327e-69	-0.629572	0.003	0.327	1.36275e-64	0.646368
RHBDD1	4.23767e-69	-0.819626	0.038	0.411	1.55103e-64	0.566589
RBM5	4.32608e-69	-0.602852	0.053	0.455	1.58339e-64	0.658451
RCOR3	4.35302e-69	-0.623127	0.055	0.455	1.59325e-64	0.649262
NCKAP1L	4.35636e-69	-0.840881	0.276	0.793	1.59447e-64	0.558303
SPEN	4.65131e-69	-0.602657	0.087	0.526	1.70242e-64	0.65854
MAPK14	4.67519e-69	-0.700147	0.052	0.447	1.71117e-64	0.615509
LIPC	4.91977e-69	-0.704312	0.016	0.365	1.80068e-64	0.613735
MAN1A2	5.33334e-69	-0.78319	0.081	0.502	1.95206e-64	0.58108
NHLRC2	5.97444e-69	-0.706915	0.037	0.416	2.18671e-64	0.612629
ARNT	6.0549e-69	-0.673299	0.052	0.445	2.21616e-64	0.627071
MIOS	6.4722e-69	-0.693137	0.106	0.55	2.36889e-64	0.618507
GALNT1	6.56264e-69	-0.790472	0.181	0.683	2.40199e-64	0.578155
ABL2	7.6719e-69	-0.831754	0.087	0.515	2.80799e-64	0.561846
MORC3	7.88059e-69	-0.687074	0.1	0.541	2.88437e-64	0.621112
AC022217.3	8.1712e-69	-1.77565	0.041	0.409	2.99074e-64	0.292062
SF1	8.9659e-69	-0.661188	0.206	0.743	3.28161e-64	0.632357
CERT1	9.17688e-69	-0.7786	0.103	0.55	3.35883e-64	0.582932
MACROD2	9.66355e-69	-1.25441	0.019	0.361	3.53696e-64	0.419166
ZNF800	1.06256e-68	-0.634999	0.051	0.445	3.88906e-64	0.643941
SEC14L1	1.10126e-68	-0.74438	0.187	0.695	4.03073e-64	0.596924
CCNL1	1.11936e-68	-0.822916	0.115	0.57	4.09697e-64	0.565298
SNRK	1.17342e-68	-0.666996	0.026	0.384	4.29482e-64	0.629817
GPR34	1.24261e-68	-0.909432	0.442	0.928	4.54809e-64	0.532395
SENP5	1.24556e-68	-0.5883	0.057	0.461	4.55888e-64	0.665126
AC073571.1	1.26487e-68	-0.619369	0	0.313	4.62954e-64	0.650956
HVCN1	1.2954e-68	-0.630005	0.078	0.51	4.74128e-64	0.646174
UBE3A	1.36265e-68	-0.723258	0.112	0.56	4.98742e-64	0.605728
TNPO3	1.62104e-68	-0.736427	0.057	0.447	5.93317e-64	0.600224
PCBP1-AS1	1.6732e-68	-0.613657	0.034	0.404	6.12409e-64	0.653538
AL117381.1	1.68271e-68	-0.593523	0.008	0.339	6.15887e-64	0.662723
GATAD1	1.93546e-68	-0.66513	0.073	0.491	7.08397e-64	0.630632
AC139887.2	2.26328e-68	-0.608757	0.019	0.366	8.28383e-64	0.655761
MRTFB	2.9051e-68	-0.712107	0.014	0.353	1.0633e-63	0.610428
EFCAB13	2.95716e-68	-0.682184	0.009	0.339	1.08235e-63	0.623221
FOXK2	3.13936e-68	-0.678725	0.055	0.445	1.14904e-63	0.624717
CSTF3	3.83772e-68	-0.652117	0.04	0.414	1.40465e-63	0.636346
GANC	4.20622e-68	-0.656532	0.029	0.39	1.53952e-63	0.634401
SLC10A7	5.20793e-68	-0.794784	0.035	0.396	1.90616e-63	0.576429
DNAJC5	5.97667e-68	-0.689011	0.147	0.625	2.18752e-63	0.620279
DTNBP1	7.14216e-68	-0.808729	0.097	0.527	2.6141e-63	0.570885
TASOR	7.40305e-68	-0.609761	0.055	0.45	2.70959e-63	0.655305
CAPN7	7.79564e-68	-0.682184	0.037	0.404	2.85328e-63	0.623221
SRSF11	8.27117e-68	-0.733158	0.237	0.767	3.02733e-63	0.601585
RLF	8.27877e-68	-0.711673	0.065	0.469	3.03011e-63	0.610612
RNPC3	8.32123e-68	-0.611903	0.02	0.366	3.04565e-63	0.654333
SRBD1	8.53088e-68	-0.806412	0.044	0.42	3.12239e-63	0.571802
ATP13A3	1.03753e-67	-0.643394	0.143	0.632	3.79746e-63	0.640205
RPL38	1.10042e-67	1.12106	0.9	0.896	4.02764e-63	2.17507
PDGFC	1.13812e-67	-0.756935	0.027	0.385	4.16564e-63	0.591752
MTREX	1.16655e-67	-0.635081	0.079	0.503	4.26971e-63	0.643905
TRA2B	1.17544e-67	-0.96614	0.209	0.709	4.30222e-63	0.511874
GATAD2A	1.31636e-67	-0.701801	0.074	0.49	4.81802e-63	0.614804
JAK1	1.32376e-67	-0.781161	0.205	0.711	4.84509e-63	0.581898
TTC13	1.37787e-67	-0.68907	0.027	0.382	5.04315e-63	0.620253
ZRANB2	1.38333e-67	-0.648663	0.158	0.658	5.06313e-63	0.637871
PDCD6IP	1.39329e-67	-0.693958	0.144	0.615	5.09958e-63	0.618156
BMT2	1.48981e-67	-0.68452	0.029	0.385	5.45284e-63	0.622213
FRS2	1.61341e-67	-0.643079	0.034	0.399	5.90523e-63	0.640345
UHRF1BP1	1.83144e-67	-0.684715	0.026	0.377	6.70327e-63	0.622129
FBXL4	2.05178e-67	-0.661427	0.026	0.378	7.50971e-63	0.632253
ZNF700	2.08283e-67	-0.548964	0.014	0.349	7.62336e-63	0.683511
ATP6V0A1	2.2137e-67	-0.801823	0.094	0.521	8.10236e-63	0.573624
ZNF438	2.38781e-67	-0.772853	0.024	0.375	8.73961e-63	0.585259
MIER1	2.40999e-67	-0.684103	0.109	0.562	8.82079e-63	0.622393
PRAG1	2.65337e-67	-0.582238	0.042	0.423	9.71162e-63	0.667927
AL157392.2	2.97171e-67	-0.591313	0.001	0.312	1.08768e-62	0.663739
PLXNA2	3.03057e-67	-0.792458	0.005	0.322	1.10922e-62	0.57736
LINC00513	3.34287e-67	-0.757086	0.034	0.392	1.22352e-62	0.59169
ANO10	3.63147e-67	-0.778417	0.053	0.435	1.32916e-62	0.583006
ZNF780B	3.72123e-67	-0.642924	0.047	0.43	1.36201e-62	0.640414
ANXA4	3.94286e-67	-0.860513	0.21	0.699	1.44313e-62	0.550757
CDC42BPB	4.50858e-67	-0.623362	0.059	0.462	1.65018e-62	0.649156
LINC01909	4.78966e-67	-0.623059	0.009	0.332	1.75307e-62	0.649293
SHOC2	4.9299e-67	-0.669629	0.098	0.531	1.80439e-62	0.628668
TLR5	4.94634e-67	-0.707242	0.044	0.425	1.81041e-62	0.61249
IL4R	5.55316e-67	-0.828137	0.081	0.5	2.03251e-62	0.563256
ZNF718	5.57809e-67	-0.669052	0.017	0.356	2.04164e-62	0.62892
PARG	6.3944e-67	-0.664839	0.03	0.389	2.34042e-62	0.630759
TMLHE	6.74964e-67	-0.714244	0.037	0.402	2.47044e-62	0.609524
PPIA	7.15735e-67	1.20536	0.845	0.87	2.61966e-62	2.30595
DIDO1	7.21198e-67	-0.532941	0.04	0.413	2.63966e-62	0.691144
KRIT1	8.39618e-67	-0.638795	0.05	0.432	3.07309e-62	0.642249
NEMF	8.54536e-67	-0.722397	0.123	0.582	3.12769e-62	0.60609
AC023424.3	8.66994e-67	-0.687962	0.007	0.327	3.17328e-62	0.62073
LARGE1	9.04062e-67	-0.87249	0.024	0.373	3.30896e-62	0.546203
SEC22A	1.06376e-66	-0.72583	0.045	0.42	3.89347e-62	0.604649
BDP1	1.06849e-66	-0.669595	0.07	0.474	3.91078e-62	0.628683
WRN	1.17905e-66	-0.661735	0.015	0.348	4.31545e-62	0.632118
CENPC	1.25775e-66	-0.610269	0.028	0.382	4.60348e-62	0.655074
FUS	1.41441e-66	-0.79434	0.272	0.795	5.17687e-62	0.576607
ZBTB38	1.4353e-66	-0.682208	0.109	0.548	5.25335e-62	0.623211
KDM1B	1.54045e-66	-0.634407	0.06	0.455	5.63821e-62	0.644206
SUFU	1.8058e-66	-0.617398	0.03	0.389	6.6094e-62	0.651845
AC005670.3	1.90154e-66	-0.648002	0.053	0.437	6.95982e-62	0.638163
ATG16L2	1.93575e-66	-0.622314	0.031	0.39	7.08503e-62	0.649628
SCARB1	1.9442e-66	-0.641736	0.067	0.469	7.11598e-62	0.640941
CDK12	2.05835e-66	-0.595447	0.057	0.452	7.53378e-62	0.661839
ANKAR	2.0589e-66	-0.767363	0.015	0.342	7.53579e-62	0.58749
PRDX1	2.08323e-66	1.39599	0.799	0.757	7.62484e-62	2.63168
ATL2	2.21148e-66	-0.629499	0.026	0.373	8.09424e-62	0.646401
CEP63	2.22717e-66	-0.672122	0.07	0.471	8.15166e-62	0.627583
EDEM3	2.31857e-66	-0.643838	0.057	0.454	8.48619e-62	0.640008
ICA1	2.35131e-66	-0.786743	0.042	0.414	8.60602e-62	0.579651
STAT3	2.51477e-66	-0.886379	0.233	0.736	9.2043e-62	0.54097
AC027097.2	2.64987e-66	-0.749298	0.006	0.32	9.6988e-62	0.594893
C15orf41	3.20408e-66	-0.689932	0.01	0.336	1.17273e-61	0.619883
NPAT	3.38583e-66	-0.583357	0.023	0.37	1.23925e-61	0.667409
HINT1	3.53414e-66	1.48851	0.741	0.601	1.29353e-61	2.80599
NR1D2	3.79095e-66	-0.677002	0.042	0.411	1.38752e-61	0.625464
REPS1	3.91649e-66	-0.82008	0.036	0.394	1.43347e-61	0.56641
YTHDC1	5.65042e-66	-0.661755	0.08	0.49	2.06811e-61	0.632109
KIF13B	6.22669e-66	-0.593752	0.083	0.509	2.27903e-61	0.662617
PPIP5K2	6.51115e-66	-0.620864	0.074	0.483	2.38315e-61	0.650282
RSBN1L	7.45429e-66	-0.660096	0.066	0.469	2.72834e-61	0.632836
DST	7.85123e-66	-0.779288	0.214	0.726	2.87363e-61	0.582654
ARAP2	8.25052e-66	-0.675963	0.078	0.5	3.01977e-61	0.625914
FBXL20	8.44924e-66	-0.740191	0.033	0.39	3.09251e-61	0.59866
BTBD1	9.81902e-66	-0.625153	0.108	0.555	3.59386e-61	0.648351
ATP2B4	1.01852e-65	-0.668395	0.037	0.406	3.72788e-61	0.629206
INSYN2B	1.09628e-65	-0.569897	0.007	0.322	4.01249e-61	0.673665
PSD3	1.12306e-65	-0.825301	0.052	0.433	4.11053e-61	0.564365
SERGEF	1.24451e-65	-0.672424	0.047	0.425	4.55503e-61	0.627451
AC006160.1	1.37873e-65	-0.647221	0.008	0.324	5.0463e-61	0.638509
EP400	1.40066e-65	-0.586547	0.05	0.43	5.12655e-61	0.665935
PIK3CB	1.44426e-65	-0.685307	0.058	0.443	5.28613e-61	0.621874
MICU2	1.74314e-65	-0.829139	0.102	0.524	6.38008e-61	0.562865
RAF1	1.8581e-65	-0.641292	0.093	0.514	6.80083e-61	0.641139
DOCK7	1.93826e-65	-0.659383	0.038	0.401	7.09421e-61	0.633149
KLHL6	2.02611e-65	-0.832274	0.063	0.457	7.41577e-61	0.561643
UBE2K	2.0438e-65	-0.819742	0.263	0.771	7.48053e-61	0.566543
KSR1	2.07784e-65	-0.699662	0.022	0.36	7.60509e-61	0.615717
MBNL2	2.12235e-65	-0.751168	0.138	0.606	7.768e-61	0.594122
FKBP15	2.14996e-65	-0.745108	0.126	0.574	7.86909e-61	0.596623
AL627171.2	2.31659e-65	-0.687519	0.247	0.777	8.47896e-61	0.620921
CNOT6L	2.45436e-65	-0.660875	0.062	0.452	8.98321e-61	0.632495
FAM126A	2.54639e-65	-0.743344	0.043	0.409	9.32003e-61	0.597353
RESF1	2.61146e-65	-0.709542	0.074	0.476	9.5582e-61	0.611514
BCO2	2.78973e-65	-0.689481	0.015	0.342	1.02107e-60	0.620077
CDC73	2.80253e-65	-0.715418	0.128	0.574	1.02576e-60	0.609029
NDUFAF6	2.97698e-65	-0.733118	0.063	0.45	1.08961e-60	0.601602
MSL2	3.04909e-65	-0.5913	0.035	0.394	1.116e-60	0.663745
DCTN4	3.15421e-65	-0.747265	0.13	0.579	1.15447e-60	0.595732
AL162253.2	3.33605e-65	-0.695203	0.03	0.378	1.22103e-60	0.617622
COX7C	3.55691e-65	1.3392	0.799	0.759	1.30186e-60	2.53012
ZNF516	3.57627e-65	-0.593471	0.017	0.348	1.30895e-60	0.662746
MCCC1	3.77212e-65	-0.651623	0.063	0.454	1.38063e-60	0.636564
MYSM1	4.26274e-65	-0.578476	0.043	0.413	1.56021e-60	0.669671
ZNF592	4.62921e-65	-0.577695	0.035	0.392	1.69434e-60	0.670033
RAP1GDS1	5.27501e-65	-0.88032	0.142	0.584	1.93071e-60	0.543247
FOXK1	5.37349e-65	-0.570741	0.047	0.416	1.96675e-60	0.673271
ZFYVE16	5.5823e-65	-0.663695	0.1	0.538	2.04318e-60	0.63126
ATF7	5.60746e-65	-0.696894	0.085	0.497	2.05238e-60	0.616899
TASP1	5.92534e-65	-0.67747	0.016	0.344	2.16873e-60	0.625261
ZFP36L2	5.94515e-65	-0.732407	0.253	0.781	2.17598e-60	0.601899
HDGFL3	6.14454e-65	-0.554304	0.013	0.336	2.24896e-60	0.680985
TEP1	6.74144e-65	-0.562755	0.019	0.354	2.46743e-60	0.677008
ZNF736	7.78538e-65	-0.572584	0.021	0.354	2.84953e-60	0.672411
GNPTAB	8.74406e-65	-0.711338	0.069	0.461	3.20041e-60	0.610753
HIBCH	9.16356e-65	-0.69275	0.07	0.467	3.35395e-60	0.618674
UBN2	9.98546e-65	-0.591013	0.041	0.406	3.65478e-60	0.663876
SLTM	1.15185e-64	-0.663707	0.178	0.675	4.21589e-60	0.631254
NFKB1	1.16206e-64	-0.810966	0.112	0.548	4.25324e-60	0.57
AC105916.1	1.30788e-64	-0.69325	0.006	0.312	4.78696e-60	0.618459
TPD52	1.43638e-64	-0.83378	0.071	0.464	5.25729e-60	0.561057
RPRD1A	1.50888e-64	-0.680405	0.071	0.462	5.52267e-60	0.62399
SMG6	1.84808e-64	-0.653406	0.031	0.38	6.76416e-60	0.635778
LINC02245	1.88568e-64	-0.762838	0.034	0.385	6.90179e-60	0.589336
ELL2	1.99046e-64	-0.88477	0.227	0.721	7.28527e-60	0.541574
NSD3	2.12935e-64	-0.64437	0.106	0.541	7.79362e-60	0.639772
HECA	2.21243e-64	-0.628776	0.101	0.534	8.09771e-60	0.646725
TANGO6	2.3377e-64	-0.59782	0.02	0.353	8.55623e-60	0.660752
KLHL28	2.37209e-64	-0.689068	0.042	0.402	8.68208e-60	0.620254
TYW1B	2.38166e-64	-0.660743	0.016	0.341	8.71712e-60	0.632552
INO80D	2.41271e-64	-0.615292	0.034	0.387	8.83074e-60	0.652798
AZIN2	2.6804e-64	-0.695552	0.031	0.378	9.81054e-60	0.617473
SS18	2.72593e-64	-0.609322	0.099	0.521	9.97716e-60	0.655505
MAPK1	2.92308e-64	-0.648496	0.143	0.606	1.06988e-59	0.637945
ZMAT1	2.94899e-64	-0.616861	0.013	0.332	1.07936e-59	0.652088
CDH23	2.95235e-64	-0.609918	0.015	0.339	1.08059e-59	0.655234
SALL1	3.00659e-64	-0.621355	0.073	0.478	1.10044e-59	0.65006
FAM120A	3.06255e-64	-0.659617	0.165	0.647	1.12092e-59	0.633046
WDR20	3.24121e-64	-0.630795	0.042	0.408	1.18632e-59	0.645821
AOPEP	3.53426e-64	-0.748221	0.058	0.443	1.29357e-59	0.595337
SLC30A7	3.58731e-64	-0.610864	0.058	0.44	1.31299e-59	0.654804
HERC2	3.97435e-64	-0.617267	0.076	0.479	1.45465e-59	0.651905
STAT5B	4.18007e-64	-0.630081	0.043	0.404	1.52995e-59	0.64614
ABI2	4.41627e-64	-0.662815	0.084	0.497	1.6164e-59	0.631645
ASAP1	4.51242e-64	-0.905193	0.1	0.515	1.65159e-59	0.533961
ACSL3	4.53211e-64	-0.698702	0.14	0.596	1.6588e-59	0.616126
TRAPPC10	4.82479e-64	-0.629783	0.079	0.481	1.76592e-59	0.646274
PHTF2	4.95688e-64	-0.687168	0.057	0.437	1.81427e-59	0.621072
LINC01094	5.00086e-64	-0.915392	0.198	0.673	1.83036e-59	0.5302
ANKRD13C	5.63537e-64	-0.600622	0.042	0.408	2.0626e-59	0.65947
SWAP70	5.63736e-64	-0.731465	0.171	0.651	2.06333e-59	0.602292
MYO9A	6.05924e-64	-0.732582	0.031	0.372	2.21774e-59	0.601826
B4GALT1	6.17325e-64	-0.753318	0.222	0.726	2.25947e-59	0.593238
VEZT	6.39808e-64	-0.715242	0.081	0.479	2.34176e-59	0.609103
CD86	6.56871e-64	-0.807603	0.267	0.791	2.40421e-59	0.571331
HECTD4	8.48577e-64	-0.587458	0.034	0.385	3.10588e-59	0.665514
PPP2R5C	9.53028e-64	-0.706931	0.186	0.668	3.48818e-59	0.612622
KPNA1	1.09241e-63	-0.687105	0.101	0.521	3.99834e-59	0.621099
LUZP1	1.16391e-63	-0.720016	0.098	0.512	4.26003e-59	0.607091
ZRANB3	1.20836e-63	-0.688858	0.014	0.334	4.4227e-59	0.620345
ARHGEF11	1.2413e-63	-0.648806	0.028	0.366	4.54328e-59	0.637808
TMEM164	1.26272e-63	-0.618753	0.012	0.325	4.62169e-59	0.651234
MLXIPL	1.31245e-63	-0.599768	0.071	0.467	4.8037e-59	0.65986
KLHL20	1.59733e-63	-0.715049	0.028	0.365	5.8464e-59	0.609184
SP140	1.74712e-63	-0.765061	0.067	0.45	6.39462e-59	0.588428
IRS2	1.82281e-63	-0.802554	0.083	0.495	6.67166e-59	0.573333
KIF3C	1.86208e-63	-0.607891	0.021	0.353	6.8154e-59	0.656155
PRKCD	1.89269e-63	-0.622617	0.105	0.539	6.92744e-59	0.649492
ZNF490	1.95094e-63	-0.566259	0.026	0.361	7.14065e-59	0.675366
DENND5A	1.99734e-63	-0.7083	0.12	0.562	7.31045e-59	0.612041
COPA	2.08443e-63	-0.670245	0.178	0.658	7.62921e-59	0.6284
PHYKPL	2.13897e-63	-0.64732	0.085	0.491	7.82884e-59	0.638465
GRID2	2.20496e-63	-2.87545	0.023	0.344	8.07038e-59	0.136271
RAB39A	2.22305e-63	-0.61859	0.04	0.397	8.13658e-59	0.651307
HS2ST1	2.32648e-63	-0.945008	0.055	0.418	8.51515e-59	0.519427
MAP4	2.4225e-63	-0.762439	0.144	0.586	8.86659e-59	0.589499
ASXL1	2.66343e-63	-0.630382	0.081	0.486	9.74842e-59	0.646005
GALNT11	2.68827e-63	-0.60488	0.069	0.457	9.83933e-59	0.657526
TRAPPC12	2.90263e-63	-0.667269	0.097	0.512	1.06239e-58	0.629698
EFL1	3.2663e-63	-0.637672	0.035	0.382	1.1955e-58	0.642749
SMAD5	4.00136e-63	-0.583754	0.047	0.413	1.46454e-58	0.667225
PARD3B	4.39943e-63	-0.832568	0.009	0.317	1.61023e-58	0.561529
PTAFR	4.65691e-63	-0.589867	0.151	0.62	1.70448e-58	0.664404
NUP153	5.18152e-63	-0.611078	0.037	0.387	1.89649e-58	0.654707
EVL	5.71984e-63	-0.733229	0.291	0.803	2.09352e-58	0.601556
CHCHD2	6.07321e-63	1.29076	0.787	0.755	2.22285e-58	2.44656
NPEPPS	6.36538e-63	-0.609315	0.083	0.49	2.32979e-58	0.655508
MAN2A1	6.39107e-63	-0.681121	0.142	0.606	2.3392e-58	0.62368
RANBP2	6.90764e-63	-0.73418	0.165	0.651	2.52827e-58	0.60116
GRAMD1A	7.96412e-63	-0.892729	0.124	0.551	2.91495e-58	0.538594
RAB6A	8.30817e-63	-0.668907	0.15	0.596	3.04087e-58	0.628983
ETV5	8.38203e-63	-0.806303	0.191	0.649	3.06791e-58	0.571845
MACO1	8.65134e-63	-0.648719	0.047	0.409	3.16648e-58	0.637846
KIF26B	8.79517e-63	-0.845749	0.01	0.318	3.21912e-58	0.556422
AC020611.2	9.10453e-63	-0.62446	0.001	0.293	3.33235e-58	0.648662
TRPM3	9.17466e-63	-0.635722	0.001	0.293	3.35802e-58	0.643619
XIAP	9.22835e-63	-0.591249	0.081	0.488	3.37767e-58	0.663768
SIGLEC10	9.2828e-63	-0.651276	0.19	0.687	3.3976e-58	0.636717
AC002463.1	1.04242e-62	-0.574126	0.005	0.303	3.81537e-58	0.671693
BBX	1.08536e-62	-0.777776	0.138	0.582	3.97252e-58	0.583265
CWF19L2	1.15185e-62	-0.622219	0.065	0.449	4.21588e-58	0.649671
ZFAND6	1.43045e-62	-0.781502	0.236	0.712	5.23561e-58	0.581761
APPBP2	1.43531e-62	-0.611939	0.058	0.433	5.25336e-58	0.654316
AUH	1.56229e-62	-0.655574	0.049	0.409	5.71814e-58	0.634823
SAMD8	1.56779e-62	-0.562951	0.067	0.459	5.73827e-58	0.676916
SMARCC1	1.63543e-62	-0.707522	0.088	0.49	5.98584e-58	0.612371
RUBCN	1.659e-62	-0.550225	0.047	0.411	6.07211e-58	0.682914
RPS17	1.66803e-62	1.33034	0.802	0.76	6.10517e-58	2.51461
WDR33	1.72442e-62	-0.613732	0.164	0.637	6.31154e-58	0.653504
MITF	2.21255e-62	-0.848149	0.064	0.438	8.09817e-58	0.555497
DBI	2.34497e-62	1.68498	0.723	0.568	8.58281e-58	3.21536
LINC01176	2.38516e-62	-0.546992	0.003	0.298	8.72992e-58	0.684446
SCAF4	2.45578e-62	-0.608158	0.04	0.392	8.98838e-58	0.656034
SAMSN1	3.03175e-62	-0.946091	0.349	0.839	1.10965e-57	0.519037
HMGA1P4	3.27369e-62	-0.587982	0.014	0.329	1.1982e-57	0.665273
ACER3	3.31492e-62	-0.988107	0.17	0.601	1.21329e-57	0.504139
ITPRIPL2	3.33297e-62	-0.604359	0.15	0.618	1.2199e-57	0.657764
BCKDHB	3.43256e-62	-0.712155	0.026	0.356	1.25635e-57	0.610408
ERMAP	3.61938e-62	-0.566581	0.028	0.363	1.32473e-57	0.675215
FBXW8	3.77503e-62	-0.615863	0.024	0.354	1.3817e-57	0.652539
TAF15	4.29903e-62	-0.682807	0.157	0.615	1.57349e-57	0.622952
PTAR1	4.3367e-62	-0.584871	0.043	0.399	1.58727e-57	0.666709
ICE1	4.54004e-62	-0.575922	0.05	0.413	1.6617e-57	0.670857
USPL1	5.03051e-62	-0.683312	0.037	0.384	1.84122e-57	0.622734
KATNBL1	5.1162e-62	-0.709498	0.116	0.55	1.87258e-57	0.611533
CEP128	5.13202e-62	-0.791724	0.014	0.325	1.87837e-57	0.577653
AC008892.1	5.50236e-62	-0.667294	0.002	0.291	2.01392e-57	0.629686
MIGA1	5.91022e-62	-0.588063	0.056	0.432	2.1632e-57	0.665235
GLB1	6.85574e-62	-0.605755	0.098	0.514	2.50927e-57	0.657127
SPTLC3	7.09957e-62	-0.599597	0.008	0.312	2.59851e-57	0.659938
CDC14B	7.34431e-62	-0.642899	0.048	0.411	2.68809e-57	0.640425
FAM126B	7.59727e-62	-0.583282	0.027	0.358	2.78068e-57	0.667444
SHLD1	7.91318e-62	-0.669084	0.048	0.408	2.8963e-57	0.628906
DPP8	8.27383e-62	-0.551125	0.069	0.459	3.02831e-57	0.682488
GALNT7	8.82593e-62	-0.721723	0.034	0.375	3.23038e-57	0.606373
RYK	8.83371e-62	-0.610673	0.045	0.401	3.23323e-57	0.654891
OPA1	8.9011e-62	-0.619129	0.08	0.478	3.25789e-57	0.651064
VPS41	9.56773e-62	-0.622641	0.103	0.526	3.50189e-57	0.649481
CYTH3	9.66935e-62	-0.662295	0.028	0.361	3.53908e-57	0.631873
ECPAS	9.72075e-62	-0.681604	0.076	0.467	3.55789e-57	0.623472
LTC4S	1.00826e-61	-0.740296	0.251	0.777	3.69034e-57	0.598616
CREBRF	1.08708e-61	-0.593923	0.083	0.485	3.97884e-57	0.662539
ARHGEF9	1.16487e-61	-0.586111	0.017	0.334	4.26354e-57	0.666136
SPG7	1.57413e-61	-0.599059	0.065	0.445	5.76148e-57	0.660184
OSBPL9	1.93844e-61	-0.714372	0.115	0.538	7.09489e-57	0.60947
SLC25A26	2.29085e-61	-0.652535	0.042	0.394	8.38475e-57	0.636162
DCAF10	2.3553e-61	-0.684218	0.04	0.387	8.62065e-57	0.622343
CEP95	2.35574e-61	-0.59675	0.017	0.332	8.62223e-57	0.661242
UIMC1	2.475e-61	-0.648402	0.057	0.426	9.05875e-57	0.637986
BCL2L1	2.54286e-61	-0.662333	0.171	0.647	9.30711e-57	0.631856
RB1CC1	2.56548e-61	-0.654679	0.078	0.469	9.3899e-57	0.635217
AKAP7	2.63193e-61	-0.734212	0.048	0.404	9.63314e-57	0.601146
TTC3	2.69733e-61	-0.605691	0.163	0.634	9.87248e-57	0.657157
AC008957.1	2.76887e-61	-0.552929	0.014	0.322	1.01344e-56	0.681635
HACE1	2.95766e-61	-0.665652	0.029	0.363	1.08253e-56	0.630404
HNRNPA1	3.02935e-61	1.30526	0.769	0.697	1.10877e-56	2.47128
CLCN3	3.34683e-61	-0.653568	0.08	0.469	1.22497e-56	0.635706
ANXA2	3.66496e-61	1.92563	0.419	0.036	1.34141e-56	3.79903
PAFAH1B1	3.7591e-61	-0.778653	0.269	0.762	1.37587e-56	0.582911
AC010894.3	3.91587e-61	-0.587494	0.069	0.454	1.43325e-56	0.665498
PBX3	4.15445e-61	-0.951157	0.052	0.408	1.52057e-56	0.517217
AC007038.1	4.17398e-61	-0.54001	0.005	0.295	1.52772e-56	0.687766
PER3	4.29853e-61	-0.778944	0.035	0.37	1.57331e-56	0.582793
JPX	5.03115e-61	-0.716192	0.135	0.577	1.84145e-56	0.608702
LRP1	5.05766e-61	-0.582499	0.214	0.729	1.85115e-56	0.667806
TMEM181	5.81214e-61	-0.60353	0.031	0.366	2.1273e-56	0.658142
KLHDC10	6.56905e-61	-0.699401	0.033	0.366	2.40434e-56	0.615828
CSTB	6.57471e-61	1.83082	0.693	0.503	2.40641e-56	3.55738
TRAF3IP3	6.78256e-61	-0.589821	0.043	0.394	2.48248e-56	0.664425
LUC7L2	9.01158e-61	-0.643657	0.167	0.63	3.29833e-56	0.640088
VAMP8	9.13825e-61	1.5784	0.698	0.498	3.34469e-56	2.98639
WDR44	9.27127e-61	-0.575816	0.03	0.361	3.39338e-56	0.670906
TLR10	9.62341e-61	-0.544029	0.073	0.467	3.52227e-56	0.685853
ACBD6	9.78684e-61	-0.73779	0.093	0.486	3.58208e-56	0.599657
TACC1	9.82861e-61	-0.660239	0.227	0.729	3.59737e-56	0.632773
RAB10	9.8692e-61	-0.819012	0.388	0.872	3.61223e-56	0.56683
PRKDC	1.0159e-60	-0.612879	0.17	0.632	3.71831e-56	0.653891
RBM25	1.01825e-60	-0.635536	0.21	0.705	3.72688e-56	0.643702
FBXO28	1.03794e-60	-0.60355	0.06	0.426	3.79895e-56	0.658133
TAL1	1.18115e-60	-0.565063	0.069	0.457	4.32313e-56	0.675926
STK24	1.18168e-60	-0.648428	0.097	0.5	4.32507e-56	0.637975
DPH6	1.21335e-60	-0.981976	0.05	0.397	4.44097e-56	0.506286
AC017101.1	1.32332e-60	-0.59714	0.007	0.301	4.84348e-56	0.661063
USP10	1.54826e-60	-0.659262	0.093	0.486	5.6668e-56	0.633202
TMEM245	1.63784e-60	-0.549599	0.047	0.402	5.99466e-56	0.68321
FBXO38	1.63915e-60	-0.578139	0.023	0.342	5.99947e-56	0.669827
FUT10	1.69039e-60	-0.583671	0.008	0.305	6.18699e-56	0.667264
KBTBD2	1.90764e-60	-0.501242	0.056	0.425	6.98214e-56	0.706499
UHRF2	2.13997e-60	-0.527344	0.047	0.406	7.8325e-56	0.693831
UBE3D	2.32712e-60	-0.658972	0.017	0.329	8.5175e-56	0.633329
UBA6	2.32883e-60	-0.592685	0.094	0.493	8.52375e-56	0.663108
HPN	2.37676e-60	-0.684831	0.002	0.286	8.69919e-56	0.622079
RAP2A	2.51351e-60	-0.605576	0.17	0.634	9.1997e-56	0.657209
TRMT11	3.18363e-60	-0.705234	0.044	0.389	1.16524e-55	0.613343
ARSB	3.27717e-60	-0.78809	0.06	0.418	1.19948e-55	0.57911
ANGEL1	3.4759e-60	-0.55444	0.023	0.346	1.27221e-55	0.680921
RUFY3	3.73318e-60	-0.593591	0.074	0.462	1.36638e-55	0.662691
STRBP	4.49349e-60	-0.816945	0.067	0.428	1.64466e-55	0.567643
ZC3H7A	4.93258e-60	-0.568637	0.064	0.438	1.80537e-55	0.674254
CCDC200	5.7481e-60	-0.545393	0.009	0.305	2.10386e-55	0.685205
NRDC	5.91865e-60	-0.652155	0.178	0.646	2.16628e-55	0.636329
BRWD3	5.929e-60	-0.650574	0.034	0.366	2.17007e-55	0.637027
SAMD4A	6.11984e-60	-0.878778	0.035	0.366	2.23992e-55	0.543828
KDM4B	6.23463e-60	-0.528828	0.049	0.406	2.28194e-55	0.693118
PLVAP	7.26986e-60	-0.562813	0.064	0.445	2.66084e-55	0.676981
GLIPR1	7.29579e-60	-0.643036	0.192	0.685	2.67033e-55	0.640364
SIK3	7.81604e-60	-0.627458	0.188	0.675	2.86075e-55	0.647316
POM121	9.05369e-60	-0.551514	0.052	0.408	3.31374e-55	0.682304
VOPP1	9.88885e-60	-0.802656	0.271	0.75	3.61942e-55	0.573293
DPYSL2	1.01862e-59	-0.742036	0.407	0.894	3.72827e-55	0.597895
TBK1	1.09134e-59	-0.678719	0.071	0.447	3.99443e-55	0.62472
SEC31A	1.12465e-59	-0.709982	0.17	0.62	4.11633e-55	0.611328
ACSL4	1.13331e-59	-0.708898	0.159	0.613	4.14804e-55	0.611787
AC074032.1	1.2526e-59	-0.585653	0.021	0.332	4.58463e-55	0.666348
NOL4L	1.29394e-59	-0.619174	0.034	0.365	4.73594e-55	0.651044
ZMIZ1	1.598e-59	-0.589255	0.105	0.514	5.84885e-55	0.664686
BHLHE41	1.62425e-59	-0.694971	0.602	0.973	5.94492e-55	0.617722
RNF169	1.6742e-59	-0.533603	0.029	0.354	6.12774e-55	0.690827
ADRB2	1.73257e-59	-0.500687	0.023	0.344	6.34139e-55	0.70677
MGA	2.00915e-59	-0.628131	0.062	0.428	7.35371e-55	0.647014
CCDC26	2.44199e-59	-1.55108	0.021	0.325	8.93793e-55	0.341254
PDE4D	2.49118e-59	-1.18728	0.029	0.348	9.11795e-55	0.43913
IFITM3	2.50186e-59	1.84086	0.634	0.33	9.15704e-55	3.58225
MFSD11	2.81999e-59	-0.685775	0.065	0.428	1.03214e-54	0.621672
RNASEH2B-AS1	3.00688e-59	-0.513709	0.005	0.288	1.10055e-54	0.700419
HRH2	3.70038e-59	-0.691161	0.077	0.459	1.35438e-54	0.619355
UQCC1	3.86153e-59	-0.584403	0.031	0.356	1.41336e-54	0.666925
FASTKD1	4.62445e-59	-0.583415	0.034	0.361	1.69259e-54	0.667382
ADAMTSL4-AS1	4.80254e-59	-0.905005	0.03	0.354	1.75778e-54	0.534031
FAM222B	4.85303e-59	-0.653786	0.023	0.336	1.77626e-54	0.63561
TENT4B	5.24963e-59	-0.573754	0.035	0.365	1.92142e-54	0.671866
PHF20	6.82413e-59	-0.675434	0.203	0.68	2.4977e-54	0.626144
RBM39	6.91415e-59	-0.687762	0.31	0.825	2.53065e-54	0.620816
GEMIN7-AS1	7.21957e-59	-0.552487	0.002	0.279	2.64244e-54	0.681843
AEBP2	7.68233e-59	-0.643539	0.044	0.387	2.81181e-54	0.640141
GBE1	7.82357e-59	-0.734254	0.085	0.469	2.8635e-54	0.601129
GDAP2	8.28875e-59	-0.621705	0.048	0.392	3.03376e-54	0.649902
TIMP1	9.19177e-59	2.45067	0.6	0.288	3.36428e-54	5.46672
SLAIN2	1.01254e-58	-0.615017	0.074	0.447	3.706e-54	0.652922
SPAST	1.07825e-58	-0.565738	0.038	0.375	3.94652e-54	0.67561
AC008105.3	1.0877e-58	-0.587337	0.008	0.295	3.98111e-54	0.66557
POMP	1.14765e-58	1.40886	0.747	0.664	4.20053e-54	2.65527
KIAA0586	1.33793e-58	-0.613002	0.031	0.358	4.89696e-54	0.653835
ZFX	1.38341e-58	-0.598986	0.049	0.394	5.06343e-54	0.660218
MIRLET7BHG	1.38907e-58	-0.524314	0.015	0.315	5.08412e-54	0.695289
RNF217	1.65596e-58	-0.723824	0.022	0.332	6.06098e-54	0.605491
LINC02328	2.09933e-58	-0.813928	0.015	0.312	7.68377e-54	0.568831
STRN	2.29606e-58	-0.582915	0.062	0.426	8.4038e-54	0.667613
FIG4	2.60183e-58	-0.551488	0.031	0.354	9.52297e-54	0.682316
TRAPPC11	2.6319e-58	-0.558303	0.043	0.385	9.63304e-54	0.679101
CD58	2.77146e-58	-0.681509	0.121	0.534	1.01438e-53	0.623513
P2RY6	2.86425e-58	-0.602819	0.04	0.373	1.04834e-53	0.658466
BRD4	2.89265e-58	-0.563312	0.162	0.611	1.05874e-53	0.676747
LSM14A	2.89792e-58	-0.658602	0.169	0.616	1.06067e-53	0.633492
DNM1L	2.99359e-58	-0.583568	0.1	0.5	1.09568e-53	0.667311
OTULIN	3.04268e-58	-0.591713	0.055	0.406	1.11365e-53	0.663555
SLF2	3.70819e-58	-0.527103	0.048	0.396	1.35724e-53	0.693947
LINC02256	3.84356e-58	-0.544165	0.023	0.334	1.40678e-53	0.685788
AC023509.6	4.15054e-58	-0.52262	0.003	0.281	1.51914e-53	0.696107
PTPRB	4.20534e-58	-0.520295	0.002	0.276	1.5392e-53	0.697229
UBAP1	4.32875e-58	-0.630901	0.073	0.443	1.58437e-53	0.645773
NSUN6	4.5789e-58	-0.572605	0.021	0.327	1.67592e-53	0.672402
PRPF4B	5.21371e-58	-0.549171	0.162	0.613	1.90827e-53	0.683413
PTPN9	5.65035e-58	-0.618421	0.048	0.39	2.06809e-53	0.651383
SLC35F5	5.94267e-58	-0.595565	0.062	0.421	2.17508e-53	0.661785
ITPR1	7.0617e-58	-0.605919	0.02	0.322	2.58465e-53	0.657053
LY75	7.08071e-58	-0.643227	0.038	0.372	2.59161e-53	0.640279
DNM2	7.98201e-58	-0.612462	0.209	0.675	2.92149e-53	0.65408
NDUFB2	8.78172e-58	1.46332	0.73	0.639	3.2142e-53	2.75742
CPVL	9.0954e-58	-0.790089	0.348	0.853	3.32901e-53	0.578308
EMSY	9.36049e-58	-0.591469	0.015	0.31	3.42603e-53	0.663667
FGD3	9.47756e-58	-0.568831	0.036	0.366	3.46888e-53	0.674163
ZNF141	9.49455e-58	-0.531558	0.023	0.332	3.4751e-53	0.691807
PROS1	1.01168e-57	-0.793959	0.064	0.414	3.70284e-53	0.576759
CBFA2T2	1.02804e-57	-0.63404	0.033	0.354	3.76272e-53	0.64437
ACIN1	1.08086e-57	-0.546749	0.078	0.454	3.95604e-53	0.684561
DPY19L3	1.10629e-57	-0.541749	0.033	0.356	4.04915e-53	0.686938
MTR	1.25808e-57	-0.499306	0.072	0.449	4.60471e-53	0.707447
VMP1	1.26536e-57	-0.770676	0.277	0.752	4.63133e-53	0.586143
MAGI3	2.19501e-57	-0.731656	0.012	0.301	8.03397e-53	0.602212
AQR	2.42308e-57	-0.545022	0.05	0.397	8.86872e-53	0.685381
NEDD9	2.5282e-57	-0.72009	0.06	0.416	9.25345e-53	0.60706
MAP3K4	2.61025e-57	-0.534456	0.026	0.337	9.55379e-53	0.690419
ENOX2	2.75723e-57	-0.764716	0.049	0.387	1.00918e-52	0.588569
ELP4	2.89318e-57	-0.796657	0.053	0.397	1.05893e-52	0.575681
LINC00894	3.03043e-57	-0.60944	0.013	0.303	1.10917e-52	0.655451
PITPNC1	3.33134e-57	-0.635065	0.027	0.339	1.2193e-52	0.643912
WNT5A	3.38395e-57	-0.642534	0.042	0.375	1.23856e-52	0.640587
GSTP1	3.76423e-57	1.36969	0.744	0.647	1.37774e-52	2.58415
GABARAP	4.19707e-57	1.14229	0.833	0.849	1.53617e-52	2.20731
ZNF83	4.54557e-57	-0.538077	0.049	0.39	1.66372e-52	0.688688
UBXN7	5.05565e-57	-0.545758	0.036	0.36	1.85042e-52	0.685032
RPS6KA5	7.00722e-57	-0.676223	0.035	0.356	2.56471e-52	0.625801
AL139340.1	7.03282e-57	-0.555832	0	0.264	2.57408e-52	0.680265
VRK2	7.05525e-57	-0.644767	0.126	0.541	2.58229e-52	0.639596
PRKCE	7.85303e-57	-0.688773	0.02	0.318	2.87429e-52	0.620381
KDM2B	8.46378e-57	-0.639359	0.076	0.44	3.09783e-52	0.641998
KCNMB1	1.0028e-56	-0.548667	0.026	0.336	3.67033e-52	0.683651
PIGN	1.03383e-56	-0.703266	0.047	0.378	3.78392e-52	0.61418
FEZ2	1.31213e-56	-0.642448	0.277	0.765	4.80253e-52	0.640625
FBXL5	1.31675e-56	-0.679021	0.122	0.527	4.81945e-52	0.624589
PPFIA1	1.32377e-56	-0.556938	0.088	0.469	4.84513e-52	0.679743
ZNF236	1.42234e-56	-0.522088	0.016	0.31	5.20592e-52	0.696363
AC079781.5	1.43751e-56	-0.588514	0.05	0.387	5.26143e-52	0.665028
KLHDC1	1.45019e-56	-0.543596	0.019	0.315	5.30783e-52	0.686059
PLEKHG5	1.48828e-56	-0.547324	0.002	0.269	5.44726e-52	0.684288
ACYP2	1.49589e-56	-0.766395	0.124	0.526	5.47509e-52	0.587885
CHM	1.53472e-56	-0.512288	0.077	0.449	5.61723e-52	0.70111
AHCTF1	1.67211e-56	-0.531879	0.035	0.36	6.1201e-52	0.691653
AXL	1.88355e-56	-0.563823	0.183	0.652	6.89398e-52	0.676507
EXOC1	2.04182e-56	-0.609806	0.077	0.438	7.47325e-52	0.655285
CMTR2	2.10957e-56	-0.518132	0.043	0.38	7.72122e-52	0.698275
PPP2R2A	2.28329e-56	-0.629299	0.16	0.592	8.35707e-52	0.64649
CD46	2.291e-56	-0.535863	0.143	0.58	8.3853e-52	0.689746
TRIM36	2.39406e-56	-0.577497	0.04	0.365	8.76251e-52	0.670125
MRPS28	2.42034e-56	-0.66805	0.195	0.652	8.85867e-52	0.629357
WDR11	2.61068e-56	-0.60635	0.063	0.411	9.55534e-52	0.656856
LIMD1	3.07981e-56	-0.500174	0.023	0.327	1.12724e-51	0.707021
NUP214	3.09963e-56	-0.544812	0.097	0.485	1.1345e-51	0.685481
VPS35L	3.10867e-56	-0.627613	0.091	0.471	1.13781e-51	0.647246
STX8	3.11241e-56	-0.734394	0.155	0.58	1.13917e-51	0.60107
OSBPL8	3.18248e-56	-0.665399	0.173	0.618	1.16482e-51	0.630514
ATP6V1F	3.21927e-56	1.54187	0.688	0.515	1.17828e-51	2.91172
YIPF4	3.25936e-56	-0.487113	0.093	0.486	1.19296e-51	0.713452
EEFSEC	3.33922e-56	-0.625812	0.053	0.394	1.22219e-51	0.648055
MDN1	3.34777e-56	-0.561851	0.038	0.363	1.22532e-51	0.677432
AHCYL2	3.6322e-56	-0.756583	0.026	0.329	1.32942e-51	0.591897
WASL	3.9993e-56	-0.524351	0.045	0.378	1.46378e-51	0.695272
CYSLTR1	4.20186e-56	-0.56393	0.022	0.324	1.53792e-51	0.676457
MIA3	4.20366e-56	-0.482465	0.083	0.467	1.53858e-51	0.715754
MED27	4.3691e-56	-0.644704	0.055	0.392	1.59913e-51	0.639624
PLAT	4.42015e-56	-0.60934	0.007	0.283	1.61782e-51	0.655497
NOTCH2	4.89728e-56	-0.495581	0.041	0.37	1.79245e-51	0.709276
CTCF	5.17148e-56	-0.537152	0.051	0.394	1.89281e-51	0.68913
CNST	5.55248e-56	-0.519858	0.031	0.346	2.03226e-51	0.69744
AC008014.1	5.62663e-56	-1.02261	0.013	0.295	2.0594e-51	0.492224
TBC1D15	5.96175e-56	-0.461387	0.101	0.505	2.18206e-51	0.726288
TGIF2	6.46225e-56	-0.482262	0.009	0.289	2.36525e-51	0.715855
CYBB	6.46514e-56	-0.8042	0.447	0.921	2.36631e-51	0.572679
PITPNB	6.76979e-56	-0.708909	0.123	0.524	2.47781e-51	0.611782
ATP6V0C	6.8234e-56	1.33301	0.763	0.735	2.49743e-51	2.51927
COX6B1	7.607e-56	1.3521	0.717	0.575	2.78424e-51	2.55283
INPP5B	7.78354e-56	-0.555305	0.023	0.322	2.84885e-51	0.680513
TNPO1	9.72519e-56	-0.573798	0.158	0.592	3.55952e-51	0.671846
SUCNR1	1.03793e-55	-0.640733	0.09	0.467	3.79893e-51	0.641387
SLC15A4	1.22116e-55	-0.578962	0.081	0.455	4.46956e-51	0.669445
CTBS	1.26031e-55	-0.577662	0.12	0.526	4.61286e-51	0.670049
SUCO	1.34175e-55	-0.716982	0.048	0.378	4.91094e-51	0.608369
AGPS	1.37601e-55	-0.587167	0.11	0.509	5.03633e-51	0.665649
CC2D2B	1.45312e-55	-0.660415	0.001	0.262	5.31857e-51	0.632696
OST4	1.52912e-55	1.38589	0.742	0.649	5.59674e-51	2.61334
[truncated: 3,508 more rows]

## Sheet: 4-vs-9-all_diffexp_genes
gene	p-value	log2FoldChange	pct.1	pct.2	q-value	FoldChange
RASGEF1B	1.10659e-200	2.78327	0.964	0.204	4.05024e-196	6.88411
KLF6	5.90722e-200	3.12241	1	0.642	2.1621e-195	8.70842
SRGN	1.06112e-197	2.35924	1	0.885	3.88381e-193	5.13101
CCL3	2.29261e-197	4.07204	0.989	0.384	8.39119e-193	16.8192
GNA13	2.21003e-193	2.30013	0.992	0.592	8.08893e-189	4.92502
AC011586.2	7.64346e-190	2.64348	0.918	0.057	2.79758e-185	6.24839
DUSP1	1.2935e-182	2.75059	0.994	0.533	4.73434e-178	6.72993
RGS1	5.53863e-182	3.24706	0.936	0.195	2.02719e-177	9.49431
NR4A2	2.30789e-176	2.43417	0.918	0.144	8.4471e-172	5.40453
RHOB	1.05659e-175	2.71266	0.969	0.409	3.86721e-171	6.55527
NFKBID	1.64941e-175	1.87843	0.931	0.182	6.03699e-171	3.67676
EGR2	1.91076e-170	2.01743	0.893	0.096	6.99356e-166	4.04862
CD83	7.73924e-170	2.0967	1	0.524	2.83264e-165	4.27731
MCL1	2.43578e-169	1.83854	0.987	0.557	8.91519e-165	3.57648
NR4A1	6.36258e-169	2.36424	0.948	0.252	2.32877e-164	5.14882
EGR3	4.26794e-168	2.17502	0.936	0.183	1.56211e-163	4.51593
KLF2	1.42531e-167	2.60291	0.939	0.25	5.21679e-163	6.07512
CCL4	6.09943e-167	4.18573	0.945	0.384	2.23245e-162	18.1982
NEAT1	1.75352e-165	1.48614	1	0.993	6.41807e-161	2.80138
P2RY12	1.4787e-160	-2.06749	0.861	0.978	5.41221e-156	0.238575
FTH1	9.62464e-160	1.74449	1	0.983	3.52271e-155	3.35076
IER5	3.06861e-159	2.24263	0.983	0.38	1.12314e-154	4.73259
IRAK2	1.0006e-155	1.99684	0.964	0.384	3.66229e-151	3.99124
SGK1	1.12999e-155	2.32307	0.988	0.705	4.13588e-151	5.00396
AL512603.2	4.83591e-155	2.24596	0.871	0.111	1.76999e-150	4.74352
CCL3L1	1.079e-154	3.3875	0.977	0.57	3.94926e-150	10.465
PER1	1.35881e-153	1.25148	0.913	0.166	4.97338e-149	2.38086
IER3	3.95001e-153	2.50302	0.987	0.587	1.44574e-148	5.66869
BTG2	3.88791e-152	1.80355	0.992	0.67	1.42302e-147	3.49077
ADAMTSL4-AS1	4.78975e-152	2.01147	0.958	0.354	1.7531e-147	4.03192
CLEC7A	1.05929e-150	1.6644	0.996	0.709	3.87711e-146	3.16982
SAT1	3.56864e-149	1.99593	1	0.962	1.30616e-144	3.98872
MT-CO1	5.23228e-146	1.81764	0.999	0.964	1.91507e-141	3.52504
HIF1A	7.70946e-146	2.2334	0.981	0.651	2.82174e-141	4.70242
H3F3B	4.76864e-144	2.07367	0.999	0.947	1.74537e-139	4.20957
OTUD1	5.50475e-143	1.88985	0.95	0.346	2.01479e-138	3.70597
TRA2B	3.45953e-142	1.60154	0.995	0.709	1.26622e-137	3.03467
AL357522.1	4.13833e-141	-1.94291	0.62	0.911	1.51467e-136	0.260091
FOS	7.69271e-141	2.11294	1	0.736	2.81561e-136	4.32573
NR4A3	1.25511e-140	2.58545	0.759	0.043	4.59383e-136	6.00204
MT-CO3	1.95475e-140	1.7141	0.998	0.964	7.15459e-136	3.28091
CCL4L2	3.50023e-140	3.44894	0.968	0.587	1.28112e-135	10.9203
DBI	4.96001e-138	1.91519	0.974	0.568	1.81541e-133	3.77163
TSC22D3	5.05757e-137	1.71692	0.843	0.163	1.85112e-132	3.28733
ZFP36	8.2265e-136	1.81311	0.98	0.563	3.01098e-131	3.514
MT-CO2	4.96735e-135	1.63277	0.998	0.952	1.8181e-130	3.10109
DOCK8	1.09277e-134	-1.29248	0.994	0.991	3.99965e-130	0.408248
ATF3	3.43849e-134	1.83781	0.857	0.163	1.25852e-129	3.57467
ELF1	6.09821e-134	1.44219	0.995	0.808	2.232e-129	2.71733
MT-CYB	2.4011e-133	1.57937	0.996	0.94	8.78827e-129	2.9884
SLCO2B1	8.18363e-132	-1.30497	0.965	0.983	2.99529e-127	0.404731
SLC35F1	8.38487e-131	0.897842	0.762	0.057	3.06895e-126	1.86328
MT-ATP6	1.73859e-129	1.54721	0.998	0.978	6.3634e-125	2.92252
HLA-DQB1	1.08416e-128	1.47191	0.962	0.488	3.96812e-124	2.77389
HLA-DPB1	9.11132e-128	1.31702	0.996	0.82	3.33484e-123	2.4915
ZFP36L1	4.18668e-127	1.41698	0.999	0.897	1.53237e-122	2.67026
AFF4	8.59766e-127	1.31461	0.987	0.649	3.14683e-122	2.48735
GBP2	3.24645e-126	2.25054	0.82	0.158	1.18823e-121	4.7586
OLR1	3.84622e-126	1.44077	0.998	0.914	1.40775e-121	2.71466
RAB7A	4.97625e-126	2.56959	0.99	0.764	1.82136e-121	5.93643
PLP1	2.77947e-125	-1.4407	0.888	0.952	1.01731e-120	0.368389
NAMPT	7.46777e-125	2.09276	0.893	0.303	2.73328e-120	4.26562
PLK3	5.00905e-124	1.14024	0.899	0.259	1.83336e-119	2.20418
HSP90AB1	5.1356e-124	1.49747	0.996	0.897	1.87968e-119	2.82348
GPR183	4.73481e-121	2.24102	0.892	0.36	1.73299e-116	4.72732
MT-ND4	6.26284e-121	1.41192	0.998	0.959	2.29226e-116	2.6609
B3GNT5	1.47222e-120	1.99236	0.97	0.723	5.38848e-116	3.97887
CCNL1	1.64288e-120	1.20082	0.995	0.57	6.01312e-116	2.29871
CSF1R	1.1835e-119	-1.03485	0.985	0.985	4.33174e-115	0.488065
EGR1	3.79153e-119	1.50606	0.983	0.572	1.38774e-114	2.84033
RGS2	4.4088e-119	1.73056	0.844	0.18	1.61367e-114	3.31856
MT-ND1	7.94364e-119	1.41377	0.994	0.928	2.90745e-114	2.66433
IFI44L	9.06178e-119	1.10002	0.751	0.082	3.3167e-114	2.14358
AC020916.1	7.30209e-118	1.36689	0.895	0.257	2.67264e-113	2.57913
C5AR1	6.37919e-117	1.47465	0.89	0.329	2.33485e-112	2.77916
ELL2	1.9709e-116	2.36303	0.971	0.721	7.2137e-112	5.14448
HLA-DQA1	1.66006e-115	1.53665	0.944	0.452	6.07599e-111	2.9012
MSR1	3.02004e-114	1.76526	0.981	0.656	1.10537e-109	3.39934
TBXAS1	1.16981e-112	-1.08018	0.983	0.979	4.28161e-108	0.472969
KCNQ3	2.19072e-112	-1.49985	0.962	0.978	8.01827e-108	0.353591
JDP2	5.46779e-112	1.63307	0.918	0.418	2.00127e-107	3.10173
DDX3Y	4.47326e-110	1.3001	0.892	0.293	1.63726e-105	2.46247
TOM1	4.75827e-110	1.05484	0.903	0.291	1.74158e-105	2.07748
ITM2B	3.2554e-109	-1.08989	0.998	0.993	1.19151e-104	0.469796
MKNK1	5.46264e-109	-1.27476	0.863	0.925	1.99938e-104	0.413295
CD69	9.16892e-109	1.56691	0.76	0.135	3.35592e-104	2.96269
UBC	4.45882e-108	1.4332	0.999	0.937	1.63197e-103	2.70044
PPP1R15A	1.37222e-106	1.08571	0.958	0.356	5.02245e-102	2.12242
GADD45B	2.49999e-106	2.05177	0.819	0.235	9.15021e-102	4.14613
REL	1.05845e-105	1.31801	0.976	0.709	3.87405e-101	2.49322
MAF	3.52373e-104	-1.51429	0.874	0.918	1.28972e-99	0.350068
STK17B	9.37023e-104	1.5196	0.846	0.315	3.4296e-99	2.86712
KLF4	2.31417e-103	1.04655	0.669	0.065	8.47009e-99	2.06558
LYN	3.07454e-103	1.39114	0.996	0.92	1.12531e-98	2.62286
PADI2	3.10197e-103	2.24028	0.888	0.372	1.13535e-98	4.7249
ACSL1	6.083e-102	2.29612	0.851	0.325	2.22644e-97	4.91134
DNAJB6	6.2156e-102	1.71849	0.993	0.771	2.27497e-97	3.29092
WDR91	1.44123e-101	0.934517	0.826	0.214	5.27503e-97	1.91125
NEDD9	2.09125e-101	1.53423	0.896	0.416	7.65417e-97	2.89635
TNF	2.10394e-100	1.53487	0.813	0.216	7.70063e-96	2.89762
KLF10	1.21477e-99	1.15003	0.766	0.159	4.44617e-95	2.21918
ATP8B4	1.67494e-99	-1.12795	0.963	0.962	6.13046e-95	0.457567
ITPR2	2.61466e-99	-1.02465	0.994	0.986	9.56991e-95	0.491529
IFRD1	4.29957e-99	1.5963	0.872	0.317	1.57368e-94	3.02367
IQGAP1	1.18053e-98	0.861006	0.777	0.149	4.32087e-94	1.8163
CD86	1.31875e-98	1.68793	0.993	0.791	4.82677e-94	3.22195
LYVE1	1.3362e-97	-1.45845	0.164	0.67	4.89061e-93	0.363884
TRIB1	2.03691e-97	1.39894	0.865	0.36	7.45531e-93	2.63708
FOSB	3.39408e-97	1.20378	0.897	0.308	1.24227e-92	2.30343
MGAT4A	3.90006e-97	-1.15405	0.95	0.933	1.42746e-92	0.449361
TEX14	4.39651e-97	1.45102	0.886	0.317	1.60917e-92	2.73401
NFIL3	1.26972e-96	1.14867	0.662	0.089	4.6473e-92	2.21709
HSP90AA1	1.50378e-96	1.40946	1	0.954	5.504e-92	2.65638
OSM	2.83505e-96	1.30957	0.636	0.072	1.03766e-91	2.47868
DNAJB1	5.19989e-96	1.78178	0.968	0.63	1.90321e-91	3.4385
S100A4	6.50128e-95	1.05371	0.544	0.009	2.37953e-90	2.07587
CSRNP1	2.24265e-94	0.785635	0.763	0.156	8.20833e-90	1.72385
ETF1	3.41051e-94	0.919997	0.93	0.404	1.24828e-89	1.89211
MRC1	1.73819e-93	-1.29196	0.285	0.759	6.36193e-89	0.408395
LY86	3.23815e-93	-1.09465	0.93	0.947	1.18519e-88	0.468251
CYFIP1	3.38871e-93	-1.10642	0.94	0.949	1.2403e-88	0.464446
BMP2K	6.11973e-92	-1.11434	0.98	0.978	2.23988e-87	0.461903
2023-03-01	8.01975e-92	-1.51655	0.857	0.918	2.93531e-87	0.34952
MT-ND2	1.94144e-91	1.17264	0.998	0.923	7.10586e-87	2.25423
LPCAT2	6.55009e-91	1.44821	0.994	0.937	2.3974e-86	2.7287
WDFY3	6.84063e-91	-1.2203	0.828	0.909	2.50374e-86	0.429193
TUT7	1.6705e-90	1.38446	0.958	0.627	6.11421e-86	2.61074
MAFF	1.87746e-90	0.784986	0.602	0.058	6.8717e-86	1.72308
AL627171.2	2.27021e-90	-1.47638	0.451	0.777	8.30921e-86	0.35939
A2M	1.45434e-89	-0.959303	0.986	0.985	5.32303e-85	0.514305
STX11	6.36058e-89	0.935843	0.779	0.19	2.32803e-84	1.91301
HLA-B	1.70937e-88	0.844085	1	0.93	6.25647e-84	1.79513
BASP1	6.40045e-88	2.29811	0.855	0.37	2.34263e-83	4.91814
CITED2	1.12335e-87	1.60933	0.71	0.17	4.11158e-83	3.05109
MAP4K3	1.6295e-87	1.5505	0.933	0.587	5.96415e-83	2.9292
TNFAIP8L3	3.51082e-87	1.54713	0.631	0.087	1.285e-82	2.92235
HLA-DRA	4.17645e-87	0.873954	1	0.981	1.52862e-82	1.83268
MAP3K5	9.2848e-87	-1.2103	0.776	0.882	3.39833e-82	0.432179
LGALS1	1.08248e-86	1.00563	0.839	0.265	3.96199e-82	2.00782
JUNB	8.6832e-86	1.19141	0.977	0.664	3.17814e-81	2.28376
DIAPH2	9.57811e-86	-1.1098	0.964	0.95	3.50568e-81	0.463359
PTGER4	1.70611e-85	0.884853	0.596	0.067	6.24452e-81	1.84658
DDIT4	2.86266e-85	1.37336	0.71	0.154	1.04776e-80	2.59072
SLC9A9	6.31804e-85	-1.08286	0.968	0.974	2.31247e-80	0.472094
ATP6V0A1	7.10273e-85	1.14197	0.957	0.521	2.59967e-80	2.20682
FOLR2	7.17447e-85	-1.36919	0.644	0.853	2.62593e-80	0.387109
AC084871.1	1.24243e-84	1.17068	0.536	0.029	4.5474e-80	2.25117
HIF1A-AS3	1.53325e-84	1.14532	0.795	0.264	5.61184e-80	2.21196
IFI16	2.40908e-84	-1.11449	0.927	0.933	8.81746e-80	0.461853
HLA-DRB1	3.1202e-84	0.847186	0.999	0.952	1.14203e-79	1.79899
PLIN2	4.84281e-84	1.56228	0.67	0.139	1.77252e-79	2.95321
CTNND1	5.3517e-84	-1.05533	0.883	0.918	1.95878e-79	0.481186
MB21D2	1.01113e-83	1.17008	0.772	0.219	3.70082e-79	2.25024
BCL2A1	1.07741e-83	1.00745	0.766	0.185	3.94342e-79	2.01035
JUND	3.80027e-83	1.03184	0.992	0.805	1.39094e-78	2.04463
B4GALT1	3.97984e-82	1.36329	0.973	0.726	1.45666e-77	2.57271
STX17-AS1	8.42503e-82	1.14496	0.526	0.033	3.08364e-77	2.2114
SDCBP	1.01805e-81	1.07582	0.963	0.616	3.72616e-77	2.10792
ELOC	2.09379e-81	1.2855	0.907	0.435	7.66346e-77	2.43766
FCHSD2	3.11179e-81	-1.03609	0.951	0.957	1.13895e-76	0.487646
IER2	5.64403e-81	1.08658	0.992	0.647	2.06577e-76	2.1237
ID2	7.67903e-81	1.44724	0.923	0.567	2.8106e-76	2.72687
INHBA	9.64341e-81	2.00934	0.501	0.021	3.52958e-76	4.02599
RPS2	2.09505e-80	0.892146	0.994	0.94	7.6681e-76	1.85593
IFITM10	2.30204e-80	0.790115	0.565	0.058	8.42568e-76	1.72921
EIF5	2.91708e-80	0.85223	0.97	0.596	1.06768e-75	1.80529
KDM6B	7.11446e-80	0.787947	0.701	0.163	2.60396e-75	1.72662
CKS2	1.20037e-79	0.911704	0.558	0.055	4.39347e-75	1.88127
SNHG5	1.88974e-79	0.844389	0.958	0.531	6.91664e-75	1.7955
NEU1	2.24931e-79	1.00125	0.812	0.269	8.23271e-75	2.00173
MEF2A	9.14464e-79	-0.822051	0.999	0.997	3.34703e-74	0.565637
IFITM3	1.11494e-78	0.919522	0.856	0.33	4.08079e-74	1.89149
PEAK1	1.15252e-78	1.35753	0.964	0.632	4.21833e-74	2.56246
ARIH1	1.55186e-78	1.18447	0.964	0.656	5.67997e-74	2.2728
ATP1B3	1.65137e-78	1.31613	0.931	0.497	6.04418e-74	2.48997
CD74	2.59678e-78	0.701277	1	0.983	9.50446e-74	1.62594
MERTK	3.01276e-78	-1.44382	0.648	0.844	1.1027e-73	0.367594
IFI6	3.87892e-78	0.638011	0.622	0.092	1.41972e-73	1.55618
HSPA1B	4.03606e-78	1.24168	0.988	0.798	1.47724e-73	2.36474
DISC1	1.42595e-77	-1.03173	0.936	0.952	5.21912e-73	0.489124
KLHL6	1.80186e-77	1.46985	0.872	0.457	6.59498e-73	2.76993
C3AR1	1.97526e-77	0.849479	0.988	0.777	7.22967e-73	1.80185
LIMS1	9.63166e-77	1.04832	0.998	0.884	3.52528e-72	2.06812
ENTPD1-AS1	1.52419e-76	-1.18658	0.685	0.829	5.57868e-72	0.439344
MCF2L2	1.62055e-76	1.2958	0.915	0.565	5.93138e-72	2.45513
AL139807.1	1.64402e-76	0.858275	0.682	0.149	6.01727e-72	1.81287
NAV3	1.67491e-76	-1.11473	0.975	0.971	6.13033e-72	0.461779
CRY1	2.16139e-76	0.981146	0.683	0.156	7.9109e-72	1.97403
AL078590.2	2.89218e-76	1.16631	0.827	0.315	1.05857e-71	2.24437
CEBPD	4.33853e-76	1.58854	0.878	0.512	1.58795e-71	3.00746
SLC2A3	4.46549e-76	0.934384	0.919	0.411	1.63441e-71	1.91108
GRASP	5.88352e-76	0.784128	0.517	0.041	2.15343e-71	1.72205
PTGS2	1.00961e-75	1.52929	0.482	0.022	3.69527e-71	2.88643
AL136987.1	2.14264e-75	0.893773	0.473	0.015	7.84227e-71	1.85803
CHD9	4.68099e-75	-0.914489	0.955	0.945	1.71329e-70	0.530532
EZR	9.33831e-75	1.18528	0.775	0.274	3.41791e-70	2.27408
HECA	1.76061e-74	1.075	0.937	0.534	6.444e-70	2.10672
SIPA1L1	2.05237e-74	1.1097	0.889	0.401	7.51187e-70	2.158
SLC25A25	4.33738e-74	0.838294	0.763	0.231	1.58752e-69	1.78793
RAB1A	7.10514e-74	0.820298	0.99	0.805	2.60055e-69	1.76577
FAM53C	3.1307e-73	0.593624	0.703	0.158	1.14587e-68	1.50903
BLNK	8.35646e-73	-1.12078	0.815	0.858	3.05855e-68	0.459844
HLA-DRB5	1.01467e-72	0.560273	0.633	0.113	3.71378e-68	1.47455
ARID5A	1.82276e-72	0.863287	0.855	0.349	6.67149e-68	1.81918
FRMD4A	2.78346e-72	-0.989708	0.999	0.993	1.01877e-67	0.50358
AC131944.1	7.26969e-72	1.39573	0.77	0.277	2.66078e-67	2.63121
CXCL8	9.14463e-72	2.27035	0.627	0.152	3.34703e-67	4.82439
RASSF5	9.26036e-72	0.796503	0.801	0.269	3.38938e-67	1.73689
C12orf75	6.93258e-71	-1.15722	0.673	0.801	2.53739e-66	0.448377
SLC11A1	7.22389e-71	0.929691	0.954	0.539	2.64402e-66	1.90487
MS4A6A	1.2745e-70	0.757826	0.886	0.307	4.66478e-66	1.69094
MAP1LC3B	1.57197e-70	0.903441	0.856	0.365	5.75356e-66	1.87052
KBTBD8	1.84056e-70	0.600297	0.555	0.072	6.73662e-66	1.51603
LINC01374	8.44932e-70	-1.51753	0.726	0.866	3.09254e-65	0.349282
FGD2	8.83818e-70	-1.06291	0.657	0.8	3.23486e-65	0.478666
SQSTM1	9.32549e-70	1.26702	0.928	0.57	3.41322e-65	2.40664
PNRC1	1.12633e-69	0.775357	0.976	0.711	4.12249e-65	1.71161
PDK4	1.31192e-69	1.5962	0.69	0.212	4.80177e-65	3.02346
PABPC1	1.56804e-69	0.700211	0.998	0.908	5.73919e-65	1.62474
RPLP0	1.61531e-69	0.774071	0.983	0.741	5.9122e-65	1.71009
SH3RF3	2.98697e-69	-1.24211	0.925	0.94	1.09326e-64	0.422753
GABARAPL1	3.55262e-69	0.656505	0.685	0.166	1.3003e-64	1.57626
HSPE1	6.19412e-69	0.998739	0.989	0.702	2.26711e-64	1.99825
YPEL5	1.97759e-68	0.887971	0.843	0.329	7.23817e-64	1.85057
LRMDA	2.72904e-68	-0.754761	1	0.995	9.98854e-64	0.592645
AC011476.3	2.87613e-68	0.831716	0.483	0.041	1.05269e-63	1.7798
GNAS	5.47607e-68	0.826382	1	0.918	2.0043e-63	1.77323
TTYH3	1.25319e-67	0.575796	0.758	0.223	4.58679e-63	1.4905
PMAIP1	4.06677e-67	0.6486	0.484	0.043	1.48848e-62	1.56765
SLC25A33	4.81474e-67	0.729319	0.77	0.243	1.76224e-62	1.65786
ADAM28	5.81076e-67	-0.861957	0.979	0.966	2.12679e-62	0.550206
LINC00996	7.87868e-67	-0.877745	0.027	0.37	2.88368e-62	0.544217
BIN1	1.25871e-66	-0.949467	0.943	0.959	4.60701e-62	0.517824
RGS16	1.50723e-66	1.23236	0.552	0.096	5.51663e-62	2.34951
MALAT1	1.9256e-66	0.57619	1	1	7.04791e-62	1.49091
SYK	3.63661e-66	-0.854476	0.94	0.932	1.33104e-61	0.553066
RAPGEF6	4.37853e-66	-1.0255	0.869	0.872	1.60259e-61	0.491241
LINC02432	1.41034e-65	1.09218	0.427	0.017	5.16197e-61	2.13195
AC120193.1	4.90511e-65	-1.14639	0.563	0.771	1.79532e-60	0.451755
SDCCAG8	5.78439e-65	-0.879404	0.964	0.947	2.11715e-60	0.543592
LY6E	8.68138e-65	0.386249	0.455	0.031	3.17747e-60	1.30699
SYAP1	2.95113e-64	0.877481	0.737	0.241	1.08014e-59	1.83716
MAP2K3	3.3535e-64	0.711993	0.646	0.164	1.22741e-59	1.63807
XAF1	4.0945e-64	0.611311	0.733	0.217	1.49863e-59	1.52765
BCL6	4.90739e-64	0.805957	0.781	0.265	1.79615e-59	1.74831
EEF1A1	5.22211e-64	0.623623	0.999	0.988	1.91134e-59	1.54074
TCOF1	5.49164e-64	0.743101	0.685	0.185	2.01e-59	1.67377
CXorf21	6.18123e-64	0.97282	0.765	0.279	2.26239e-59	1.96267
PRKCH	6.8809e-64	1.19437	0.936	0.591	2.51848e-59	2.28845
DOCK2	2.34694e-63	-0.779619	0.962	0.94	8.59003e-59	0.58252
ZNF331	5.76962e-63	2.06459	0.775	0.394	2.11174e-58	4.18315
MIR4713HG	6.01483e-63	0.562534	0.483	0.051	2.20149e-58	1.47686
ATP2B1-AS1	6.80284e-63	0.591785	0.639	0.147	2.48991e-58	1.50711
FOXN3	7.10154e-63	-0.814986	0.999	0.993	2.59923e-58	0.568414
ABL2	7.25655e-63	1.35842	0.869	0.515	2.65597e-58	2.56403
PLEKHG2	1.1986e-62	0.862861	0.465	0.05	4.38699e-58	1.81864
CX3CR1	2.43621e-62	-1.01907	0.976	0.962	8.91678e-58	0.493436
TMEM52B	1.12433e-61	0.666448	0.718	0.214	4.11515e-57	1.58716
DNAJA1	1.34508e-61	0.842103	0.975	0.687	4.92312e-57	1.79266
EIF4A1	4.31747e-61	0.643896	0.993	0.817	1.58024e-56	1.56254
ANKS1A	6.23906e-61	-1.04062	0.84	0.89	2.28356e-56	0.486118
EIF4G3	1.18799e-60	-0.9625	0.902	0.892	4.34816e-56	0.513167
NFKBIA	1.35364e-60	1.33426	0.925	0.587	4.95445e-56	2.52146
USP34	5.08608e-60	-0.869974	0.822	0.873	1.86155e-55	0.547157
IFITM2	6.25707e-60	0.694128	0.8	0.313	2.29015e-55	1.61791
LRRC8C	8.23612e-60	-1.02112	0.683	0.815	3.0145e-55	0.492732
HTRA1	1.08188e-59	-0.85568	0.981	0.964	3.95978e-55	0.552605
ALCAM	2.33598e-59	1.26104	0.775	0.32	8.54994e-55	2.39669
RHEB	3.96314e-59	0.749868	0.938	0.558	1.45055e-54	1.68164
RPSA	8.95837e-59	0.778813	0.977	0.769	3.27885e-54	1.71572
HSPA1A	1.79525e-58	1.09795	0.992	0.861	6.57078e-54	2.14051
RPS20	2.69228e-58	0.662568	0.99	0.841	9.85403e-54	1.5829
MIR222HG	3.2114e-58	0.967726	0.867	0.45	1.17541e-53	1.95576
ODC1	5.98414e-58	0.778513	0.678	0.209	2.19026e-53	1.71536
RAB10	6.13923e-58	-0.862741	0.836	0.872	2.24702e-53	0.549907
DDX5	9.57661e-58	0.559324	1	0.966	3.50514e-53	1.47358
PLEK	2.25549e-57	1.31485	0.909	0.671	8.25532e-53	2.48776
SRSF3	6.08173e-57	0.634962	0.983	0.683	2.22597e-52	1.5529
DUSP10	6.68192e-57	0.584445	0.534	0.096	2.44565e-52	1.49946
AL390957.1	9.42989e-57	0.569168	0.598	0.135	3.45143e-52	1.48367
INPP5D	1.08908e-56	-0.823738	0.964	0.928	3.98614e-52	0.564976
JMJD6	1.28268e-56	0.500703	0.698	0.209	4.69474e-52	1.4149
DPYSL2	1.76291e-56	-0.790754	0.928	0.894	6.45244e-52	0.578042
AC007952.4	2.00349e-56	0.553827	0.642	0.17	7.33296e-52	1.46797
ITGA9	2.36802e-56	-1.27254	0.459	0.697	8.6672e-52	0.41393
RPS19	2.44902e-56	0.635336	0.999	0.961	8.96367e-52	1.5533
LPAR6	3.17895e-56	-0.836461	0.895	0.914	1.16353e-51	0.560016
CREM	3.24941e-56	0.784627	0.899	0.459	1.18932e-51	1.72265
MED12L	4.45573e-56	-1.05323	0.434	0.687	1.63084e-51	0.481887
ENSA	4.96023e-56	0.843198	0.912	0.483	1.81549e-51	1.79402
SETX	5.33232e-56	-0.824932	0.83	0.858	1.95168e-51	0.564509
FCAR	6.02675e-56	0.496626	0.623	0.154	2.20585e-51	1.41091
NAV2	7.10664e-56	-1.55089	0.213	0.55	2.6011e-51	0.341301
ATP1B1	1.52496e-55	0.764895	0.793	0.32	5.58151e-51	1.69925
PLAC8	2.40136e-55	0.67231	0.509	0.094	8.78921e-51	1.59362
APPL2	2.56446e-55	-0.993388	0.728	0.805	9.38618e-51	0.502297
FTX	3.82137e-55	-0.851956	0.917	0.928	1.39866e-50	0.554033
IFI30	4.03246e-55	0.890772	0.93	0.562	1.47592e-50	1.85417
TGFBR2	4.92886e-55	-0.797573	0.914	0.926	1.80401e-50	0.575316
RPL23	5.54928e-55	0.638717	0.99	0.88	2.03109e-50	1.55694
MCUB	6.0752e-55	0.59183	0.504	0.089	2.22358e-50	1.50716
RPL17	8.31093e-55	0.67904	0.992	0.925	3.04188e-50	1.60107
SLC25A6	1.05791e-54	0.623402	0.933	0.546	3.87206e-50	1.5405
CXCR4	1.31501e-54	1.10226	0.398	0.031	4.81306e-50	2.1469
SERTAD1	1.32298e-54	0.47715	0.554	0.115	4.84223e-50	1.39199
RHOA	1.59365e-54	1.14731	0.973	0.817	5.83294e-50	2.215
B2M	2.06334e-54	0.604489	1	0.995	7.55202e-50	1.52044
SLC38A2	2.4479e-54	0.800544	0.933	0.548	8.95954e-50	1.74176
ZDHHC14	2.53986e-54	-1.13892	0.659	0.786	9.29615e-50	0.454098
ZNF710	2.92637e-54	-0.960107	0.797	0.837	1.07108e-49	0.514019
MBNL1	3.16307e-54	-0.650982	0.979	0.969	1.15772e-49	0.636847
ARHGAP24	3.20505e-54	-0.717832	1	0.998	1.17308e-49	0.60801
DDX3X	4.10351e-54	0.730816	0.952	0.618	1.50193e-49	1.65958
LINC01619	6.75965e-54	0.953569	0.528	0.115	2.4741e-49	1.93666
MYLIP	7.16609e-54	0.672392	0.754	0.276	2.62286e-49	1.59371
JUN	7.29894e-54	0.834245	0.981	0.663	2.67148e-49	1.78292
AC009542.1	7.74668e-54	0.439642	0.504	0.084	2.83536e-49	1.35627
LINC01010	8.68517e-54	0.548376	0.408	0.036	3.17886e-49	1.46244
FYB1	1.04951e-53	-0.772159	0.973	0.966	3.84133e-49	0.58554
RPL13A	1.16408e-53	0.617469	0.996	0.932	4.26065e-49	1.53418
C1orf162	1.60243e-53	0.577302	0.881	0.394	5.86504e-49	1.49206
MT-ND5	2.02283e-53	0.777091	0.985	0.8	7.40377e-49	1.71367
CLEC2B	2.39315e-53	1.02315	0.573	0.147	8.75917e-49	2.03236
CEP68	2.49225e-53	0.722236	0.771	0.318	9.12189e-49	1.64974
FOXP1	3.02059e-53	0.686917	0.815	0.325	1.10557e-48	1.60984
PABPC4	3.46834e-53	0.620215	0.886	0.43	1.26945e-48	1.5371
XRRA1	4.21794e-53	-0.811844	0.167	0.488	1.54381e-48	0.569653
IFNGR1	6.27835e-53	-0.819156	0.986	0.973	2.29794e-48	0.566773
SRSF5	7.33589e-53	0.60022	0.968	0.712	2.68501e-48	1.51595
LPP	7.36434e-53	-0.777268	0.969	0.935	2.69542e-48	0.583471
ST6GAL1	1.05351e-52	-0.543312	0.999	0.997	3.85596e-48	0.686194
ZNF148	1.56086e-52	-0.867054	0.738	0.822	5.71289e-48	0.548265
RPL4	1.97329e-52	0.630752	0.965	0.659	7.22245e-48	1.54837
SFMBT2	2.14764e-52	-0.999679	0.985	0.959	7.86056e-48	0.500111
TNS3	2.25977e-52	-0.902891	0.85	0.849	8.27099e-48	0.534814
TAGAP	2.26433e-52	0.987352	0.743	0.315	8.28768e-48	1.98254
SCML1	2.91899e-52	0.559845	0.704	0.238	1.06838e-47	1.47411
S100A6	3.59293e-52	0.490196	0.39	0.031	1.31505e-47	1.40464
TCF12	4.04159e-52	-0.74128	0.977	0.971	1.47926e-47	0.598208
C9orf72	5.96454e-52	0.804563	0.915	0.533	2.18308e-47	1.74662
ADAM17	6.53973e-52	0.954797	0.915	0.598	2.39361e-47	1.93831
PANX1	8.11806e-52	0.702143	0.622	0.193	2.97129e-47	1.62692
UBAP1	8.12045e-52	0.662962	0.876	0.443	2.97217e-47	1.58333
HLA-DMA	1.03923e-51	0.590789	0.985	0.74	3.80368e-47	1.50607
AC091271.1	1.48554e-51	0.452377	0.436	0.057	5.43722e-47	1.36829
ARRDC3	2.15489e-51	0.79234	0.676	0.229	7.88712e-47	1.73188
SMAP2	3.44821e-51	0.706961	0.992	0.856	1.26208e-46	1.63236
CCNK	6.20146e-51	0.506943	0.703	0.233	2.26979e-46	1.42104
CD300LB	6.66035e-51	0.457829	0.354	0.015	2.43775e-46	1.37347
DDIT3	7.302e-51	0.579671	0.625	0.182	2.6726e-46	1.49451
SORL1	1.04951e-50	-0.758662	0.998	0.969	3.84132e-46	0.591044
RPS6	1.13586e-50	0.60632	0.996	0.932	4.15735e-46	1.52237
LINC01480	1.1848e-50	0.675755	0.708	0.255	4.33648e-46	1.59743
ST6GALNAC3	1.38068e-50	-1.02137	0.965	0.969	5.05342e-46	0.492648
RAB31	1.6695e-50	1.38175	0.979	0.844	6.11053e-46	2.60584
FLI1	2.17719e-50	-0.859928	0.779	0.851	7.96874e-46	0.55098
SNX9	2.39724e-50	1.56497	0.905	0.682	8.77415e-46	2.95871
CARMIL1	2.58825e-50	-1.0194	0.439	0.673	9.47327e-46	0.493322
MYCBP2	2.77278e-50	-0.820983	0.92	0.902	1.01487e-45	0.566056
AC079015.1	3.95401e-50	0.794113	0.909	0.526	1.44721e-45	1.73401
SENP6	4.05353e-50	-0.782125	0.82	0.827	1.48363e-45	0.581509
FDFT1	6.11038e-50	1.11519	0.75	0.366	2.23646e-45	2.16623
PI4K2A	6.53351e-50	0.562911	0.719	0.267	2.39133e-45	1.47725
PLA2R1	6.96744e-50	-0.605162	0.005	0.25	2.55015e-45	0.657398
LONRF3	7.58701e-50	0.718959	0.362	0.024	2.77692e-45	1.64599
NET1	7.84566e-50	0.513585	0.427	0.057	2.87159e-45	1.42759
RPL10	8.12192e-50	0.628356	1	0.964	2.9727e-45	1.5458
BTBD19	8.62466e-50	0.392894	0.524	0.11	3.15671e-45	1.31302
TCP1	8.9355e-50	0.650998	0.892	0.421	3.27048e-45	1.57025
SNAPC1	1.17473e-49	0.944328	0.534	0.139	4.29964e-45	1.92429
RPS16	1.33898e-49	0.5847	1	0.933	4.9008e-45	1.49973
HDAC9	1.84025e-49	-0.96631	0.943	0.937	6.73551e-45	0.511813
BET1L	2.65791e-49	0.380157	0.515	0.106	9.7282e-45	1.30148
N4BP2L2	2.85514e-49	-0.690184	0.934	0.908	1.04501e-44	0.619775
DNAJC13	3.0631e-49	-0.977594	0.514	0.68	1.12112e-44	0.507826
RPS11	3.80622e-49	0.579296	0.994	0.932	1.39311e-44	1.49412
PLCL2	3.90234e-49	-0.962186	0.77	0.832	1.4283e-44	0.513279
MED13L	4.09986e-49	-0.638308	0.977	0.969	1.50059e-44	0.642466
SHOC1	4.87482e-49	-1.05095	0.186	0.49	1.78423e-44	0.482649
RPL10A	5.55475e-49	0.634131	0.985	0.853	2.03309e-44	1.552
JAK2	6.05584e-49	-0.872913	0.727	0.803	2.2165e-44	0.546043
CTNNB1	6.14041e-49	0.790458	0.919	0.58	2.24745e-44	1.72962
VMP1	6.57029e-49	0.758752	0.98	0.752	2.40479e-44	1.69203
VPS13B	9.88765e-49	-0.846547	0.822	0.841	3.61898e-44	0.556114
SGK3	1.35405e-48	-0.889645	0.707	0.789	4.95595e-44	0.539747
PNPLA8	1.37039e-48	0.675623	0.824	0.387	5.01577e-44	1.59729
PDGFA	1.60967e-48	0.68733	0.628	0.212	5.89157e-44	1.6103
RILPL2	1.95854e-48	0.66182	0.795	0.353	7.16846e-44	1.58208
LINC-PINT	2.03565e-48	0.525184	0.627	0.185	7.45067e-44	1.43912
TFRC	2.08281e-48	1.30762	0.62	0.211	7.62328e-44	2.47533
EPS15	2.57329e-48	-0.918658	0.733	0.808	9.41849e-44	0.529001
AOAH	2.75981e-48	-0.917599	0.903	0.889	1.01012e-43	0.529389
ODF3B	2.7665e-48	0.337365	0.423	0.055	1.01257e-43	1.26345
THEMIS2	3.63625e-48	0.416061	0.707	0.24	1.3309e-43	1.33428
NPM1	4.06976e-48	0.613151	0.956	0.661	1.48957e-43	1.5296
VPS13C	6.12034e-48	-0.775435	0.9	0.87	2.24011e-43	0.584213
TIAM1	6.36107e-48	-1.01139	0.83	0.837	2.32821e-43	0.496068
CYBB	6.46941e-48	-0.830662	0.933	0.921	2.36787e-43	0.562271
AC007336.1	8.81149e-48	0.59833	0.67	0.248	3.22509e-43	1.51396
NCK2	8.8701e-48	-0.986906	0.878	0.872	3.24654e-43	0.504559
CSF1	1.47044e-47	1.10246	0.409	0.063	5.38196e-43	2.14721
SLC7A5	1.6195e-47	0.601341	0.632	0.199	5.92753e-43	1.51713
U2AF1	1.90399e-47	0.325515	0.446	0.067	6.96878e-43	1.25311
EVI2A	2.65252e-47	0.570614	0.914	0.531	9.7085e-43	1.48516
MORF4L2	3.19175e-47	0.548981	0.867	0.413	1.16821e-42	1.46305
SDK1	3.27732e-47	-1.02914	0.862	0.896	1.19953e-42	0.490001
MRPL18	3.33335e-47	0.628814	0.81	0.353	1.22004e-42	1.54629
ST8SIA4	3.89867e-47	-0.990716	0.832	0.842	1.42695e-42	0.503228
TREM1	4.0945e-47	0.436825	0.379	0.039	1.49863e-42	1.35362
RPL22L1	6.6089e-47	0.515865	0.812	0.354	2.41892e-42	1.42985
PTEN	7.03773e-47	-0.87613	0.7	0.769	2.57588e-42	0.544827
RPL7	8.72744e-47	0.577104	0.983	0.817	3.19433e-42	1.49185
PLK2	9.28436e-47	0.519942	0.399	0.053	3.39817e-42	1.4339
HIST2H2BE	1.43508e-46	0.312107	0.372	0.034	5.25255e-42	1.24152
NFKBIZ	1.74608e-46	0.697064	0.809	0.389	6.39084e-42	1.6212
FAM49B	2.08424e-46	-0.570327	0.993	0.967	7.62852e-42	0.673464
RPL7A	2.29712e-46	0.623218	0.994	0.894	8.40768e-42	1.54031
EIF1	2.78626e-46	0.493292	0.998	0.967	1.0198e-41	1.40765
RAB20	2.96215e-46	1.043	0.738	0.37	1.08418e-41	2.06051
LINC00486	3.01199e-46	0.340896	0.647	0.188	1.10242e-41	1.26654
ARID1B	3.34503e-46	-0.771677	0.902	0.882	1.22432e-41	0.585736
LIPA	3.3665e-46	-0.957757	0.728	0.788	1.23217e-41	0.514857
NCOA7	3.37497e-46	-0.939981	0.502	0.678	1.23527e-41	0.52124
DIP2B	3.66323e-46	-0.755972	0.913	0.887	1.34078e-41	0.592147
HSPD1	3.95121e-46	0.910879	0.975	0.714	1.44618e-41	1.88019
HNRNPC	4.32586e-46	0.630494	0.987	0.863	1.58331e-41	1.54809
KCNQ1	4.54057e-46	-0.887647	0.735	0.777	1.6619e-41	0.540495
RBMS1	6.12748e-46	-0.958664	0.631	0.729	2.24272e-41	0.514533
TSPO	7.36183e-46	0.644792	0.949	0.673	2.6945e-41	1.56351
AC008691.1	8.90246e-46	-1.46331	0.589	0.741	3.25839e-41	0.362661
EEF1G	1.28409e-45	0.576993	0.973	0.753	4.6999e-41	1.49174
CLK1	2.17126e-45	0.61393	0.913	0.541	7.94705e-41	1.53042
SPAG9	2.20817e-45	0.779361	0.876	0.541	8.08213e-41	1.71637
TNFSF9	5.34399e-45	0.359021	0.327	0.019	1.95595e-40	1.28256
SERPINE1	5.99931e-45	1.29892	0.58	0.204	2.19581e-40	2.46045
HIST1H1C	6.2811e-45	0.407692	0.378	0.043	2.29894e-40	1.32656
CCM2	6.43168e-45	-0.880635	0.563	0.697	2.35406e-40	0.543128
AC008050.1	8.05743e-45	-1.42507	0.124	0.414	2.9491e-40	0.372402
PID1	8.14375e-45	-0.90853	0.033	0.289	2.98069e-40	0.532728
RPS12	9.17415e-45	0.553646	0.995	0.947	3.35783e-40	1.46779
SIPA1L2	9.67561e-45	-0.902962	0.776	0.844	3.54137e-40	0.534788
HSPA9	1.48246e-44	0.517224	0.895	0.509	5.42596e-40	1.4312
MMRN1	1.72017e-44	-0.834348	0.151	0.44	6.29598e-40	0.560837
SCO2	1.88631e-44	0.478137	0.532	0.137	6.90407e-40	1.39294
RPS10	1.93742e-44	0.598886	0.985	0.83	7.09117e-40	1.51455
FRMD4B	2.03877e-44	-0.940191	0.85	0.863	7.46211e-40	0.521164
BRD2	2.63422e-44	0.520308	0.844	0.406	9.64151e-40	1.43426
HNRNPA2B1	3.64883e-44	0.604196	0.998	0.938	1.33551e-39	1.52013
ASXL2	3.94548e-44	-0.859261	0.554	0.685	1.44408e-39	0.551235
RNF122	6.716e-44	0.492062	0.516	0.127	2.45812e-39	1.40645
BTG3	6.95729e-44	0.489494	0.688	0.262	2.54644e-39	1.40395
LCP2	8.45394e-44	1.24942	0.942	0.817	3.09423e-39	2.37746
RRP12	8.51342e-44	0.517361	0.509	0.125	3.116e-39	1.43133
LTC4S	9.70308e-44	-0.98215	0.743	0.777	3.55142e-39	0.506225
SPATA13	1.39705e-43	0.555648	0.99	0.793	5.11336e-39	1.46983
SRRM2	1.50959e-43	0.469795	0.98	0.728	5.52525e-39	1.38491
RLF	1.63051e-43	0.632527	0.868	0.469	5.96782e-39	1.55028
TSC22D2	1.64928e-43	0.876391	0.946	0.649	6.03652e-39	1.83578
ELMO1	1.72056e-43	-0.67512	0.998	0.971	6.29744e-39	0.62628
AC011586.1	1.75177e-43	0.273811	0.293	0.007	6.41164e-39	1.209
HNRNPA1	1.94812e-43	0.494412	0.965	0.697	7.13032e-39	1.40875
TSPYL2	2.25089e-43	0.522744	0.403	0.063	8.23848e-39	1.43669
ZNF638	3.85231e-43	-0.736396	0.836	0.822	1.40998e-38	0.600237
AAK1	4.33154e-43	-0.703028	0.841	0.853	1.58539e-38	0.614281
ASCC3	4.62025e-43	-1.00938	0.647	0.728	1.69106e-38	0.496759
STX7	4.83328e-43	-0.774409	0.79	0.827	1.76903e-38	0.584628
ARHGEF6	8.62075e-43	-0.883417	0.663	0.726	3.15528e-38	0.542082
HLA-DPA1	1.05967e-42	0.534811	0.996	0.949	3.87851e-38	1.44875
OPTN	1.41793e-42	0.292397	0.352	0.036	5.18977e-38	1.22467
FPR3	1.63195e-42	0.541926	0.483	0.111	5.9731e-38	1.45591
P2RY13	1.81231e-42	-0.862546	0.832	0.856	6.63324e-38	0.549981
BTG1	2.20312e-42	0.769674	0.927	0.568	8.06365e-38	1.70488
HCK	3.14444e-42	-0.853562	0.831	0.822	1.1509e-37	0.553417
FLT1	3.18475e-42	1.50836	0.535	0.173	1.16565e-37	2.84486
HLA-DMB	3.54042e-42	0.517705	0.956	0.599	1.29583e-37	1.43168
RABGEF1	3.82573e-42	0.780802	0.849	0.473	1.40025e-37	1.71809
RASGRP3	3.88827e-42	0.665931	0.626	0.214	1.42315e-37	1.58659
STAMBPL1	4.19279e-42	-0.999369	0.505	0.666	1.5346e-37	0.500219
RNASE2	4.60819e-42	0.346009	0.468	0.099	1.68664e-37	1.27104
RPL18A	6.04914e-42	0.546026	0.995	0.918	2.21405e-37	1.46006
ING1	9.65052e-42	0.454982	0.406	0.072	3.53219e-37	1.37077
IFIT2	1.14795e-41	0.793928	0.418	0.08	4.2016e-37	1.73379
LRMP	1.50366e-41	-0.877083	0.579	0.7	5.50354e-37	0.544467
RANBP2	1.54472e-41	1.0263	0.921	0.651	5.65383e-37	2.03679
CAB39	1.71268e-41	-0.793527	0.751	0.801	6.26859e-37	0.576932
WASHC4	1.78339e-41	-0.755309	0.759	0.781	6.52739e-37	0.59242
HPN	2.64161e-41	-0.648294	0.041	0.286	9.66854e-37	0.638034
SLC3A2	3.32465e-41	0.436662	0.81	0.378	1.21685e-36	1.35347
SRGAP1	3.7122e-41	-0.830115	0.862	0.892	1.3587e-36	0.562484
AIG1	4.10531e-41	-0.872133	0.732	0.76	1.50258e-36	0.546338
SP100	4.12291e-41	-0.707484	0.928	0.894	1.50903e-36	0.612387
AC087854.1	5.29391e-41	-0.78079	0.106	0.38	1.93762e-36	0.582048
ASTN1	5.47662e-41	-0.638684	0.027	0.26	2.0045e-36	0.642299
MEF2D	5.90898e-41	0.440696	0.741	0.303	2.16275e-36	1.35726
PLCL1	6.0564e-41	0.594827	0.586	0.199	2.2167e-36	1.51029
CA8	7.07404e-41	-0.940575	0.151	0.433	2.58917e-36	0.521025
METRNL	7.31973e-41	0.322137	0.338	0.034	2.67909e-36	1.25018
PNN	8.54316e-41	0.559724	0.871	0.452	3.12688e-36	1.47399
LYST	9.1531e-41	-0.752119	0.802	0.839	3.35012e-36	0.593731
TNFSF13B	1.27053e-40	0.421658	0.625	0.202	4.65026e-36	1.33947
AC083862.3	1.30586e-40	0.507986	0.346	0.039	4.77959e-36	1.42206
RPL8	1.36616e-40	0.52497	0.989	0.872	5.00028e-36	1.4389
FAM172A	1.51219e-40	-0.821522	0.765	0.81	5.53477e-36	0.565845
USP24	2.06345e-40	-0.851306	0.565	0.682	7.55242e-36	0.554283
CLN8	2.17475e-40	0.470758	0.782	0.344	7.9598e-36	1.38584
MT2A	2.64912e-40	1.34463	0.677	0.276	9.69606e-36	2.53964
SLC19A2	2.90359e-40	0.305869	0.391	0.06	1.06274e-35	1.23616
TNFSF18	3.12158e-40	0.820672	0.335	0.036	1.14253e-35	1.76623
KBTBD12	3.30509e-40	-1.05362	0.406	0.625	1.20969e-35	0.481759
UBE2E2	3.43763e-40	-0.643912	0.98	0.962	1.25821e-35	0.639975
RCBTB2	3.9502e-40	-0.810685	0.42	0.622	1.44581e-35	0.570111
HAVCR2	4.40689e-40	0.759271	0.964	0.796	1.61297e-35	1.69263
TTC17	4.65287e-40	-0.807182	0.726	0.772	1.703e-35	0.571497
RELB	4.96576e-40	0.433714	0.628	0.216	1.81752e-35	1.35071
TNFRSF10B	5.05571e-40	0.728424	0.828	0.443	1.85044e-35	1.65683
ITGAM	7.05187e-40	-0.775988	0.744	0.777	2.58106e-35	0.583988
RPS5	8.11576e-40	0.543585	0.975	0.784	2.97045e-35	1.45759
RPL3	8.54449e-40	0.535917	0.992	0.923	3.12737e-35	1.44986
POLR2J3	1.03632e-39	0.346896	0.622	0.204	3.79304e-35	1.27182
NSD1	1.36281e-39	-0.792674	0.622	0.704	4.98803e-35	0.577273
RIN3	1.37039e-39	-0.712033	0.894	0.87	5.01578e-35	0.610459
LINC02669	1.80237e-39	0.416348	0.31	0.026	6.59687e-35	1.33455
ANKRD44	1.87616e-39	-0.782853	0.969	0.93	6.86694e-35	0.581216
HIGD2A	2.41995e-39	0.341427	0.737	0.286	8.85724e-35	1.26701
SNX13	2.4901e-39	-0.759757	0.75	0.776	9.11403e-35	0.590596
P4HA1	2.56994e-39	1.0842	0.933	0.642	9.40625e-35	2.12021
AC008592.1	2.71871e-39	0.420313	0.379	0.062	9.95074e-35	1.33822
S100A10	3.44311e-39	0.28926	0.285	0.014	1.26021e-34	1.22201
SLC37A2	4.47462e-39	0.756208	0.504	0.147	1.63776e-34	1.68905
RACK1	7.33835e-39	0.503116	0.983	0.837	2.68591e-34	1.41727
NRIP3	7.6792e-39	0.39516	0.309	0.027	2.81067e-34	1.31509
HMGB2	8.1018e-39	0.372789	0.515	0.137	2.96534e-34	1.29485
UBE2D3	1.26395e-38	0.569603	0.992	0.839	4.6262e-34	1.48411
SLC31A2	1.3388e-38	0.391924	0.526	0.154	4.90014e-34	1.31214
ISG15	1.95952e-38	0.294819	0.445	0.098	7.17203e-34	1.22673
AC103591.3	2.17566e-38	0.431423	0.479	0.125	7.96312e-34	1.34856
NEK6	2.72791e-38	-1.00758	0.373	0.575	9.98442e-34	0.497379
ANXA2	3.25207e-38	0.383052	0.323	0.036	1.19029e-33	1.3041
DPYD	3.59187e-38	0.607748	0.484	0.139	1.31466e-33	1.52388
AL355881.1	3.61967e-38	0.268537	0.296	0.021	1.32483e-33	1.20459
FNDC3B	3.87402e-38	-0.817167	0.698	0.767	1.41793e-33	0.567555
GLA	3.95461e-38	0.687414	0.588	0.205	1.44743e-33	1.61039
GTF2B	3.99013e-38	0.647544	0.815	0.445	1.46043e-33	1.5665
RASA1	4.16548e-38	-0.810306	0.781	0.788	1.52461e-33	0.570261
WTAP	4.61826e-38	0.581178	0.868	0.507	1.69033e-33	1.49607
TPM4	5.1526e-38	0.558311	0.806	0.416	1.8859e-33	1.47254
WIPF1	5.509e-38	-0.72445	0.865	0.829	2.01635e-33	0.605228
FER	5.62222e-38	-0.742072	0.785	0.832	2.05779e-33	0.59788
RPL13	7.06503e-38	0.510008	0.996	0.955	2.58587e-33	1.42406
STK3	7.18396e-38	-0.883063	0.746	0.772	2.6294e-33	0.542215
NUPR1	8.35862e-38	0.319222	0.329	0.038	3.05934e-33	1.24766
BST2	8.7003e-38	0.53152	0.871	0.485	3.1844e-33	1.44545
IGSF21	1.02784e-37	-0.90289	0.871	0.836	3.76198e-33	0.534814
TGIF1	1.05156e-37	0.326465	0.416	0.086	3.84883e-33	1.25394
SYT17	1.11533e-37	-0.90887	0.44	0.627	4.08223e-33	0.532602
AL118516.1	1.15962e-37	0.33009	0.4	0.077	4.24431e-33	1.25709
[truncated: 2,815 more rows]

## Sheet: 5-vs-9-all_diffexp_genes
gene	p-value	log2FoldChange	pct.1	pct.2	q-value	FoldChange
[truncated: 4,597 more rows]

[truncated: 6 more sheets: 6-vs-9-all_diffexp_genes, 7-vs-9-all_diffexp_genes, 8-vs-9-all_diffexp_genes, 10-vs-9-all_diffexp_genes, 11-vs-9-all_diffexp_genes, 12-vs-9-all_diffexp_genes]
