# Supplementary material for: Single-cell RNA sequencing reveals the evolution of the immune landscape during perihematomal edema progression after intracerebral hemorrhage
Source: J Neuroinflammation. 2024 May 28;21:140. doi: 10.1186/s12974-024-03113-8 (PMC11131315; doi:10.1186/s12974-024-03113-8)
Supplement: Supplementary file 11 — Supplementary Material 11 [file 12974_2024_3113_MOESM11_ESM.xlsx]

## Sheet: Sheet1
Wilcoxon rank sum test	Significant?	Summary	P-value
Neutro1 G1 VS G2	no	NS	0.617804
Neutro1 G1 VS G3	yes	*	0.0014406
Neutro1 G2 VS G3	yes	*	0.00896464
Neutro2 G1 VS G2	no	NS	0.515459
Neutro2 G1 VS G3	no	NS	0.430435
Neutro2 G2 VS G3	no	NS	0.828679
Neutro3 G1 VS G2	no	NS	0.10859
Neutro3 G1 VS G3	no	NS	0.946307
Neutro3 G2 VS G3	no	NS	0.20865
Neutro4 G1 VS G2	no	NS	0.162941
Neutro4 G1 VS G3	no	NS	0.214253
Neutro4 G2 VS G3	no	NS	0.256012
Neutro5 G1 VS G2	no	NS	0.323405
Neutro5 G1 VS G3	no	NS	0.420511
Neutro5 G2 VS G3	no	NS	0.632706
