# Supplementary material for: Single-cell RNA sequencing reveals the evolution of the immune landscape during perihematomal edema progression after intracerebral hemorrhage
Source: J Neuroinflammation. 2024 May 28;21:140. doi: 10.1186/s12974-024-03113-8 (PMC11131315; doi:10.1186/s12974-024-03113-8)
Supplement: Supplementary file 12 — Supplementary Material 12 [file 12974_2024_3113_MOESM12_ESM.xlsx]

## Sheet: Table for reviewer
source	target	ligand	receptor	prob	pval	interaction_name	interaction_name_2	pathway_name	annotation	evidence	source.target	prob.original	group.names	dataset
Micro6	Micro1	ADGRE5	CD55	0.175107	p < 0.01	ADGRE5_CD55	ADGRE5 - CD55	ADGRE5	Cell-Cell Contact	PMID: 11297558	Micro6 -> Micro1 (G1)	0.00331008	Micro6 -> Micro1	G1
Micro6	Micro5	ADGRE5	CD55	0.223363	p < 0.01	ADGRE5_CD55	ADGRE5 - CD55	ADGRE5	Cell-Cell Contact	PMID: 11297558	Micro6 -> Micro5 (G1)	0.0113673	Micro6 -> Micro5	G1
Micro10	Micro5	ADGRE5	CD55	0.160493	0.01 < p < 0.05	ADGRE5_CD55	ADGRE5 - CD55	ADGRE5	Cell-Cell Contact	PMID: 11297558	Micro10 -> Micro5 (G1)	0.00196787	Micro10 -> Micro5	G1
Micro6	Micro6	ADGRE5	CD55	0.21395	p < 0.01	ADGRE5_CD55	ADGRE5 - CD55	ADGRE5	Cell-Cell Contact	PMID: 11297558	Micro6 -> Micro6 (G1)	0.00933504	Micro6 -> Micro6	G1
Micro10	Micro6	ADGRE5	CD55	0.155534	p < 0.01	ADGRE5_CD55	ADGRE5 - CD55	ADGRE5	Cell-Cell Contact	PMID: 11297558	Micro10 -> Micro6 (G1)	0.00161331	Micro10 -> Micro6	G1
Micro6	Micro8	ADGRE5	CD55	0.174583	p < 0.01	ADGRE5_CD55	ADGRE5 - CD55	ADGRE5	Cell-Cell Contact	PMID: 11297558	Micro6 -> Micro8 (G1)	0.00325381	Micro6 -> Micro8	G1
Micro6	Micro10	ADGRE5	CD55	0.184211	p < 0.01	ADGRE5_CD55	ADGRE5 - CD55	ADGRE5	Cell-Cell Contact	PMID: 11297558	Micro6 -> Micro10 (G1)	0.00438936	Micro6 -> Micro10	G1
Micro1	Micro1	ADGRE5	CD55	0.187798	p < 0.01	ADGRE5_CD55	ADGRE5 - CD55	ADGRE5	Cell-Cell Contact	PMID: 11297558	Micro1 -> Micro1 (G2)	0.00486897	Micro1 -> Micro1	G2
Micro5	Micro1	ADGRE5	CD55	0.235022	p < 0.01	ADGRE5_CD55	ADGRE5 - CD55	ADGRE5	Cell-Cell Contact	PMID: 11297558	Micro5 -> Micro1 (G2)	0.0141943	Micro5 -> Micro1	G2
Micro11	Micro1	ADGRE5	CD55	0.169651	0.01 < p < 0.05	ADGRE5_CD55	ADGRE5 - CD55	ADGRE5	Cell-Cell Contact	PMID: 11297558	Micro11 -> Micro1 (G2)	0.00275471	Micro11 -> Micro1	G2
Micro1	Micro2	ADGRE5	CD55	0.166454	0.01 < p < 0.05	ADGRE5_CD55	ADGRE5 - CD55	ADGRE5	Cell-Cell Contact	PMID: 11297558	NA	0.0024598	Micro1 -> Micro2	G2
Micro5	Micro2	ADGRE5	CD55	0.202714	p < 0.01	ADGRE5_CD55	ADGRE5 - CD55	ADGRE5	Cell-Cell Contact	PMID: 11297558	NA	0.00720436	Micro5 -> Micro2	G2
Micro1	Micro5	ADGRE5	CD55	0.168891	p < 0.01	ADGRE5_CD55	ADGRE5 - CD55	ADGRE5	Cell-Cell Contact	PMID: 11297558	Micro1 -> Micro5 (G2)	0.00268253	Micro1 -> Micro5	G2
Micro5	Micro5	ADGRE5	CD55	0.206321	p < 0.01	ADGRE5_CD55	ADGRE5 - CD55	ADGRE5	Cell-Cell Contact	PMID: 11297558	Micro5 -> Micro5 (G2)	0.0078533	Micro5 -> Micro5	G2
Micro5	Micro11	ADGRE5	CD55	0.189642	p < 0.01	ADGRE5_CD55	ADGRE5 - CD55	ADGRE5	Cell-Cell Contact	PMID: 11297558	Micro5 -> Micro11 (G2)	0.00512768	Micro5 -> Micro11	G2
Micro11	Micro4	ADGRE5	CD55	0.200163	p < 0.01	ADGRE5_CD55	ADGRE5 - CD55	ADGRE5	Cell-Cell Contact	PMID: 11297558	Micro11 -> Micro4 (G3)	0.00676541	Micro11 -> Micro4	G3
Micro12	Micro4	ADGRE5	CD55	0.160658	p < 0.01	ADGRE5_CD55	ADGRE5 - CD55	ADGRE5	Cell-Cell Contact	PMID: 11297558	Micro12 -> Micro4 (G3)	0.00198053	Micro12 -> Micro4	G3
Micro11	Micro5	ADGRE5	CD55	0.185716	p < 0.01	ADGRE5_CD55	ADGRE5 - CD55	ADGRE5	Cell-Cell Contact	PMID: 11297558	Micro11 -> Micro5 (G3)	0.00458689	Micro11 -> Micro5	G3
Micro12	Micro5	ADGRE5	CD55	0.151182	p < 0.01	ADGRE5_CD55	ADGRE5 - CD55	ADGRE5	Cell-Cell Contact	PMID: 11297558	Micro12 -> Micro5 (G3)	0.0013407	Micro12 -> Micro5	G3
Micro11	Micro7	ADGRE5	CD55	0.163391	p < 0.01	ADGRE5_CD55	ADGRE5 - CD55	ADGRE5	Cell-Cell Contact	PMID: 11297558	Micro11 -> Micro7 (G3)	0.00219783	Micro11 -> Micro7	G3
Micro11	Micro11	ADGRE5	CD55	0.197974	p < 0.01	ADGRE5_CD55	ADGRE5 - CD55	ADGRE5	Cell-Cell Contact	PMID: 11297558	Micro11 -> Micro11 (G3)	0.00640182	Micro11 -> Micro11	G3
Micro12	Micro11	ADGRE5	CD55	0.159238	p < 0.01	ADGRE5_CD55	ADGRE5 - CD55	ADGRE5	Cell-Cell Contact	PMID: 11297558	Micro12 -> Micro11 (G3)	0.0018736	Micro12 -> Micro11	G3
Micro11	Micro12	ADGRE5	CD55	0.163504	p < 0.01	ADGRE5_CD55	ADGRE5 - CD55	ADGRE5	Cell-Cell Contact	PMID: 11297558	Micro11 -> Micro12 (G3)	0.00220717	Micro11 -> Micro12	G3
Micro5	Micro1	ANGPTL2	ITGA5_ITGB1	0.123745	p < 0.01	ANGPTL2_ITGA5_ITGB1	ANGPTL2 - (ITGA5+ITGB1)	ANGPTL	Secreted Signaling	PMID: 24478758	Micro5 -> Micro1 (G1)	0.000309323	Micro5 -> Micro1	G1
Micro5	Micro6	ANGPTL2	ITGA5_ITGB1	0.14868	p < 0.01	ANGPTL2_ITGA5_ITGB1	ANGPTL2 - (ITGA5+ITGB1)	ANGPTL	Secreted Signaling	PMID: 24478758	Micro5 -> Micro6 (G1)	0.00119948	Micro5 -> Micro6	G1
Micro5	Micro8	ANGPTL2	ITGA5_ITGB1	0.129182	p < 0.01	ANGPTL2_ITGA5_ITGB1	ANGPTL2 - (ITGA5+ITGB1)	ANGPTL	Secreted Signaling	PMID: 24478758	Micro5 -> Micro8 (G1)	0.000434635	Micro5 -> Micro8	G1
Micro5	Micro9	ANGPTL2	ITGA5_ITGB1	0.128691	p < 0.01	ANGPTL2_ITGA5_ITGB1	ANGPTL2 - (ITGA5+ITGB1)	ANGPTL	Secreted Signaling	PMID: 24478758	Micro5 -> Micro9 (G1)	0.000421984	Micro5 -> Micro9	G1
Micro5	Micro10	ANGPTL2	ITGA5_ITGB1	0.143117	p < 0.01	ANGPTL2_ITGA5_ITGB1	ANGPTL2 - (ITGA5+ITGB1)	ANGPTL	Secreted Signaling	PMID: 24478758	Micro5 -> Micro10 (G1)	0.000923536	Micro5 -> Micro10	G1
Micro5	Micro1	ANGPTL2	LILRB3	0.117468	p < 0.01	ANGPTL2_PIRB	ANGPTL2 - PIRB	ANGPTL	Secreted Signaling	PMID: 24478758	Micro5 -> Micro1 (G1)	0.000200855	Micro5 -> Micro1	G1
Micro5	Micro6	ANGPTL2	LILRB3	0.118208	p < 0.01	ANGPTL2_PIRB	ANGPTL2 - PIRB	ANGPTL	Secreted Signaling	PMID: 24478758	Micro5 -> Micro6 (G1)	0.000211836	Micro5 -> Micro6	G1
Micro5	Micro10	ANGPTL2	LILRB3	0.124274	p < 0.01	ANGPTL2_PIRB	ANGPTL2 - PIRB	ANGPTL	Secreted Signaling	PMID: 24478758	Micro5 -> Micro10 (G1)	0.000320154	Micro5 -> Micro10	G1
Micro5	Micro1	ANGPTL2	TLR4	0.122144	p < 0.01	ANGPTL2_TLR4	ANGPTL2 - TLR4	ANGPTL	Secreted Signaling	PMID: 24478758	Micro5 -> Micro1 (G1)	0.000278236	Micro5 -> Micro1	G1
Micro5	Micro5	ANGPTL2	TLR4	0.113544	p < 0.01	ANGPTL2_TLR4	ANGPTL2 - TLR4	ANGPTL	Secreted Signaling	PMID: 24478758	Micro5 -> Micro5 (G1)	0.000149661	Micro5 -> Micro5	G1
Micro5	Micro6	ANGPTL2	TLR4	0.143184	p < 0.01	ANGPTL2_TLR4	ANGPTL2 - TLR4	ANGPTL	Secreted Signaling	PMID: 24478758	Micro5 -> Micro6 (G1)	0.000926573	Micro5 -> Micro6	G1
Micro5	Micro8	ANGPTL2	TLR4	0.144335	p < 0.01	ANGPTL2_TLR4	ANGPTL2 - TLR4	ANGPTL	Secreted Signaling	PMID: 24478758	Micro5 -> Micro8 (G1)	0.000979619	Micro5 -> Micro8	G1
Micro5	Micro9	ANGPTL2	TLR4	0.139084	p < 0.01	ANGPTL2_TLR4	ANGPTL2 - TLR4	ANGPTL	Secreted Signaling	PMID: 24478758	Micro5 -> Micro9 (G1)	0.00075418	Micro5 -> Micro9	G1
Micro5	Micro10	ANGPTL2	TLR4	0.132666	p < 0.01	ANGPTL2_TLR4	ANGPTL2 - TLR4	ANGPTL	Secreted Signaling	PMID: 24478758	Micro5 -> Micro10 (G1)	0.000532613	Micro5 -> Micro10	G1
Micro10	Micro1	ANGPTL4	ITGA5_ITGB1	0.131834	p < 0.01	ANGPTL4_ITGA5_ITGB1	ANGPTL4 - (ITGA5+ITGB1)	ANGPTL	Secreted Signaling	PMID: 30049845	Micro10 -> Micro1 (G1)	0.000507864	Micro10 -> Micro1	G1
Micro10	Micro6	ANGPTL4	ITGA5_ITGB1	0.160498	p < 0.01	ANGPTL4_ITGA5_ITGB1	ANGPTL4 - (ITGA5+ITGB1)	ANGPTL	Secreted Signaling	PMID: 30049845	Micro10 -> Micro6 (G1)	0.00196825	Micro10 -> Micro6	G1
Micro10	Micro8	ANGPTL4	ITGA5_ITGB1	0.138021	p < 0.01	ANGPTL4_ITGA5_ITGB1	ANGPTL4 - (ITGA5+ITGB1)	ANGPTL	Secreted Signaling	PMID: 30049845	Micro10 -> Micro8 (G1)	0.000713551	Micro10 -> Micro8	G1
Micro10	Micro9	ANGPTL4	ITGA5_ITGB1	0.137461	p < 0.01	ANGPTL4_ITGA5_ITGB1	ANGPTL4 - (ITGA5+ITGB1)	ANGPTL	Secreted Signaling	PMID: 30049845	Micro10 -> Micro9 (G1)	0.000692788	Micro10 -> Micro9	G1
Micro10	Micro10	ANGPTL4	ITGA5_ITGB1	0.154039	p < 0.01	ANGPTL4_ITGA5_ITGB1	ANGPTL4 - (ITGA5+ITGB1)	ANGPTL	Secreted Signaling	PMID: 30049845	Micro10 -> Micro10 (G1)	0.00151572	Micro10 -> Micro10	G1
Micro11	Micro4	ANGPTL4	ITGA5_ITGB1	0.138898	p < 0.01	ANGPTL4_ITGA5_ITGB1	ANGPTL4 - (ITGA5+ITGB1)	ANGPTL	Secreted Signaling	PMID: 30049845	Micro11 -> Micro4 (G3)	0.000746953	Micro11 -> Micro4	G3
Micro11	Micro7	ANGPTL4	ITGA5_ITGB1	0.138701	p < 0.01	ANGPTL4_ITGA5_ITGB1	ANGPTL4 - (ITGA5+ITGB1)	ANGPTL	Secreted Signaling	PMID: 30049845	Micro11 -> Micro7 (G3)	0.000739325	Micro11 -> Micro7	G3
Micro11	Micro11	ANGPTL4	ITGA5_ITGB1	0.160979	p < 0.01	ANGPTL4_ITGA5_ITGB1	ANGPTL4 - (ITGA5+ITGB1)	ANGPTL	Secreted Signaling	PMID: 30049845	Micro11 -> Micro11 (G3)	0.00200526	Micro11 -> Micro11	G3
Micro11	Micro12	ANGPTL4	ITGA5_ITGB1	0.147523	p < 0.01	ANGPTL4_ITGA5_ITGB1	ANGPTL4 - (ITGA5+ITGB1)	ANGPTL	Secreted Signaling	PMID: 30049845	Micro11 -> Micro12 (G3)	0.00113784	Micro11 -> Micro12	G3
Micro10	Micro6	ANGPTL4	ITGAV_ITGB3	0.161784	p < 0.01	ANGPTL4_ITGAV_ITGB3	ANGPTL4 - (ITGAV+ITGB3)	ANGPTL	Secreted Signaling	PMID: 30049845	Micro10 -> Micro6 (G1)	0.00206817	Micro10 -> Micro6	G1
Micro10	Micro10	ANGPTL4	ITGAV_ITGB3	0.133975	p < 0.01	ANGPTL4_ITGAV_ITGB3	ANGPTL4 - (ITGAV+ITGB3)	ANGPTL	Secreted Signaling	PMID: 30049845	Micro10 -> Micro10 (G1)	0.000573309	Micro10 -> Micro10	G1
Micro11	Micro11	ANGPTL4	ITGAV_ITGB3	0.133884	p < 0.01	ANGPTL4_ITGAV_ITGB3	ANGPTL4 - (ITGAV+ITGB3)	ANGPTL	Secreted Signaling	PMID: 30049845	Micro11 -> Micro11 (G3)	0.000570427	Micro11 -> Micro11	G3
Micro10	Micro5	ANGPTL4	CDH11	0.146169	p < 0.01	ANGPTL4_CDH11	ANGPTL4 - CDH11	ANGPTL	Secreted Signaling	PMID: 30049845	Micro10 -> Micro5 (G1)	0.00106863	Micro10 -> Micro5	G1
Micro10	Micro1	ANGPTL4	SDC2	0.132068	p < 0.01	ANGPTL4_SDC2	ANGPTL4 - SDC2	ANGPTL	Secreted Signaling	PMID: 29017031	Micro10 -> Micro1 (G1)	0.000514747	Micro10 -> Micro1	G1
Micro10	Micro6	ANGPTL4	SDC2	0.159724	p < 0.01	ANGPTL4_SDC2	ANGPTL4 - SDC2	ANGPTL	Secreted Signaling	PMID: 29017031	Micro10 -> Micro6 (G1)	0.00190971	Micro10 -> Micro6	G1
Micro10	Micro10	ANGPTL4	SDC2	0.143607	p < 0.01	ANGPTL4_SDC2	ANGPTL4 - SDC2	ANGPTL	Secreted Signaling	PMID: 29017031	Micro10 -> Micro10 (G1)	0.00094585	Micro10 -> Micro10	G1
Micro11	Micro11	ANGPTL4	SDC2	0.144217	p < 0.01	ANGPTL4_SDC2	ANGPTL4 - SDC2	ANGPTL	Secreted Signaling	PMID: 29017031	Micro11 -> Micro11 (G3)	0.000974118	Micro11 -> Micro11	G3
Micro10	Micro10	ANGPTL4	SDC3	0.112961	p < 0.01	ANGPTL4_SDC3	ANGPTL4 - SDC3	ANGPTL	Secreted Signaling	PMID: 29017031	Micro10 -> Micro10 (G1)	0.000143005	Micro10 -> Micro10	G1
Micro10	Micro1	ANXA1	FPR1	0.175896	p < 0.01	ANXA1_FPR1	ANXA1 - FPR1	ANNEXIN	Secreted Signaling	PMID: 23230437	Micro10 -> Micro1 (G1)	0.00339593	Micro10 -> Micro1	G1
Micro10	Micro3	ANXA1	FPR1	0.13984	p < 0.01	ANXA1_FPR1	ANXA1 - FPR1	ANNEXIN	Secreted Signaling	PMID: 23230437	Micro10 -> Micro3 (G1)	0.000784041	Micro10 -> Micro3	G1
Micro10	Micro5	ANXA1	FPR1	0.12516	p < 0.01	ANXA1_FPR1	ANXA1 - FPR1	ANNEXIN	Secreted Signaling	PMID: 23230437	Micro10 -> Micro5 (G1)	0.000338909	Micro10 -> Micro5	G1
Micro10	Micro6	ANXA1	FPR1	0.174948	p < 0.01	ANXA1_FPR1	ANXA1 - FPR1	ANNEXIN	Secreted Signaling	PMID: 23230437	Micro10 -> Micro6 (G1)	0.00329294	Micro10 -> Micro6	G1
Micro10	Micro8	ANXA1	FPR1	0.160339	p < 0.01	ANXA1_FPR1	ANXA1 - FPR1	ANNEXIN	Secreted Signaling	PMID: 23230437	Micro10 -> Micro8 (G1)	0.0019561	Micro10 -> Micro8	G1
Micro10	Micro9	ANXA1	FPR1	0.158821	p < 0.01	ANXA1_FPR1	ANXA1 - FPR1	ANNEXIN	Secreted Signaling	PMID: 23230437	Micro10 -> Micro9 (G1)	0.00184293	Micro10 -> Micro9	G1
Micro10	Micro10	ANXA1	FPR1	0.163385	p < 0.01	ANXA1_FPR1	ANXA1 - FPR1	ANNEXIN	Secreted Signaling	PMID: 23230437	Micro10 -> Micro10 (G1)	0.00219732	Micro10 -> Micro10	G1
Micro11	Micro3	ANXA1	FPR1	0.13836	p < 0.01	ANXA1_FPR1	ANXA1 - FPR1	ANNEXIN	Secreted Signaling	PMID: 23230437	Micro11 -> Micro3 (G3)	0.000726314	Micro11 -> Micro3	G3
Micro12	Micro3	ANXA1	FPR1	0.139325	p < 0.01	ANXA1_FPR1	ANXA1 - FPR1	ANNEXIN	Secreted Signaling	PMID: 23230437	Micro12 -> Micro3 (G3)	0.000763585	Micro12 -> Micro3	G3
Micro11	Micro4	ANXA1	FPR1	0.164347	p < 0.01	ANXA1_FPR1	ANXA1 - FPR1	ANNEXIN	Secreted Signaling	PMID: 23230437	Micro11 -> Micro4 (G3)	0.0022775	Micro11 -> Micro4	G3
Micro12	Micro4	ANXA1	FPR1	0.165708	p < 0.01	ANXA1_FPR1	ANXA1 - FPR1	ANNEXIN	Secreted Signaling	PMID: 23230437	Micro12 -> Micro4 (G3)	0.00239418	Micro12 -> Micro4	G3
Micro11	Micro5	ANXA1	FPR1	0.148298	p < 0.01	ANXA1_FPR1	ANXA1 - FPR1	ANNEXIN	Secreted Signaling	PMID: 23230437	Micro11 -> Micro5 (G3)	0.00117892	Micro11 -> Micro5	G3
Micro12	Micro5	ANXA1	FPR1	0.149407	p < 0.01	ANXA1_FPR1	ANXA1 - FPR1	ANNEXIN	Secreted Signaling	PMID: 23230437	Micro12 -> Micro5 (G3)	0.00123939	Micro12 -> Micro5	G3
Micro11	Micro7	ANXA1	FPR1	0.155757	p < 0.01	ANXA1_FPR1	ANXA1 - FPR1	ANNEXIN	Secreted Signaling	PMID: 23230437	Micro11 -> Micro7 (G3)	0.00162821	Micro11 -> Micro7	G3
Micro12	Micro7	ANXA1	FPR1	0.156979	p < 0.01	ANXA1_FPR1	ANXA1 - FPR1	ANNEXIN	Secreted Signaling	PMID: 23230437	Micro12 -> Micro7 (G3)	0.00171168	Micro12 -> Micro7	G3
Micro11	Micro11	ANXA1	FPR1	0.167869	p < 0.01	ANXA1_FPR1	ANXA1 - FPR1	ANNEXIN	Secreted Signaling	PMID: 23230437	Micro11 -> Micro11 (G3)	0.00258763	Micro11 -> Micro11	G3
Micro12	Micro11	ANXA1	FPR1	0.169289	p < 0.01	ANXA1_FPR1	ANXA1 - FPR1	ANNEXIN	Secreted Signaling	PMID: 23230437	Micro12 -> Micro11 (G3)	0.00272016	Micro12 -> Micro11	G3
Micro11	Micro12	ANXA1	FPR1	0.154465	p < 0.01	ANXA1_FPR1	ANXA1 - FPR1	ANNEXIN	Secreted Signaling	PMID: 23230437	Micro11 -> Micro12 (G3)	0.00154313	Micro11 -> Micro12	G3
Micro12	Micro12	ANXA1	FPR1	0.155668	p < 0.01	ANXA1_FPR1	ANXA1 - FPR1	ANNEXIN	Secreted Signaling	PMID: 23230437	Micro12 -> Micro12 (G3)	0.00162225	Micro12 -> Micro12	G3
Micro5	Micro1	APP	CD74	0.660697	p < 0.01	APP_CD74	APP - CD74	APP	Cell-Cell Contact	PMID: 19849849	Micro5 -> Micro1 (G1)	0.220127	Micro5 -> Micro1	G1
Micro6	Micro1	APP	CD74	0.474332	p < 0.01	APP_CD74	APP - CD74	APP	Cell-Cell Contact	PMID: 19849849	Micro6 -> Micro1 (G1)	0.121453	Micro6 -> Micro1	G1
Micro10	Micro1	APP	CD74	0.433522	p < 0.01	APP_CD74	APP - CD74	APP	Cell-Cell Contact	PMID: 19849849	Micro10 -> Micro1 (G1)	0.0995903	Micro10 -> Micro1	G1
Micro5	Micro3	APP	CD74	0.664841	p < 0.01	APP_CD74	APP - CD74	APP	Cell-Cell Contact	PMID: 19849849	Micro5 -> Micro3 (G1)	0.222213	Micro5 -> Micro3	G1
Micro6	Micro3	APP	CD74	0.476737	p < 0.01	APP_CD74	APP - CD74	APP	Cell-Cell Contact	PMID: 19849849	Micro6 -> Micro3 (G1)	0.122752	Micro6 -> Micro3	G1
Micro10	Micro3	APP	CD74	0.43558	p < 0.01	APP_CD74	APP - CD74	APP	Cell-Cell Contact	PMID: 19849849	Micro10 -> Micro3 (G1)	0.100682	Micro10 -> Micro3	G1
Micro5	Micro5	APP	CD74	0.481931	p < 0.01	APP_CD74	APP - CD74	APP	Cell-Cell Contact	PMID: 19849849	Micro5 -> Micro5 (G1)	0.125558	Micro5 -> Micro5	G1
Micro5	Micro6	APP	CD74	0.652559	p < 0.01	APP_CD74	APP - CD74	APP	Cell-Cell Contact	PMID: 19849849	Micro5 -> Micro6 (G1)	0.21601	Micro5 -> Micro6	G1
Micro6	Micro6	APP	CD74	0.469601	p < 0.01	APP_CD74	APP - CD74	APP	Cell-Cell Contact	PMID: 19849849	Micro6 -> Micro6 (G1)	0.118901	Micro6 -> Micro6	G1
Micro10	Micro6	APP	CD74	0.42947	p < 0.01	APP_CD74	APP - CD74	APP	Cell-Cell Contact	PMID: 19849849	Micro10 -> Micro6 (G1)	0.0974463	Micro10 -> Micro6	G1
Micro5	Micro8	APP	CD74	0.652453	p < 0.01	APP_CD74	APP - CD74	APP	Cell-Cell Contact	PMID: 19849849	Micro5 -> Micro8 (G1)	0.215957	Micro5 -> Micro8	G1
Micro6	Micro8	APP	CD74	0.46954	p < 0.01	APP_CD74	APP - CD74	APP	Cell-Cell Contact	PMID: 19849849	Micro6 -> Micro8 (G1)	0.118867	Micro6 -> Micro8	G1
Micro10	Micro8	APP	CD74	0.429417	p < 0.01	APP_CD74	APP - CD74	APP	Cell-Cell Contact	PMID: 19849849	Micro10 -> Micro8 (G1)	0.0974185	Micro10 -> Micro8	G1
Micro5	Micro9	APP	CD74	0.624433	p < 0.01	APP_CD74	APP - CD74	APP	Cell-Cell Contact	PMID: 19849849	Micro5 -> Micro9 (G1)	0.201604	Micro5 -> Micro9	G1
Micro6	Micro9	APP	CD74	0.453162	p < 0.01	APP_CD74	APP - CD74	APP	Cell-Cell Contact	PMID: 19849849	Micro6 -> Micro9 (G1)	0.110061	Micro6 -> Micro9	G1
Micro10	Micro9	APP	CD74	0.415367	p < 0.01	APP_CD74	APP - CD74	APP	Cell-Cell Contact	PMID: 19849849	Micro10 -> Micro9 (G1)	0.0900391	Micro10 -> Micro9	G1
Micro5	Micro10	APP	CD74	0.652034	p < 0.01	APP_CD74	APP - CD74	APP	Cell-Cell Contact	PMID: 19849849	Micro5 -> Micro10 (G1)	0.215744	Micro5 -> Micro10	G1
Micro6	Micro10	APP	CD74	0.469296	p < 0.01	APP_CD74	APP - CD74	APP	Cell-Cell Contact	PMID: 19849849	Micro6 -> Micro10 (G1)	0.118736	Micro6 -> Micro10	G1
Micro10	Micro10	APP	CD74	0.429208	p < 0.01	APP_CD74	APP - CD74	APP	Cell-Cell Contact	PMID: 19849849	Micro10 -> Micro10 (G1)	0.0973081	Micro10 -> Micro10	G1
Micro1	Micro1	APP	CD74	0.258028	p < 0.01	APP_CD74	APP - CD74	APP	Cell-Cell Contact	PMID: 19849849	Micro1 -> Micro1 (G2)	0.0207429	Micro1 -> Micro1	G2
Micro5	Micro1	APP	CD74	0.301284	p < 0.01	APP_CD74	APP - CD74	APP	Cell-Cell Contact	PMID: 19849849	Micro5 -> Micro1 (G2)	0.0361844	Micro5 -> Micro1	G2
Micro11	Micro1	APP	CD74	0.284488	0.01 < p < 0.05	APP_CD74	APP - CD74	APP	Cell-Cell Contact	PMID: 19849849	Micro11 -> Micro1 (G2)	0.0297451	Micro11 -> Micro1	G2
Micro1	Micro2	APP	CD74	0.277011	p < 0.01	APP_CD74	APP - CD74	APP	Cell-Cell Contact	PMID: 19849849	NA	0.0270527	Micro1 -> Micro2	G2
Micro5	Micro2	APP	CD74	0.326976	p < 0.01	APP_CD74	APP - CD74	APP	Cell-Cell Contact	PMID: 19849849	NA	0.046966	Micro5 -> Micro2	G2
Micro11	Micro2	APP	CD74	0.307475	p < 0.01	APP_CD74	APP - CD74	APP	Cell-Cell Contact	PMID: 19849849	NA	0.0386851	Micro11 -> Micro2	G2
Micro1	Micro3	APP	CD74	0.262682	p < 0.01	APP_CD74	APP - CD74	APP	Cell-Cell Contact	PMID: 19849849	Micro1 -> Micro3 (G2)	0.0222172	Micro1 -> Micro3	G2
Micro5	Micro3	APP	CD74	0.307542	p < 0.01	APP_CD74	APP - CD74	APP	Cell-Cell Contact	PMID: 19849849	Micro5 -> Micro3 (G2)	0.0387128	Micro5 -> Micro3	G2
Micro11	Micro3	APP	CD74	0.290101	0.01 < p < 0.05	APP_CD74	APP - CD74	APP	Cell-Cell Contact	PMID: 19849849	Micro11 -> Micro3 (G2)	0.0318384	Micro11 -> Micro3	G2
Micro1	Micro5	APP	CD74	0.252748	p < 0.01	APP_CD74	APP - CD74	APP	Cell-Cell Contact	PMID: 19849849	Micro1 -> Micro5 (G2)	0.0191297	Micro1 -> Micro5	G2
Micro5	Micro5	APP	CD74	0.294216	p < 0.01	APP_CD74	APP - CD74	APP	Cell-Cell Contact	PMID: 19849849	Micro5 -> Micro5 (G2)	0.0334112	Micro5 -> Micro5	G2
Micro11	Micro5	APP	CD74	0.278138	0.01 < p < 0.05	APP_CD74	APP - CD74	APP	Cell-Cell Contact	PMID: 19849849	Micro11 -> Micro5 (G2)	0.0274514	Micro11 -> Micro5	G2
Micro1	Micro11	APP	CD74	0.254229	p < 0.01	APP_CD74	APP - CD74	APP	Cell-Cell Contact	PMID: 19849849	Micro1 -> Micro11 (G2)	0.0195757	Micro1 -> Micro11	G2
Micro5	Micro11	APP	CD74	0.296195	p < 0.01	APP_CD74	APP - CD74	APP	Cell-Cell Contact	PMID: 19849849	Micro5 -> Micro11 (G2)	0.0341785	Micro5 -> Micro11	G2
Micro11	Micro11	APP	CD74	0.279917	0.01 < p < 0.05	APP_CD74	APP - CD74	APP	Cell-Cell Contact	PMID: 19849849	Micro11 -> Micro11 (G2)	0.0280858	Micro11 -> Micro11	G2
Micro5	Micro3	APP	CD74	0.487302	p < 0.01	APP_CD74	APP - CD74	APP	Cell-Cell Contact	PMID: 19849849	Micro5 -> Micro3 (G3)	0.128463	Micro5 -> Micro3	G3
Micro11	Micro3	APP	CD74	0.303864	p < 0.01	APP_CD74	APP - CD74	APP	Cell-Cell Contact	PMID: 19849849	Micro11 -> Micro3 (G3)	0.0372187	Micro11 -> Micro3	G3
Micro4	Micro4	APP	CD74	0.241275	p < 0.01	APP_CD74	APP - CD74	APP	Cell-Cell Contact	PMID: 19849849	Micro4 -> Micro4 (G3)	0.015849	Micro4 -> Micro4	G3
Micro5	Micro4	APP	CD74	0.523742	p < 0.01	APP_CD74	APP - CD74	APP	Cell-Cell Contact	PMID: 19849849	Micro5 -> Micro4 (G3)	0.148178	Micro5 -> Micro4	G3
Micro11	Micro4	APP	CD74	0.319288	p < 0.01	APP_CD74	APP - CD74	APP	Cell-Cell Contact	PMID: 19849849	Micro11 -> Micro4 (G3)	0.0436317	Micro11 -> Micro4	G3
Micro5	Micro5	APP	CD74	0.443696	p < 0.01	APP_CD74	APP - CD74	APP	Cell-Cell Contact	PMID: 19849849	Micro5 -> Micro5 (G3)	0.105	Micro5 -> Micro5	G3
Micro11	Micro5	APP	CD74	0.284773	0.01 < p < 0.05	APP_CD74	APP - CD74	APP	Cell-Cell Contact	PMID: 19849849	Micro11 -> Micro5 (G3)	0.02985	Micro11 -> Micro5	G3
Micro5	Micro7	APP	CD74	0.513333	p < 0.01	APP_CD74	APP - CD74	APP	Cell-Cell Contact	PMID: 19849849	Micro5 -> Micro7 (G3)	0.142551	Micro5 -> Micro7	G3
Micro11	Micro7	APP	CD74	0.314927	p < 0.01	APP_CD74	APP - CD74	APP	Cell-Cell Contact	PMID: 19849849	Micro11 -> Micro7 (G3)	0.0417801	Micro11 -> Micro7	G3
Micro5	Micro11	APP	CD74	0.441885	p < 0.01	APP_CD74	APP - CD74	APP	Cell-Cell Contact	PMID: 19849849	Micro5 -> Micro11 (G3)	0.104035	Micro5 -> Micro11	G3
Micro11	Micro11	APP	CD74	0.283964	0.01 < p < 0.05	APP_CD74	APP - CD74	APP	Cell-Cell Contact	PMID: 19849849	Micro11 -> Micro11 (G3)	0.0295528	Micro11 -> Micro11	G3
Micro5	Micro12	APP	CD74	0.470518	p < 0.01	APP_CD74	APP - CD74	APP	Cell-Cell Contact	PMID: 19849849	Micro5 -> Micro12 (G3)	0.119395	Micro5 -> Micro12	G3
Micro11	Micro12	APP	CD74	0.296603	p < 0.01	APP_CD74	APP - CD74	APP	Cell-Cell Contact	PMID: 19849849	Micro11 -> Micro12 (G3)	0.0343378	Micro11 -> Micro12	G3
Micro8	Micro1	C3	ITGAM_ITGB2	0.432053	p < 0.01	C3_ITGAM_ITGB2	C3 - (ITGAM+ITGB2)	COMPLEMENT	Secreted Signaling	PMID: 16234578	Micro8 -> Micro1 (G1)	0.0988126	Micro8 -> Micro1	G1
Micro9	Micro1	C3	ITGAM_ITGB2	0.443298	p < 0.01	C3_ITGAM_ITGB2	C3 - (ITGAM+ITGB2)	COMPLEMENT	Secreted Signaling	PMID: 16234578	Micro9 -> Micro1 (G1)	0.104788	Micro9 -> Micro1	G1
Micro8	Micro6	C3	ITGAM_ITGB2	0.401297	p < 0.01	C3_ITGAM_ITGB2	C3 - (ITGAM+ITGB2)	COMPLEMENT	Secreted Signaling	PMID: 16234578	Micro8 -> Micro6 (G1)	0.0827507	Micro8 -> Micro6	G1
Micro9	Micro6	C3	ITGAM_ITGB2	0.411162	p < 0.01	C3_ITGAM_ITGB2	C3 - (ITGAM+ITGB2)	COMPLEMENT	Secreted Signaling	PMID: 16234578	Micro9 -> Micro6 (G1)	0.0878492	Micro9 -> Micro6	G1
Micro8	Micro8	C3	ITGAM_ITGB2	0.414114	p < 0.01	C3_ITGAM_ITGB2	C3 - (ITGAM+ITGB2)	COMPLEMENT	Secreted Signaling	PMID: 16234578	Micro8 -> Micro8 (G1)	0.0893858	Micro8 -> Micro8	G1
Micro9	Micro8	C3	ITGAM_ITGB2	0.424547	p < 0.01	C3_ITGAM_ITGB2	C3 - (ITGAM+ITGB2)	COMPLEMENT	Secreted Signaling	PMID: 16234578	Micro9 -> Micro8 (G1)	0.0948508	Micro9 -> Micro8	G1
Micro1	Micro9	C3	ITGAM_ITGB2	0.40612	p < 0.01	C3_ITGAM_ITGB2	C3 - (ITGAM+ITGB2)	COMPLEMENT	Secreted Signaling	PMID: 16234578	Micro1 -> Micro9 (G1)	0.0852363	Micro1 -> Micro9	G1
Micro8	Micro9	C3	ITGAM_ITGB2	0.448658	p < 0.01	C3_ITGAM_ITGB2	C3 - (ITGAM+ITGB2)	COMPLEMENT	Secreted Signaling	PMID: 16234578	Micro8 -> Micro9 (G1)	0.10765	Micro8 -> Micro9	G1
Micro9	Micro9	C3	ITGAM_ITGB2	0.46067	p < 0.01	C3_ITGAM_ITGB2	C3 - (ITGAM+ITGB2)	COMPLEMENT	Secreted Signaling	PMID: 16234578	Micro9 -> Micro9 (G1)	0.114092	Micro9 -> Micro9	G1
Micro8	Micro10	C3	ITGAM_ITGB2	0.379216	p < 0.01	C3_ITGAM_ITGB2	C3 - (ITGAM+ITGB2)	COMPLEMENT	Secreted Signaling	PMID: 16234578	Micro8 -> Micro10 (G1)	0.0715741	Micro8 -> Micro10	G1
Micro9	Micro10	C3	ITGAM_ITGB2	0.388126	p < 0.01	C3_ITGAM_ITGB2	C3 - (ITGAM+ITGB2)	COMPLEMENT	Secreted Signaling	PMID: 16234578	Micro9 -> Micro10 (G1)	0.076041	Micro9 -> Micro10	G1
Micro1	Micro1	C3	ITGAM_ITGB2	0.294146	0.01 < p < 0.05	C3_ITGAM_ITGB2	C3 - (ITGAM+ITGB2)	COMPLEMENT	Secreted Signaling	PMID: 16234578	Micro1 -> Micro1 (G2)	0.0333844	Micro1 -> Micro1	G2
Micro2	Micro1	C3	ITGAM_ITGB2	0.309589	p < 0.01	C3_ITGAM_ITGB2	C3 - (ITGAM+ITGB2)	COMPLEMENT	Secreted Signaling	PMID: 16234578	NA	0.0395541	Micro2 -> Micro1	G2
Micro1	Micro2	C3	ITGAM_ITGB2	0.32091	p < 0.01	C3_ITGAM_ITGB2	C3 - (ITGAM+ITGB2)	COMPLEMENT	Secreted Signaling	PMID: 16234578	NA	0.0443282	Micro1 -> Micro2	G2
Micro2	Micro2	C3	ITGAM_ITGB2	0.339139	p < 0.01	C3_ITGAM_ITGB2	C3 - (ITGAM+ITGB2)	COMPLEMENT	Secreted Signaling	PMID: 16234578	NA	0.0524108	Micro2 -> Micro2	G2
Micro1	Micro11	C3	ITGAM_ITGB2	0.297086	p < 0.01	C3_ITGAM_ITGB2	C3 - (ITGAM+ITGB2)	COMPLEMENT	Secreted Signaling	PMID: 16234578	Micro1 -> Micro11 (G2)	0.0345266	Micro1 -> Micro11	G2
Micro2	Micro11	C3	ITGAM_ITGB2	0.312826	p < 0.01	C3_ITGAM_ITGB2	C3 - (ITGAM+ITGB2)	COMPLEMENT	Secreted Signaling	PMID: 16234578	NA	0.0408984	Micro2 -> Micro11	G2
Micro4	Micro4	C3	ITGAM_ITGB2	0.365779	p < 0.01	C3_ITGAM_ITGB2	C3 - (ITGAM+ITGB2)	COMPLEMENT	Secreted Signaling	PMID: 16234578	Micro4 -> Micro4 (G3)	0.0649662	Micro4 -> Micro4	G3
Micro7	Micro4	C3	ITGAM_ITGB2	0.369659	p < 0.01	C3_ITGAM_ITGB2	C3 - (ITGAM+ITGB2)	COMPLEMENT	Secreted Signaling	PMID: 16234578	Micro7 -> Micro4 (G3)	0.0668574	Micro7 -> Micro4	G3
Micro4	Micro7	C3	ITGAM_ITGB2	0.3971	p < 0.01	C3_ITGAM_ITGB2	C3 - (ITGAM+ITGB2)	COMPLEMENT	Secreted Signaling	PMID: 16234578	Micro4 -> Micro7 (G3)	0.0806	Micro4 -> Micro7	G3
Micro7	Micro7	C3	ITGAM_ITGB2	0.401599	p < 0.01	C3_ITGAM_ITGB2	C3 - (ITGAM+ITGB2)	COMPLEMENT	Secreted Signaling	PMID: 16234578	Micro7 -> Micro7 (G3)	0.082906	Micro7 -> Micro7	G3
Micro8	Micro1	C3	ITGAX_ITGB2	0.449442	p < 0.01	C3_ITGAX_ITGB2	C3 - (ITGAX+ITGB2)	COMPLEMENT	Secreted Signaling	PMID: 16234578	Micro8 -> Micro1 (G1)	0.108069	Micro8 -> Micro1	G1
Micro9	Micro1	C3	ITGAX_ITGB2	0.46149	p < 0.01	C3_ITGAX_ITGB2	C3 - (ITGAX+ITGB2)	COMPLEMENT	Secreted Signaling	PMID: 16234578	Micro9 -> Micro1 (G1)	0.114533	Micro9 -> Micro1	G1
Micro8	Micro6	C3	ITGAX_ITGB2	0.441301	p < 0.01	C3_ITGAX_ITGB2	C3 - (ITGAX+ITGB2)	COMPLEMENT	Secreted Signaling	PMID: 16234578	Micro8 -> Micro6 (G1)	0.103724	Micro8 -> Micro6	G1
Micro9	Micro6	C3	ITGAX_ITGB2	0.452972	p < 0.01	C3_ITGAX_ITGB2	C3 - (ITGAX+ITGB2)	COMPLEMENT	Secreted Signaling	PMID: 16234578	Micro9 -> Micro6 (G1)	0.109959	Micro9 -> Micro6	G1
Micro8	Micro8	C3	ITGAX_ITGB2	0.412713	p < 0.01	C3_ITGAX_ITGB2	C3 - (ITGAX+ITGB2)	COMPLEMENT	Secreted Signaling	PMID: 16234578	Micro8 -> Micro8 (G1)	0.0886561	Micro8 -> Micro8	G1
Micro9	Micro8	C3	ITGAX_ITGB2	0.423084	p < 0.01	C3_ITGAX_ITGB2	C3 - (ITGAX+ITGB2)	COMPLEMENT	Secreted Signaling	PMID: 16234578	Micro9 -> Micro8 (G1)	0.0940811	Micro9 -> Micro8	G1
Micro8	Micro9	C3	ITGAX_ITGB2	0.421184	p < 0.01	C3_ITGAX_ITGB2	C3 - (ITGAX+ITGB2)	COMPLEMENT	Secreted Signaling	PMID: 16234578	Micro8 -> Micro9 (G1)	0.0930836	Micro8 -> Micro9	G1
Micro9	Micro9	C3	ITGAX_ITGB2	0.431935	p < 0.01	C3_ITGAX_ITGB2	C3 - (ITGAX+ITGB2)	COMPLEMENT	Secreted Signaling	PMID: 16234578	Micro9 -> Micro9 (G1)	0.0987502	Micro9 -> Micro9	G1
Micro8	Micro10	C3	ITGAX_ITGB2	0.453035	p < 0.01	C3_ITGAX_ITGB2	C3 - (ITGAX+ITGB2)	COMPLEMENT	Secreted Signaling	PMID: 16234578	Micro8 -> Micro10 (G1)	0.109994	Micro8 -> Micro10	G1
Micro9	Micro10	C3	ITGAX_ITGB2	0.465252	p < 0.01	C3_ITGAX_ITGB2	C3 - (ITGAX+ITGB2)	COMPLEMENT	Secreted Signaling	PMID: 16234578	Micro9 -> Micro10 (G1)	0.116557	Micro9 -> Micro10	G1
Micro1	Micro1	C3	ITGAX_ITGB2	0.322441	p < 0.01	C3_ITGAX_ITGB2	C3 - (ITGAX+ITGB2)	COMPLEMENT	Secreted Signaling	PMID: 16234578	Micro1 -> Micro1 (G2)	0.0449886	Micro1 -> Micro1	G2
Micro2	Micro1	C3	ITGAX_ITGB2	0.340834	p < 0.01	C3_ITGAX_ITGB2	C3 - (ITGAX+ITGB2)	COMPLEMENT	Secreted Signaling	PMID: 16234578	NA	0.0531848	Micro2 -> Micro1	G2
Micro1	Micro2	C3	ITGAX_ITGB2	0.350603	p < 0.01	C3_ITGAX_ITGB2	C3 - (ITGAX+ITGB2)	COMPLEMENT	Secreted Signaling	PMID: 16234578	NA	0.0577154	Micro1 -> Micro2	G2
Micro2	Micro2	C3	ITGAX_ITGB2	0.372122	p < 0.01	C3_ITGAX_ITGB2	C3 - (ITGAX+ITGB2)	COMPLEMENT	Secreted Signaling	PMID: 16234578	NA	0.0680651	Micro2 -> Micro2	G2
Micro1	Micro5	C3	ITGAX_ITGB2	0.343628	p < 0.01	C3_ITGAX_ITGB2	C3 - (ITGAX+ITGB2)	COMPLEMENT	Secreted Signaling	PMID: 16234578	Micro1 -> Micro5 (G2)	0.0544691	Micro1 -> Micro5	G2
Micro2	Micro5	C3	ITGAX_ITGB2	0.364357	p < 0.01	C3_ITGAX_ITGB2	C3 - (ITGAX+ITGB2)	COMPLEMENT	Secreted Signaling	PMID: 16234578	NA	0.0642763	Micro2 -> Micro5	G2
Micro1	Micro11	C3	ITGAX_ITGB2	0.330819	p < 0.01	C3_ITGAX_ITGB2	C3 - (ITGAX+ITGB2)	COMPLEMENT	Secreted Signaling	PMID: 16234578	Micro1 -> Micro11 (G2)	0.0486648	Micro1 -> Micro11	G2
Micro2	Micro11	C3	ITGAX_ITGB2	0.350124	p < 0.01	C3_ITGAX_ITGB2	C3 - (ITGAX+ITGB2)	COMPLEMENT	Secreted Signaling	PMID: 16234578	NA	0.0574905	Micro2 -> Micro11	G2
Micro4	Micro4	C3	ITGAX_ITGB2	0.412524	p < 0.01	C3_ITGAX_ITGB2	C3 - (ITGAX+ITGB2)	COMPLEMENT	Secreted Signaling	PMID: 16234578	Micro4 -> Micro4 (G3)	0.0885576	Micro4 -> Micro4	G3
Micro7	Micro4	C3	ITGAX_ITGB2	0.417338	p < 0.01	C3_ITGAX_ITGB2	C3 - (ITGAX+ITGB2)	COMPLEMENT	Secreted Signaling	PMID: 16234578	Micro7 -> Micro4 (G3)	0.0910687	Micro7 -> Micro4	G3
Micro4	Micro7	C3	ITGAX_ITGB2	0.406281	p < 0.01	C3_ITGAX_ITGB2	C3 - (ITGAX+ITGB2)	COMPLEMENT	Secreted Signaling	PMID: 16234578	Micro4 -> Micro7 (G3)	0.0853194	Micro4 -> Micro7	G3
Micro7	Micro7	C3	ITGAX_ITGB2	0.410966	p < 0.01	C3_ITGAX_ITGB2	C3 - (ITGAX+ITGB2)	COMPLEMENT	Secreted Signaling	PMID: 16234578	Micro7 -> Micro7 (G3)	0.0877475	Micro7 -> Micro7	G3
Micro4	Micro11	C3	ITGAX_ITGB2	0.433795	p < 0.01	C3_ITGAX_ITGB2	C3 - (ITGAX+ITGB2)	COMPLEMENT	Secreted Signaling	PMID: 16234578	Micro4 -> Micro11 (G3)	0.0997351	Micro4 -> Micro11	G3
Micro7	Micro11	C3	ITGAX_ITGB2	0.439054	p < 0.01	C3_ITGAX_ITGB2	C3 - (ITGAX+ITGB2)	COMPLEMENT	Secreted Signaling	PMID: 16234578	Micro7 -> Micro11 (G3)	0.102527	Micro7 -> Micro11	G3
Micro1	Micro8	C3	C3AR1	0.422136	p < 0.01	C3_C3AR1	C3 - C3AR1	COMPLEMENT	Secreted Signaling	KEGG: hsa04080	Micro1 -> Micro8 (G1)	0.093583	Micro1 -> Micro8	G1
Micro6	Micro8	C3	C3AR1	0.371376	p < 0.01	C3_C3AR1	C3 - C3AR1	COMPLEMENT	Secreted Signaling	KEGG: hsa04080	Micro6 -> Micro8 (G1)	0.0676984	Micro6 -> Micro8	G1
Micro8	Micro8	C3	C3AR1	0.467761	p < 0.01	C3_C3AR1	C3 - C3AR1	COMPLEMENT	Secreted Signaling	KEGG: hsa04080	Micro8 -> Micro8 (G1)	0.117909	Micro8 -> Micro8	G1
Micro9	Micro8	C3	C3AR1	0.480673	p < 0.01	C3_C3AR1	C3 - C3AR1	COMPLEMENT	Secreted Signaling	KEGG: hsa04080	Micro9 -> Micro8 (G1)	0.124878	Micro9 -> Micro8	G1
Micro10	Micro8	C3	C3AR1	0.379404	p < 0.01	C3_C3AR1	C3 - C3AR1	COMPLEMENT	Secreted Signaling	KEGG: hsa04080	Micro10 -> Micro8 (G1)	0.0716679	Micro10 -> Micro8	G1
Micro1	Micro9	C3	C3AR1	0.377707	0.01 < p < 0.05	C3_C3AR1	C3 - C3AR1	COMPLEMENT	Secreted Signaling	KEGG: hsa04080	Micro1 -> Micro9 (G1)	0.0708244	Micro1 -> Micro9	G1
Micro8	Micro9	C3	C3AR1	0.414948	p < 0.01	C3_C3AR1	C3 - C3AR1	COMPLEMENT	Secreted Signaling	KEGG: hsa04080	Micro8 -> Micro9 (G1)	0.0898205	Micro8 -> Micro9	G1
Micro9	Micro9	C3	C3AR1	0.425418	p < 0.01	C3_C3AR1	C3 - C3AR1	COMPLEMENT	Secreted Signaling	KEGG: hsa04080	Micro9 -> Micro9 (G1)	0.0953093	Micro9 -> Micro9	G1
Micro1	Micro2	C3	C3AR1	0.397039	p < 0.01	C3_C3AR1	C3 - C3AR1	COMPLEMENT	Secreted Signaling	KEGG: hsa04080	NA	0.0805687	Micro1 -> Micro2	G2
Micro2	Micro2	C3	C3AR1	0.42408	p < 0.01	C3_C3AR1	C3 - C3AR1	COMPLEMENT	Secreted Signaling	KEGG: hsa04080	NA	0.094605	Micro2 -> Micro2	G2
Micro1	Micro11	C3	C3AR1	0.367742	p < 0.01	C3_C3AR1	C3 - C3AR1	COMPLEMENT	Secreted Signaling	KEGG: hsa04080	Micro1 -> Micro11 (G2)	0.0659212	Micro1 -> Micro11	G2
Micro2	Micro11	C3	C3AR1	0.391249	p < 0.01	C3_C3AR1	C3 - C3AR1	COMPLEMENT	Secreted Signaling	KEGG: hsa04080	NA	0.0776211	Micro2 -> Micro11	G2
Micro4	Micro4	C3	C3AR1	0.472634	p < 0.01	C3_C3AR1	C3 - C3AR1	COMPLEMENT	Secreted Signaling	KEGG: hsa04080	Micro4 -> Micro4 (G3)	0.120537	Micro4 -> Micro4	G3
Micro7	Micro4	C3	C3AR1	0.478736	p < 0.01	C3_C3AR1	C3 - C3AR1	COMPLEMENT	Secreted Signaling	KEGG: hsa04080	Micro7 -> Micro4 (G3)	0.123831	Micro7 -> Micro4	G3
Micro4	Micro7	C3	C3AR1	0.443351	p < 0.01	C3_C3AR1	C3 - C3AR1	COMPLEMENT	Secreted Signaling	KEGG: hsa04080	Micro4 -> Micro7 (G3)	0.104816	Micro4 -> Micro7	G3
Micro7	Micro7	C3	C3AR1	0.448814	p < 0.01	C3_C3AR1	C3 - C3AR1	COMPLEMENT	Secreted Signaling	KEGG: hsa04080	Micro7 -> Micro7 (G3)	0.107734	Micro7 -> Micro7	G3
Micro5	Micro5	CADM1	CADM1	0.295582	p < 0.01	CADM1_CADM1	CADM1 - CADM1	CADM	Cell-Cell Contact	PMID: 24503895	Micro5 -> Micro5 (G1)	0.0339402	Micro5 -> Micro5	G1
Micro10	Micro5	CADM1	CADM1	0.178753	p < 0.01	CADM1_CADM1	CADM1 - CADM1	CADM	Cell-Cell Contact	PMID: 24503895	Micro10 -> Micro5 (G1)	0.00371897	Micro10 -> Micro5	G1
Micro5	Micro10	CADM1	CADM1	0.178753	p < 0.01	CADM1_CADM1	CADM1 - CADM1	CADM	Cell-Cell Contact	PMID: 24503895	Micro5 -> Micro10 (G1)	0.00371897	Micro5 -> Micro10	G1
Micro10	Micro10	CADM1	CADM1	0.127666	p < 0.01	CADM1_CADM1	CADM1 - CADM1	CADM	Cell-Cell Contact	PMID: 24503895	Micro10 -> Micro10 (G1)	0.000396459	Micro10 -> Micro10	G1
Micro5	Micro5	CADM1	CADM1	0.260235	p < 0.01	CADM1_CADM1	CADM1 - CADM1	CADM	Cell-Cell Contact	PMID: 24503895	Micro5 -> Micro5 (G3)	0.021436	Micro5 -> Micro5	G3
Micro1	Micro1	CCL3	CCR1	0.423104	p < 0.01	CCL3_CCR1	CCL3 - CCR1	CCL	Secreted Signaling	KEGG: hsa04060	Micro1 -> Micro1 (G1)	0.0940916	Micro1 -> Micro1	G1
Micro6	Micro1	CCL3	CCR1	0.478057	p < 0.01	CCL3_CCR1	CCL3 - CCR1	CCL	Secreted Signaling	KEGG: hsa04060	Micro6 -> Micro1 (G1)	0.123464	Micro6 -> Micro1	G1
Micro8	Micro1	CCL3	CCR1	0.464456	p < 0.01	CCL3_CCR1	CCL3 - CCR1	CCL	Secreted Signaling	KEGG: hsa04060	Micro8 -> Micro1 (G1)	0.116129	Micro8 -> Micro1	G1
Micro10	Micro1	CCL3	CCR1	0.431105	p < 0.01	CCL3_CCR1	CCL3 - CCR1	CCL	Secreted Signaling	KEGG: hsa04060	Micro10 -> Micro1 (G1)	0.0983109	Micro10 -> Micro1	G1
Micro6	Micro6	CCL3	CCR1	0.420595	p < 0.01	CCL3_CCR1	CCL3 - CCR1	CCL	Secreted Signaling	KEGG: hsa04060	Micro6 -> Micro6 (G1)	0.0927744	Micro6 -> Micro6	G1
Micro8	Micro6	CCL3	CCR1	0.409682	p < 0.01	CCL3_CCR1	CCL3 - CCR1	CCL	Secreted Signaling	KEGG: hsa04060	Micro8 -> Micro6 (G1)	0.087081	Micro8 -> Micro6	G1
Micro10	Micro6	CCL3	CCR1	0.382774	p < 0.01	CCL3_CCR1	CCL3 - CCR1	CCL	Secreted Signaling	KEGG: hsa04060	Micro10 -> Micro6 (G1)	0.0733502	Micro10 -> Micro6	G1
Micro6	Micro9	CCL3	CCR1	0.401502	p < 0.01	CCL3_CCR1	CCL3 - CCR1	CCL	Secreted Signaling	KEGG: hsa04060	Micro6 -> Micro9 (G1)	0.0828565	Micro6 -> Micro9	G1
Micro8	Micro9	CCL3	CCR1	0.391443	p < 0.01	CCL3_CCR1	CCL3 - CCR1	CCL	Secreted Signaling	KEGG: hsa04060	Micro8 -> Micro9 (G1)	0.0777196	Micro8 -> Micro9	G1
Micro10	Micro9	CCL3	CCR1	0.366588	p < 0.01	CCL3_CCR1	CCL3 - CCR1	CCL	Secreted Signaling	KEGG: hsa04060	Micro10 -> Micro9 (G1)	0.0653592	Micro10 -> Micro9	G1
Micro1	Micro10	CCL3	CCR1	0.384817	p < 0.01	CCL3_CCR1	CCL3 - CCR1	CCL	Secreted Signaling	KEGG: hsa04060	Micro1 -> Micro10 (G1)	0.0743748	Micro1 -> Micro10	G1
Micro6	Micro10	CCL3	CCR1	0.431009	p < 0.01	CCL3_CCR1	CCL3 - CCR1	CCL	Secreted Signaling	KEGG: hsa04060	Micro6 -> Micro10 (G1)	0.0982601	Micro6 -> Micro10	G1
Micro8	Micro10	CCL3	CCR1	0.419622	p < 0.01	CCL3_CCR1	CCL3 - CCR1	CCL	Secreted Signaling	KEGG: hsa04060	Micro8 -> Micro10 (G1)	0.0922643	Micro8 -> Micro10	G1
Micro10	Micro10	CCL3	CCR1	0.391574	p < 0.01	CCL3_CCR1	CCL3 - CCR1	CCL	Secreted Signaling	KEGG: hsa04060	Micro10 -> Micro10 (G1)	0.0777858	Micro10 -> Micro10	G1
Micro2	Micro1	CCL3	CCR1	0.345876	p < 0.01	CCL3_CCR1	CCL3 - CCR1	CCL	Secreted Signaling	KEGG: hsa04060	NA	0.0555092	Micro2 -> Micro1	G2
Micro5	Micro1	CCL3	CCR1	0.343115	p < 0.01	CCL3_CCR1	CCL3 - CCR1	CCL	Secreted Signaling	KEGG: hsa04060	Micro5 -> Micro1 (G2)	0.0542325	Micro5 -> Micro1	G2
Micro11	Micro1	CCL3	CCR1	0.337752	p < 0.01	CCL3_CCR1	CCL3 - CCR1	CCL	Secreted Signaling	KEGG: hsa04060	Micro11 -> Micro1 (G2)	0.0517799	Micro11 -> Micro1	G2
Micro2	Micro2	CCL3	CCR1	0.353644	p < 0.01	CCL3_CCR1	CCL3 - CCR1	CCL	Secreted Signaling	KEGG: hsa04060	NA	0.0591487	Micro2 -> Micro2	G2
Micro5	Micro2	CCL3	CCR1	0.350769	p < 0.01	CCL3_CCR1	CCL3 - CCR1	CCL	Secreted Signaling	KEGG: hsa04060	NA	0.0577935	Micro5 -> Micro2	G2
Micro11	Micro2	CCL3	CCR1	0.345186	p < 0.01	CCL3_CCR1	CCL3 - CCR1	CCL	Secreted Signaling	KEGG: hsa04060	NA	0.0551892	Micro11 -> Micro2	G2
Micro1	Micro11	CCL3	CCR1	0.372472	p < 0.01	CCL3_CCR1	CCL3 - CCR1	CCL	Secreted Signaling	KEGG: hsa04060	Micro1 -> Micro11 (G2)	0.0682371	Micro1 -> Micro11	G2
Micro2	Micro11	CCL3	CCR1	0.415113	p < 0.01	CCL3_CCR1	CCL3 - CCR1	CCL	Secreted Signaling	KEGG: hsa04060	NA	0.0899065	Micro2 -> Micro11	G2
Micro5	Micro11	CCL3	CCR1	0.411283	p < 0.01	CCL3_CCR1	CCL3 - CCR1	CCL	Secreted Signaling	KEGG: hsa04060	Micro5 -> Micro11 (G2)	0.0879123	Micro5 -> Micro11	G2
Micro11	Micro11	CCL3	CCR1	0.403864	p < 0.01	CCL3_CCR1	CCL3 - CCR1	CCL	Secreted Signaling	KEGG: hsa04060	Micro11 -> Micro11 (G2)	0.0840719	Micro11 -> Micro11	G2
Micro4	Micro4	CCL3	CCR1	0.308591	p < 0.01	CCL3_CCR1	CCL3 - CCR1	CCL	Secreted Signaling	KEGG: hsa04060	Micro4 -> Micro4 (G3)	0.0391428	Micro4 -> Micro4	G3
Micro11	Micro4	CCL3	CCR1	0.305519	p < 0.01	CCL3_CCR1	CCL3 - CCR1	CCL	Secreted Signaling	KEGG: hsa04060	Micro11 -> Micro4 (G3)	0.0378882	Micro11 -> Micro4	G3
Micro4	Micro7	CCL3	CCR1	0.297175	p < 0.01	CCL3_CCR1	CCL3 - CCR1	CCL	Secreted Signaling	KEGG: hsa04060	Micro4 -> Micro7 (G3)	0.0345613	Micro4 -> Micro7	G3
Micro11	Micro7	CCL3	CCR1	0.294312	0.01 < p < 0.05	CCL3_CCR1	CCL3 - CCR1	CCL	Secreted Signaling	KEGG: hsa04060	Micro11 -> Micro7 (G3)	0.0334484	Micro11 -> Micro7	G3
Micro3	Micro11	CCL3	CCR1	0.313821	p < 0.01	CCL3_CCR1	CCL3 - CCR1	CCL	Secreted Signaling	KEGG: hsa04060	Micro3 -> Micro11 (G3)	0.0413151	Micro3 -> Micro11	G3
Micro4	Micro11	CCL3	CCR1	0.402291	p < 0.01	CCL3_CCR1	CCL3 - CCR1	CCL	Secreted Signaling	KEGG: hsa04060	Micro4 -> Micro11 (G3)	0.0832622	Micro4 -> Micro11	G3
Micro5	Micro11	CCL3	CCR1	0.337072	p < 0.01	CCL3_CCR1	CCL3 - CCR1	CCL	Secreted Signaling	KEGG: hsa04060	Micro5 -> Micro11 (G3)	0.0514714	Micro5 -> Micro11	G3
Micro7	Micro11	CCL3	CCR1	0.31697	p < 0.01	CCL3_CCR1	CCL3 - CCR1	CCL	Secreted Signaling	KEGG: hsa04060	Micro7 -> Micro11 (G3)	0.0426439	Micro7 -> Micro11	G3
Micro11	Micro11	CCL3	CCR1	0.39732	p < 0.01	CCL3_CCR1	CCL3 - CCR1	CCL	Secreted Signaling	KEGG: hsa04060	Micro11 -> Micro11 (G3)	0.0807123	Micro11 -> Micro11	G3
Micro12	Micro11	CCL3	CCR1	0.367918	p < 0.01	CCL3_CCR1	CCL3 - CCR1	CCL	Secreted Signaling	KEGG: hsa04060	Micro12 -> Micro11 (G3)	0.0660068	Micro12 -> Micro11	G3
Micro4	Micro12	CCL3	CCR1	0.311091	p < 0.01	CCL3_CCR1	CCL3 - CCR1	CCL	Secreted Signaling	KEGG: hsa04060	Micro4 -> Micro12 (G3)	0.0401756	Micro4 -> Micro12	G3
Micro11	Micro12	CCL3	CCR1	0.307973	p < 0.01	CCL3_CCR1	CCL3 - CCR1	CCL	Secreted Signaling	KEGG: hsa04060	Micro11 -> Micro12 (G3)	0.0388892	Micro11 -> Micro12	G3
Micro1	Micro6	CCL3	CCR5	0.22062	p < 0.01	CCL3_CCR5	CCL3 - CCR5	CCL	Secreted Signaling	KEGG: hsa04060	Micro1 -> Micro6 (G1)	0.0107519	Micro1 -> Micro6	G1
Micro3	Micro6	CCL3	CCR5	0.157538	p < 0.01	CCL3_CCR5	CCL3 - CCR5	CCL	Secreted Signaling	KEGG: hsa04060	Micro3 -> Micro6 (G1)	0.00175083	Micro3 -> Micro6	G1
Micro5	Micro6	CCL3	CCR5	0.205093	p < 0.01	CCL3_CCR5	CCL3 - CCR5	CCL	Secreted Signaling	KEGG: hsa04060	Micro5 -> Micro6 (G1)	0.00762868	Micro5 -> Micro6	G1
Micro6	Micro6	CCL3	CCR5	0.236303	p < 0.01	CCL3_CCR5	CCL3 - CCR5	CCL	Secreted Signaling	KEGG: hsa04060	Micro6 -> Micro6 (G1)	0.0145255	Micro6 -> Micro6	G1
Micro8	Micro6	CCL3	CCR5	0.232533	p < 0.01	CCL3_CCR5	CCL3 - CCR5	CCL	Secreted Signaling	KEGG: hsa04060	Micro8 -> Micro6 (G1)	0.0135623	Micro8 -> Micro6	G1
Micro9	Micro6	CCL3	CCR5	0.140005	p < 0.01	CCL3_CCR5	CCL3 - CCR5	CCL	Secreted Signaling	KEGG: hsa04060	Micro9 -> Micro6 (G1)	0.0007907	Micro9 -> Micro6	G1
Micro10	Micro6	CCL3	CCR5	0.222982	p < 0.01	CCL3_CCR5	CCL3 - CCR5	CCL	Secreted Signaling	KEGG: hsa04060	Micro10 -> Micro6 (G1)	0.0112806	Micro10 -> Micro6	G1
Micro1	Micro10	CCL3	CCR5	0.225703	p < 0.01	CCL3_CCR5	CCL3 - CCR5	CCL	Secreted Signaling	KEGG: hsa04060	Micro1 -> Micro10 (G1)	0.0119072	Micro1 -> Micro10	G1
Micro3	Micro10	CCL3	CCR5	0.160138	p < 0.01	CCL3_CCR5	CCL3 - CCR5	CCL	Secreted Signaling	KEGG: hsa04060	Micro3 -> Micro10 (G1)	0.00194086	Micro3 -> Micro10	G1
Micro5	Micro10	CCL3	CCR5	0.209493	p < 0.01	CCL3_CCR5	CCL3 - CCR5	CCL	Secreted Signaling	KEGG: hsa04060	Micro5 -> Micro10 (G1)	0.00845129	Micro5 -> Micro10	G1
Micro6	Micro10	CCL3	CCR5	0.242119	p < 0.01	CCL3_CCR5	CCL3 - CCR5	CCL	Secreted Signaling	KEGG: hsa04060	Micro6 -> Micro10 (G1)	0.0160797	Micro6 -> Micro10	G1
Micro8	Micro10	CCL3	CCR5	0.238169	p < 0.01	CCL3_CCR5	CCL3 - CCR5	CCL	Secreted Signaling	KEGG: hsa04060	Micro8 -> Micro10 (G1)	0.015015	Micro8 -> Micro10	G1
Micro9	Micro10	CCL3	CCR5	0.142057	p < 0.01	CCL3_CCR5	CCL3 - CCR5	CCL	Secreted Signaling	KEGG: hsa04060	Micro9 -> Micro10 (G1)	0.000876613	Micro9 -> Micro10	G1
Micro10	Micro10	CCL3	CCR5	0.228172	p < 0.01	CCL3_CCR5	CCL3 - CCR5	CCL	Secreted Signaling	KEGG: hsa04060	Micro10 -> Micro10 (G1)	0.012492	Micro10 -> Micro10	G1
Micro1	Micro11	CCL3	CCR5	0.201508	p < 0.01	CCL3_CCR5	CCL3 - CCR5	CCL	Secreted Signaling	KEGG: hsa04060	Micro1 -> Micro11 (G2)	0.0069949	Micro1 -> Micro11	G2
Micro2	Micro11	CCL3	CCR5	0.21433	p < 0.01	CCL3_CCR5	CCL3 - CCR5	CCL	Secreted Signaling	KEGG: hsa04060	NA	0.00941267	Micro2 -> Micro11	G2
Micro3	Micro11	CCL3	CCR5	0.156098	p < 0.01	CCL3_CCR5	CCL3 - CCR5	CCL	Secreted Signaling	KEGG: hsa04060	Micro3 -> Micro11 (G2)	0.00165123	Micro3 -> Micro11	G2
Micro5	Micro11	CCL3	CCR5	0.213216	p < 0.01	CCL3_CCR5	CCL3 - CCR5	CCL	Secreted Signaling	KEGG: hsa04060	Micro5 -> Micro11 (G2)	0.00918587	Micro5 -> Micro11	G2
Micro11	Micro11	CCL3	CCR5	0.211036	p < 0.01	CCL3_CCR5	CCL3 - CCR5	CCL	Secreted Signaling	KEGG: hsa04060	Micro11 -> Micro11 (G2)	0.0087516	Micro11 -> Micro11	G2
Micro3	Micro11	CCL3	CCR5	0.171637	p < 0.01	CCL3_CCR5	CCL3 - CCR5	CCL	Secreted Signaling	KEGG: hsa04060	Micro3 -> Micro11 (G3)	0.00294907	Micro3 -> Micro11	G3
Micro4	Micro11	CCL3	CCR5	0.196695	p < 0.01	CCL3_CCR5	CCL3 - CCR5	CCL	Secreted Signaling	KEGG: hsa04060	Micro4 -> Micro11 (G3)	0.00619497	Micro4 -> Micro11	G3
Micro5	Micro11	CCL3	CCR5	0.178681	p < 0.01	CCL3_CCR5	CCL3 - CCR5	CCL	Secreted Signaling	KEGG: hsa04060	Micro5 -> Micro11 (G3)	0.00371053	Micro5 -> Micro11	G3
Micro7	Micro11	CCL3	CCR5	0.172613	p < 0.01	CCL3_CCR5	CCL3 - CCR5	CCL	Secreted Signaling	KEGG: hsa04060	Micro7 -> Micro11 (G3)	0.00304785	Micro7 -> Micro11	G3
Micro11	Micro11	CCL3	CCR5	0.1954	p < 0.01	CCL3_CCR5	CCL3 - CCR5	CCL	Secreted Signaling	KEGG: hsa04060	Micro11 -> Micro11 (G3)	0.00598982	Micro11 -> Micro11	G3
Micro12	Micro11	CCL3	CCR5	0.187493	p < 0.01	CCL3_CCR5	CCL3 - CCR5	CCL	Secreted Signaling	KEGG: hsa04060	Micro12 -> Micro11 (G3)	0.00482701	Micro12 -> Micro11	G3
Micro1	Micro1	CCL3L1	CCR1	0.450526	p < 0.01	CCL3L1_CCR1	CCL3L1 - CCR1	CCL	Secreted Signaling	KEGG: hsa04060	Micro1 -> Micro1 (G1)	0.10865	Micro1 -> Micro1	G1
Micro6	Micro1	CCL3L1	CCR1	0.501109	p < 0.01	CCL3L1_CCR1	CCL3L1 - CCR1	CCL	Secreted Signaling	KEGG: hsa04060	Micro6 -> Micro1 (G1)	0.135936	Micro6 -> Micro1	G1
Micro8	Micro1	CCL3L1	CCR1	0.49167	p < 0.01	CCL3L1_CCR1	CCL3L1 - CCR1	CCL	Secreted Signaling	KEGG: hsa04060	Micro8 -> Micro1 (G1)	0.130827	Micro8 -> Micro1	G1
Micro10	Micro1	CCL3L1	CCR1	0.414415	0.01 < p < 0.05	CCL3L1_CCR1	CCL3L1 - CCR1	CCL	Secreted Signaling	KEGG: hsa04060	Micro10 -> Micro1 (G1)	0.0895427	Micro10 -> Micro1	G1
Micro1	Micro6	CCL3L1	CCR1	0.39847	p < 0.01	CCL3L1_CCR1	CCL3L1 - CCR1	CCL	Secreted Signaling	KEGG: hsa04060	Micro1 -> Micro6 (G1)	0.0813007	Micro1 -> Micro6	G1
Micro6	Micro6	CCL3L1	CCR1	0.439018	p < 0.01	CCL3L1_CCR1	CCL3L1 - CCR1	CCL	Secreted Signaling	KEGG: hsa04060	Micro6 -> Micro6 (G1)	0.102508	Micro6 -> Micro6	G1
Micro8	Micro6	CCL3L1	CCR1	0.431485	p < 0.01	CCL3L1_CCR1	CCL3L1 - CCR1	CCL	Secreted Signaling	KEGG: hsa04060	Micro8 -> Micro6 (G1)	0.0985122	Micro8 -> Micro6	G1
Micro6	Micro9	CCL3L1	CCR1	0.418458	p < 0.01	CCL3L1_CCR1	CCL3L1 - CCR1	CCL	Secreted Signaling	KEGG: hsa04060	Micro6 -> Micro9 (G1)	0.0916549	Micro6 -> Micro9	G1
Micro8	Micro9	CCL3L1	CCR1	0.411529	p < 0.01	CCL3L1_CCR1	CCL3L1 - CCR1	CCL	Secreted Signaling	KEGG: hsa04060	Micro8 -> Micro9 (G1)	0.0880404	Micro8 -> Micro9	G1
Micro1	Micro10	CCL3L1	CCR1	0.407929	p < 0.01	CCL3L1_CCR1	CCL3L1 - CCR1	CCL	Secreted Signaling	KEGG: hsa04060	Micro1 -> Micro10 (G1)	0.0861724	Micro1 -> Micro10	G1
Micro6	Micro10	CCL3L1	CCR1	0.450248	p < 0.01	CCL3L1_CCR1	CCL3L1 - CCR1	CCL	Secreted Signaling	KEGG: hsa04060	Micro6 -> Micro10 (G1)	0.108501	Micro6 -> Micro10	G1
Micro8	Micro10	CCL3L1	CCR1	0.44238	p < 0.01	CCL3L1_CCR1	CCL3L1 - CCR1	CCL	Secreted Signaling	KEGG: hsa04060	Micro8 -> Micro10 (G1)	0.104298	Micro8 -> Micro10	G1
Micro10	Micro10	CCL3L1	CCR1	0.377466	p < 0.01	CCL3L1_CCR1	CCL3L1 - CCR1	CCL	Secreted Signaling	KEGG: hsa04060	Micro10 -> Micro10 (G1)	0.0707047	Micro10 -> Micro10	G1
Micro2	Micro1	CCL3L1	CCR1	0.339509	p < 0.01	CCL3L1_CCR1	CCL3L1 - CCR1	CCL	Secreted Signaling	KEGG: hsa04060	NA	0.0525796	Micro2 -> Micro1	G2
Micro5	Micro1	CCL3L1	CCR1	0.313474	p < 0.01	CCL3L1_CCR1	CCL3L1 - CCR1	CCL	Secreted Signaling	KEGG: hsa04060	Micro5 -> Micro1 (G2)	0.0411696	Micro5 -> Micro1	G2
Micro11	Micro1	CCL3L1	CCR1	0.321765	p < 0.01	CCL3L1_CCR1	CCL3L1 - CCR1	CCL	Secreted Signaling	KEGG: hsa04060	Micro11 -> Micro1 (G2)	0.0446966	Micro11 -> Micro1	G2
Micro2	Micro2	CCL3L1	CCR1	0.347015	p < 0.01	CCL3L1_CCR1	CCL3L1 - CCR1	CCL	Secreted Signaling	KEGG: hsa04060	NA	0.0560385	Micro2 -> Micro2	G2
Micro5	Micro2	CCL3L1	CCR1	0.319943	p < 0.01	CCL3L1_CCR1	CCL3L1 - CCR1	CCL	Secreted Signaling	KEGG: hsa04060	NA	0.0439126	Micro5 -> Micro2	G2
Micro11	Micro2	CCL3L1	CCR1	0.328558	p < 0.01	CCL3L1_CCR1	CCL3L1 - CCR1	CCL	Secreted Signaling	KEGG: hsa04060	NA	0.0476629	Micro11 -> Micro2	G2
Micro1	Micro11	CCL3L1	CCR1	0.320631	p < 0.01	CCL3L1_CCR1	CCL3L1 - CCR1	CCL	Secreted Signaling	KEGG: hsa04060	Micro1 -> Micro11 (G2)	0.0442078	Micro1 -> Micro11	G2
Micro2	Micro11	CCL3L1	CCR1	0.406292	p < 0.01	CCL3L1_CCR1	CCL3L1 - CCR1	CCL	Secreted Signaling	KEGG: hsa04060	NA	0.0853255	Micro2 -> Micro11	G2
Micro5	Micro11	CCL3L1	CCR1	0.370592	p < 0.01	CCL3L1_CCR1	CCL3L1 - CCR1	CCL	Secreted Signaling	KEGG: hsa04060	Micro5 -> Micro11 (G2)	0.0673144	Micro5 -> Micro11	G2
Micro11	Micro11	CCL3L1	CCR1	0.381895	p < 0.01	CCL3L1_CCR1	CCL3L1 - CCR1	CCL	Secreted Signaling	KEGG: hsa04060	Micro11 -> Micro11 (G2)	0.0729108	Micro11 -> Micro11	G2
Micro4	Micro4	CCL3L1	CCR1	0.302407	p < 0.01	CCL3L1_CCR1	CCL3L1 - CCR1	CCL	Secreted Signaling	KEGG: hsa04060	Micro4 -> Micro4 (G3)	0.0366331	Micro4 -> Micro4	G3
Micro11	Micro4	CCL3L1	CCR1	0.290166	p < 0.01	CCL3L1_CCR1	CCL3L1 - CCR1	CCL	Secreted Signaling	KEGG: hsa04060	Micro11 -> Micro4 (G3)	0.0318632	Micro11 -> Micro4	G3
Micro4	Micro7	CCL3L1	CCR1	0.29141	p < 0.01	CCL3L1_CCR1	CCL3L1 - CCR1	CCL	Secreted Signaling	KEGG: hsa04060	Micro4 -> Micro7 (G3)	0.0323354	Micro4 -> Micro7	G3
Micro3	Micro11	CCL3L1	CCR1	0.29241	p < 0.01	CCL3L1_CCR1	CCL3L1 - CCR1	CCL	Secreted Signaling	KEGG: hsa04060	Micro3 -> Micro11 (G3)	0.0327171	Micro3 -> Micro11	G3
Micro4	Micro11	CCL3L1	CCR1	0.392299	p < 0.01	CCL3L1_CCR1	CCL3L1 - CCR1	CCL	Secreted Signaling	KEGG: hsa04060	Micro4 -> Micro11 (G3)	0.0781538	Micro4 -> Micro11	G3
Micro5	Micro11	CCL3L1	CCR1	0.304591	p < 0.01	CCL3L1_CCR1	CCL3L1 - CCR1	CCL	Secreted Signaling	KEGG: hsa04060	Micro5 -> Micro11 (G3)	0.0375119	Micro5 -> Micro11	G3
Micro7	Micro11	CCL3L1	CCR1	0.298877	p < 0.01	CCL3L1_CCR1	CCL3L1 - CCR1	CCL	Secreted Signaling	KEGG: hsa04060	Micro7 -> Micro11 (G3)	0.03523	Micro7 -> Micro11	G3
Micro11	Micro11	CCL3L1	CCR1	0.372724	p < 0.01	CCL3L1_CCR1	CCL3L1 - CCR1	CCL	Secreted Signaling	KEGG: hsa04060	Micro11 -> Micro11 (G3)	0.0683612	Micro11 -> Micro11	G3
Micro12	Micro11	CCL3L1	CCR1	0.352432	p < 0.01	CCL3L1_CCR1	CCL3L1 - CCR1	CCL	Secreted Signaling	KEGG: hsa04060	Micro12 -> Micro11 (G3)	0.0585763	Micro12 -> Micro11	G3
Micro4	Micro12	CCL3L1	CCR1	0.304814	p < 0.01	CCL3L1_CCR1	CCL3L1 - CCR1	CCL	Secreted Signaling	KEGG: hsa04060	Micro4 -> Micro12 (G3)	0.0376022	Micro4 -> Micro12	G3
Micro11	Micro12	CCL3L1	CCR1	0.292392	p < 0.01	CCL3L1_CCR1	CCL3L1 - CCR1	CCL	Secreted Signaling	KEGG: hsa04060	Micro11 -> Micro12 (G3)	0.0327104	Micro11 -> Micro12	G3
Micro1	Micro6	CCL4	CCR5	0.197306	p < 0.01	CCL4_CCR5	CCL4 - CCR5	CCL	Secreted Signaling	KEGG: hsa04060	Micro1 -> Micro6 (G1)	0.00629329	Micro1 -> Micro6	G1
Micro3	Micro6	CCL4	CCR5	0.15896	p < 0.01	CCL4_CCR5	CCL4 - CCR5	CCL	Secreted Signaling	KEGG: hsa04060	Micro3 -> Micro6 (G1)	0.00185314	Micro3 -> Micro6	G1
Micro5	Micro6	CCL4	CCR5	0.207085	p < 0.01	CCL4_CCR5	CCL4 - CCR5	CCL	Secreted Signaling	KEGG: hsa04060	Micro5 -> Micro6 (G1)	0.00799496	Micro5 -> Micro6	G1
Micro6	Micro6	CCL4	CCR5	0.230553	p < 0.01	CCL4_CCR5	CCL4 - CCR5	CCL	Secreted Signaling	KEGG: hsa04060	Micro6 -> Micro6 (G1)	0.0130706	Micro6 -> Micro6	G1
Micro8	Micro6	CCL4	CCR5	0.22865	p < 0.01	CCL4_CCR5	CCL4 - CCR5	CCL	Secreted Signaling	KEGG: hsa04060	Micro8 -> Micro6 (G1)	0.0126071	Micro8 -> Micro6	G1
Micro9	Micro6	CCL4	CCR5	0.138184	p < 0.01	CCL4_CCR5	CCL4 - CCR5	CCL	Secreted Signaling	KEGG: hsa04060	Micro9 -> Micro6 (G1)	0.000719679	Micro9 -> Micro6	G1
Micro10	Micro6	CCL4	CCR5	0.224496	p < 0.01	CCL4_CCR5	CCL4 - CCR5	CCL	Secreted Signaling	KEGG: hsa04060	Micro10 -> Micro6 (G1)	0.0116271	Micro10 -> Micro6	G1
Micro1	Micro10	CCL4	CCR5	0.201381	p < 0.01	CCL4_CCR5	CCL4 - CCR5	CCL	Secreted Signaling	KEGG: hsa04060	Micro1 -> Micro10 (G1)	0.00697291	Micro1 -> Micro10	G1
Micro3	Micro10	CCL4	CCR5	0.161607	p < 0.01	CCL4_CCR5	CCL4 - CCR5	CCL	Secreted Signaling	KEGG: hsa04060	Micro3 -> Micro10 (G1)	0.00205426	Micro3 -> Micro10	G1
Micro5	Micro10	CCL4	CCR5	0.211569	p < 0.01	CCL4_CCR5	CCL4 - CCR5	CCL	Secreted Signaling	KEGG: hsa04060	Micro5 -> Micro10 (G1)	0.00885671	Micro5 -> Micro10	G1
Micro6	Micro10	CCL4	CCR5	0.236095	p < 0.01	CCL4_CCR5	CCL4 - CCR5	CCL	Secreted Signaling	KEGG: hsa04060	Micro6 -> Micro10 (G1)	0.0144715	Micro6 -> Micro10	G1
Micro8	Micro10	CCL4	CCR5	0.234103	p < 0.01	CCL4_CCR5	CCL4 - CCR5	CCL	Secreted Signaling	KEGG: hsa04060	Micro8 -> Micro10 (G1)	0.013959	Micro8 -> Micro10	G1
Micro9	Micro10	CCL4	CCR5	0.140183	p < 0.01	CCL4_CCR5	CCL4 - CCR5	CCL	Secreted Signaling	KEGG: hsa04060	Micro9 -> Micro10 (G1)	0.000797882	Micro9 -> Micro10	G1
Micro10	Micro10	CCL4	CCR5	0.229756	p < 0.01	CCL4_CCR5	CCL4 - CCR5	CCL	Secreted Signaling	KEGG: hsa04060	Micro10 -> Micro10 (G1)	0.0128752	Micro10 -> Micro10	G1
Micro1	Micro11	CCL4	CCR5	0.179802	p < 0.01	CCL4_CCR5	CCL4 - CCR5	CCL	Secreted Signaling	KEGG: hsa04060	Micro1 -> Micro11 (G2)	0.00384236	Micro1 -> Micro11	G2
Micro2	Micro11	CCL4	CCR5	0.219227	p < 0.01	CCL4_CCR5	CCL4 - CCR5	CCL	Secreted Signaling	KEGG: hsa04060	NA	0.0104466	Micro2 -> Micro11	G2
Micro3	Micro11	CCL4	CCR5	0.160559	p < 0.01	CCL4_CCR5	CCL4 - CCR5	CCL	Secreted Signaling	KEGG: hsa04060	Micro3 -> Micro11 (G2)	0.00197289	Micro3 -> Micro11	G2
Micro5	Micro11	CCL4	CCR5	0.216163	p < 0.01	CCL4_CCR5	CCL4 - CCR5	CCL	Secreted Signaling	KEGG: hsa04060	Micro5 -> Micro11 (G2)	0.00979253	Micro5 -> Micro11	G2
Micro11	Micro11	CCL4	CCR5	0.212533	p < 0.01	CCL4_CCR5	CCL4 - CCR5	CCL	Secreted Signaling	KEGG: hsa04060	Micro11 -> Micro11 (G2)	0.00904862	Micro11 -> Micro11	G2
Micro3	Micro11	CCL4	CCR5	0.165461	p < 0.01	CCL4_CCR5	CCL4 - CCR5	CCL	Secreted Signaling	KEGG: hsa04060	Micro3 -> Micro11 (G3)	0.00237275	Micro3 -> Micro11	G3
Micro4	Micro11	CCL4	CCR5	0.195694	p < 0.01	CCL4_CCR5	CCL4 - CCR5	CCL	Secreted Signaling	KEGG: hsa04060	Micro4 -> Micro11 (G3)	0.00603601	Micro4 -> Micro11	G3
Micro5	Micro11	CCL4	CCR5	0.180627	p < 0.01	CCL4_CCR5	CCL4 - CCR5	CCL	Secreted Signaling	KEGG: hsa04060	Micro5 -> Micro11 (G3)	0.00394122	Micro5 -> Micro11	G3
Micro7	Micro11	CCL4	CCR5	0.159303	p < 0.01	CCL4_CCR5	CCL4 - CCR5	CCL	Secreted Signaling	KEGG: hsa04060	Micro7 -> Micro11 (G3)	0.00187836	Micro7 -> Micro11	G3
Micro11	Micro11	CCL4	CCR5	0.194212	p < 0.01	CCL4_CCR5	CCL4 - CCR5	CCL	Secreted Signaling	KEGG: hsa04060	Micro11 -> Micro11 (G3)	0.00580514	Micro11 -> Micro11	G3
Micro12	Micro11	CCL4	CCR5	0.182601	p < 0.01	CCL4_CCR5	CCL4 - CCR5	CCL	Secreted Signaling	KEGG: hsa04060	Micro12 -> Micro11 (G3)	0.00418428	Micro12 -> Micro11	G3
Micro5	Micro1	CCL5	CCR1	0.18194	0.01 < p < 0.05	CCL5_CCR1	CCL5 - CCR1	CCL	Secreted Signaling	KEGG: hsa04060	Micro5 -> Micro1 (G1)	0.00410183	Micro5 -> Micro1	G1
Micro10	Micro1	CCL5	CCR1	0.191396	p < 0.01	CCL5_CCR1	CCL5 - CCR1	CCL	Secreted Signaling	KEGG: hsa04060	Micro10 -> Micro1 (G1)	0.00538155	Micro10 -> Micro1	G1
Micro10	Micro5	CCL5	CCR1	0.143805	p < 0.01	CCL5_CCR1	CCL5 - CCR1	CCL	Secreted Signaling	KEGG: hsa04060	Micro10 -> Micro5 (G1)	0.000954929	Micro10 -> Micro5	G1
Micro5	Micro6	CCL5	CCR1	0.171957	0.01 < p < 0.05	CCL5_CCR1	CCL5 - CCR1	CCL	Secreted Signaling	KEGG: hsa04060	Micro5 -> Micro6 (G1)	0.00298131	Micro5 -> Micro6	G1
Micro10	Micro6	CCL5	CCR1	0.180391	p < 0.01	CCL5_CCR1	CCL5 - CCR1	CCL	Secreted Signaling	KEGG: hsa04060	Micro10 -> Micro6 (G1)	0.00391281	Micro10 -> Micro6	G1
Micro10	Micro8	CCL5	CCR1	0.149418	p < 0.01	CCL5_CCR1	CCL5 - CCR1	CCL	Secreted Signaling	KEGG: hsa04060	Micro10 -> Micro8 (G1)	0.00123999	Micro10 -> Micro8	G1
Micro5	Micro9	CCL5	CCR1	0.168379	0.01 < p < 0.05	CCL5_CCR1	CCL5 - CCR1	CCL	Secreted Signaling	KEGG: hsa04060	Micro5 -> Micro9 (G1)	0.00263472	Micro5 -> Micro9	G1
Micro10	Micro9	CCL5	CCR1	0.176461	p < 0.01	CCL5_CCR1	CCL5 - CCR1	CCL	Secreted Signaling	KEGG: hsa04060	Micro10 -> Micro9 (G1)	0.0034583	Micro10 -> Micro9	G1
Micro5	Micro10	CCL5	CCR1	0.17385	0.01 < p < 0.05	CCL5_CCR1	CCL5 - CCR1	CCL	Secreted Signaling	KEGG: hsa04060	Micro5 -> Micro10 (G1)	0.00317618	Micro5 -> Micro10	G1
Micro10	Micro10	CCL5	CCR1	0.182474	p < 0.01	CCL5_CCR1	CCL5 - CCR1	CCL	Secreted Signaling	KEGG: hsa04060	Micro10 -> Micro10 (G1)	0.00416832	Micro10 -> Micro10	G1
Micro11	Micro4	CCL5	CCR1	0.13552	p < 0.01	CCL5_CCR1	CCL5 - CCR1	CCL	Secreted Signaling	KEGG: hsa04060	Micro11 -> Micro4 (G3)	0.000624232	Micro11 -> Micro4	G3
Micro12	Micro4	CCL5	CCR1	0.134183	p < 0.01	CCL5_CCR1	CCL5 - CCR1	CCL	Secreted Signaling	KEGG: hsa04060	Micro12 -> Micro4 (G3)	0.000579991	Micro12 -> Micro4	G3
Micro11	Micro7	CCL5	CCR1	0.133189	p < 0.01	CCL5_CCR1	CCL5 - CCR1	CCL	Secreted Signaling	KEGG: hsa04060	Micro11 -> Micro7 (G3)	0.000548593	Micro11 -> Micro7	G3
Micro12	Micro7	CCL5	CCR1	0.131897	p < 0.01	CCL5_CCR1	CCL5 - CCR1	CCL	Secreted Signaling	KEGG: hsa04060	Micro12 -> Micro7 (G3)	0.00050971	Micro12 -> Micro7	G3
Micro11	Micro11	CCL5	CCR1	0.152023	p < 0.01	CCL5_CCR1	CCL5 - CCR1	CCL	Secreted Signaling	KEGG: hsa04060	Micro11 -> Micro11 (G3)	0.00139066	Micro11 -> Micro11	G3
Micro12	Micro11	CCL5	CCR1	0.150344	p < 0.01	CCL5_CCR1	CCL5 - CCR1	CCL	Secreted Signaling	KEGG: hsa04060	Micro12 -> Micro11 (G3)	0.00129217	Micro12 -> Micro11	G3
Micro11	Micro12	CCL5	CCR1	0.136019	p < 0.01	CCL5_CCR1	CCL5 - CCR1	CCL	Secreted Signaling	KEGG: hsa04060	Micro11 -> Micro12 (G3)	0.00064138	Micro11 -> Micro12	G3
Micro12	Micro12	CCL5	CCR1	0.134673	p < 0.01	CCL5_CCR1	CCL5 - CCR1	CCL	Secreted Signaling	KEGG: hsa04060	Micro12 -> Micro12 (G3)	0.000595924	Micro12 -> Micro12	G3
Micro5	Micro6	CCL5	CCR5	0.129035	p < 0.01	CCL5_CCR5	CCL5 - CCR5	CCL	Secreted Signaling	KEGG: hsa04060	Micro5 -> Micro6 (G1)	0.000430813	Micro5 -> Micro6	G1
Micro10	Micro6	CCL5	CCR5	0.133741	p < 0.01	CCL5_CCR5	CCL5 - CCR5	CCL	Secreted Signaling	KEGG: hsa04060	Micro10 -> Micro6 (G1)	0.000565872	Micro10 -> Micro6	G1
Micro5	Micro10	CCL5	CCR5	0.130776	p < 0.01	CCL5_CCR5	CCL5 - CCR5	CCL	Secreted Signaling	KEGG: hsa04060	Micro5 -> Micro10 (G1)	0.000477641	Micro5 -> Micro10	G1
Micro10	Micro10	CCL5	CCR5	0.135612	p < 0.01	CCL5_CCR5	CCL5 - CCR5	CCL	Secreted Signaling	KEGG: hsa04060	Micro10 -> Micro10 (G1)	0.000627372	Micro10 -> Micro10	G1
Micro11	Micro11	CCL5	CCR5	0.108042	p < 0.01	CCL5_CCR5	CCL5 - CCR5	CCL	Secreted Signaling	KEGG: hsa04060	Micro11 -> Micro11 (G3)	9.55697e-05	Micro11 -> Micro11	G3
Micro12	Micro11	CCL5	CCR5	0.10719	p < 0.01	CCL5_CCR5	CCL5 - CCR5	CCL	Secreted Signaling	KEGG: hsa04060	Micro12 -> Micro11 (G3)	8.8793e-05	Micro12 -> Micro11	G3
Micro1	Micro1	CCL8	CCR1	0.184815	p < 0.01	CCL8_CCR1	CCL8 - CCR1	CCL	Secreted Signaling	KEGG: hsa04060	Micro1 -> Micro1 (G1)	0.00446802	Micro1 -> Micro1	G1
Micro1	Micro5	CCL8	CCR1	0.140043	p < 0.01	CCL8_CCR1	CCL8 - CCR1	CCL	Secreted Signaling	KEGG: hsa04060	Micro1 -> Micro5 (G1)	0.00079223	Micro1 -> Micro5	G1
Micro1	Micro6	CCL8	CCR1	0.174527	p < 0.01	CCL8_CCR1	CCL8 - CCR1	CCL	Secreted Signaling	KEGG: hsa04060	Micro1 -> Micro6 (G1)	0.00324779	Micro1 -> Micro6	G1
Micro1	Micro8	CCL8	CCR1	0.145362	p < 0.01	CCL8_CCR1	CCL8 - CCR1	CCL	Secreted Signaling	KEGG: hsa04060	Micro1 -> Micro8 (G1)	0.00102877	Micro1 -> Micro8	G1
Micro1	Micro9	CCL8	CCR1	0.170843	p < 0.01	CCL8_CCR1	CCL8 - CCR1	CCL	Secreted Signaling	KEGG: hsa04060	Micro1 -> Micro9 (G1)	0.00287031	Micro1 -> Micro9	G1
Micro1	Micro10	CCL8	CCR1	0.176476	p < 0.01	CCL8_CCR1	CCL8 - CCR1	CCL	Secreted Signaling	KEGG: hsa04060	Micro1 -> Micro10 (G1)	0.00346002	Micro1 -> Micro10	G1
Micro5	Micro1	CD22	PTPRC	0.226701	p < 0.01	CD22_PTPRC	CD22 - PTPRC	CD22	Cell-Cell Contact	KEGG: hsa04514	Micro5 -> Micro1 (G1)	0.012142	Micro5 -> Micro1	G1
Micro5	Micro3	CD22	PTPRC	0.171274	p < 0.01	CD22_PTPRC	CD22 - PTPRC	CD22	Cell-Cell Contact	KEGG: hsa04514	Micro5 -> Micro3 (G1)	0.00291294	Micro5 -> Micro3	G1
Micro5	Micro5	CD22	PTPRC	0.176798	p < 0.01	CD22_PTPRC	CD22 - PTPRC	CD22	Cell-Cell Contact	KEGG: hsa04514	Micro5 -> Micro5 (G1)	0.00349586	Micro5 -> Micro5	G1
Micro5	Micro6	CD22	PTPRC	0.206501	p < 0.01	CD22_PTPRC	CD22 - PTPRC	CD22	Cell-Cell Contact	KEGG: hsa04514	Micro5 -> Micro6 (G1)	0.00788665	Micro5 -> Micro6	G1
Micro5	Micro8	CD22	PTPRC	0.232555	p < 0.01	CD22_PTPRC	CD22 - PTPRC	CD22	Cell-Cell Contact	KEGG: hsa04514	Micro5 -> Micro8 (G1)	0.0135677	Micro5 -> Micro8	G1
Micro5	Micro9	CD22	PTPRC	0.236116	p < 0.01	CD22_PTPRC	CD22 - PTPRC	CD22	Cell-Cell Contact	KEGG: hsa04514	Micro5 -> Micro9 (G1)	0.0144768	Micro5 -> Micro9	G1
Micro5	Micro10	CD22	PTPRC	0.225063	p < 0.01	CD22_PTPRC	CD22 - PTPRC	CD22	Cell-Cell Contact	KEGG: hsa04514	Micro5 -> Micro10 (G1)	0.0117582	Micro5 -> Micro10	G1
Micro5	Micro3	CD22	PTPRC	0.179826	p < 0.01	CD22_PTPRC	CD22 - PTPRC	CD22	Cell-Cell Contact	KEGG: hsa04514	Micro5 -> Micro3 (G3)	0.00384522	Micro5 -> Micro3	G3
Micro5	Micro4	CD22	PTPRC	0.250412	p < 0.01	CD22_PTPRC	CD22 - PTPRC	CD22	Cell-Cell Contact	KEGG: hsa04514	Micro5 -> Micro4 (G3)	0.0184365	Micro5 -> Micro4	G3
Micro5	Micro7	CD22	PTPRC	0.258797	p < 0.01	CD22_PTPRC	CD22 - PTPRC	CD22	Cell-Cell Contact	KEGG: hsa04514	Micro5 -> Micro7 (G3)	0.0209832	Micro5 -> Micro7	G3
Micro5	Micro11	CD22	PTPRC	0.240464	p < 0.01	CD22_PTPRC	CD22 - PTPRC	CD22	Cell-Cell Contact	KEGG: hsa04514	Micro5 -> Micro11 (G3)	0.0156289	Micro5 -> Micro11	G3
Micro5	Micro12	CD22	PTPRC	0.222502	p < 0.01	CD22_PTPRC	CD22 - PTPRC	CD22	Cell-Cell Contact	KEGG: hsa04514	Micro5 -> Micro12 (G3)	0.011172	Micro5 -> Micro12	G3
Micro6	Micro6	CD226	NECTIN2	0.175446	p < 0.01	CD226_NECTIN2	CD226 - NECTIN2	CD226	Cell-Cell Contact	PMID: 24440149	Micro6 -> Micro6 (G1)	0.00334676	Micro6 -> Micro6	G1
Micro9	Micro6	CD226	NECTIN2	0.17279	p < 0.01	CD226_NECTIN2	CD226 - NECTIN2	CD226	Cell-Cell Contact	PMID: 24440149	Micro9 -> Micro6 (G1)	0.00306606	Micro9 -> Micro6	G1
Micro10	Micro6	CD226	NECTIN2	0.189556	p < 0.01	CD226_NECTIN2	CD226 - NECTIN2	CD226	Cell-Cell Contact	PMID: 24440149	Micro10 -> Micro6 (G1)	0.00511544	Micro10 -> Micro6	G1
Micro6	Micro8	CD226	NECTIN2	0.143843	p < 0.01	CD226_NECTIN2	CD226 - NECTIN2	CD226	Cell-Cell Contact	PMID: 24440149	Micro6 -> Micro8 (G1)	0.000956688	Micro6 -> Micro8	G1
Micro9	Micro8	CD226	NECTIN2	0.142049	0.01 < p < 0.05	CD226_NECTIN2	CD226 - NECTIN2	CD226	Cell-Cell Contact	PMID: 24440149	Micro9 -> Micro8 (G1)	0.000876272	Micro9 -> Micro8	G1
Micro10	Micro8	CD226	NECTIN2	0.153222	p < 0.01	CD226_NECTIN2	CD226 - NECTIN2	CD226	Cell-Cell Contact	PMID: 24440149	Micro10 -> Micro8 (G1)	0.00146413	Micro10 -> Micro8	G1
Micro10	Micro9	CD226	NECTIN2	0.145529	p < 0.01	CD226_NECTIN2	CD226 - NECTIN2	CD226	Cell-Cell Contact	PMID: 24440149	Micro10 -> Micro9 (G1)	0.00103696	Micro10 -> Micro9	G1
Micro6	Micro10	CD226	NECTIN2	0.162744	p < 0.01	CD226_NECTIN2	CD226 - NECTIN2	CD226	Cell-Cell Contact	PMID: 24440149	Micro6 -> Micro10 (G1)	0.00214501	Micro6 -> Micro10	G1
Micro9	Micro10	CD226	NECTIN2	0.160454	p < 0.01	CD226_NECTIN2	CD226 - NECTIN2	CD226	Cell-Cell Contact	PMID: 24440149	Micro9 -> Micro10 (G1)	0.00196491	Micro9 -> Micro10	G1
Micro10	Micro10	CD226	NECTIN2	0.174834	p < 0.01	CD226_NECTIN2	CD226 - NECTIN2	CD226	Cell-Cell Contact	PMID: 24440149	Micro10 -> Micro10 (G1)	0.0032807	Micro10 -> Micro10	G1
Micro11	Micro1	CD226	NECTIN2	0.14863	p < 0.01	CD226_NECTIN2	CD226 - NECTIN2	CD226	Cell-Cell Contact	PMID: 24440149	Micro11 -> Micro1 (G2)	0.00119678	Micro11 -> Micro1	G2
Micro11	Micro2	CD226	NECTIN2	0.142599	p < 0.01	CD226_NECTIN2	CD226 - NECTIN2	CD226	Cell-Cell Contact	PMID: 24440149	NA	0.000900389	Micro11 -> Micro2	G2
Micro11	Micro11	CD226	NECTIN2	0.149321	p < 0.01	CD226_NECTIN2	CD226 - NECTIN2	CD226	Cell-Cell Contact	PMID: 24440149	Micro11 -> Micro11 (G2)	0.00123461	Micro11 -> Micro11	G2
Micro4	Micro4	CD226	NECTIN2	0.142635	p < 0.01	CD226_NECTIN2	CD226 - NECTIN2	CD226	Cell-Cell Contact	PMID: 24440149	Micro4 -> Micro4 (G3)	0.00090199	Micro4 -> Micro4	G3
Micro7	Micro4	CD226	NECTIN2	0.182966	p < 0.01	CD226_NECTIN2	CD226 - NECTIN2	CD226	Cell-Cell Contact	PMID: 24440149	Micro7 -> Micro4 (G3)	0.00423021	Micro7 -> Micro4	G3
Micro11	Micro4	CD226	NECTIN2	0.161358	p < 0.01	CD226_NECTIN2	CD226 - NECTIN2	CD226	Cell-Cell Contact	PMID: 24440149	Micro11 -> Micro4 (G3)	0.00203468	Micro11 -> Micro4	G3
Micro12	Micro4	CD226	NECTIN2	0.139463	p < 0.01	CD226_NECTIN2	CD226 - NECTIN2	CD226	Cell-Cell Contact	PMID: 24440149	Micro12 -> Micro4 (G3)	0.000769027	Micro12 -> Micro4	G3
Micro7	Micro7	CD226	NECTIN2	0.159481	p < 0.01	CD226_NECTIN2	CD226 - NECTIN2	CD226	Cell-Cell Contact	PMID: 24440149	Micro7 -> Micro7 (G3)	0.00189155	Micro7 -> Micro7	G3
Micro11	Micro7	CD226	NECTIN2	0.142786	p < 0.01	CD226_NECTIN2	CD226 - NECTIN2	CD226	Cell-Cell Contact	PMID: 24440149	Micro11 -> Micro7 (G3)	0.000908704	Micro11 -> Micro7	G3
Micro4	Micro11	CD226	NECTIN2	0.15133	p < 0.01	CD226_NECTIN2	CD226 - NECTIN2	CD226	Cell-Cell Contact	PMID: 24440149	Micro4 -> Micro11 (G3)	0.00134942	Micro4 -> Micro11	G3
Micro7	Micro11	CD226	NECTIN2	0.19746	p < 0.01	CD226_NECTIN2	CD226 - NECTIN2	CD226	Cell-Cell Contact	PMID: 24440149	Micro7 -> Micro11 (G3)	0.00631815	Micro7 -> Micro11	G3
Micro11	Micro11	CD226	NECTIN2	0.172558	p < 0.01	CD226_NECTIN2	CD226 - NECTIN2	CD226	Cell-Cell Contact	PMID: 24440149	Micro11 -> Micro11 (G3)	0.00304226	Micro11 -> Micro11	G3
Micro12	Micro11	CD226	NECTIN2	0.147765	0.01 < p < 0.05	CD226_NECTIN2	CD226 - NECTIN2	CD226	Cell-Cell Contact	PMID: 24440149	Micro12 -> Micro11 (G3)	0.00115058	Micro12 -> Micro11	G3
Micro7	Micro12	CD226	NECTIN2	0.166809	p < 0.01	CD226_NECTIN2	CD226 - NECTIN2	CD226	Cell-Cell Contact	PMID: 24440149	Micro7 -> Micro12 (G3)	0.0024915	Micro7 -> Micro12	G3
Micro11	Micro12	CD226	NECTIN2	0.148639	p < 0.01	CD226_NECTIN2	CD226 - NECTIN2	CD226	Cell-Cell Contact	PMID: 24440149	Micro11 -> Micro12 (G3)	0.0011973	Micro11 -> Micro12	G3
Micro11	Micro11	CD226	PVR	0.111879	p < 0.01	CD226_PVR	CD226 - PVR	CD226	Cell-Cell Contact	PMID: 24440149	Micro11 -> Micro11 (G2)	0.000131273	Micro11 -> Micro11	G2
Micro1	Micro6	CD46	JAG1	0.148239	p < 0.01	CD46_JAG1	CD46 - JAG1	CD46	Cell-Cell Contact	PMID: 23086448	Micro1 -> Micro6 (G1)	0.00117575	Micro1 -> Micro6	G1
Micro5	Micro6	CD46	JAG1	0.166331	p < 0.01	CD46_JAG1	CD46 - JAG1	CD46	Cell-Cell Contact	PMID: 23086448	Micro5 -> Micro6 (G1)	0.00244896	Micro5 -> Micro6	G1
Micro6	Micro6	CD46	JAG1	0.140903	p < 0.01	CD46_JAG1	CD46 - JAG1	CD46	Cell-Cell Contact	PMID: 23086448	Micro6 -> Micro6 (G1)	0.000827502	Micro6 -> Micro6	G1
Micro8	Micro6	CD46	JAG1	0.14651	p < 0.01	CD46_JAG1	CD46 - JAG1	CD46	Cell-Cell Contact	PMID: 23086448	Micro8 -> Micro6 (G1)	0.00108579	Micro8 -> Micro6	G1
Micro9	Micro6	CD46	JAG1	0.174898	p < 0.01	CD46_JAG1	CD46 - JAG1	CD46	Cell-Cell Contact	PMID: 23086448	Micro9 -> Micro6 (G1)	0.00328758	Micro9 -> Micro6	G1
Micro10	Micro6	CD46	JAG1	0.152751	p < 0.01	CD46_JAG1	CD46 - JAG1	CD46	Cell-Cell Contact	PMID: 23086448	Micro10 -> Micro6 (G1)	0.00143498	Micro10 -> Micro6	G1
Micro10	Micro10	CD80	CD274	0.124244	p < 0.01	CD80_CD274	CD80 - CD274	CD80	Cell-Cell Contact	PMID: 17629517; PMID: 18585785	Micro10 -> Micro10 (G1)	0.000319517	Micro10 -> Micro10	G1
Micro11	Micro11	CD80	CD274	0.0996788	p < 0.01	CD80_CD274	CD80 - CD274	CD80	Cell-Cell Contact	PMID: 17629517; PMID: 18585785	Micro11 -> Micro11 (G3)	4.39603e-05	Micro11 -> Micro11	G3
Micro6	Micro1	CD99	CD99	0.332579	p < 0.01	CD99_CD99	CD99 - CD99	CD99	Cell-Cell Contact	KEGG: hsa04514	Micro6 -> Micro1 (G1)	0.0494496	Micro6 -> Micro1	G1
Micro8	Micro1	CD99	CD99	0.3374	p < 0.01	CD99_CD99	CD99 - CD99	CD99	Cell-Cell Contact	KEGG: hsa04514	Micro8 -> Micro1 (G1)	0.05162	Micro8 -> Micro1	G1
Micro1	Micro6	CD99	CD99	0.332579	p < 0.01	CD99_CD99	CD99 - CD99	CD99	Cell-Cell Contact	KEGG: hsa04514	Micro1 -> Micro6 (G1)	0.0494496	Micro1 -> Micro6	G1
Micro6	Micro6	CD99	CD99	0.331823	p < 0.01	CD99_CD99	CD99 - CD99	CD99	Cell-Cell Contact	KEGG: hsa04514	Micro6 -> Micro6 (G1)	0.0491121	Micro6 -> Micro6	G1
Micro8	Micro6	CD99	CD99	0.336623	p < 0.01	CD99_CD99	CD99 - CD99	CD99	Cell-Cell Contact	KEGG: hsa04514	Micro8 -> Micro6 (G1)	0.0512684	Micro8 -> Micro6	G1
Micro9	Micro6	CD99	CD99	0.328547	p < 0.01	CD99_CD99	CD99 - CD99	CD99	Cell-Cell Contact	KEGG: hsa04514	Micro9 -> Micro6 (G1)	0.047658	Micro9 -> Micro6	G1
Micro1	Micro8	CD99	CD99	0.3374	p < 0.01	CD99_CD99	CD99 - CD99	CD99	Cell-Cell Contact	KEGG: hsa04514	Micro1 -> Micro8 (G1)	0.05162	Micro1 -> Micro8	G1
Micro6	Micro8	CD99	CD99	0.336623	p < 0.01	CD99_CD99	CD99 - CD99	CD99	Cell-Cell Contact	KEGG: hsa04514	Micro6 -> Micro8 (G1)	0.0512684	Micro6 -> Micro8	G1
Micro8	Micro8	CD99	CD99	0.341552	p < 0.01	CD99_CD99	CD99 - CD99	CD99	Cell-Cell Contact	KEGG: hsa04514	Micro8 -> Micro8 (G1)	0.0535142	Micro8 -> Micro8	G1
Micro9	Micro8	CD99	CD99	0.333259	p < 0.01	CD99_CD99	CD99 - CD99	CD99	Cell-Cell Contact	KEGG: hsa04514	Micro9 -> Micro8 (G1)	0.0497538	Micro9 -> Micro8	G1
Micro6	Micro9	CD99	CD99	0.328547	p < 0.01	CD99_CD99	CD99 - CD99	CD99	Cell-Cell Contact	KEGG: hsa04514	Micro6 -> Micro9 (G1)	0.047658	Micro6 -> Micro9	G1
Micro8	Micro9	CD99	CD99	0.333259	p < 0.01	CD99_CD99	CD99 - CD99	CD99	Cell-Cell Contact	KEGG: hsa04514	Micro8 -> Micro9 (G1)	0.0497538	Micro8 -> Micro9	G1
Micro9	Micro9	CD99	CD99	0.32533	0.01 < p < 0.05	CD99_CD99	CD99 - CD99	CD99	Cell-Cell Contact	KEGG: hsa04514	Micro9 -> Micro9 (G1)	0.0462448	Micro9 -> Micro9	G1
Micro2	Micro1	CD99	CD99	0.294365	0.01 < p < 0.05	CD99_CD99	CD99 - CD99	CD99	Cell-Cell Contact	KEGG: hsa04514	NA	0.0334686	Micro2 -> Micro1	G2
Micro1	Micro2	CD99	CD99	0.294365	0.01 < p < 0.05	CD99_CD99	CD99 - CD99	CD99	Cell-Cell Contact	KEGG: hsa04514	NA	0.0334686	Micro1 -> Micro2	G2
Micro2	Micro2	CD99	CD99	0.307231	p < 0.01	CD99_CD99	CD99 - CD99	CD99	Cell-Cell Contact	KEGG: hsa04514	NA	0.0385855	Micro2 -> Micro2	G2
Micro11	Micro2	CD99	CD99	0.299368	p < 0.01	CD99_CD99	CD99 - CD99	CD99	Cell-Cell Contact	KEGG: hsa04514	NA	0.0354238	Micro11 -> Micro2	G2
Micro2	Micro11	CD99	CD99	0.299368	p < 0.01	CD99_CD99	CD99 - CD99	CD99	Cell-Cell Contact	KEGG: hsa04514	NA	0.0354238	Micro2 -> Micro11	G2
Micro3	Micro3	CD99	CD99	0.310794	p < 0.01	CD99_CD99	CD99 - CD99	CD99	Cell-Cell Contact	KEGG: hsa04514	Micro3 -> Micro3 (G3)	0.0400523	Micro3 -> Micro3	G3
Micro11	Micro3	CD99	CD99	0.331235	p < 0.01	CD99_CD99	CD99 - CD99	CD99	Cell-Cell Contact	KEGG: hsa04514	Micro11 -> Micro3 (G3)	0.0488497	Micro11 -> Micro3	G3
Micro12	Micro3	CD99	CD99	0.315342	p < 0.01	CD99_CD99	CD99 - CD99	CD99	Cell-Cell Contact	KEGG: hsa04514	Micro12 -> Micro3 (G3)	0.041955	Micro12 -> Micro3	G3
Micro11	Micro4	CD99	CD99	0.317707	p < 0.01	CD99_CD99	CD99 - CD99	CD99	Cell-Cell Contact	KEGG: hsa04514	Micro11 -> Micro4 (G3)	0.042957	Micro11 -> Micro4	G3
Micro11	Micro7	CD99	CD99	0.31488	p < 0.01	CD99_CD99	CD99 - CD99	CD99	Cell-Cell Contact	KEGG: hsa04514	Micro11 -> Micro7 (G3)	0.0417602	Micro11 -> Micro7	G3
Micro3	Micro11	CD99	CD99	0.331235	p < 0.01	CD99_CD99	CD99 - CD99	CD99	Cell-Cell Contact	KEGG: hsa04514	Micro3 -> Micro11 (G3)	0.0488497	Micro3 -> Micro11	G3
Micro4	Micro11	CD99	CD99	0.317707	p < 0.01	CD99_CD99	CD99 - CD99	CD99	Cell-Cell Contact	KEGG: hsa04514	Micro4 -> Micro11 (G3)	0.042957	Micro4 -> Micro11	G3
Micro7	Micro11	CD99	CD99	0.31488	p < 0.01	CD99_CD99	CD99 - CD99	CD99	Cell-Cell Contact	KEGG: hsa04514	Micro7 -> Micro11 (G3)	0.0417602	Micro7 -> Micro11	G3
Micro11	Micro11	CD99	CD99	0.354302	p < 0.01	CD99_CD99	CD99 - CD99	CD99	Cell-Cell Contact	KEGG: hsa04514	Micro11 -> Micro11 (G3)	0.0594599	Micro11 -> Micro11	G3
Micro12	Micro11	CD99	CD99	0.336357	p < 0.01	CD99_CD99	CD99 - CD99	CD99	Cell-Cell Contact	KEGG: hsa04514	Micro12 -> Micro11 (G3)	0.0511481	Micro12 -> Micro11	G3
Micro3	Micro12	CD99	CD99	0.315342	p < 0.01	CD99_CD99	CD99 - CD99	CD99	Cell-Cell Contact	KEGG: hsa04514	Micro3 -> Micro12 (G3)	0.041955	Micro3 -> Micro12	G3
Micro11	Micro12	CD99	CD99	0.336357	p < 0.01	CD99_CD99	CD99 - CD99	CD99	Cell-Cell Contact	KEGG: hsa04514	Micro11 -> Micro12 (G3)	0.0511481	Micro11 -> Micro12	G3
Micro12	Micro12	CD99	CD99	0.320016	p < 0.01	CD99_CD99	CD99 - CD99	CD99	Cell-Cell Contact	KEGG: hsa04514	Micro12 -> Micro12 (G3)	0.043944	Micro12 -> Micro12	G3
Micro1	Micro5	CD99	CD99L2	0.201847	p < 0.01	CD99_CD99L2	CD99 - CD99L2	CD99	Cell-Cell Contact	KEGG: hsa04514	Micro1 -> Micro5 (G1)	0.00705341	Micro1 -> Micro5	G1
Micro3	Micro5	CD99	CD99L2	0.192812	p < 0.01	CD99_CD99L2	CD99 - CD99L2	CD99	Cell-Cell Contact	KEGG: hsa04514	Micro3 -> Micro5 (G1)	0.00559218	Micro3 -> Micro5	G1
Micro6	Micro5	CD99	CD99L2	0.201556	p < 0.01	CD99_CD99L2	CD99 - CD99L2	CD99	Cell-Cell Contact	KEGG: hsa04514	Micro6 -> Micro5 (G1)	0.00700312	Micro6 -> Micro5	G1
Micro8	Micro5	CD99	CD99L2	0.203397	p < 0.01	CD99_CD99L2	CD99 - CD99L2	CD99	Cell-Cell Contact	KEGG: hsa04514	Micro8 -> Micro5 (G1)	0.00732485	Micro8 -> Micro5	G1
Micro9	Micro5	CD99	CD99L2	0.20029	p < 0.01	CD99_CD99L2	CD99 - CD99L2	CD99	Cell-Cell Contact	KEGG: hsa04514	Micro9 -> Micro5 (G1)	0.00678688	Micro9 -> Micro5	G1
Micro10	Micro5	CD99	CD99L2	0.191387	p < 0.01	CD99_CD99L2	CD99 - CD99L2	CD99	Cell-Cell Contact	KEGG: hsa04514	Micro10 -> Micro5 (G1)	0.00538029	Micro10 -> Micro5	G1
Micro1	Micro10	CD99	CD99L2	0.161185	p < 0.01	CD99_CD99L2	CD99 - CD99L2	CD99	Cell-Cell Contact	KEGG: hsa04514	Micro1 -> Micro10 (G1)	0.00202123	Micro1 -> Micro10	G1
Micro3	Micro10	CD99	CD99L2	0.155346	p < 0.01	CD99_CD99L2	CD99 - CD99L2	CD99	Cell-Cell Contact	KEGG: hsa04514	Micro3 -> Micro10 (G1)	0.00160082	Micro3 -> Micro10	G1
Micro5	Micro10	CD99	CD99L2	0.132391	p < 0.01	CD99_CD99L2	CD99 - CD99L2	CD99	Cell-Cell Contact	KEGG: hsa04514	Micro5 -> Micro10 (G1)	0.000524345	Micro5 -> Micro10	G1
Micro6	Micro10	CD99	CD99L2	0.160998	p < 0.01	CD99_CD99L2	CD99 - CD99L2	CD99	Cell-Cell Contact	KEGG: hsa04514	Micro6 -> Micro10 (G1)	0.00200675	Micro6 -> Micro10	G1
Micro8	Micro10	CD99	CD99L2	0.162177	p < 0.01	CD99_CD99L2	CD99 - CD99L2	CD99	Cell-Cell Contact	KEGG: hsa04514	Micro8 -> Micro10 (G1)	0.00209943	Micro8 -> Micro10	G1
Micro9	Micro10	CD99	CD99L2	0.160186	p < 0.01	CD99_CD99L2	CD99 - CD99L2	CD99	Cell-Cell Contact	KEGG: hsa04514	Micro9 -> Micro10 (G1)	0.00194448	Micro9 -> Micro10	G1
Micro10	Micro10	CD99	CD99L2	0.154416	p < 0.01	CD99_CD99L2	CD99 - CD99L2	CD99	Cell-Cell Contact	KEGG: hsa04514	Micro10 -> Micro10 (G1)	0.00153993	Micro10 -> Micro10	G1
Micro3	Micro7	CD99	CD99L2	0.174546	p < 0.01	CD99_CD99L2	CD99 - CD99L2	CD99	Cell-Cell Contact	KEGG: hsa04514	Micro3 -> Micro7 (G3)	0.00324982	Micro3 -> Micro7	G3
Micro4	Micro7	CD99	CD99L2	0.170547	p < 0.01	CD99_CD99L2	CD99 - CD99L2	CD99	Cell-Cell Contact	KEGG: hsa04514	Micro4 -> Micro7 (G3)	0.00284136	Micro4 -> Micro7	G3
Micro7	Micro7	CD99	CD99L2	0.169696	p < 0.01	CD99_CD99L2	CD99 - CD99L2	CD99	Cell-Cell Contact	KEGG: hsa04514	Micro7 -> Micro7 (G3)	0.00275898	Micro7 -> Micro7	G3
Micro11	Micro7	CD99	CD99L2	0.181089	p < 0.01	CD99_CD99L2	CD99 - CD99L2	CD99	Cell-Cell Contact	KEGG: hsa04514	Micro11 -> Micro7 (G3)	0.0039973	Micro11 -> Micro7	G3
Micro12	Micro7	CD99	CD99L2	0.176028	p < 0.01	CD99_CD99L2	CD99 - CD99L2	CD99	Cell-Cell Contact	KEGG: hsa04514	Micro12 -> Micro7 (G3)	0.00341042	Micro12 -> Micro7	G3
Micro1	Micro8	CD99	PILRA	0.284341	p < 0.01	CD99_PILRA	CD99 - PILRA	CD99	Cell-Cell Contact	PMID: 18234675	Micro1 -> Micro8 (G1)	0.0296911	Micro1 -> Micro8	G1
Micro3	Micro8	CD99	PILRA	0.267072	0.01 < p < 0.05	CD99_PILRA	CD99 - PILRA	CD99	Cell-Cell Contact	PMID: 18234675	Micro3 -> Micro8 (G1)	0.0236518	Micro3 -> Micro8	G1
Micro6	Micro8	CD99	PILRA	0.283777	p < 0.01	CD99_PILRA	CD99 - PILRA	CD99	Cell-Cell Contact	PMID: 18234675	Micro6 -> Micro8 (G1)	0.0294842	Micro6 -> Micro8	G1
Micro8	Micro8	CD99	PILRA	0.287355	p < 0.01	CD99_PILRA	CD99 - PILRA	CD99	Cell-Cell Contact	PMID: 18234675	Micro8 -> Micro8 (G1)	0.0308067	Micro8 -> Micro8	G1
Micro9	Micro8	CD99	PILRA	0.281328	p < 0.01	CD99_PILRA	CD99 - PILRA	CD99	Cell-Cell Contact	PMID: 18234675	Micro9 -> Micro8 (G1)	0.0285938	Micro9 -> Micro8	G1
Micro10	Micro8	CD99	PILRA	0.264393	0.01 < p < 0.05	CD99_PILRA	CD99 - PILRA	CD99	Cell-Cell Contact	PMID: 18234675	Micro10 -> Micro8 (G1)	0.0227713	Micro10 -> Micro8	G1
Micro1	Micro9	CD99	PILRA	0.271847	p < 0.01	CD99_PILRA	CD99 - PILRA	CD99	Cell-Cell Contact	PMID: 18234675	Micro1 -> Micro9 (G1)	0.0252599	Micro1 -> Micro9	G1
Micro6	Micro9	CD99	PILRA	0.271329	p < 0.01	CD99_PILRA	CD99 - PILRA	CD99	Cell-Cell Contact	PMID: 18234675	Micro6 -> Micro9 (G1)	0.0250831	Micro6 -> Micro9	G1
Micro8	Micro9	CD99	PILRA	0.274614	p < 0.01	CD99_PILRA	CD99 - PILRA	CD99	Cell-Cell Contact	PMID: 18234675	Micro8 -> Micro9 (G1)	0.0262135	Micro8 -> Micro9	G1
Micro9	Micro9	CD99	PILRA	0.26908	p < 0.01	CD99_PILRA	CD99 - PILRA	CD99	Cell-Cell Contact	PMID: 18234675	Micro9 -> Micro9 (G1)	0.0243222	Micro9 -> Micro9	G1
Micro1	Micro10	CD99	PILRA	0.307185	p < 0.01	CD99_PILRA	CD99 - PILRA	CD99	Cell-Cell Contact	PMID: 18234675	Micro1 -> Micro10 (G1)	0.0385668	Micro1 -> Micro10	G1
Micro3	Micro10	CD99	PILRA	0.287281	p < 0.01	CD99_PILRA	CD99 - PILRA	CD99	Cell-Cell Contact	PMID: 18234675	Micro3 -> Micro10 (G1)	0.0307794	Micro3 -> Micro10	G1
Micro6	Micro10	CD99	PILRA	0.306533	p < 0.01	CD99_PILRA	CD99 - PILRA	CD99	Cell-Cell Contact	PMID: 18234675	Micro6 -> Micro10 (G1)	0.0383005	Micro6 -> Micro10	G1
Micro8	Micro10	CD99	PILRA	0.310673	p < 0.01	CD99_PILRA	CD99 - PILRA	CD99	Cell-Cell Contact	PMID: 18234675	Micro8 -> Micro10 (G1)	0.0400022	Micro8 -> Micro10	G1
Micro9	Micro10	CD99	PILRA	0.303704	p < 0.01	CD99_PILRA	CD99 - PILRA	CD99	Cell-Cell Contact	PMID: 18234675	Micro9 -> Micro10 (G1)	0.037154	Micro9 -> Micro10	G1
Micro10	Micro10	CD99	PILRA	0.284206	p < 0.01	CD99_PILRA	CD99 - PILRA	CD99	Cell-Cell Contact	PMID: 18234675	Micro10 -> Micro10 (G1)	0.0296416	Micro10 -> Micro10	G1
Micro1	Micro1	CD99	PILRA	0.245037	p < 0.01	CD99_PILRA	CD99 - PILRA	CD99	Cell-Cell Contact	PMID: 18234675	Micro1 -> Micro1 (G2)	0.0168903	Micro1 -> Micro1	G2
Micro2	Micro1	CD99	PILRA	0.254057	p < 0.01	CD99_PILRA	CD99 - PILRA	CD99	Cell-Cell Contact	PMID: 18234675	NA	0.0195238	Micro2 -> Micro1	G2
Micro3	Micro1	CD99	PILRA	0.244652	p < 0.01	CD99_PILRA	CD99 - PILRA	CD99	Cell-Cell Contact	PMID: 18234675	Micro3 -> Micro1 (G2)	0.0167821	Micro3 -> Micro1	G2
Micro5	Micro1	CD99	PILRA	0.240207	p < 0.01	CD99_PILRA	CD99 - PILRA	CD99	Cell-Cell Contact	PMID: 18234675	Micro5 -> Micro1 (G2)	0.0155596	Micro5 -> Micro1	G2
Micro11	Micro1	CD99	PILRA	0.248556	p < 0.01	CD99_PILRA	CD99 - PILRA	CD99	Cell-Cell Contact	PMID: 18234675	Micro11 -> Micro1 (G2)	0.0178949	Micro11 -> Micro1	G2
Micro2	Micro2	CD99	PILRA	0.240346	p < 0.01	CD99_PILRA	CD99 - PILRA	CD99	Cell-Cell Contact	PMID: 18234675	NA	0.0155972	Micro2 -> Micro2	G2
Micro11	Micro2	CD99	PILRA	0.235399	p < 0.01	CD99_PILRA	CD99 - PILRA	CD99	Cell-Cell Contact	PMID: 18234675	NA	0.0142912	Micro11 -> Micro2	G2
Micro3	Micro4	CD99	PILRA	0.265109	p < 0.01	CD99_PILRA	CD99 - PILRA	CD99	Cell-Cell Contact	PMID: 18234675	Micro3 -> Micro4 (G3)	0.0230051	Micro3 -> Micro4	G3
Micro4	Micro4	CD99	PILRA	0.256157	p < 0.01	CD99_PILRA	CD99 - PILRA	CD99	Cell-Cell Contact	PMID: 18234675	Micro4 -> Micro4 (G3)	0.0201639	Micro4 -> Micro4	G3
Micro7	Micro4	CD99	PILRA	0.254273	p < 0.01	CD99_PILRA	CD99 - PILRA	CD99	Cell-Cell Contact	PMID: 18234675	Micro7 -> Micro4 (G3)	0.0195892	Micro7 -> Micro4	G3
Micro11	Micro4	CD99	PILRA	0.280146	p < 0.01	CD99_PILRA	CD99 - PILRA	CD99	Cell-Cell Contact	PMID: 18234675	Micro11 -> Micro4 (G3)	0.0281681	Micro11 -> Micro4	G3
Micro12	Micro4	CD99	PILRA	0.268472	p < 0.01	CD99_PILRA	CD99 - PILRA	CD99	Cell-Cell Contact	PMID: 18234675	Micro12 -> Micro4 (G3)	0.0241183	Micro12 -> Micro4	G3
Micro3	Micro7	CD99	PILRA	0.277043	p < 0.01	CD99_PILRA	CD99 - PILRA	CD99	Cell-Cell Contact	PMID: 18234675	Micro3 -> Micro7 (G3)	0.0270639	Micro3 -> Micro7	G3
Micro4	Micro7	CD99	PILRA	0.267318	p < 0.01	CD99_PILRA	CD99 - PILRA	CD99	Cell-Cell Contact	PMID: 18234675	Micro4 -> Micro7 (G3)	0.0237336	Micro4 -> Micro7	G3
Micro7	Micro7	CD99	PILRA	0.265275	p < 0.01	CD99_PILRA	CD99 - PILRA	CD99	Cell-Cell Contact	PMID: 18234675	Micro7 -> Micro7 (G3)	0.0230595	Micro7 -> Micro7	G3
Micro11	Micro7	CD99	PILRA	0.293426	p < 0.01	CD99_PILRA	CD99 - PILRA	CD99	Cell-Cell Contact	PMID: 18234675	Micro11 -> Micro7 (G3)	0.0331069	Micro11 -> Micro7	G3
Micro12	Micro7	CD99	PILRA	0.280702	p < 0.01	CD99_PILRA	CD99 - PILRA	CD99	Cell-Cell Contact	PMID: 18234675	Micro12 -> Micro7 (G3)	0.0283679	Micro12 -> Micro7	G3
Micro11	Micro11	CD99	PILRA	0.270317	p < 0.01	CD99_PILRA	CD99 - PILRA	CD99	Cell-Cell Contact	PMID: 18234675	Micro11 -> Micro11 (G3)	0.0247394	Micro11 -> Micro11	G3
Micro12	Micro11	CD99	PILRA	0.259398	p < 0.01	CD99_PILRA	CD99 - PILRA	CD99	Cell-Cell Contact	PMID: 18234675	Micro12 -> Micro11 (G3)	0.0211719	Micro12 -> Micro11	G3
Micro5	Micro5	CDH1	CDH1	0.13942	p < 0.01	CDH1_CDH1	CDH1 - CDH1	CDH	Cell-Cell Contact	KEGG: hsa04514	Micro5 -> Micro5 (G1)	0.000767364	Micro5 -> Micro5	G1
Micro5	Micro5	CDH2	CDH2	0.126908	p < 0.01	CDH2_CDH2	CDH2 - CDH2	CDH	Cell-Cell Contact	KEGG: hsa04514	Micro5 -> Micro5 (G1)	0.000378334	Micro5 -> Micro5	G1
Micro5	Micro5	CDH2	CDH2	0.154807	p < 0.01	CDH2_CDH2	CDH2 - CDH2	CDH	Cell-Cell Contact	KEGG: hsa04514	Micro5 -> Micro5 (G3)	0.00156533	Micro5 -> Micro5	G3
Micro5	Micro5	CLDN11	CLDN11	0.494179	p < 0.01	CLDN11_CLDN11	CLDN11 - CLDN11	CLDN	Cell-Cell Contact	KEGG: hsa04514	Micro5 -> Micro5 (G1)	0.132184	Micro5 -> Micro5	G1
Micro8	Micro5	CLDN11	CLDN11	0.210131	p < 0.01	CLDN11_CLDN11	CLDN11 - CLDN11	CLDN	Cell-Cell Contact	KEGG: hsa04514	Micro8 -> Micro5 (G1)	0.0085748	Micro8 -> Micro5	G1
Micro5	Micro8	CLDN11	CLDN11	0.210131	p < 0.01	CLDN11_CLDN11	CLDN11 - CLDN11	CLDN	Cell-Cell Contact	KEGG: hsa04514	Micro5 -> Micro8 (G1)	0.0085748	Micro5 -> Micro8	G1
Micro8	Micro8	CLDN11	CLDN11	0.131245	p < 0.01	CLDN11_CLDN11	CLDN11 - CLDN11	CLDN	Cell-Cell Contact	KEGG: hsa04514	Micro8 -> Micro8 (G1)	0.000490866	Micro8 -> Micro8	G1
Micro1	Micro1	CLDN11	CLDN11	0.126159	p < 0.01	CLDN11_CLDN11	CLDN11 - CLDN11	CLDN	Cell-Cell Contact	KEGG: hsa04514	Micro1 -> Micro1 (G2)	0.000361042	Micro1 -> Micro1	G2
Micro4	Micro4	CLDN11	CLDN11	0.110758	p < 0.01	CLDN11_CLDN11	CLDN11 - CLDN11	CLDN	Cell-Cell Contact	KEGG: hsa04514	Micro4 -> Micro4 (G3)	0.000119918	Micro4 -> Micro4	G3
Micro5	Micro4	CLDN11	CLDN11	0.16842	p < 0.01	CLDN11_CLDN11	CLDN11 - CLDN11	CLDN	Cell-Cell Contact	KEGG: hsa04514	Micro5 -> Micro4 (G3)	0.00263851	Micro5 -> Micro4	G3
Micro11	Micro4	CLDN11	CLDN11	0.106944	0.01 < p < 0.05	CLDN11_CLDN11	CLDN11 - CLDN11	CLDN	Cell-Cell Contact	KEGG: hsa04514	Micro11 -> Micro4 (G3)	8.69025e-05	Micro11 -> Micro4	G3
Micro4	Micro5	CLDN11	CLDN11	0.16842	p < 0.01	CLDN11_CLDN11	CLDN11 - CLDN11	CLDN	Cell-Cell Contact	KEGG: hsa04514	Micro4 -> Micro5 (G3)	0.00263851	Micro4 -> Micro5	G3
Micro5	Micro5	CLDN11	CLDN11	0.345074	p < 0.01	CLDN11_CLDN11	CLDN11 - CLDN11	CLDN	Cell-Cell Contact	KEGG: hsa04514	Micro5 -> Micro5 (G3)	0.0551374	Micro5 -> Micro5	G3
Micro11	Micro5	CLDN11	CLDN11	0.159773	p < 0.01	CLDN11_CLDN11	CLDN11 - CLDN11	CLDN	Cell-Cell Contact	KEGG: hsa04514	Micro11 -> Micro5 (G3)	0.00191342	Micro11 -> Micro5	G3
Micro12	Micro5	CLDN11	CLDN11	0.158011	p < 0.01	CLDN11_CLDN11	CLDN11 - CLDN11	CLDN	Cell-Cell Contact	KEGG: hsa04514	Micro12 -> Micro5 (G3)	0.00178441	Micro12 -> Micro5	G3
Micro4	Micro11	CLDN11	CLDN11	0.106944	0.01 < p < 0.05	CLDN11_CLDN11	CLDN11 - CLDN11	CLDN	Cell-Cell Contact	KEGG: hsa04514	Micro4 -> Micro11 (G3)	8.69025e-05	Micro4 -> Micro11	G3
Micro5	Micro11	CLDN11	CLDN11	0.159773	p < 0.01	CLDN11_CLDN11	CLDN11 - CLDN11	CLDN	Cell-Cell Contact	KEGG: hsa04514	Micro5 -> Micro11 (G3)	0.00191342	Micro5 -> Micro11	G3
Micro5	Micro12	CLDN11	CLDN11	0.158011	p < 0.01	CLDN11_CLDN11	CLDN11 - CLDN11	CLDN	Cell-Cell Contact	KEGG: hsa04514	Micro5 -> Micro12 (G3)	0.00178441	Micro5 -> Micro12	G3
Micro5	Micro5	CNTN2	CNTN2_CNTNAP2	0.294785	p < 0.01	CNTN2_CNTN2_CNTNAP2	CNTN2 - (CNTN2+CNTNAP2)	CNTN	Cell-Cell Contact	KEGG: hsa04514	Micro5 -> Micro5 (G1)	0.0336311	Micro5 -> Micro5	G1
Micro5	Micro5	CNTN2	CNTN2_CNTNAP2	0.28674	p < 0.01	CNTN2_CNTN2_CNTNAP2	CNTN2 - (CNTN2+CNTNAP2)	CNTN	Cell-Cell Contact	KEGG: hsa04514	Micro5 -> Micro5 (G3)	0.0305779	Micro5 -> Micro5	G3
Micro5	Micro5	CNTN2	CNTN2	0.395116	p < 0.01	CNTN2_CNTN2	CNTN2 - CNTN2	CNTN	Cell-Cell Contact	KEGG: hsa04514	Micro5 -> Micro5 (G1)	0.079587	Micro5 -> Micro5	G1
Micro5	Micro5	CNTN2	CNTN2	0.322233	p < 0.01	CNTN2_CNTN2	CNTN2 - CNTN2	CNTN	Cell-Cell Contact	KEGG: hsa04514	Micro5 -> Micro5 (G3)	0.0448989	Micro5 -> Micro5	G3
Micro5	Micro5	COL4A5	ITGA2_ITGB1	0.190277	p < 0.01	COL4A5_ITGA2_ITGB1	COL4A5 - (ITGA2+ITGB1)	COLLAGEN	ECM-Receptor	KEGG: hsa04512	Micro5 -> Micro5 (G3)	0.00521875	Micro5 -> Micro5	G3
Micro5	Micro1	COL4A5	ITGA9_ITGB1	0.228525	p < 0.01	COL4A5_ITGA9_ITGB1	COL4A5 - (ITGA9+ITGB1)	COLLAGEN	ECM-Receptor	KEGG: hsa04512	Micro5 -> Micro1 (G1)	0.0125769	Micro5 -> Micro1	G1
Micro5	Micro6	COL4A5	ITGA9_ITGB1	0.226703	p < 0.01	COL4A5_ITGA9_ITGB1	COL4A5 - (ITGA9+ITGB1)	COLLAGEN	ECM-Receptor	KEGG: hsa04512	Micro5 -> Micro6 (G1)	0.0121423	Micro5 -> Micro6	G1
Micro5	Micro8	COL4A5	ITGA9_ITGB1	0.233745	p < 0.01	COL4A5_ITGA9_ITGB1	COL4A5 - (ITGA9+ITGB1)	COLLAGEN	ECM-Receptor	KEGG: hsa04512	Micro5 -> Micro8 (G1)	0.0138681	Micro5 -> Micro8	G1
Micro5	Micro9	COL4A5	ITGA9_ITGB1	0.251531	p < 0.01	COL4A5_ITGA9_ITGB1	COL4A5 - (ITGA9+ITGB1)	COLLAGEN	ECM-Receptor	KEGG: hsa04512	Micro5 -> Micro9 (G1)	0.018767	Micro5 -> Micro9	G1
Micro5	Micro10	COL4A5	ITGA9_ITGB1	0.206548	p < 0.01	COL4A5_ITGA9_ITGB1	COL4A5 - (ITGA9+ITGB1)	COLLAGEN	ECM-Receptor	KEGG: hsa04512	Micro5 -> Micro10 (G1)	0.00789529	Micro5 -> Micro10	G1
Micro5	Micro4	COL4A5	ITGA9_ITGB1	0.177211	p < 0.01	COL4A5_ITGA9_ITGB1	COL4A5 - (ITGA9+ITGB1)	COLLAGEN	ECM-Receptor	KEGG: hsa04512	Micro5 -> Micro4 (G3)	0.00354224	Micro5 -> Micro4	G3
Micro5	Micro7	COL4A5	ITGA9_ITGB1	0.206249	p < 0.01	COL4A5_ITGA9_ITGB1	COL4A5 - (ITGA9+ITGB1)	COLLAGEN	ECM-Receptor	KEGG: hsa04512	Micro5 -> Micro7 (G3)	0.00784015	Micro5 -> Micro7	G3
Micro5	Micro5	COL4A5	ITGAV_ITGB8	0.216159	p < 0.01	COL4A5_ITGAV_ITGB8	COL4A5 - (ITGAV+ITGB8)	COLLAGEN	ECM-Receptor	KEGG: hsa04512	Micro5 -> Micro5 (G1)	0.00979173	Micro5 -> Micro5	G1
Micro5	Micro5	COL4A5	ITGAV_ITGB8	0.158505	p < 0.01	COL4A5_ITGAV_ITGB8	COL4A5 - (ITGAV+ITGB8)	COLLAGEN	ECM-Receptor	KEGG: hsa04512	Micro5 -> Micro5 (G3)	0.00181993	Micro5 -> Micro5	G3
Micro5	Micro6	COL4A5	CD44	0.234232	p < 0.01	COL4A5_CD44	COL4A5 - CD44	COLLAGEN	ECM-Receptor	KEGG: hsa04512	Micro5 -> Micro6 (G1)	0.013992	Micro5 -> Micro6	G1
Micro5	Micro10	COL4A5	CD44	0.236482	p < 0.01	COL4A5_CD44	COL4A5 - CD44	COLLAGEN	ECM-Receptor	KEGG: hsa04512	Micro5 -> Micro10 (G1)	0.0145721	Micro5 -> Micro10	G1
Micro5	Micro11	COL4A5	CD44	0.208159	p < 0.01	COL4A5_CD44	COL4A5 - CD44	COLLAGEN	ECM-Receptor	KEGG: hsa04512	Micro5 -> Micro11 (G3)	0.0081968	Micro5 -> Micro11	G3
Micro5	Micro12	COL4A5	CD44	0.156261	p < 0.01	COL4A5_CD44	COL4A5 - CD44	COLLAGEN	ECM-Receptor	KEGG: hsa04512	Micro5 -> Micro12 (G3)	0.00166229	Micro5 -> Micro12	G3
Micro5	Micro10	COL4A5	GP6	0.164567	p < 0.01	COL4A5_GP6	COL4A5 - GP6	COLLAGEN	ECM-Receptor	KEGG: hsa04512	Micro5 -> Micro10 (G1)	0.00229612	Micro5 -> Micro10	G1
Micro4	Micro5	COL9A2	ITGA2_ITGB1	0.141092	p < 0.01	COL9A2_ITGA2_ITGB1	COL9A2 - (ITGA2+ITGB1)	COLLAGEN	ECM-Receptor	KEGG: hsa04512	Micro4 -> Micro5 (G3)	0.00083541	Micro4 -> Micro5	G3
Micro5	Micro5	COL9A2	ITGA2_ITGB1	0.162358	p < 0.01	COL9A2_ITGA2_ITGB1	COL9A2 - (ITGA2+ITGB1)	COLLAGEN	ECM-Receptor	KEGG: hsa04512	Micro5 -> Micro5 (G3)	0.00211388	Micro5 -> Micro5	G3
Micro5	Micro1	COL9A2	ITGA9_ITGB1	0.227632	p < 0.01	COL9A2_ITGA9_ITGB1	COL9A2 - (ITGA9+ITGB1)	COLLAGEN	ECM-Receptor	KEGG: hsa04512	Micro5 -> Micro1 (G1)	0.0123629	Micro5 -> Micro1	G1
Micro5	Micro6	COL9A2	ITGA9_ITGB1	0.225824	p < 0.01	COL9A2_ITGA9_ITGB1	COL9A2 - (ITGA9+ITGB1)	COLLAGEN	ECM-Receptor	KEGG: hsa04512	Micro5 -> Micro6 (G1)	0.0119356	Micro5 -> Micro6	G1
Micro5	Micro8	COL9A2	ITGA9_ITGB1	0.232812	p < 0.01	COL9A2_ITGA9_ITGB1	COL9A2 - (ITGA9+ITGB1)	COLLAGEN	ECM-Receptor	KEGG: hsa04512	Micro5 -> Micro8 (G1)	0.0136324	Micro5 -> Micro8	G1
Micro5	Micro9	COL9A2	ITGA9_ITGB1	0.250457	p < 0.01	COL9A2_ITGA9_ITGB1	COL9A2 - (ITGA9+ITGB1)	COLLAGEN	ECM-Receptor	KEGG: hsa04512	Micro5 -> Micro9 (G1)	0.0184497	Micro5 -> Micro9	G1
Micro5	Micro10	COL9A2	ITGA9_ITGB1	0.205815	p < 0.01	COL9A2_ITGA9_ITGB1	COL9A2 - (ITGA9+ITGB1)	COLLAGEN	ECM-Receptor	KEGG: hsa04512	Micro5 -> Micro10 (G1)	0.00776033	Micro5 -> Micro10	G1
Micro4	Micro4	COL9A2	ITGA9_ITGB1	0.133752	p < 0.01	COL9A2_ITGA9_ITGB1	COL9A2 - (ITGA9+ITGB1)	COLLAGEN	ECM-Receptor	KEGG: hsa04512	Micro4 -> Micro4 (G3)	0.000566236	Micro4 -> Micro4	G3
Micro5	Micro4	COL9A2	ITGA9_ITGB1	0.152725	p < 0.01	COL9A2_ITGA9_ITGB1	COL9A2 - (ITGA9+ITGB1)	COLLAGEN	ECM-Receptor	KEGG: hsa04512	Micro5 -> Micro4 (G3)	0.00143337	Micro5 -> Micro4	G3
Micro4	Micro7	COL9A2	ITGA9_ITGB1	0.149737	p < 0.01	COL9A2_ITGA9_ITGB1	COL9A2 - (ITGA9+ITGB1)	COLLAGEN	ECM-Receptor	KEGG: hsa04512	Micro4 -> Micro7 (G3)	0.00125782	Micro4 -> Micro7	G3
Micro5	Micro7	COL9A2	ITGA9_ITGB1	0.173893	p < 0.01	COL9A2_ITGA9_ITGB1	COL9A2 - (ITGA9+ITGB1)	COLLAGEN	ECM-Receptor	KEGG: hsa04512	Micro5 -> Micro7 (G3)	0.00318068	Micro5 -> Micro7	G3
Micro5	Micro5	COL9A2	ITGAV_ITGB8	0.215358	p < 0.01	COL9A2_ITGAV_ITGB8	COL9A2 - (ITGAV+ITGB8)	COLLAGEN	ECM-Receptor	KEGG: hsa04512	Micro5 -> Micro5 (G1)	0.00962467	Micro5 -> Micro5	G1
Micro4	Micro5	COL9A2	ITGAV_ITGB8	0.122791	p < 0.01	COL9A2_ITGAV_ITGB8	COL9A2 - (ITGAV+ITGB8)	COLLAGEN	ECM-Receptor	KEGG: hsa04512	Micro4 -> Micro5 (G3)	0.000290498	Micro4 -> Micro5	G3
Micro5	Micro5	COL9A2	ITGAV_ITGB8	0.138606	p < 0.01	COL9A2_ITGAV_ITGB8	COL9A2 - (ITGAV+ITGB8)	COLLAGEN	ECM-Receptor	KEGG: hsa04512	Micro5 -> Micro5 (G3)	0.000735676	Micro5 -> Micro5	G3
Micro5	Micro6	COL9A2	CD44	0.233296	p < 0.01	COL9A2_CD44	COL9A2 - CD44	COLLAGEN	ECM-Receptor	KEGG: hsa04512	Micro5 -> Micro6 (G1)	0.0137543	Micro5 -> Micro6	G1
Micro5	Micro10	COL9A2	CD44	0.235528	p < 0.01	COL9A2_CD44	COL9A2 - CD44	COLLAGEN	ECM-Receptor	KEGG: hsa04512	Micro5 -> Micro10 (G1)	0.0143246	Micro5 -> Micro10	G1
Micro4	Micro11	COL9A2	CD44	0.150748	p < 0.01	COL9A2_CD44	COL9A2 - CD44	COLLAGEN	ECM-Receptor	KEGG: hsa04512	Micro4 -> Micro11 (G3)	0.00131544	Micro4 -> Micro11	G3
Micro5	Micro11	COL9A2	CD44	0.175255	p < 0.01	COL9A2_CD44	COL9A2 - CD44	COLLAGEN	ECM-Receptor	KEGG: hsa04512	Micro5 -> Micro11 (G3)	0.00332609	Micro5 -> Micro11	G3
Micro4	Micro12	COL9A2	CD44	0.121438	p < 0.01	COL9A2_CD44	COL9A2 - CD44	COLLAGEN	ECM-Receptor	KEGG: hsa04512	Micro4 -> Micro12 (G3)	0.0002653	Micro4 -> Micro12	G3
Micro5	Micro12	COL9A2	CD44	0.136885	p < 0.01	COL9A2_CD44	COL9A2 - CD44	COLLAGEN	ECM-Receptor	KEGG: hsa04512	Micro5 -> Micro12 (G3)	0.00067189	Micro5 -> Micro12	G3
Micro5	Micro10	COL9A2	GP6	0.164099	p < 0.01	COL9A2_GP6	COL9A2 - GP6	COLLAGEN	ECM-Receptor	KEGG: hsa04512	Micro5 -> Micro10 (G1)	0.00225665	Micro5 -> Micro10	G1
Micro5	Micro1	COL9A3	ITGA9_ITGB1	0.178197	p < 0.01	COL9A3_ITGA9_ITGB1	COL9A3 - (ITGA9+ITGB1)	COLLAGEN	ECM-Receptor	KEGG: hsa04512	Micro5 -> Micro1 (G1)	0.0036546	Micro5 -> Micro1	G1
Micro5	Micro6	COL9A3	ITGA9_ITGB1	0.177077	p < 0.01	COL9A3_ITGA9_ITGB1	COL9A3 - (ITGA9+ITGB1)	COLLAGEN	ECM-Receptor	KEGG: hsa04512	Micro5 -> Micro6 (G1)	0.00352721	Micro5 -> Micro6	G1
Micro5	Micro8	COL9A3	ITGA9_ITGB1	0.181386	p < 0.01	COL9A3_ITGA9_ITGB1	COL9A3 - (ITGA9+ITGB1)	COLLAGEN	ECM-Receptor	KEGG: hsa04512	Micro5 -> Micro8 (G1)	0.00403354	Micro5 -> Micro8	G1
Micro5	Micro9	COL9A3	ITGA9_ITGB1	0.192047	p < 0.01	COL9A3_ITGA9_ITGB1	COL9A3 - (ITGA9+ITGB1)	COLLAGEN	ECM-Receptor	KEGG: hsa04512	Micro5 -> Micro9 (G1)	0.00547771	Micro5 -> Micro9	G1
Micro5	Micro10	COL9A3	ITGA9_ITGB1	0.164454	p < 0.01	COL9A3_ITGA9_ITGB1	COL9A3 - (ITGA9+ITGB1)	COLLAGEN	ECM-Receptor	KEGG: hsa04512	Micro5 -> Micro10 (G1)	0.00228653	Micro5 -> Micro10	G1
Micro5	Micro5	COL9A3	ITGAV_ITGB8	0.17053	p < 0.01	COL9A3_ITGAV_ITGB8	COL9A3 - (ITGAV+ITGB8)	COLLAGEN	ECM-Receptor	KEGG: hsa04512	Micro5 -> Micro5 (G1)	0.00283961	Micro5 -> Micro5	G1
Micro5	Micro6	COL9A3	CD44	0.181682	p < 0.01	COL9A3_CD44	COL9A3 - CD44	COLLAGEN	ECM-Receptor	KEGG: hsa04512	Micro5 -> Micro6 (G1)	0.00406995	Micro5 -> Micro6	G1
Micro5	Micro10	COL9A3	CD44	0.183047	p < 0.01	COL9A3_CD44	COL9A3 - CD44	COLLAGEN	ECM-Receptor	KEGG: hsa04512	Micro5 -> Micro10 (G1)	0.00424045	Micro5 -> Micro10	G1
Micro5	Micro10	COL9A3	GP6	0.136616	p < 0.01	COL9A3_GP6	COL9A3 - GP6	COLLAGEN	ECM-Receptor	KEGG: hsa04512	Micro5 -> Micro10 (G1)	0.000662317	Micro5 -> Micro10	G1
Micro6	Micro1	CSF1	CSF1R	0.295429	p < 0.01	CSF1_CSF1R	CSF1 - CSF1R	CSF	Secreted Signaling	KEGG: hsa04060	Micro6 -> Micro1 (G1)	0.0338809	Micro6 -> Micro1	G1
Micro10	Micro1	CSF1	CSF1R	0.263869	p < 0.01	CSF1_CSF1R	CSF1 - CSF1R	CSF	Secreted Signaling	KEGG: hsa04060	Micro10 -> Micro1 (G1)	0.022601	Micro10 -> Micro1	G1
Micro6	Micro6	CSF1	CSF1R	0.286462	p < 0.01	CSF1_CSF1R	CSF1 - CSF1R	CSF	Secreted Signaling	KEGG: hsa04060	Micro6 -> Micro6 (G1)	0.0304746	Micro6 -> Micro6	G1
Micro10	Micro6	CSF1	CSF1R	0.256615	p < 0.01	CSF1_CSF1R	CSF1 - CSF1R	CSF	Secreted Signaling	KEGG: hsa04060	Micro10 -> Micro6 (G1)	0.0203049	Micro10 -> Micro6	G1
Micro6	Micro8	CSF1	CSF1R	0.326357	p < 0.01	CSF1_CSF1R	CSF1 - CSF1R	CSF	Secreted Signaling	KEGG: hsa04060	Micro6 -> Micro8 (G1)	0.0466945	Micro6 -> Micro8	G1
Micro10	Micro8	CSF1	CSF1R	0.288637	p < 0.01	CSF1_CSF1R	CSF1 - CSF1R	CSF	Secreted Signaling	KEGG: hsa04060	Micro10 -> Micro8 (G1)	0.0312867	Micro10 -> Micro8	G1
Micro6	Micro9	CSF1	CSF1R	0.343593	p < 0.01	CSF1_CSF1R	CSF1 - CSF1R	CSF	Secreted Signaling	KEGG: hsa04060	Micro6 -> Micro9 (G1)	0.054453	Micro6 -> Micro9	G1
Micro10	Micro9	CSF1	CSF1R	0.302283	p < 0.01	CSF1_CSF1R	CSF1 - CSF1R	CSF	Secreted Signaling	KEGG: hsa04060	Micro10 -> Micro9 (G1)	0.0365834	Micro10 -> Micro9	G1
Micro6	Micro10	CSF1	CSF1R	0.277706	p < 0.01	CSF1_CSF1R	CSF1 - CSF1R	CSF	Secreted Signaling	KEGG: hsa04060	Micro6 -> Micro10 (G1)	0.0272982	Micro6 -> Micro10	G1
Micro10	Micro10	CSF1	CSF1R	0.249497	p < 0.01	CSF1_CSF1R	CSF1 - CSF1R	CSF	Secreted Signaling	KEGG: hsa04060	Micro10 -> Micro10 (G1)	0.0181686	Micro10 -> Micro10	G1
Micro1	Micro1	CSF1	CSF1R	0.172383	p < 0.01	CSF1_CSF1R	CSF1 - CSF1R	CSF	Secreted Signaling	KEGG: hsa04060	Micro1 -> Micro1 (G2)	0.00302447	Micro1 -> Micro1	G2
Micro1	Micro2	CSF1	CSF1R	0.186073	p < 0.01	CSF1_CSF1R	CSF1 - CSF1R	CSF	Secreted Signaling	KEGG: hsa04060	NA	0.00463443	Micro1 -> Micro2	G2
Micro1	Micro3	CSF1	CSF1R	0.148954	p < 0.01	CSF1_CSF1R	CSF1 - CSF1R	CSF	Secreted Signaling	KEGG: hsa04060	Micro1 -> Micro3 (G2)	0.00121444	Micro1 -> Micro3	G2
Micro1	Micro5	CSF1	CSF1R	0.167038	p < 0.01	CSF1_CSF1R	CSF1 - CSF1R	CSF	Secreted Signaling	KEGG: hsa04060	Micro1 -> Micro5 (G2)	0.00251204	Micro1 -> Micro5	G2
Micro1	Micro11	CSF1	CSF1R	0.176836	p < 0.01	CSF1_CSF1R	CSF1 - CSF1R	CSF	Secreted Signaling	KEGG: hsa04060	Micro1 -> Micro11 (G2)	0.0035001	Micro1 -> Micro11	G2
Micro4	Micro4	CSF1	CSF1R	0.210543	p < 0.01	CSF1_CSF1R	CSF1 - CSF1R	CSF	Secreted Signaling	KEGG: hsa04060	Micro4 -> Micro4 (G3)	0.00865491	Micro4 -> Micro4	G3
Micro11	Micro4	CSF1	CSF1R	0.235196	p < 0.01	CSF1_CSF1R	CSF1 - CSF1R	CSF	Secreted Signaling	KEGG: hsa04060	Micro11 -> Micro4 (G3)	0.014239	Micro11 -> Micro4	G3
Micro12	Micro4	CSF1	CSF1R	0.209847	p < 0.01	CSF1_CSF1R	CSF1 - CSF1R	CSF	Secreted Signaling	KEGG: hsa04060	Micro12 -> Micro4 (G3)	0.00851969	Micro12 -> Micro4	G3
Micro4	Micro7	CSF1	CSF1R	0.221271	p < 0.01	CSF1_CSF1R	CSF1 - CSF1R	CSF	Secreted Signaling	KEGG: hsa04060	Micro4 -> Micro7 (G3)	0.0108961	Micro4 -> Micro7	G3
Micro11	Micro7	CSF1	CSF1R	0.248574	p < 0.01	CSF1_CSF1R	CSF1 - CSF1R	CSF	Secreted Signaling	KEGG: hsa04060	Micro11 -> Micro7 (G3)	0.0179	Micro11 -> Micro7	G3
Micro12	Micro7	CSF1	CSF1R	0.220504	p < 0.01	CSF1_CSF1R	CSF1 - CSF1R	CSF	Secreted Signaling	KEGG: hsa04060	Micro12 -> Micro7 (G3)	0.0107262	Micro12 -> Micro7	G3
Micro4	Micro11	CSF1	CSF1R	0.192744	p < 0.01	CSF1_CSF1R	CSF1 - CSF1R	CSF	Secreted Signaling	KEGG: hsa04060	Micro4 -> Micro11 (G3)	0.00558195	Micro4 -> Micro11	G3
Micro11	Micro11	CSF1	CSF1R	0.213294	p < 0.01	CSF1_CSF1R	CSF1 - CSF1R	CSF	Secreted Signaling	KEGG: hsa04060	Micro11 -> Micro11 (G3)	0.00920175	Micro11 -> Micro11	G3
Micro4	Micro12	CSF1	CSF1R	0.185341	p < 0.01	CSF1_CSF1R	CSF1 - CSF1R	CSF	Secreted Signaling	KEGG: hsa04060	Micro4 -> Micro12 (G3)	0.00453713	Micro4 -> Micro12	G3
Micro11	Micro12	CSF1	CSF1R	0.204293	p < 0.01	CSF1_CSF1R	CSF1 - CSF1R	CSF	Secreted Signaling	KEGG: hsa04060	Micro11 -> Micro12 (G3)	0.00748449	Micro11 -> Micro12	G3
Micro8	Micro1	CXCL12	CXCR4	0.136336	p < 0.01	CXCL12_CXCR4	CXCL12 - CXCR4	CXCL	Secreted Signaling	KEGG: hsa04060	Micro8 -> Micro1 (G1)	0.000652405	Micro8 -> Micro1	G1
Micro9	Micro1	CXCL12	CXCR4	0.138825	p < 0.01	CXCL12_CXCR4	CXCL12 - CXCR4	CXCL	Secreted Signaling	KEGG: hsa04060	Micro9 -> Micro1 (G1)	0.000744108	Micro9 -> Micro1	G1
Micro8	Micro6	CXCL12	CXCR4	0.147034	p < 0.01	CXCL12_CXCR4	CXCL12 - CXCR4	CXCL	Secreted Signaling	KEGG: hsa04060	Micro8 -> Micro6 (G1)	0.00111248	Micro8 -> Micro6	G1
Micro9	Micro6	CXCL12	CXCR4	0.149932	p < 0.01	CXCL12_CXCR4	CXCL12 - CXCR4	CXCL	Secreted Signaling	KEGG: hsa04060	Micro9 -> Micro6 (G1)	0.00126877	Micro9 -> Micro6	G1
Micro8	Micro10	CXCL12	CXCR4	0.15002	p < 0.01	CXCL12_CXCR4	CXCL12 - CXCR4	CXCL	Secreted Signaling	KEGG: hsa04060	Micro8 -> Micro10 (G1)	0.00127379	Micro8 -> Micro10	G1
Micro9	Micro10	CXCL12	CXCR4	0.153038	p < 0.01	CXCL12_CXCR4	CXCL12 - CXCR4	CXCL	Secreted Signaling	KEGG: hsa04060	Micro9 -> Micro10 (G1)	0.00145271	Micro9 -> Micro10	G1
Micro7	Micro4	CXCL12	CXCR4	0.13241	p < 0.01	CXCL12_CXCR4	CXCL12 - CXCR4	CXCL	Secreted Signaling	KEGG: hsa04060	Micro7 -> Micro4 (G3)	0.000524915	Micro7 -> Micro4	G3
Micro7	Micro11	CXCL12	CXCR4	0.12515	p < 0.01	CXCL12_CXCR4	CXCL12 - CXCR4	CXCL	Secreted Signaling	KEGG: hsa04060	Micro7 -> Micro11 (G3)	0.000338692	Micro7 -> Micro11	G3
Micro7	Micro12	CXCL12	CXCR4	0.109858	p < 0.01	CXCL12_CXCR4	CXCL12 - CXCR4	CXCL	Secreted Signaling	KEGG: hsa04060	Micro7 -> Micro12 (G3)	0.000111372	Micro7 -> Micro12	G3
Micro4	Micro7	EDA	EDA2R	0.127456	p < 0.01	EDA_EDA2R	EDA - EDA2R	EDA	Secreted Signaling	KEGG: hsa04060	Micro4 -> Micro7 (G3)	0.00039138	Micro4 -> Micro7	G3
Micro7	Micro7	EDA	EDA2R	0.151116	p < 0.01	EDA_EDA2R	EDA - EDA2R	EDA	Secreted Signaling	KEGG: hsa04060	Micro7 -> Micro7 (G3)	0.00133688	Micro7 -> Micro7	G3
Micro11	Micro7	EDA	EDA2R	0.107846	p < 0.01	EDA_EDA2R	EDA - EDA2R	EDA	Secreted Signaling	KEGG: hsa04060	Micro11 -> Micro7 (G3)	9.39722e-05	Micro11 -> Micro7	G3
Micro12	Micro7	EDA	EDA2R	0.11727	p < 0.01	EDA_EDA2R	EDA - EDA2R	EDA	Secreted Signaling	KEGG: hsa04060	Micro12 -> Micro7 (G3)	0.00019799	Micro12 -> Micro7	G3
Micro11	Micro12	EDN1	EDNRB	0.101868	p < 0.01	EDN1_EDNRB	EDN1 - EDNRB	EDN	Secreted Signaling	KEGG: hsa04080	Micro11 -> Micro12 (G3)	5.45382e-05	Micro11 -> Micro12	G3
Micro1	Micro5	ENTPD1	ADORA1	0.161383	p < 0.01	ENTPD1_ADORA1	ENTPD1 - ADORA1	CD39	Cell-Cell Contact	PMID: 21677139	Micro1 -> Micro5 (G1)	0.00203671	Micro1 -> Micro5	G1
Micro5	Micro5	ENTPD1	ADORA1	0.156078	p < 0.01	ENTPD1_ADORA1	ENTPD1 - ADORA1	CD39	Cell-Cell Contact	PMID: 21677139	Micro5 -> Micro5 (G1)	0.0016499	Micro5 -> Micro5	G1
Micro6	Micro5	ENTPD1	ADORA1	0.185364	p < 0.01	ENTPD1_ADORA1	ENTPD1 - ADORA1	CD39	Cell-Cell Contact	PMID: 21677139	Micro6 -> Micro5 (G1)	0.00454017	Micro6 -> Micro5	G1
Micro8	Micro5	ENTPD1	ADORA1	0.214504	p < 0.01	ENTPD1_ADORA1	ENTPD1 - ADORA1	CD39	Cell-Cell Contact	PMID: 21677139	Micro8 -> Micro5 (G1)	0.00944824	Micro8 -> Micro5	G1
Micro9	Micro5	ENTPD1	ADORA1	0.230806	p < 0.01	ENTPD1_ADORA1	ENTPD1 - ADORA1	CD39	Cell-Cell Contact	PMID: 21677139	Micro9 -> Micro5 (G1)	0.0131327	Micro9 -> Micro5	G1
Micro10	Micro5	ENTPD1	ADORA1	0.194439	p < 0.01	ENTPD1_ADORA1	ENTPD1 - ADORA1	CD39	Cell-Cell Contact	PMID: 21677139	Micro10 -> Micro5 (G1)	0.00584012	Micro10 -> Micro5	G1
Micro8	Micro1	ENTPD1	TMIGD3	0.315666	p < 0.01	ENTPD1_TMIGD3	ENTPD1 - TMIGD3	CD39	Cell-Cell Contact	PMID: 21677139	Micro8 -> Micro1 (G1)	0.0420918	Micro8 -> Micro1	G1
Micro9	Micro1	ENTPD1	TMIGD3	0.350706	p < 0.01	ENTPD1_TMIGD3	ENTPD1 - TMIGD3	CD39	Cell-Cell Contact	PMID: 21677139	Micro9 -> Micro1 (G1)	0.0577638	Micro9 -> Micro1	G1
Micro8	Micro3	ENTPD1	TMIGD3	0.340319	p < 0.01	ENTPD1_TMIGD3	ENTPD1 - TMIGD3	CD39	Cell-Cell Contact	PMID: 21677139	Micro8 -> Micro3 (G1)	0.0529495	Micro8 -> Micro3	G1
Micro9	Micro3	ENTPD1	TMIGD3	0.38079	p < 0.01	ENTPD1_TMIGD3	ENTPD1 - TMIGD3	CD39	Cell-Cell Contact	PMID: 21677139	Micro9 -> Micro3 (G1)	0.0723588	Micro9 -> Micro3	G1
Micro8	Micro6	ENTPD1	TMIGD3	0.312124	p < 0.01	ENTPD1_TMIGD3	ENTPD1 - TMIGD3	CD39	Cell-Cell Contact	PMID: 21677139	Micro8 -> Micro6 (G1)	0.0406054	Micro8 -> Micro6	G1
Micro9	Micro6	ENTPD1	TMIGD3	0.346408	p < 0.01	ENTPD1_TMIGD3	ENTPD1 - TMIGD3	CD39	Cell-Cell Contact	PMID: 21677139	Micro9 -> Micro6 (G1)	0.0557563	Micro9 -> Micro6	G1
Micro8	Micro8	ENTPD1	TMIGD3	0.331323	p < 0.01	ENTPD1_TMIGD3	ENTPD1 - TMIGD3	CD39	Cell-Cell Contact	PMID: 21677139	Micro8 -> Micro8 (G1)	0.0488889	Micro8 -> Micro8	G1
Micro9	Micro8	ENTPD1	TMIGD3	0.369777	p < 0.01	ENTPD1_TMIGD3	ENTPD1 - TMIGD3	CD39	Cell-Cell Contact	PMID: 21677139	Micro9 -> Micro8 (G1)	0.0669148	Micro9 -> Micro8	G1
Micro8	Micro9	ENTPD1	TMIGD3	0.325427	p < 0.01	ENTPD1_TMIGD3	ENTPD1 - TMIGD3	CD39	Cell-Cell Contact	PMID: 21677139	Micro8 -> Micro9 (G1)	0.0462875	Micro8 -> Micro9	G1
Micro9	Micro9	ENTPD1	TMIGD3	0.362581	p < 0.01	ENTPD1_TMIGD3	ENTPD1 - TMIGD3	CD39	Cell-Cell Contact	PMID: 21677139	Micro9 -> Micro9 (G1)	0.0634183	Micro9 -> Micro9	G1
Micro8	Micro10	ENTPD1	TMIGD3	0.320666	p < 0.01	ENTPD1_TMIGD3	ENTPD1 - TMIGD3	CD39	Cell-Cell Contact	PMID: 21677139	Micro8 -> Micro10 (G1)	0.0442229	Micro8 -> Micro10	G1
Micro9	Micro10	ENTPD1	TMIGD3	0.356782	p < 0.01	ENTPD1_TMIGD3	ENTPD1 - TMIGD3	CD39	Cell-Cell Contact	PMID: 21677139	Micro9 -> Micro10 (G1)	0.0606382	Micro9 -> Micro10	G1
Micro2	Micro1	ENTPD1	TMIGD3	0.262728	p < 0.01	ENTPD1_TMIGD3	ENTPD1 - TMIGD3	CD39	Cell-Cell Contact	PMID: 21677139	NA	0.022232	Micro2 -> Micro1	G2
Micro1	Micro2	ENTPD1	TMIGD3	0.259746	p < 0.01	ENTPD1_TMIGD3	ENTPD1 - TMIGD3	CD39	Cell-Cell Contact	PMID: 21677139	NA	0.0212816	Micro1 -> Micro2	G2
Micro2	Micro2	ENTPD1	TMIGD3	0.280328	p < 0.01	ENTPD1_TMIGD3	ENTPD1 - TMIGD3	CD39	Cell-Cell Contact	PMID: 21677139	NA	0.0282333	Micro2 -> Micro2	G2
Micro1	Micro3	ENTPD1	TMIGD3	0.266466	p < 0.01	ENTPD1_TMIGD3	ENTPD1 - TMIGD3	CD39	Cell-Cell Contact	PMID: 21677139	Micro1 -> Micro3 (G2)	0.0234515	Micro1 -> Micro3	G2
Micro2	Micro3	ENTPD1	TMIGD3	0.288111	p < 0.01	ENTPD1_TMIGD3	ENTPD1 - TMIGD3	CD39	Cell-Cell Contact	PMID: 21677139	NA	0.0310894	Micro2 -> Micro3	G2
Micro1	Micro5	ENTPD1	TMIGD3	0.257382	p < 0.01	ENTPD1_TMIGD3	ENTPD1 - TMIGD3	CD39	Cell-Cell Contact	PMID: 21677139	Micro1 -> Micro5 (G2)	0.0205421	Micro1 -> Micro5	G2
Micro2	Micro5	ENTPD1	TMIGD3	0.277595	p < 0.01	ENTPD1_TMIGD3	ENTPD1 - TMIGD3	CD39	Cell-Cell Contact	PMID: 21677139	NA	0.0272589	Micro2 -> Micro5	G2
Micro1	Micro11	ENTPD1	TMIGD3	0.263156	p < 0.01	ENTPD1_TMIGD3	ENTPD1 - TMIGD3	CD39	Cell-Cell Contact	PMID: 21677139	Micro1 -> Micro11 (G2)	0.0223701	Micro1 -> Micro11	G2
Micro2	Micro11	ENTPD1	TMIGD3	0.284274	p < 0.01	ENTPD1_TMIGD3	ENTPD1 - TMIGD3	CD39	Cell-Cell Contact	PMID: 21677139	NA	0.0296665	Micro2 -> Micro11	G2
Micro4	Micro3	ENTPD1	TMIGD3	0.33375	p < 0.01	ENTPD1_TMIGD3	ENTPD1 - TMIGD3	CD39	Cell-Cell Contact	PMID: 21677139	Micro4 -> Micro3 (G3)	0.0499739	Micro4 -> Micro3	G3
Micro7	Micro3	ENTPD1	TMIGD3	0.408145	p < 0.01	ENTPD1_TMIGD3	ENTPD1 - TMIGD3	CD39	Cell-Cell Contact	PMID: 21677139	Micro7 -> Micro3 (G3)	0.0862839	Micro7 -> Micro3	G3
Micro7	Micro4	ENTPD1	TMIGD3	0.365952	p < 0.01	ENTPD1_TMIGD3	ENTPD1 - TMIGD3	CD39	Cell-Cell Contact	PMID: 21677139	Micro7 -> Micro4 (G3)	0.0650498	Micro7 -> Micro4	G3
Micro7	Micro7	ENTPD1	TMIGD3	0.35313	p < 0.01	ENTPD1_TMIGD3	ENTPD1 - TMIGD3	CD39	Cell-Cell Contact	PMID: 21677139	Micro7 -> Micro7 (G3)	0.0589057	Micro7 -> Micro7	G3
Micro7	Micro11	ENTPD1	TMIGD3	0.348997	p < 0.01	ENTPD1_TMIGD3	ENTPD1 - TMIGD3	CD39	Cell-Cell Contact	PMID: 21677139	Micro7 -> Micro11 (G3)	0.0569632	Micro7 -> Micro11	G3
Micro7	Micro12	ENTPD1	TMIGD3	0.346997	p < 0.01	ENTPD1_TMIGD3	ENTPD1 - TMIGD3	CD39	Cell-Cell Contact	PMID: 21677139	Micro7 -> Micro12 (G3)	0.0560299	Micro7 -> Micro12	G3
Micro6	Micro6	F11R	F11R	0.127673	p < 0.01	F11R_F11R	F11R - F11R	JAM	Cell-Cell Contact	KEGG: hsa04514	Micro6 -> Micro6 (G1)	0.000396617	Micro6 -> Micro6	G1
Micro10	Micro6	F11R	F11R	0.140623	p < 0.01	F11R_F11R	F11R - F11R	JAM	Cell-Cell Contact	KEGG: hsa04514	Micro10 -> Micro6 (G1)	0.000815913	Micro10 -> Micro6	G1
Micro6	Micro10	F11R	F11R	0.140623	p < 0.01	F11R_F11R	F11R - F11R	JAM	Cell-Cell Contact	KEGG: hsa04514	Micro6 -> Micro10 (G1)	0.000815913	Micro6 -> Micro10	G1
Micro10	Micro10	F11R	F11R	0.156487	p < 0.01	F11R_F11R	F11R - F11R	JAM	Cell-Cell Contact	KEGG: hsa04514	Micro10 -> Micro10 (G1)	0.00167774	Micro10 -> Micro10	G1
Micro1	Micro1	F11R	F11R	0.137441	p < 0.01	F11R_F11R	F11R - F11R	JAM	Cell-Cell Contact	KEGG: hsa04514	Micro1 -> Micro1 (G2)	0.000692036	Micro1 -> Micro1	G2
Micro4	Micro4	F11R	F11R	0.120442	p < 0.01	F11R_F11R	F11R - F11R	JAM	Cell-Cell Contact	KEGG: hsa04514	Micro4 -> Micro4 (G3)	0.000247837	Micro4 -> Micro4	G3
Micro7	Micro4	F11R	F11R	0.122944	p < 0.01	F11R_F11R	F11R - F11R	JAM	Cell-Cell Contact	KEGG: hsa04514	Micro7 -> Micro4 (G3)	0.000293455	Micro7 -> Micro4	G3
Micro4	Micro7	F11R	F11R	0.122944	p < 0.01	F11R_F11R	F11R - F11R	JAM	Cell-Cell Contact	KEGG: hsa04514	Micro4 -> Micro7 (G3)	0.000293455	Micro4 -> Micro7	G3
Micro7	Micro7	F11R	F11R	0.125552	p < 0.01	F11R_F11R	F11R - F11R	JAM	Cell-Cell Contact	KEGG: hsa04514	Micro7 -> Micro7 (G3)	0.000347467	Micro7 -> Micro7	G3
Micro6	Micro8	F11R	JAM2	0.130204	p < 0.01	F11R_JAM2	F11R - JAM2	JAM	Cell-Cell Contact	KEGG: hsa04514	Micro6 -> Micro8 (G1)	0.000461848	Micro6 -> Micro8	G1
Micro10	Micro8	F11R	JAM2	0.143699	p < 0.01	F11R_JAM2	F11R - JAM2	JAM	Cell-Cell Contact	KEGG: hsa04514	Micro10 -> Micro8 (G1)	0.000950039	Micro10 -> Micro8	G1
Micro6	Micro9	F11R	JAM2	0.134787	p < 0.01	F11R_JAM2	F11R - JAM2	JAM	Cell-Cell Contact	KEGG: hsa04514	Micro6 -> Micro9 (G1)	0.000599671	Micro6 -> Micro9	G1
Micro10	Micro9	F11R	JAM2	0.149298	p < 0.01	F11R_JAM2	F11R - JAM2	JAM	Cell-Cell Contact	KEGG: hsa04514	Micro10 -> Micro9 (G1)	0.00123337	Micro10 -> Micro9	G1
Micro6	Micro10	F11R	JAM2	0.1141	p < 0.01	F11R_JAM2	F11R - JAM2	JAM	Cell-Cell Contact	KEGG: hsa04514	Micro6 -> Micro10 (G1)	0.000156223	Micro6 -> Micro10	G1
Micro10	Micro10	F11R	JAM2	0.124337	p < 0.01	F11R_JAM2	F11R - JAM2	JAM	Cell-Cell Contact	KEGG: hsa04514	Micro10 -> Micro10 (G1)	0.00032146	Micro10 -> Micro10	G1
Micro4	Micro4	F11R	JAM2	0.116243	0.01 < p < 0.05	F11R_JAM2	F11R - JAM2	JAM	Cell-Cell Contact	KEGG: hsa04514	Micro4 -> Micro4 (G3)	0.000183616	Micro4 -> Micro4	G3
Micro7	Micro4	F11R	JAM2	0.118572	p < 0.01	F11R_JAM2	F11R - JAM2	JAM	Cell-Cell Contact	KEGG: hsa04514	Micro7 -> Micro4 (G3)	0.000217415	Micro7 -> Micro4	G3
Micro4	Micro7	F11R	JAM2	0.124545	p < 0.01	F11R_JAM2	F11R - JAM2	JAM	Cell-Cell Contact	KEGG: hsa04514	Micro4 -> Micro7 (G3)	0.000325798	Micro4 -> Micro7	G3
Micro7	Micro7	F11R	JAM2	0.127222	p < 0.01	F11R_JAM2	F11R - JAM2	JAM	Cell-Cell Contact	KEGG: hsa04514	Micro7 -> Micro7 (G3)	0.000385761	Micro7 -> Micro7	G3
Micro11	Micro7	F11R	JAM2	0.118902	p < 0.01	F11R_JAM2	F11R - JAM2	JAM	Cell-Cell Contact	KEGG: hsa04514	Micro11 -> Micro7 (G3)	0.000222561	Micro11 -> Micro7	G3
Micro6	Micro5	F11R	JAM3	0.186282	p < 0.01	F11R_JAM3	F11R - JAM3	JAM	Cell-Cell Contact	KEGG: hsa04514	Micro6 -> Micro5 (G1)	0.00466251	Micro6 -> Micro5	G1
Micro10	Micro5	F11R	JAM3	0.214991	p < 0.01	F11R_JAM3	F11R - JAM3	JAM	Cell-Cell Contact	KEGG: hsa04514	Micro10 -> Micro5 (G1)	0.00954854	Micro10 -> Micro5	G1
Micro6	Micro6	F11R	JAM3	0.133431	p < 0.01	F11R_JAM3	F11R - JAM3	JAM	Cell-Cell Contact	KEGG: hsa04514	Micro6 -> Micro6 (G1)	0.000556126	Micro6 -> Micro6	G1
Micro10	Micro6	F11R	JAM3	0.147637	p < 0.01	F11R_JAM3	F11R - JAM3	JAM	Cell-Cell Contact	KEGG: hsa04514	Micro10 -> Micro6 (G1)	0.00114386	Micro10 -> Micro6	G1
Micro6	Micro8	F11R	JAM3	0.133678	p < 0.01	F11R_JAM3	F11R - JAM3	JAM	Cell-Cell Contact	KEGG: hsa04514	Micro6 -> Micro8 (G1)	0.000563894	Micro6 -> Micro8	G1
Micro10	Micro8	F11R	JAM3	0.14794	p < 0.01	F11R_JAM3	F11R - JAM3	JAM	Cell-Cell Contact	KEGG: hsa04514	Micro10 -> Micro8 (G1)	0.00115983	Micro10 -> Micro8	G1
Micro6	Micro9	F11R	JAM3	0.132509	p < 0.01	F11R_JAM3	F11R - JAM3	JAM	Cell-Cell Contact	KEGG: hsa04514	Micro6 -> Micro9 (G1)	0.000527873	Micro6 -> Micro9	G1
Micro10	Micro9	F11R	JAM3	0.14651	p < 0.01	F11R_JAM3	F11R - JAM3	JAM	Cell-Cell Contact	KEGG: hsa04514	Micro10 -> Micro9 (G1)	0.00108578	Micro10 -> Micro9	G1
Micro4	Micro5	F11R	JAM3	0.15308	p < 0.01	F11R_JAM3	F11R - JAM3	JAM	Cell-Cell Contact	KEGG: hsa04514	Micro4 -> Micro5 (G3)	0.00145534	Micro4 -> Micro5	G3
Micro7	Micro5	F11R	JAM3	0.157139	p < 0.01	F11R_JAM3	F11R - JAM3	JAM	Cell-Cell Contact	KEGG: hsa04514	Micro7 -> Micro5 (G3)	0.00172283	Micro7 -> Micro5	G3
Micro11	Micro5	F11R	JAM3	0.14465	p < 0.01	F11R_JAM3	F11R - JAM3	JAM	Cell-Cell Contact	KEGG: hsa04514	Micro11 -> Micro5 (G3)	0.000994535	Micro11 -> Micro5	G3
Micro12	Micro5	F11R	JAM3	0.132543	p < 0.01	F11R_JAM3	F11R - JAM3	JAM	Cell-Cell Contact	KEGG: hsa04514	Micro12 -> Micro5 (G3)	0.000528892	Micro12 -> Micro5	G3
Micro4	Micro11	F11R	JAM3	0.113426	p < 0.01	F11R_JAM3	F11R - JAM3	JAM	Cell-Cell Contact	KEGG: hsa04514	Micro4 -> Micro11 (G3)	0.000148296	Micro4 -> Micro11	G3
Micro7	Micro11	F11R	JAM3	0.115643	p < 0.01	F11R_JAM3	F11R - JAM3	JAM	Cell-Cell Contact	KEGG: hsa04514	Micro7 -> Micro11 (G3)	0.000175595	Micro7 -> Micro11	G3
Micro11	Micro11	F11R	JAM3	0.108726	p < 0.01	F11R_JAM3	F11R - JAM3	JAM	Cell-Cell Contact	KEGG: hsa04514	Micro11 -> Micro11 (G3)	0.000101299	Micro11 -> Micro11	G3
Micro12	Micro11	F11R	JAM3	0.101736	p < 0.01	F11R_JAM3	F11R - JAM3	JAM	Cell-Cell Contact	KEGG: hsa04514	Micro12 -> Micro11 (G3)	5.3848e-05	Micro12 -> Micro11	G3
Micro4	Micro12	F11R	JAM3	0.110481	p < 0.01	F11R_JAM3	F11R - JAM3	JAM	Cell-Cell Contact	KEGG: hsa04514	Micro4 -> Micro12 (G3)	0.000117237	Micro4 -> Micro12	G3
Micro7	Micro12	F11R	JAM3	0.112583	p < 0.01	F11R_JAM3	F11R - JAM3	JAM	Cell-Cell Contact	KEGG: hsa04514	Micro7 -> Micro12 (G3)	0.00013882	Micro7 -> Micro12	G3
Micro11	Micro12	F11R	JAM3	0.106017	p < 0.01	F11R_JAM3	F11R - JAM3	JAM	Cell-Cell Contact	KEGG: hsa04514	Micro11 -> Micro12 (G3)	8.00823e-05	Micro11 -> Micro12	G3
Micro12	Micro12	F11R	JAM3	0.0993604	p < 0.01	F11R_JAM3	F11R - JAM3	JAM	Cell-Cell Contact	KEGG: hsa04514	Micro12 -> Micro12 (G3)	4.25694e-05	Micro12 -> Micro12	G3
Micro5	Micro5	FGF1	FGFR1	0.156811	p < 0.01	FGF1_FGFR1	FGF1 - FGFR1	FGF	Secreted Signaling	PMC: 4393358	Micro5 -> Micro5 (G1)	0.00170004	Micro5 -> Micro5	G1
Micro5	Micro6	FGF1	FGFR1	0.164098	p < 0.01	FGF1_FGFR1	FGF1 - FGFR1	FGF	Secreted Signaling	PMC: 4393358	Micro5 -> Micro6 (G1)	0.00225655	Micro5 -> Micro6	G1
Micro5	Micro10	FGF1	FGFR1	0.190408	p < 0.01	FGF1_FGFR1	FGF1 - FGFR1	FGF	Secreted Signaling	PMC: 4393358	Micro5 -> Micro10 (G1)	0.00523759	Micro5 -> Micro10	G1
Micro5	Micro5	FGF1	FGFR2	0.2521	p < 0.01	FGF1_FGFR2	FGF1 - FGFR2	FGF	Secreted Signaling	PMC: 4393358	Micro5 -> Micro5 (G1)	0.0189361	Micro5 -> Micro5	G1
Micro7	Micro11	FGF20	FGFR1	0.137373	p < 0.01	FGF20_FGFR1	FGF20 - FGFR1	FGF	Secreted Signaling	PMC: 4393358	Micro7 -> Micro11 (G3)	0.000689556	Micro7 -> Micro11	G3
Micro7	Micro12	FGF20	FGFR1	0.113599	p < 0.01	FGF20_FGFR1	FGF20 - FGFR1	FGF	Secreted Signaling	PMC: 4393358	Micro7 -> Micro12 (G3)	0.000150303	Micro7 -> Micro12	G3
Micro7	Micro5	FGF20	FGFR2	0.170732	p < 0.01	FGF20_FGFR2	FGF20 - FGFR2	FGF	Secreted Signaling	PMC: 4393358	Micro7 -> Micro5 (G3)	0.0028594	Micro7 -> Micro5	G3
Micro1	Micro8	GAS6	AXL	0.22011	p < 0.01	GAS6_AXL	GAS6 - AXL	GAS	Secreted Signaling	PMID: 27801848	Micro1 -> Micro8 (G1)	0.0106394	Micro1 -> Micro8	G1
Micro8	Micro8	GAS6	AXL	0.225049	p < 0.01	GAS6_AXL	GAS6 - AXL	GAS	Secreted Signaling	PMID: 27801848	Micro8 -> Micro8 (G1)	0.0117551	Micro8 -> Micro8	G1
Micro9	Micro8	GAS6	AXL	0.24727	p < 0.01	GAS6_AXL	GAS6 - AXL	GAS	Secreted Signaling	PMID: 27801848	Micro9 -> Micro8 (G1)	0.0175243	Micro9 -> Micro8	G1
Micro10	Micro8	GAS6	AXL	0.206146	0.01 < p < 0.05	GAS6_AXL	GAS6 - AXL	GAS	Secreted Signaling	PMID: 27801848	Micro10 -> Micro8 (G1)	0.00782109	Micro10 -> Micro8	G1
Micro1	Micro9	GAS6	AXL	0.224735	p < 0.01	GAS6_AXL	GAS6 - AXL	GAS	Secreted Signaling	PMID: 27801848	Micro1 -> Micro9 (G1)	0.0116824	Micro1 -> Micro9	G1
Micro8	Micro9	GAS6	AXL	0.229882	p < 0.01	GAS6_AXL	GAS6 - AXL	GAS	Secreted Signaling	PMID: 27801848	Micro8 -> Micro9 (G1)	0.012906	Micro8 -> Micro9	G1
Micro9	Micro9	GAS6	AXL	0.253079	p < 0.01	GAS6_AXL	GAS6 - AXL	GAS	Secreted Signaling	PMID: 27801848	Micro9 -> Micro9 (G1)	0.0192291	Micro9 -> Micro9	G1
Micro10	Micro9	GAS6	AXL	0.21021	p < 0.01	GAS6_AXL	GAS6 - AXL	GAS	Secreted Signaling	PMID: 27801848	Micro10 -> Micro9 (G1)	0.00859016	Micro10 -> Micro9	G1
Micro9	Micro10	GAS6	AXL	0.210491	p < 0.01	GAS6_AXL	GAS6 - AXL	GAS	Secreted Signaling	PMID: 27801848	Micro9 -> Micro10 (G1)	0.00864487	Micro9 -> Micro10	G1
Micro1	Micro1	GAS6	AXL	0.171177	p < 0.01	GAS6_AXL	GAS6 - AXL	GAS	Secreted Signaling	PMID: 27801848	Micro1 -> Micro1 (G2)	0.00290327	Micro1 -> Micro1	G2
Micro2	Micro1	GAS6	AXL	0.16869	0.01 < p < 0.05	GAS6_AXL	GAS6 - AXL	GAS	Secreted Signaling	PMID: 27801848	NA	0.00266376	Micro2 -> Micro1	G2
Micro1	Micro2	GAS6	AXL	0.227154	p < 0.01	GAS6_AXL	GAS6 - AXL	GAS	Secreted Signaling	PMID: 27801848	NA	0.012249	Micro1 -> Micro2	G2
Micro2	Micro2	GAS6	AXL	0.222835	p < 0.01	GAS6_AXL	GAS6 - AXL	GAS	Secreted Signaling	PMID: 27801848	NA	0.0112472	Micro2 -> Micro2	G2
Micro11	Micro2	GAS6	AXL	0.201312	p < 0.01	GAS6_AXL	GAS6 - AXL	GAS	Secreted Signaling	PMID: 27801848	NA	0.00696115	Micro11 -> Micro2	G2
Micro1	Micro5	GAS6	AXL	0.199806	p < 0.01	GAS6_AXL	GAS6 - AXL	GAS	Secreted Signaling	PMID: 27801848	Micro1 -> Micro5 (G2)	0.00670524	Micro1 -> Micro5	G2
Micro2	Micro5	GAS6	AXL	0.196439	p < 0.01	GAS6_AXL	GAS6 - AXL	GAS	Secreted Signaling	PMID: 27801848	NA	0.00615403	Micro2 -> Micro5	G2
Micro1	Micro11	GAS6	AXL	0.190127	p < 0.01	GAS6_AXL	GAS6 - AXL	GAS	Secreted Signaling	PMID: 27801848	Micro1 -> Micro11 (G2)	0.00519722	Micro1 -> Micro11	G2
Micro2	Micro11	GAS6	AXL	0.187072	p < 0.01	GAS6_AXL	GAS6 - AXL	GAS	Secreted Signaling	PMID: 27801848	NA	0.00476938	Micro2 -> Micro11	G2
Micro7	Micro4	GAS6	AXL	0.227859	p < 0.01	GAS6_AXL	GAS6 - AXL	GAS	Secreted Signaling	PMID: 27801848	Micro7 -> Micro4 (G3)	0.0124171	Micro7 -> Micro4	G3
Micro4	Micro7	GAS6	AXL	0.234664	p < 0.01	GAS6_AXL	GAS6 - AXL	GAS	Secreted Signaling	PMID: 27801848	Micro4 -> Micro7 (G3)	0.0141023	Micro4 -> Micro7	G3
Micro7	Micro7	GAS6	AXL	0.246563	p < 0.01	GAS6_AXL	GAS6 - AXL	GAS	Secreted Signaling	PMID: 27801848	Micro7 -> Micro7 (G3)	0.0173224	Micro7 -> Micro7	G3
Micro11	Micro7	GAS6	AXL	0.223559	p < 0.01	GAS6_AXL	GAS6 - AXL	GAS	Secreted Signaling	PMID: 27801848	Micro11 -> Micro7 (G3)	0.0114119	Micro11 -> Micro7	G3
Micro12	Micro7	GAS6	AXL	0.226042	p < 0.01	GAS6_AXL	GAS6 - AXL	GAS	Secreted Signaling	PMID: 27801848	Micro12 -> Micro7 (G3)	0.0119868	Micro12 -> Micro7	G3
Micro8	Micro1	GAS6	MERTK	0.252862	0.01 < p < 0.05	GAS6_MERTK	GAS6 - MERTK	GAS	Secreted Signaling	PMID: 27801848	Micro8 -> Micro1 (G1)	0.0191639	Micro8 -> Micro1	G1
Micro9	Micro1	GAS6	MERTK	0.28097	p < 0.01	GAS6_MERTK	GAS6 - MERTK	GAS	Secreted Signaling	PMID: 27801848	Micro9 -> Micro1 (G1)	0.0284646	Micro9 -> Micro1	G1
Micro9	Micro6	GAS6	MERTK	0.253882	p < 0.01	GAS6_MERTK	GAS6 - MERTK	GAS	Secreted Signaling	PMID: 27801848	Micro9 -> Micro6 (G1)	0.0194708	Micro9 -> Micro6	G1
Micro1	Micro8	GAS6	MERTK	0.247755	0.01 < p < 0.05	GAS6_MERTK	GAS6 - MERTK	GAS	Secreted Signaling	PMID: 27801848	Micro1 -> Micro8 (G1)	0.0176638	Micro1 -> Micro8	G1
Micro8	Micro8	GAS6	MERTK	0.253983	p < 0.01	GAS6_MERTK	GAS6 - MERTK	GAS	Secreted Signaling	PMID: 27801848	Micro8 -> Micro8 (G1)	0.0195015	Micro8 -> Micro8	G1
Micro9	Micro8	GAS6	MERTK	0.282342	p < 0.01	GAS6_MERTK	GAS6 - MERTK	GAS	Secreted Signaling	PMID: 27801848	Micro9 -> Micro8 (G1)	0.0289612	Micro9 -> Micro8	G1
Micro1	Micro9	GAS6	MERTK	0.265989	p < 0.01	GAS6_MERTK	GAS6 - MERTK	GAS	Secreted Signaling	PMID: 27801848	Micro1 -> Micro9 (G1)	0.0232943	Micro1 -> Micro9	G1
Micro8	Micro9	GAS6	MERTK	0.273137	p < 0.01	GAS6_MERTK	GAS6 - MERTK	GAS	Secreted Signaling	PMID: 27801848	Micro8 -> Micro9 (G1)	0.0257025	Micro8 -> Micro9	G1
Micro9	Micro9	GAS6	MERTK	0.305926	p < 0.01	GAS6_MERTK	GAS6 - MERTK	GAS	Secreted Signaling	PMID: 27801848	Micro9 -> Micro9 (G1)	0.0380534	Micro9 -> Micro9	G1
Micro10	Micro9	GAS6	MERTK	0.246069	p < 0.01	GAS6_MERTK	GAS6 - MERTK	GAS	Secreted Signaling	PMID: 27801848	Micro10 -> Micro9 (G1)	0.017182	Micro10 -> Micro9	G1
Micro9	Micro10	GAS6	MERTK	0.242724	p < 0.01	GAS6_MERTK	GAS6 - MERTK	GAS	Secreted Signaling	PMID: 27801848	Micro9 -> Micro10 (G1)	0.0162459	Micro9 -> Micro10	G1
Micro1	Micro1	GAS6	MERTK	0.224699	p < 0.01	GAS6_MERTK	GAS6 - MERTK	GAS	Secreted Signaling	PMID: 27801848	Micro1 -> Micro1 (G2)	0.0116739	Micro1 -> Micro1	G2
Micro2	Micro1	GAS6	MERTK	0.22047	p < 0.01	GAS6_MERTK	GAS6 - MERTK	GAS	Secreted Signaling	PMID: 27801848	NA	0.0107187	Micro2 -> Micro1	G2
Micro1	Micro2	GAS6	MERTK	0.244254	p < 0.01	GAS6_MERTK	GAS6 - MERTK	GAS	Secreted Signaling	PMID: 27801848	NA	0.0166708	Micro1 -> Micro2	G2
Micro2	Micro2	GAS6	MERTK	0.239289	p < 0.01	GAS6_MERTK	GAS6 - MERTK	GAS	Secreted Signaling	PMID: 27801848	NA	0.015313	Micro2 -> Micro2	G2
Micro11	Micro2	GAS6	MERTK	0.214718	p < 0.01	GAS6_MERTK	GAS6 - MERTK	GAS	Secreted Signaling	PMID: 27801848	NA	0.00949239	Micro11 -> Micro2	G2
Micro1	Micro11	GAS6	MERTK	0.242787	p < 0.01	GAS6_MERTK	GAS6 - MERTK	GAS	Secreted Signaling	PMID: 27801848	Micro1 -> Micro11 (G2)	0.0162634	Micro1 -> Micro11	G2
Micro2	Micro11	GAS6	MERTK	0.237878	p < 0.01	GAS6_MERTK	GAS6 - MERTK	GAS	Secreted Signaling	PMID: 27801848	NA	0.0149383	Micro2 -> Micro11	G2
Micro11	Micro11	GAS6	MERTK	0.213576	p < 0.01	GAS6_MERTK	GAS6 - MERTK	GAS	Secreted Signaling	PMID: 27801848	Micro11 -> Micro11 (G2)	0.00925878	Micro11 -> Micro11	G2
Micro7	Micro4	GAS6	MERTK	0.204657	p < 0.01	GAS6_MERTK	GAS6 - MERTK	GAS	Secreted Signaling	PMID: 27801848	Micro7 -> Micro4 (G3)	0.0075498	Micro7 -> Micro4	G3
Micro4	Micro7	GAS6	MERTK	0.226199	p < 0.01	GAS6_MERTK	GAS6 - MERTK	GAS	Secreted Signaling	PMID: 27801848	Micro4 -> Micro7 (G3)	0.0120235	Micro4 -> Micro7	G3
Micro7	Micro7	GAS6	MERTK	0.237262	p < 0.01	GAS6_MERTK	GAS6 - MERTK	GAS	Secreted Signaling	PMID: 27801848	Micro7 -> Micro7 (G3)	0.0147761	Micro7 -> Micro7	G3
Micro11	Micro7	GAS6	MERTK	0.215844	p < 0.01	GAS6_MERTK	GAS6 - MERTK	GAS	Secreted Signaling	PMID: 27801848	Micro11 -> Micro7 (G3)	0.00972578	Micro11 -> Micro7	G3
Micro12	Micro7	GAS6	MERTK	0.218163	p < 0.01	GAS6_MERTK	GAS6 - MERTK	GAS	Secreted Signaling	PMID: 27801848	Micro12 -> Micro7 (G3)	0.0102166	Micro12 -> Micro7	G3
Micro1	Micro5	GAS6	TYRO3	0.21548	p < 0.01	GAS6_TYRO3	GAS6 - TYRO3	GAS	Secreted Signaling	PMID: 27801848	Micro1 -> Micro5 (G1)	0.00965003	Micro1 -> Micro5	G1
Micro5	Micro5	GAS6	TYRO3	0.1637	p < 0.01	GAS6_TYRO3	GAS6 - TYRO3	GAS	Secreted Signaling	PMID: 27801848	Micro5 -> Micro5 (G1)	0.00222333	Micro5 -> Micro5	G1
Micro6	Micro5	GAS6	TYRO3	0.178922	p < 0.01	GAS6_TYRO3	GAS6 - TYRO3	GAS	Secreted Signaling	PMID: 27801848	Micro6 -> Micro5 (G1)	0.00373863	Micro6 -> Micro5	G1
Micro8	Micro5	GAS6	TYRO3	0.220217	p < 0.01	GAS6_TYRO3	GAS6 - TYRO3	GAS	Secreted Signaling	PMID: 27801848	Micro8 -> Micro5 (G1)	0.0106631	Micro8 -> Micro5	G1
Micro9	Micro5	GAS6	TYRO3	0.24148	p < 0.01	GAS6_TYRO3	GAS6 - TYRO3	GAS	Secreted Signaling	PMID: 27801848	Micro9 -> Micro5 (G1)	0.015905	Micro9 -> Micro5	G1
Micro10	Micro5	GAS6	TYRO3	0.202069	p < 0.01	GAS6_TYRO3	GAS6 - TYRO3	GAS	Secreted Signaling	PMID: 27801848	Micro10 -> Micro5 (G1)	0.00709191	Micro10 -> Micro5	G1
Micro3	Micro5	GAS6	TYRO3	0.130335	p < 0.01	GAS6_TYRO3	GAS6 - TYRO3	GAS	Secreted Signaling	PMID: 27801848	Micro3 -> Micro5 (G3)	0.000465447	Micro3 -> Micro5	G3
Micro4	Micro5	GAS6	TYRO3	0.149344	p < 0.01	GAS6_TYRO3	GAS6 - TYRO3	GAS	Secreted Signaling	PMID: 27801848	Micro4 -> Micro5 (G3)	0.00123589	Micro4 -> Micro5	G3
Micro7	Micro5	GAS6	TYRO3	0.154147	p < 0.01	GAS6_TYRO3	GAS6 - TYRO3	GAS	Secreted Signaling	PMID: 27801848	Micro7 -> Micro5 (G3)	0.00152263	Micro7 -> Micro5	G3
Micro11	Micro5	GAS6	TYRO3	0.144715	p < 0.01	GAS6_TYRO3	GAS6 - TYRO3	GAS	Secreted Signaling	PMID: 27801848	Micro11 -> Micro5 (G3)	0.000997625	Micro11 -> Micro5	G3
Micro12	Micro5	GAS6	TYRO3	0.145763	p < 0.01	GAS6_TYRO3	GAS6 - TYRO3	GAS	Secreted Signaling	PMID: 27801848	Micro12 -> Micro5 (G3)	0.00104844	Micro12 -> Micro5	G3
Micro10	Micro1	GDF15	TGFBR2	0.170894	p < 0.01	GDF15_TGFBR2	GDF15 - TGFBR2	GDF	Secreted Signaling	KEGG: hsa04350	Micro10 -> Micro1 (G1)	0.00287531	Micro10 -> Micro1	G1
Micro10	Micro5	GDF15	TGFBR2	0.128658	p < 0.01	GDF15_TGFBR2	GDF15 - TGFBR2	GDF	Secreted Signaling	KEGG: hsa04350	Micro10 -> Micro5 (G1)	0.000421128	Micro10 -> Micro5	G1
Micro10	Micro6	GDF15	TGFBR2	0.161523	p < 0.01	GDF15_TGFBR2	GDF15 - TGFBR2	GDF	Secreted Signaling	KEGG: hsa04350	Micro10 -> Micro6 (G1)	0.00204764	Micro10 -> Micro6	G1
Micro10	Micro8	GDF15	TGFBR2	0.175984	p < 0.01	GDF15_TGFBR2	GDF15 - TGFBR2	GDF	Secreted Signaling	KEGG: hsa04350	Micro10 -> Micro8 (G1)	0.00340556	Micro10 -> Micro8	G1
Micro10	Micro9	GDF15	TGFBR2	0.184812	p < 0.01	GDF15_TGFBR2	GDF15 - TGFBR2	GDF	Secreted Signaling	KEGG: hsa04350	Micro10 -> Micro9 (G1)	0.00446765	Micro10 -> Micro9	G1
Micro10	Micro10	GDF15	TGFBR2	0.161722	p < 0.01	GDF15_TGFBR2	GDF15 - TGFBR2	GDF	Secreted Signaling	KEGG: hsa04350	Micro10 -> Micro10 (G1)	0.00206332	Micro10 -> Micro10	G1
Micro8	Micro1	GRN	SORT1	0.270638	p < 0.01	GRN_SORT1	GRN - SORT1	GRN	Secreted Signaling	PMID: 29555433	Micro8 -> Micro1 (G1)	0.0248482	Micro8 -> Micro1	G1
Micro9	Micro1	GRN	SORT1	0.263508	p < 0.01	GRN_SORT1	GRN - SORT1	GRN	Secreted Signaling	PMID: 29555433	Micro9 -> Micro1 (G1)	0.0224838	Micro9 -> Micro1	G1
Micro10	Micro1	GRN	SORT1	0.254298	0.01 < p < 0.05	GRN_SORT1	GRN - SORT1	GRN	Secreted Signaling	PMID: 29555433	Micro10 -> Micro1 (G1)	0.0195968	Micro10 -> Micro1	G1
Micro1	Micro5	GRN	SORT1	0.276456	0.01 < p < 0.05	GRN_SORT1	GRN - SORT1	GRN	Secreted Signaling	PMID: 29555433	Micro1 -> Micro5 (G1)	0.0268575	Micro1 -> Micro5	G1
Micro8	Micro5	GRN	SORT1	0.338993	p < 0.01	GRN_SORT1	GRN - SORT1	GRN	Secreted Signaling	PMID: 29555433	Micro8 -> Micro5 (G1)	0.0523443	Micro8 -> Micro5	G1
Micro9	Micro5	GRN	SORT1	0.328169	p < 0.01	GRN_SORT1	GRN - SORT1	GRN	Secreted Signaling	PMID: 29555433	Micro9 -> Micro5 (G1)	0.0474911	Micro9 -> Micro5	G1
Micro10	Micro5	GRN	SORT1	0.314332	p < 0.01	GRN_SORT1	GRN - SORT1	GRN	Secreted Signaling	PMID: 29555433	Micro10 -> Micro5 (G1)	0.0415294	Micro10 -> Micro5	G1
Micro8	Micro8	GRN	SORT1	0.274807	p < 0.01	GRN_SORT1	GRN - SORT1	GRN	Secreted Signaling	PMID: 29555433	Micro8 -> Micro8 (G1)	0.0262806	Micro8 -> Micro8	G1
Micro9	Micro8	GRN	SORT1	0.267468	p < 0.01	GRN_SORT1	GRN - SORT1	GRN	Secreted Signaling	PMID: 29555433	Micro9 -> Micro8 (G1)	0.0237833	Micro9 -> Micro8	G1
Micro10	Micro8	GRN	SORT1	0.257996	p < 0.01	GRN_SORT1	GRN - SORT1	GRN	Secreted Signaling	PMID: 29555433	Micro10 -> Micro8 (G1)	0.0207329	Micro10 -> Micro8	G1
Micro1	Micro9	GRN	SORT1	0.257649	p < 0.01	GRN_SORT1	GRN - SORT1	GRN	Secreted Signaling	PMID: 29555433	Micro1 -> Micro9 (G1)	0.020625	Micro1 -> Micro9	G1
Micro5	Micro9	GRN	SORT1	0.266985	p < 0.01	GRN_SORT1	GRN - SORT1	GRN	Secreted Signaling	PMID: 29555433	Micro5 -> Micro9 (G1)	0.0236231	Micro5 -> Micro9	G1
Micro6	Micro9	GRN	SORT1	0.237883	p < 0.01	GRN_SORT1	GRN - SORT1	GRN	Secreted Signaling	PMID: 29555433	Micro6 -> Micro9 (G1)	0.0149396	Micro6 -> Micro9	G1
Micro8	Micro9	GRN	SORT1	0.311735	p < 0.01	GRN_SORT1	GRN - SORT1	GRN	Secreted Signaling	PMID: 29555433	Micro8 -> Micro9 (G1)	0.0404432	Micro8 -> Micro9	G1
Micro9	Micro9	GRN	SORT1	0.302451	p < 0.01	GRN_SORT1	GRN - SORT1	GRN	Secreted Signaling	PMID: 29555433	Micro9 -> Micro9 (G1)	0.0366508	Micro9 -> Micro9	G1
Micro10	Micro9	GRN	SORT1	0.290538	p < 0.01	GRN_SORT1	GRN - SORT1	GRN	Secreted Signaling	PMID: 29555433	Micro10 -> Micro9 (G1)	0.0320041	Micro10 -> Micro9	G1
Micro1	Micro1	GRN	SORT1	0.202867	p < 0.01	GRN_SORT1	GRN - SORT1	GRN	Secreted Signaling	PMID: 29555433	Micro1 -> Micro1 (G2)	0.00723135	Micro1 -> Micro1	G2
Micro2	Micro1	GRN	SORT1	0.25445	p < 0.01	GRN_SORT1	GRN - SORT1	GRN	Secreted Signaling	PMID: 29555433	NA	0.0196427	Micro2 -> Micro1	G2
Micro11	Micro1	GRN	SORT1	0.230521	p < 0.01	GRN_SORT1	GRN - SORT1	GRN	Secreted Signaling	PMID: 29555433	Micro11 -> Micro1 (G2)	0.0130625	Micro11 -> Micro1	G2
Micro2	Micro5	GRN	SORT1	0.250574	p < 0.01	GRN_SORT1	GRN - SORT1	GRN	Secreted Signaling	PMID: 29555433	NA	0.0184842	Micro2 -> Micro5	G2
Micro11	Micro5	GRN	SORT1	0.227315	p < 0.01	GRN_SORT1	GRN - SORT1	GRN	Secreted Signaling	PMID: 29555433	Micro11 -> Micro5 (G2)	0.0122873	Micro11 -> Micro5	G2
Micro2	Micro11	GRN	SORT1	0.214905	p < 0.01	GRN_SORT1	GRN - SORT1	GRN	Secreted Signaling	PMID: 29555433	NA	0.00953086	Micro2 -> Micro11	G2
Micro3	Micro4	GRN	SORT1	0.264754	0.01 < p < 0.05	GRN_SORT1	GRN - SORT1	GRN	Secreted Signaling	PMID: 29555433	Micro3 -> Micro4 (G3)	0.0228893	Micro3 -> Micro4	G3
Micro4	Micro4	GRN	SORT1	0.267982	p < 0.01	GRN_SORT1	GRN - SORT1	GRN	Secreted Signaling	PMID: 29555433	Micro4 -> Micro4 (G3)	0.0239546	Micro4 -> Micro4	G3
Micro7	Micro4	GRN	SORT1	0.268407	p < 0.01	GRN_SORT1	GRN - SORT1	GRN	Secreted Signaling	PMID: 29555433	Micro7 -> Micro4 (G3)	0.0240966	Micro7 -> Micro4	G3
Micro11	Micro4	GRN	SORT1	0.26804	p < 0.01	GRN_SORT1	GRN - SORT1	GRN	Secreted Signaling	PMID: 29555433	Micro11 -> Micro4 (G3)	0.0239739	Micro11 -> Micro4	G3
Micro3	Micro5	GRN	SORT1	0.286031	0.01 < p < 0.05	GRN_SORT1	GRN - SORT1	GRN	Secreted Signaling	PMID: 29555433	Micro3 -> Micro5 (G3)	0.0303145	Micro3 -> Micro5	G3
Micro4	Micro5	GRN	SORT1	0.289772	p < 0.01	GRN_SORT1	GRN - SORT1	GRN	Secreted Signaling	PMID: 29555433	Micro4 -> Micro5 (G3)	0.0317141	Micro4 -> Micro5	G3
Micro7	Micro5	GRN	SORT1	0.290265	p < 0.01	GRN_SORT1	GRN - SORT1	GRN	Secreted Signaling	PMID: 29555433	Micro7 -> Micro5 (G3)	0.0319007	Micro7 -> Micro5	G3
Micro11	Micro5	GRN	SORT1	0.289839	p < 0.01	GRN_SORT1	GRN - SORT1	GRN	Secreted Signaling	PMID: 29555433	Micro11 -> Micro5 (G3)	0.0317395	Micro11 -> Micro5	G3
Micro12	Micro5	GRN	SORT1	0.283822	0.01 < p < 0.05	GRN_SORT1	GRN - SORT1	GRN	Secreted Signaling	PMID: 29555433	Micro12 -> Micro5 (G3)	0.0295009	Micro12 -> Micro5	G3
Micro3	Micro7	GRN	SORT1	0.282611	p < 0.01	GRN_SORT1	GRN - SORT1	GRN	Secreted Signaling	PMID: 29555433	Micro3 -> Micro7 (G3)	0.0290589	Micro3 -> Micro7	G3
Micro4	Micro7	GRN	SORT1	0.286268	p < 0.01	GRN_SORT1	GRN - SORT1	GRN	Secreted Signaling	PMID: 29555433	Micro4 -> Micro7 (G3)	0.0304024	Micro4 -> Micro7	G3
Micro7	Micro7	GRN	SORT1	0.28675	p < 0.01	GRN_SORT1	GRN - SORT1	GRN	Secreted Signaling	PMID: 29555433	Micro7 -> Micro7 (G3)	0.0305815	Micro7 -> Micro7	G3
Micro11	Micro7	GRN	SORT1	0.286333	p < 0.01	GRN_SORT1	GRN - SORT1	GRN	Secreted Signaling	PMID: 29555433	Micro11 -> Micro7 (G3)	0.0304268	Micro11 -> Micro7	G3
Micro12	Micro7	GRN	SORT1	0.280452	p < 0.01	GRN_SORT1	GRN - SORT1	GRN	Secreted Signaling	PMID: 29555433	Micro12 -> Micro7 (G3)	0.028278	Micro12 -> Micro7	G3
Micro1	Micro5	HBEGF	ERBB4	0.18902	p < 0.01	HBEGF_ERBB4	HBEGF - ERBB4	EGF	Secreted Signaling	KEGG: hsa04012	Micro1 -> Micro5 (G1)	0.00503953	Micro1 -> Micro5	G1
Micro5	Micro5	HBEGF	ERBB4	0.236327	p < 0.01	HBEGF_ERBB4	HBEGF - ERBB4	EGF	Secreted Signaling	KEGG: hsa04012	Micro5 -> Micro5 (G1)	0.0145317	Micro5 -> Micro5	G1
Micro6	Micro5	HBEGF	ERBB4	0.294253	p < 0.01	HBEGF_ERBB4	HBEGF - ERBB4	EGF	Secreted Signaling	KEGG: hsa04012	Micro6 -> Micro5 (G1)	0.0334256	Micro6 -> Micro5	G1
Micro10	Micro5	HBEGF	ERBB4	0.266433	p < 0.01	HBEGF_ERBB4	HBEGF - ERBB4	EGF	Secreted Signaling	KEGG: hsa04012	Micro10 -> Micro5 (G1)	0.0234405	Micro10 -> Micro5	G1
Micro4	Micro5	HBEGF	ERBB4	0.157258	p < 0.01	HBEGF_ERBB4	HBEGF - ERBB4	EGF	Secreted Signaling	KEGG: hsa04012	Micro4 -> Micro5 (G3)	0.00173112	Micro4 -> Micro5	G3
Micro11	Micro5	HBEGF	ERBB4	0.220546	p < 0.01	HBEGF_ERBB4	HBEGF - ERBB4	EGF	Secreted Signaling	KEGG: hsa04012	Micro11 -> Micro5 (G3)	0.0107355	Micro11 -> Micro5	G3
Micro12	Micro5	HBEGF	ERBB4	0.171079	p < 0.01	HBEGF_ERBB4	HBEGF - ERBB4	EGF	Secreted Signaling	KEGG: hsa04012	Micro12 -> Micro5 (G3)	0.00289359	Micro12 -> Micro5	G3
Micro3	Micro8	HLA-DMA	CD4	0.276463	p < 0.01	HLA-DMA_CD4	HLA-DMA - CD4	MHC-II	Cell-Cell Contact	KEGG: hsa04514	Micro3 -> Micro8 (G1)	0.0268599	Micro3 -> Micro8	G1
Micro8	Micro8	HLA-DMA	CD4	0.272858	p < 0.01	HLA-DMA_CD4	HLA-DMA - CD4	MHC-II	Cell-Cell Contact	KEGG: hsa04514	Micro8 -> Micro8 (G1)	0.0256066	Micro8 -> Micro8	G1
Micro10	Micro8	HLA-DMA	CD4	0.280104	p < 0.01	HLA-DMA_CD4	HLA-DMA - CD4	MHC-II	Cell-Cell Contact	KEGG: hsa04514	Micro10 -> Micro8 (G1)	0.028153	Micro10 -> Micro8	G1
Micro3	Micro9	HLA-DMA	CD4	0.277837	p < 0.01	HLA-DMA_CD4	HLA-DMA - CD4	MHC-II	Cell-Cell Contact	KEGG: hsa04514	Micro3 -> Micro9 (G1)	0.0273448	Micro3 -> Micro9	G1
Micro8	Micro9	HLA-DMA	CD4	0.274199	p < 0.01	HLA-DMA_CD4	HLA-DMA - CD4	MHC-II	Cell-Cell Contact	KEGG: hsa04514	Micro8 -> Micro9 (G1)	0.0260696	Micro8 -> Micro9	G1
Micro10	Micro9	HLA-DMA	CD4	0.281513	p < 0.01	HLA-DMA_CD4	HLA-DMA - CD4	MHC-II	Cell-Cell Contact	KEGG: hsa04514	Micro10 -> Micro9 (G1)	0.0286606	Micro10 -> Micro9	G1
Micro1	Micro10	HLA-DMA	CD4	0.272382	0.01 < p < 0.05	HLA-DMA_CD4	HLA-DMA - CD4	MHC-II	Cell-Cell Contact	KEGG: hsa04514	Micro1 -> Micro10 (G1)	0.0254429	Micro1 -> Micro10	G1
Micro3	Micro10	HLA-DMA	CD4	0.289053	p < 0.01	HLA-DMA_CD4	HLA-DMA - CD4	MHC-II	Cell-Cell Contact	KEGG: hsa04514	Micro3 -> Micro10 (G1)	0.0314432	Micro3 -> Micro10	G1
Micro8	Micro10	HLA-DMA	CD4	0.285133	p < 0.01	HLA-DMA_CD4	HLA-DMA - CD4	MHC-II	Cell-Cell Contact	KEGG: hsa04514	Micro8 -> Micro10 (G1)	0.0299827	Micro8 -> Micro10	G1
Micro9	Micro10	HLA-DMA	CD4	0.272749	p < 0.01	HLA-DMA_CD4	HLA-DMA - CD4	MHC-II	Cell-Cell Contact	KEGG: hsa04514	Micro9 -> Micro10 (G1)	0.0255689	Micro9 -> Micro10	G1
Micro10	Micro10	HLA-DMA	CD4	0.293016	p < 0.01	HLA-DMA_CD4	HLA-DMA - CD4	MHC-II	Cell-Cell Contact	KEGG: hsa04514	Micro10 -> Micro10 (G1)	0.0329494	Micro10 -> Micro10	G1
Micro1	Micro2	HLA-DMA	CD4	0.280844	p < 0.01	HLA-DMA_CD4	HLA-DMA - CD4	MHC-II	Cell-Cell Contact	KEGG: hsa04514	NA	0.0284192	Micro1 -> Micro2	G2
Micro2	Micro2	HLA-DMA	CD4	0.325427	p < 0.01	HLA-DMA_CD4	HLA-DMA - CD4	MHC-II	Cell-Cell Contact	KEGG: hsa04514	NA	0.0462872	Micro2 -> Micro2	G2
Micro3	Micro2	HLA-DMA	CD4	0.243265	p < 0.01	HLA-DMA_CD4	HLA-DMA - CD4	MHC-II	Cell-Cell Contact	KEGG: hsa04514	NA	0.0163956	Micro3 -> Micro2	G2
Micro5	Micro2	HLA-DMA	CD4	0.271734	p < 0.01	HLA-DMA_CD4	HLA-DMA - CD4	MHC-II	Cell-Cell Contact	KEGG: hsa04514	NA	0.0252213	Micro5 -> Micro2	G2
Micro1	Micro11	HLA-DMA	CD4	0.249333	p < 0.01	HLA-DMA_CD4	HLA-DMA - CD4	MHC-II	Cell-Cell Contact	KEGG: hsa04514	Micro1 -> Micro11 (G2)	0.0181206	Micro1 -> Micro11	G2
Micro2	Micro11	HLA-DMA	CD4	0.284397	p < 0.01	HLA-DMA_CD4	HLA-DMA - CD4	MHC-II	Cell-Cell Contact	KEGG: hsa04514	NA	0.0297116	Micro2 -> Micro11	G2
Micro5	Micro11	HLA-DMA	CD4	0.242056	0.01 < p < 0.05	HLA-DMA_CD4	HLA-DMA - CD4	MHC-II	Cell-Cell Contact	KEGG: hsa04514	Micro5 -> Micro11 (G2)	0.0160624	Micro5 -> Micro11	G2
Micro4	Micro4	HLA-DMA	CD4	0.305019	p < 0.01	HLA-DMA_CD4	HLA-DMA - CD4	MHC-II	Cell-Cell Contact	KEGG: hsa04514	Micro4 -> Micro4 (G3)	0.0376853	Micro4 -> Micro4	G3
Micro7	Micro4	HLA-DMA	CD4	0.294209	p < 0.01	HLA-DMA_CD4	HLA-DMA - CD4	MHC-II	Cell-Cell Contact	KEGG: hsa04514	Micro7 -> Micro4 (G3)	0.0334085	Micro7 -> Micro4	G3
Micro4	Micro7	HLA-DMA	CD4	0.314069	p < 0.01	HLA-DMA_CD4	HLA-DMA - CD4	MHC-II	Cell-Cell Contact	KEGG: hsa04514	Micro4 -> Micro7 (G3)	0.041419	Micro4 -> Micro7	G3
Micro7	Micro7	HLA-DMA	CD4	0.30266	p < 0.01	HLA-DMA_CD4	HLA-DMA - CD4	MHC-II	Cell-Cell Contact	KEGG: hsa04514	Micro7 -> Micro7 (G3)	0.0367346	Micro7 -> Micro7	G3
Micro8	Micro8	HLA-DMB	CD4	0.241725	p < 0.01	HLA-DMB_CD4	HLA-DMB - CD4	MHC-II	Cell-Cell Contact	KEGG: hsa04514	Micro8 -> Micro8 (G1)	0.0159718	Micro8 -> Micro8	G1
Micro9	Micro8	HLA-DMB	CD4	0.242781	p < 0.01	HLA-DMB_CD4	HLA-DMB - CD4	MHC-II	Cell-Cell Contact	KEGG: hsa04514	Micro9 -> Micro8 (G1)	0.0162618	Micro9 -> Micro8	G1
Micro10	Micro8	HLA-DMB	CD4	0.250722	p < 0.01	HLA-DMB_CD4	HLA-DMB - CD4	MHC-II	Cell-Cell Contact	KEGG: hsa04514	Micro10 -> Micro8 (G1)	0.0185279	Micro10 -> Micro8	G1
Micro8	Micro9	HLA-DMB	CD4	0.242787	p < 0.01	HLA-DMB_CD4	HLA-DMB - CD4	MHC-II	Cell-Cell Contact	KEGG: hsa04514	Micro8 -> Micro9 (G1)	0.0162634	Micro8 -> Micro9	G1
Micro9	Micro9	HLA-DMB	CD4	0.243852	p < 0.01	HLA-DMB_CD4	HLA-DMB - CD4	MHC-II	Cell-Cell Contact	KEGG: hsa04514	Micro9 -> Micro9 (G1)	0.0165586	Micro9 -> Micro9	G1
Micro10	Micro9	HLA-DMB	CD4	0.251862	p < 0.01	HLA-DMB_CD4	HLA-DMB - CD4	MHC-II	Cell-Cell Contact	KEGG: hsa04514	Micro10 -> Micro9 (G1)	0.0188653	Micro10 -> Micro9	G1
Micro8	Micro10	HLA-DMB	CD4	0.251416	p < 0.01	HLA-DMB_CD4	HLA-DMB - CD4	MHC-II	Cell-Cell Contact	KEGG: hsa04514	Micro8 -> Micro10 (G1)	0.0187329	Micro8 -> Micro10	G1
Micro9	Micro10	HLA-DMB	CD4	0.252555	p < 0.01	HLA-DMB_CD4	HLA-DMB - CD4	MHC-II	Cell-Cell Contact	KEGG: hsa04514	Micro9 -> Micro10 (G1)	0.0190721	Micro9 -> Micro10	G1
Micro10	Micro10	HLA-DMB	CD4	0.261133	p < 0.01	HLA-DMB_CD4	HLA-DMB - CD4	MHC-II	Cell-Cell Contact	KEGG: hsa04514	Micro10 -> Micro10 (G1)	0.0217212	Micro10 -> Micro10	G1
Micro2	Micro1	HLA-DMB	CD4	0.184764	p < 0.01	HLA-DMB_CD4	HLA-DMB - CD4	MHC-II	Cell-Cell Contact	KEGG: hsa04514	NA	0.00446131	Micro2 -> Micro1	G2
Micro1	Micro2	HLA-DMB	CD4	0.194821	p < 0.01	HLA-DMB_CD4	HLA-DMB - CD4	MHC-II	Cell-Cell Contact	KEGG: hsa04514	NA	0.0058994	Micro1 -> Micro2	G2
Micro2	Micro2	HLA-DMB	CD4	0.28787	p < 0.01	HLA-DMB_CD4	HLA-DMB - CD4	MHC-II	Cell-Cell Contact	KEGG: hsa04514	NA	0.0309994	Micro2 -> Micro2	G2
Micro5	Micro2	HLA-DMB	CD4	0.194032	p < 0.01	HLA-DMB_CD4	HLA-DMB - CD4	MHC-II	Cell-Cell Contact	KEGG: hsa04514	NA	0.00577752	Micro5 -> Micro2	G2
Micro2	Micro5	HLA-DMB	CD4	0.187232	p < 0.01	HLA-DMB_CD4	HLA-DMB - CD4	MHC-II	Cell-Cell Contact	KEGG: hsa04514	NA	0.0047912	Micro2 -> Micro5	G2
Micro2	Micro11	HLA-DMB	CD4	0.254917	p < 0.01	HLA-DMB_CD4	HLA-DMB - CD4	MHC-II	Cell-Cell Contact	KEGG: hsa04514	NA	0.0197848	Micro2 -> Micro11	G2
Micro4	Micro4	HLA-DMB	CD4	0.284254	p < 0.01	HLA-DMB_CD4	HLA-DMB - CD4	MHC-II	Cell-Cell Contact	KEGG: hsa04514	Micro4 -> Micro4 (G3)	0.0296594	Micro4 -> Micro4	G3
Micro7	Micro4	HLA-DMB	CD4	0.282536	p < 0.01	HLA-DMB_CD4	HLA-DMB - CD4	MHC-II	Cell-Cell Contact	KEGG: hsa04514	Micro7 -> Micro4 (G3)	0.0290314	Micro7 -> Micro4	G3
Micro4	Micro7	HLA-DMB	CD4	0.292169	p < 0.01	HLA-DMB_CD4	HLA-DMB - CD4	MHC-II	Cell-Cell Contact	KEGG: hsa04514	Micro4 -> Micro7 (G3)	0.0326248	Micro4 -> Micro7	G3
Micro7	Micro7	HLA-DMB	CD4	0.290359	p < 0.01	HLA-DMB_CD4	HLA-DMB - CD4	MHC-II	Cell-Cell Contact	KEGG: hsa04514	Micro7 -> Micro7 (G3)	0.0319361	Micro7 -> Micro7	G3
Micro10	Micro6	HLA-DOA	CD4	0.171696	p < 0.01	HLA-DOA_CD4	HLA-DOA - CD4	MHC-II	Cell-Cell Contact	KEGG: hsa04514	Micro10 -> Micro6 (G1)	0.00295506	Micro10 -> Micro6	G1
Micro6	Micro8	HLA-DOA	CD4	0.168212	p < 0.01	HLA-DOA_CD4	HLA-DOA - CD4	MHC-II	Cell-Cell Contact	KEGG: hsa04514	Micro6 -> Micro8 (G1)	0.0026192	Micro6 -> Micro8	G1
Micro10	Micro8	HLA-DOA	CD4	0.19238	p < 0.01	HLA-DOA_CD4	HLA-DOA - CD4	MHC-II	Cell-Cell Contact	KEGG: hsa04514	Micro10 -> Micro8 (G1)	0.00552733	Micro10 -> Micro8	G1
Micro6	Micro9	HLA-DOA	CD4	0.168732	p < 0.01	HLA-DOA_CD4	HLA-DOA - CD4	MHC-II	Cell-Cell Contact	KEGG: hsa04514	Micro6 -> Micro9 (G1)	0.00266768	Micro6 -> Micro9	G1
Micro10	Micro9	HLA-DOA	CD4	0.193059	p < 0.01	HLA-DOA_CD4	HLA-DOA - CD4	MHC-II	Cell-Cell Contact	KEGG: hsa04514	Micro10 -> Micro9 (G1)	0.00562935	Micro10 -> Micro9	G1
Micro6	Micro10	HLA-DOA	CD4	0.172918	p < 0.01	HLA-DOA_CD4	HLA-DOA - CD4	MHC-II	Cell-Cell Contact	KEGG: hsa04514	Micro6 -> Micro10 (G1)	0.00307922	Micro6 -> Micro10	G1
Micro10	Micro10	HLA-DOA	CD4	0.198541	p < 0.01	HLA-DOA_CD4	HLA-DOA - CD4	MHC-II	Cell-Cell Contact	KEGG: hsa04514	Micro10 -> Micro10 (G1)	0.00649479	Micro10 -> Micro10	G1
Micro4	Micro4	HLA-DOA	CD4	0.208823	p < 0.01	HLA-DOA_CD4	HLA-DOA - CD4	MHC-II	Cell-Cell Contact	KEGG: hsa04514	Micro4 -> Micro4 (G3)	0.00832289	Micro4 -> Micro4	G3
Micro7	Micro4	HLA-DOA	CD4	0.176894	p < 0.01	HLA-DOA_CD4	HLA-DOA - CD4	MHC-II	Cell-Cell Contact	KEGG: hsa04514	Micro7 -> Micro4 (G3)	0.00350665	Micro7 -> Micro4	G3
Micro4	Micro7	HLA-DOA	CD4	0.213163	p < 0.01	HLA-DOA_CD4	HLA-DOA - CD4	MHC-II	Cell-Cell Contact	KEGG: hsa04514	Micro4 -> Micro7 (G3)	0.00917522	Micro4 -> Micro7	G3
Micro7	Micro7	HLA-DOA	CD4	0.180015	p < 0.01	HLA-DOA_CD4	HLA-DOA - CD4	MHC-II	Cell-Cell Contact	KEGG: hsa04514	Micro7 -> Micro7 (G3)	0.00386768	Micro7 -> Micro7	G3
Micro4	Micro11	HLA-DOA	CD4	0.195217	p < 0.01	HLA-DOA_CD4	HLA-DOA - CD4	MHC-II	Cell-Cell Contact	KEGG: hsa04514	Micro4 -> Micro11 (G3)	0.00596112	Micro4 -> Micro11	G3
Micro4	Micro12	HLA-DOA	CD4	0.1776	p < 0.01	HLA-DOA_CD4	HLA-DOA - CD4	MHC-II	Cell-Cell Contact	KEGG: hsa04514	Micro4 -> Micro12 (G3)	0.00358631	Micro4 -> Micro12	G3
Micro1	Micro8	HLA-DPA1	CD4	0.354935	p < 0.01	HLA-DPA1_CD4	HLA-DPA1 - CD4	MHC-II	Cell-Cell Contact	KEGG: hsa04514	Micro1 -> Micro8 (G1)	0.0597599	Micro1 -> Micro8	G1
Micro3	Micro8	HLA-DPA1	CD4	0.360115	p < 0.01	HLA-DPA1_CD4	HLA-DPA1 - CD4	MHC-II	Cell-Cell Contact	KEGG: hsa04514	Micro3 -> Micro8 (G1)	0.0622319	Micro3 -> Micro8	G1
Micro6	Micro8	HLA-DPA1	CD4	0.347052	p < 0.01	HLA-DPA1_CD4	HLA-DPA1 - CD4	MHC-II	Cell-Cell Contact	KEGG: hsa04514	Micro6 -> Micro8 (G1)	0.0560554	Micro6 -> Micro8	G1
Micro8	Micro8	HLA-DPA1	CD4	0.330049	p < 0.01	HLA-DPA1_CD4	HLA-DPA1 - CD4	MHC-II	Cell-Cell Contact	KEGG: hsa04514	Micro8 -> Micro8 (G1)	0.0483225	Micro8 -> Micro8	G1
Micro9	Micro8	HLA-DPA1	CD4	0.326713	p < 0.01	HLA-DPA1_CD4	HLA-DPA1 - CD4	MHC-II	Cell-Cell Contact	KEGG: hsa04514	Micro9 -> Micro8 (G1)	0.0468508	Micro9 -> Micro8	G1
Micro10	Micro8	HLA-DPA1	CD4	0.337763	p < 0.01	HLA-DPA1_CD4	HLA-DPA1 - CD4	MHC-II	Cell-Cell Contact	KEGG: hsa04514	Micro10 -> Micro8 (G1)	0.0517851	Micro10 -> Micro8	G1
Micro1	Micro9	HLA-DPA1	CD4	0.357125	p < 0.01	HLA-DPA1_CD4	HLA-DPA1 - CD4	MHC-II	Cell-Cell Contact	KEGG: hsa04514	Micro1 -> Micro9 (G1)	0.0608017	Micro1 -> Micro9	G1
Micro3	Micro9	HLA-DPA1	CD4	0.362365	p < 0.01	HLA-DPA1_CD4	HLA-DPA1 - CD4	MHC-II	Cell-Cell Contact	KEGG: hsa04514	Micro3 -> Micro9 (G1)	0.0633139	Micro3 -> Micro9	G1
Micro6	Micro9	HLA-DPA1	CD4	0.349154	p < 0.01	HLA-DPA1_CD4	HLA-DPA1 - CD4	MHC-II	Cell-Cell Contact	KEGG: hsa04514	Micro6 -> Micro9 (G1)	0.0570366	Micro6 -> Micro9	G1
Micro8	Micro9	HLA-DPA1	CD4	0.331965	p < 0.01	HLA-DPA1_CD4	HLA-DPA1 - CD4	MHC-II	Cell-Cell Contact	KEGG: hsa04514	Micro8 -> Micro9 (G1)	0.0491754	Micro8 -> Micro9	G1
Micro9	Micro9	HLA-DPA1	CD4	0.328594	p < 0.01	HLA-DPA1_CD4	HLA-DPA1 - CD4	MHC-II	Cell-Cell Contact	KEGG: hsa04514	Micro9 -> Micro9 (G1)	0.047679	Micro9 -> Micro9	G1
Micro10	Micro9	HLA-DPA1	CD4	0.339764	p < 0.01	HLA-DPA1_CD4	HLA-DPA1 - CD4	MHC-II	Cell-Cell Contact	KEGG: hsa04514	Micro10 -> Micro9 (G1)	0.0526957	Micro10 -> Micro9	G1
Micro1	Micro10	HLA-DPA1	CD4	0.375147	p < 0.01	HLA-DPA1_CD4	HLA-DPA1 - CD4	MHC-II	Cell-Cell Contact	KEGG: hsa04514	Micro1 -> Micro10 (G1)	0.0695559	Micro1 -> Micro10	G1
Micro3	Micro10	HLA-DPA1	CD4	0.380876	p < 0.01	HLA-DPA1_CD4	HLA-DPA1 - CD4	MHC-II	Cell-Cell Contact	KEGG: hsa04514	Micro3 -> Micro10 (G1)	0.0724019	Micro3 -> Micro10	G1
Micro6	Micro10	HLA-DPA1	CD4	0.366438	p < 0.01	HLA-DPA1_CD4	HLA-DPA1 - CD4	MHC-II	Cell-Cell Contact	KEGG: hsa04514	Micro6 -> Micro10 (G1)	0.0652863	Micro6 -> Micro10	G1
Micro8	Micro10	HLA-DPA1	CD4	0.347697	p < 0.01	HLA-DPA1_CD4	HLA-DPA1 - CD4	MHC-II	Cell-Cell Contact	KEGG: hsa04514	Micro8 -> Micro10 (G1)	0.0563561	Micro8 -> Micro10	G1
Micro9	Micro10	HLA-DPA1	CD4	0.344028	p < 0.01	HLA-DPA1_CD4	HLA-DPA1 - CD4	MHC-II	Cell-Cell Contact	KEGG: hsa04514	Micro9 -> Micro10 (G1)	0.0546537	Micro9 -> Micro10	G1
Micro10	Micro10	HLA-DPA1	CD4	0.356193	p < 0.01	HLA-DPA1_CD4	HLA-DPA1 - CD4	MHC-II	Cell-Cell Contact	KEGG: hsa04514	Micro10 -> Micro10 (G1)	0.0603578	Micro10 -> Micro10	G1
Micro1	Micro2	HLA-DPA1	CD4	0.392297	p < 0.01	HLA-DPA1_CD4	HLA-DPA1 - CD4	MHC-II	Cell-Cell Contact	KEGG: hsa04514	NA	0.0781528	Micro1 -> Micro2	G2
Micro2	Micro2	HLA-DPA1	CD4	0.407237	p < 0.01	HLA-DPA1_CD4	HLA-DPA1 - CD4	MHC-II	Cell-Cell Contact	KEGG: hsa04514	NA	0.085814	Micro2 -> Micro2	G2
Micro3	Micro2	HLA-DPA1	CD4	0.407552	p < 0.01	HLA-DPA1_CD4	HLA-DPA1 - CD4	MHC-II	Cell-Cell Contact	KEGG: hsa04514	NA	0.085977	Micro3 -> Micro2	G2
Micro5	Micro2	HLA-DPA1	CD4	0.390037	p < 0.01	HLA-DPA1_CD4	HLA-DPA1 - CD4	MHC-II	Cell-Cell Contact	KEGG: hsa04514	NA	0.0770071	Micro5 -> Micro2	G2
Micro11	Micro2	HLA-DPA1	CD4	0.337172	p < 0.01	HLA-DPA1_CD4	HLA-DPA1 - CD4	MHC-II	Cell-Cell Contact	KEGG: hsa04514	NA	0.051517	Micro11 -> Micro2	G2
Micro1	Micro11	HLA-DPA1	CD4	0.335528	p < 0.01	HLA-DPA1_CD4	HLA-DPA1 - CD4	MHC-II	Cell-Cell Contact	KEGG: hsa04514	Micro1 -> Micro11 (G2)	0.0507736	Micro1 -> Micro11	G2
Micro2	Micro11	HLA-DPA1	CD4	0.346747	p < 0.01	HLA-DPA1_CD4	HLA-DPA1 - CD4	MHC-II	Cell-Cell Contact	KEGG: hsa04514	NA	0.0559136	Micro2 -> Micro11	G2
Micro3	Micro11	HLA-DPA1	CD4	0.346983	p < 0.01	HLA-DPA1_CD4	HLA-DPA1 - CD4	MHC-II	Cell-Cell Contact	KEGG: hsa04514	Micro3 -> Micro11 (G2)	0.0560233	Micro3 -> Micro11	G2
Micro5	Micro11	HLA-DPA1	CD4	0.333825	p < 0.01	HLA-DPA1_CD4	HLA-DPA1 - CD4	MHC-II	Cell-Cell Contact	KEGG: hsa04514	Micro5 -> Micro11 (G2)	0.0500074	Micro5 -> Micro11	G2
Micro3	Micro4	HLA-DPA1	CD4	0.340911	p < 0.01	HLA-DPA1_CD4	HLA-DPA1 - CD4	MHC-II	Cell-Cell Contact	KEGG: hsa04514	Micro3 -> Micro4 (G3)	0.0532204	Micro3 -> Micro4	G3
Micro4	Micro4	HLA-DPA1	CD4	0.351137	p < 0.01	HLA-DPA1_CD4	HLA-DPA1 - CD4	MHC-II	Cell-Cell Contact	KEGG: hsa04514	Micro4 -> Micro4 (G3)	0.0579665	Micro4 -> Micro4	G3
Micro7	Micro4	HLA-DPA1	CD4	0.335073	p < 0.01	HLA-DPA1_CD4	HLA-DPA1 - CD4	MHC-II	Cell-Cell Contact	KEGG: hsa04514	Micro7 -> Micro4 (G3)	0.0505687	Micro7 -> Micro4	G3
Micro3	Micro7	HLA-DPA1	CD4	0.352058	p < 0.01	HLA-DPA1_CD4	HLA-DPA1 - CD4	MHC-II	Cell-Cell Contact	KEGG: hsa04514	Micro3 -> Micro7 (G3)	0.0583997	Micro3 -> Micro7	G3
Micro4	Micro7	HLA-DPA1	CD4	0.36291	p < 0.01	HLA-DPA1_CD4	HLA-DPA1 - CD4	MHC-II	Cell-Cell Contact	KEGG: hsa04514	Micro4 -> Micro7 (G3)	0.0635768	Micro4 -> Micro7	G3
Micro7	Micro7	HLA-DPA1	CD4	0.345868	p < 0.01	HLA-DPA1_CD4	HLA-DPA1 - CD4	MHC-II	Cell-Cell Contact	KEGG: hsa04514	Micro7 -> Micro7 (G3)	0.0555052	Micro7 -> Micro7	G3
Micro12	Micro7	HLA-DPA1	CD4	0.331765	p < 0.01	HLA-DPA1_CD4	HLA-DPA1 - CD4	MHC-II	Cell-Cell Contact	KEGG: hsa04514	Micro12 -> Micro7 (G3)	0.0490861	Micro12 -> Micro7	G3
Micro1	Micro8	HLA-DPB1	CD4	0.318086	p < 0.01	HLA-DPB1_CD4	HLA-DPB1 - CD4	MHC-II	Cell-Cell Contact	KEGG: hsa04514	Micro1 -> Micro8 (G1)	0.0431183	Micro1 -> Micro8	G1
Micro3	Micro8	HLA-DPB1	CD4	0.340247	p < 0.01	HLA-DPB1_CD4	HLA-DPB1 - CD4	MHC-II	Cell-Cell Contact	KEGG: hsa04514	Micro3 -> Micro8 (G1)	0.0529164	Micro3 -> Micro8	G1
Micro6	Micro8	HLA-DPB1	CD4	0.30331	p < 0.01	HLA-DPB1_CD4	HLA-DPB1 - CD4	MHC-II	Cell-Cell Contact	KEGG: hsa04514	Micro6 -> Micro8 (G1)	0.0369957	Micro6 -> Micro8	G1
Micro10	Micro8	HLA-DPB1	CD4	0.325085	p < 0.01	HLA-DPB1_CD4	HLA-DPB1 - CD4	MHC-II	Cell-Cell Contact	KEGG: hsa04514	Micro10 -> Micro8 (G1)	0.0461381	Micro10 -> Micro8	G1
Micro1	Micro9	HLA-DPB1	CD4	0.319875	p < 0.01	HLA-DPB1_CD4	HLA-DPB1 - CD4	MHC-II	Cell-Cell Contact	KEGG: hsa04514	Micro1 -> Micro9 (G1)	0.0438835	Micro1 -> Micro9	G1
Micro3	Micro9	HLA-DPB1	CD4	0.342274	p < 0.01	HLA-DPB1_CD4	HLA-DPB1 - CD4	MHC-II	Cell-Cell Contact	KEGG: hsa04514	Micro3 -> Micro9 (G1)	0.0538457	Micro3 -> Micro9	G1
Micro6	Micro9	HLA-DPB1	CD4	0.304948	p < 0.01	HLA-DPB1_CD4	HLA-DPB1 - CD4	MHC-II	Cell-Cell Contact	KEGG: hsa04514	Micro6 -> Micro9 (G1)	0.0376566	Micro6 -> Micro9	G1
Micro10	Micro9	HLA-DPB1	CD4	0.326949	p < 0.01	HLA-DPB1_CD4	HLA-DPB1 - CD4	MHC-II	Cell-Cell Contact	KEGG: hsa04514	Micro10 -> Micro9 (G1)	0.0469543	Micro10 -> Micro9	G1
Micro1	Micro10	HLA-DPB1	CD4	0.334548	p < 0.01	HLA-DPB1_CD4	HLA-DPB1 - CD4	MHC-II	Cell-Cell Contact	KEGG: hsa04514	Micro1 -> Micro10 (G1)	0.0503324	Micro1 -> Micro10	G1
Micro3	Micro10	HLA-DPB1	CD4	0.358931	p < 0.01	HLA-DPB1_CD4	HLA-DPB1 - CD4	MHC-II	Cell-Cell Contact	KEGG: hsa04514	Micro3 -> Micro10 (G1)	0.0616642	Micro3 -> Micro10	G1
Micro6	Micro10	HLA-DPB1	CD4	0.318352	p < 0.01	HLA-DPB1_CD4	HLA-DPB1 - CD4	MHC-II	Cell-Cell Contact	KEGG: hsa04514	Micro6 -> Micro10 (G1)	0.0432317	Micro6 -> Micro10	G1
Micro8	Micro10	HLA-DPB1	CD4	0.306165	p < 0.01	HLA-DPB1_CD4	HLA-DPB1 - CD4	MHC-II	Cell-Cell Contact	KEGG: hsa04514	Micro8 -> Micro10 (G1)	0.0381508	Micro8 -> Micro10	G1
Micro9	Micro10	HLA-DPB1	CD4	0.306068	p < 0.01	HLA-DPB1_CD4	HLA-DPB1 - CD4	MHC-II	Cell-Cell Contact	KEGG: hsa04514	Micro9 -> Micro10 (G1)	0.0381112	Micro9 -> Micro10	G1
Micro10	Micro10	HLA-DPB1	CD4	0.342238	p < 0.01	HLA-DPB1_CD4	HLA-DPB1 - CD4	MHC-II	Cell-Cell Contact	KEGG: hsa04514	Micro10 -> Micro10 (G1)	0.053829	Micro10 -> Micro10	G1
Micro1	Micro2	HLA-DPB1	CD4	0.357053	p < 0.01	HLA-DPB1_CD4	HLA-DPB1 - CD4	MHC-II	Cell-Cell Contact	KEGG: hsa04514	NA	0.0607673	Micro1 -> Micro2	G2
Micro2	Micro2	HLA-DPB1	CD4	0.367021	p < 0.01	HLA-DPB1_CD4	HLA-DPB1 - CD4	MHC-II	Cell-Cell Contact	KEGG: hsa04514	NA	0.0655696	Micro2 -> Micro2	G2
Micro3	Micro2	HLA-DPB1	CD4	0.341078	p < 0.01	HLA-DPB1_CD4	HLA-DPB1 - CD4	MHC-II	Cell-Cell Contact	KEGG: hsa04514	NA	0.0532969	Micro3 -> Micro2	G2
Micro5	Micro2	HLA-DPB1	CD4	0.343011	p < 0.01	HLA-DPB1_CD4	HLA-DPB1 - CD4	MHC-II	Cell-Cell Contact	KEGG: hsa04514	NA	0.0541848	Micro5 -> Micro2	G2
Micro11	Micro2	HLA-DPB1	CD4	0.284765	p < 0.01	HLA-DPB1_CD4	HLA-DPB1 - CD4	MHC-II	Cell-Cell Contact	KEGG: hsa04514	NA	0.0298472	Micro11 -> Micro2	G2
Micro1	Micro11	HLA-DPB1	CD4	0.308777	p < 0.01	HLA-DPB1_CD4	HLA-DPB1 - CD4	MHC-II	Cell-Cell Contact	KEGG: hsa04514	Micro1 -> Micro11 (G2)	0.0392196	Micro1 -> Micro11	G2
Micro2	Micro11	HLA-DPB1	CD4	0.316385	p < 0.01	HLA-DPB1_CD4	HLA-DPB1 - CD4	MHC-II	Cell-Cell Contact	KEGG: hsa04514	NA	0.0423959	Micro2 -> Micro11	G2
Micro3	Micro11	HLA-DPB1	CD4	0.29651	p < 0.01	HLA-DPB1_CD4	HLA-DPB1 - CD4	MHC-II	Cell-Cell Contact	KEGG: hsa04514	Micro3 -> Micro11 (G2)	0.0343014	Micro3 -> Micro11	G2
Micro5	Micro11	HLA-DPB1	CD4	0.297999	p < 0.01	HLA-DPB1_CD4	HLA-DPB1 - CD4	MHC-II	Cell-Cell Contact	KEGG: hsa04514	Micro5 -> Micro11 (G2)	0.0348845	Micro5 -> Micro11	G2
Micro3	Micro4	HLA-DPB1	CD4	0.328689	p < 0.01	HLA-DPB1_CD4	HLA-DPB1 - CD4	MHC-II	Cell-Cell Contact	KEGG: hsa04514	Micro3 -> Micro4 (G3)	0.0477207	Micro3 -> Micro4	G3
Micro4	Micro4	HLA-DPB1	CD4	0.351154	p < 0.01	HLA-DPB1_CD4	HLA-DPB1 - CD4	MHC-II	Cell-Cell Contact	KEGG: hsa04514	Micro4 -> Micro4 (G3)	0.0579743	Micro4 -> Micro4	G3
Micro7	Micro4	HLA-DPB1	CD4	0.332545	p < 0.01	HLA-DPB1_CD4	HLA-DPB1 - CD4	MHC-II	Cell-Cell Contact	KEGG: hsa04514	Micro7 -> Micro4 (G3)	0.0494342	Micro7 -> Micro4	G3
Micro3	Micro7	HLA-DPB1	CD4	0.339103	p < 0.01	HLA-DPB1_CD4	HLA-DPB1 - CD4	MHC-II	Cell-Cell Contact	KEGG: hsa04514	Micro3 -> Micro7 (G3)	0.0523945	Micro3 -> Micro7	G3
Micro4	Micro7	HLA-DPB1	CD4	0.362927	p < 0.01	HLA-DPB1_CD4	HLA-DPB1 - CD4	MHC-II	Cell-Cell Contact	KEGG: hsa04514	Micro4 -> Micro7 (G3)	0.0635853	Micro4 -> Micro7	G3
Micro7	Micro7	HLA-DPB1	CD4	0.343188	p < 0.01	HLA-DPB1_CD4	HLA-DPB1 - CD4	MHC-II	Cell-Cell Contact	KEGG: hsa04514	Micro7 -> Micro7 (G3)	0.0542663	Micro7 -> Micro7	G3
Micro6	Micro8	HLA-DQA1	CD4	0.248194	p < 0.01	HLA-DQA1_CD4	HLA-DQA1 - CD4	MHC-II	Cell-Cell Contact	KEGG: hsa04514	Micro6 -> Micro8 (G1)	0.0177902	Micro6 -> Micro8	G1
Micro8	Micro8	HLA-DQA1	CD4	0.258304	p < 0.01	HLA-DQA1_CD4	HLA-DQA1 - CD4	MHC-II	Cell-Cell Contact	KEGG: hsa04514	Micro8 -> Micro8 (G1)	0.0208292	Micro8 -> Micro8	G1
Micro10	Micro8	HLA-DQA1	CD4	0.263048	p < 0.01	HLA-DQA1_CD4	HLA-DQA1 - CD4	MHC-II	Cell-Cell Contact	KEGG: hsa04514	Micro10 -> Micro8 (G1)	0.0223351	Micro10 -> Micro8	G1
Micro6	Micro9	HLA-DQA1	CD4	0.249312	p < 0.01	HLA-DQA1_CD4	HLA-DQA1 - CD4	MHC-II	Cell-Cell Contact	KEGG: hsa04514	Micro6 -> Micro9 (G1)	0.0181145	Micro6 -> Micro9	G1
Micro8	Micro9	HLA-DQA1	CD4	0.259511	p < 0.01	HLA-DQA1_CD4	HLA-DQA1 - CD4	MHC-II	Cell-Cell Contact	KEGG: hsa04514	Micro8 -> Micro9 (G1)	0.0212076	Micro8 -> Micro9	G1
Micro10	Micro9	HLA-DQA1	CD4	0.264297	p < 0.01	HLA-DQA1_CD4	HLA-DQA1 - CD4	MHC-II	Cell-Cell Contact	KEGG: hsa04514	Micro10 -> Micro9 (G1)	0.0227403	Micro10 -> Micro9	G1
Micro1	Micro10	HLA-DQA1	CD4	0.25712	p < 0.01	HLA-DQA1_CD4	HLA-DQA1 - CD4	MHC-II	Cell-Cell Contact	KEGG: hsa04514	Micro1 -> Micro10 (G1)	0.0204609	Micro1 -> Micro10	G1
Micro6	Micro10	HLA-DQA1	CD4	0.2584	p < 0.01	HLA-DQA1_CD4	HLA-DQA1 - CD4	MHC-II	Cell-Cell Contact	KEGG: hsa04514	Micro6 -> Micro10 (G1)	0.0208591	Micro6 -> Micro10	G1
Micro8	Micro10	HLA-DQA1	CD4	0.269339	p < 0.01	HLA-DQA1_CD4	HLA-DQA1 - CD4	MHC-II	Cell-Cell Contact	KEGG: hsa04514	Micro8 -> Micro10 (G1)	0.0244092	Micro8 -> Micro10	G1
Micro10	Micro10	HLA-DQA1	CD4	0.27448	p < 0.01	HLA-DQA1_CD4	HLA-DQA1 - CD4	MHC-II	Cell-Cell Contact	KEGG: hsa04514	Micro10 -> Micro10 (G1)	0.0261671	Micro10 -> Micro10	G1
Micro1	Micro2	HLA-DQA1	CD4	0.326928	p < 0.01	HLA-DQA1_CD4	HLA-DQA1 - CD4	MHC-II	Cell-Cell Contact	KEGG: hsa04514	NA	0.0469449	Micro1 -> Micro2	G2
Micro2	Micro2	HLA-DQA1	CD4	0.331457	p < 0.01	HLA-DQA1_CD4	HLA-DQA1 - CD4	MHC-II	Cell-Cell Contact	KEGG: hsa04514	NA	0.0489489	Micro2 -> Micro2	G2
Micro3	Micro2	HLA-DQA1	CD4	0.292076	p < 0.01	HLA-DQA1_CD4	HLA-DQA1 - CD4	MHC-II	Cell-Cell Contact	KEGG: hsa04514	NA	0.0325893	Micro3 -> Micro2	G2
Micro5	Micro2	HLA-DQA1	CD4	0.303873	p < 0.01	HLA-DQA1_CD4	HLA-DQA1 - CD4	MHC-II	Cell-Cell Contact	KEGG: hsa04514	NA	0.0372221	Micro5 -> Micro2	G2
Micro1	Micro11	HLA-DQA1	CD4	0.285562	p < 0.01	HLA-DQA1_CD4	HLA-DQA1 - CD4	MHC-II	Cell-Cell Contact	KEGG: hsa04514	Micro1 -> Micro11 (G2)	0.0301412	Micro1 -> Micro11	G2
Micro2	Micro11	HLA-DQA1	CD4	0.289075	p < 0.01	HLA-DQA1_CD4	HLA-DQA1 - CD4	MHC-II	Cell-Cell Contact	KEGG: hsa04514	NA	0.0314516	Micro2 -> Micro11	G2
Micro5	Micro11	HLA-DQA1	CD4	0.267553	p < 0.01	HLA-DQA1_CD4	HLA-DQA1 - CD4	MHC-II	Cell-Cell Contact	KEGG: hsa04514	Micro5 -> Micro11 (G2)	0.0238117	Micro5 -> Micro11	G2
Micro4	Micro4	HLA-DQA1	CD4	0.305724	p < 0.01	HLA-DQA1_CD4	HLA-DQA1 - CD4	MHC-II	Cell-Cell Contact	KEGG: hsa04514	Micro4 -> Micro4 (G3)	0.0379711	Micro4 -> Micro4	G3
Micro7	Micro4	HLA-DQA1	CD4	0.270515	0.01 < p < 0.05	HLA-DQA1_CD4	HLA-DQA1 - CD4	MHC-II	Cell-Cell Contact	KEGG: hsa04514	Micro7 -> Micro4 (G3)	0.0248065	Micro7 -> Micro4	G3
Micro4	Micro7	HLA-DQA1	CD4	0.314813	p < 0.01	HLA-DQA1_CD4	HLA-DQA1 - CD4	MHC-II	Cell-Cell Contact	KEGG: hsa04514	Micro4 -> Micro7 (G3)	0.0417319	Micro4 -> Micro7	G3
Micro7	Micro7	HLA-DQA1	CD4	0.277712	p < 0.01	HLA-DQA1_CD4	HLA-DQA1 - CD4	MHC-II	Cell-Cell Contact	KEGG: hsa04514	Micro7 -> Micro7 (G3)	0.0273004	Micro7 -> Micro7	G3
Micro4	Micro11	HLA-DQA1	CD4	0.278074	p < 0.01	HLA-DQA1_CD4	HLA-DQA1 - CD4	MHC-II	Cell-Cell Contact	KEGG: hsa04514	Micro4 -> Micro11 (G3)	0.0274288	Micro4 -> Micro11	G3
Micro1	Micro8	HLA-DQA2	CD4	0.259609	0.01 < p < 0.05	HLA-DQA2_CD4	HLA-DQA2 - CD4	MHC-II	Cell-Cell Contact	KEGG: hsa04514	Micro1 -> Micro8 (G1)	0.0212382	Micro1 -> Micro8	G1
Micro6	Micro8	HLA-DQA2	CD4	0.265451	p < 0.01	HLA-DQA2_CD4	HLA-DQA2 - CD4	MHC-II	Cell-Cell Contact	KEGG: hsa04514	Micro6 -> Micro8 (G1)	0.0231172	Micro6 -> Micro8	G1
Micro10	Micro8	HLA-DQA2	CD4	0.255174	p < 0.01	HLA-DQA2_CD4	HLA-DQA2 - CD4	MHC-II	Cell-Cell Contact	KEGG: hsa04514	Micro10 -> Micro8 (G1)	0.0198631	Micro10 -> Micro8	G1
Micro1	Micro9	HLA-DQA2	CD4	0.260827	0.01 < p < 0.05	HLA-DQA2_CD4	HLA-DQA2 - CD4	MHC-II	Cell-Cell Contact	KEGG: hsa04514	Micro1 -> Micro9 (G1)	0.0216239	Micro1 -> Micro9	G1
Micro6	Micro9	HLA-DQA2	CD4	0.266723	p < 0.01	HLA-DQA2_CD4	HLA-DQA2 - CD4	MHC-II	Cell-Cell Contact	KEGG: hsa04514	Micro6 -> Micro9 (G1)	0.0235362	Micro6 -> Micro9	G1
Micro10	Micro9	HLA-DQA2	CD4	0.256353	p < 0.01	HLA-DQA2_CD4	HLA-DQA2 - CD4	MHC-II	Cell-Cell Contact	KEGG: hsa04514	Micro10 -> Micro9 (G1)	0.0202244	Micro10 -> Micro9	G1
Micro1	Micro10	HLA-DQA2	CD4	0.270752	p < 0.01	HLA-DQA2_CD4	HLA-DQA2 - CD4	MHC-II	Cell-Cell Contact	KEGG: hsa04514	Micro1 -> Micro10 (G1)	0.0248868	Micro1 -> Micro10	G1
Micro6	Micro10	HLA-DQA2	CD4	0.277087	p < 0.01	HLA-DQA2_CD4	HLA-DQA2 - CD4	MHC-II	Cell-Cell Contact	KEGG: hsa04514	Micro6 -> Micro10 (G1)	0.0270797	Micro6 -> Micro10	G1
Micro8	Micro10	HLA-DQA2	CD4	0.240128	p < 0.01	HLA-DQA2_CD4	HLA-DQA2 - CD4	MHC-II	Cell-Cell Contact	KEGG: hsa04514	Micro8 -> Micro10 (G1)	0.0155383	Micro8 -> Micro10	G1
Micro10	Micro10	HLA-DQA2	CD4	0.265949	p < 0.01	HLA-DQA2_CD4	HLA-DQA2 - CD4	MHC-II	Cell-Cell Contact	KEGG: hsa04514	Micro10 -> Micro10 (G1)	0.0232811	Micro10 -> Micro10	G1
Micro1	Micro2	HLA-DQA2	CD4	0.292121	p < 0.01	HLA-DQA2_CD4	HLA-DQA2 - CD4	MHC-II	Cell-Cell Contact	KEGG: hsa04514	NA	0.0326067	Micro1 -> Micro2	G2
Micro2	Micro2	HLA-DQA2	CD4	0.302585	p < 0.01	HLA-DQA2_CD4	HLA-DQA2 - CD4	MHC-II	Cell-Cell Contact	KEGG: hsa04514	NA	0.0367046	Micro2 -> Micro2	G2
Micro3	Micro2	HLA-DQA2	CD4	0.225905	p < 0.01	HLA-DQA2_CD4	HLA-DQA2 - CD4	MHC-II	Cell-Cell Contact	KEGG: hsa04514	NA	0.0119546	Micro3 -> Micro2	G2
Micro11	Micro2	HLA-DQA2	CD4	0.231452	p < 0.01	HLA-DQA2_CD4	HLA-DQA2 - CD4	MHC-II	Cell-Cell Contact	KEGG: hsa04514	NA	0.0132925	Micro11 -> Micro2	G2
Micro1	Micro11	HLA-DQA2	CD4	0.258285	p < 0.01	HLA-DQA2_CD4	HLA-DQA2 - CD4	MHC-II	Cell-Cell Contact	KEGG: hsa04514	Micro1 -> Micro11 (G2)	0.0208232	Micro1 -> Micro11	G2
Micro2	Micro11	HLA-DQA2	CD4	0.266541	p < 0.01	HLA-DQA2_CD4	HLA-DQA2 - CD4	MHC-II	Cell-Cell Contact	KEGG: hsa04514	NA	0.0234761	Micro2 -> Micro11	G2
Micro4	Micro3	HLA-DQA2	CD4	0.127076	p < 0.01	HLA-DQA2_CD4	HLA-DQA2 - CD4	MHC-II	Cell-Cell Contact	KEGG: hsa04514	Micro4 -> Micro3 (G3)	0.000382311	Micro4 -> Micro3	G3
Micro4	Micro4	HLA-DQA2	CD4	0.165462	p < 0.01	HLA-DQA2_CD4	HLA-DQA2 - CD4	MHC-II	Cell-Cell Contact	KEGG: hsa04514	Micro4 -> Micro4 (G3)	0.00237278	Micro4 -> Micro4	G3
Micro4	Micro7	HLA-DQA2	CD4	0.168192	p < 0.01	HLA-DQA2_CD4	HLA-DQA2 - CD4	MHC-II	Cell-Cell Contact	KEGG: hsa04514	Micro4 -> Micro7 (G3)	0.00261738	Micro4 -> Micro7	G3
Micro4	Micro11	HLA-DQA2	CD4	0.156761	p < 0.01	HLA-DQA2_CD4	HLA-DQA2 - CD4	MHC-II	Cell-Cell Contact	KEGG: hsa04514	Micro4 -> Micro11 (G3)	0.00169657	Micro4 -> Micro11	G3
Micro4	Micro12	HLA-DQA2	CD4	0.145159	p < 0.01	HLA-DQA2_CD4	HLA-DQA2 - CD4	MHC-II	Cell-Cell Contact	KEGG: hsa04514	Micro4 -> Micro12 (G3)	0.00101894	Micro4 -> Micro12	G3
Micro1	Micro8	HLA-DQB1	CD4	0.280283	p < 0.01	HLA-DQB1_CD4	HLA-DQB1 - CD4	MHC-II	Cell-Cell Contact	KEGG: hsa04514	Micro1 -> Micro8 (G1)	0.0282171	Micro1 -> Micro8	G1
Micro6	Micro8	HLA-DQB1	CD4	0.267036	p < 0.01	HLA-DQB1_CD4	HLA-DQB1 - CD4	MHC-II	Cell-Cell Contact	KEGG: hsa04514	Micro6 -> Micro8 (G1)	0.0236401	Micro6 -> Micro8	G1
Micro8	Micro8	HLA-DQB1	CD4	0.240157	p < 0.01	HLA-DQB1_CD4	HLA-DQB1 - CD4	MHC-II	Cell-Cell Contact	KEGG: hsa04514	Micro8 -> Micro8 (G1)	0.0155462	Micro8 -> Micro8	G1
Micro10	Micro8	HLA-DQB1	CD4	0.252758	p < 0.01	HLA-DQB1_CD4	HLA-DQB1 - CD4	MHC-II	Cell-Cell Contact	KEGG: hsa04514	Micro10 -> Micro8 (G1)	0.0191328	Micro10 -> Micro8	G1
Micro1	Micro9	HLA-DQB1	CD4	0.281693	p < 0.01	HLA-DQB1_CD4	HLA-DQB1 - CD4	MHC-II	Cell-Cell Contact	KEGG: hsa04514	Micro1 -> Micro9 (G1)	0.0287258	Micro1 -> Micro9	G1
Micro6	Micro9	HLA-DQB1	CD4	0.268323	p < 0.01	HLA-DQB1_CD4	HLA-DQB1 - CD4	MHC-II	Cell-Cell Contact	KEGG: hsa04514	Micro6 -> Micro9 (G1)	0.0240683	Micro6 -> Micro9	G1
Micro8	Micro9	HLA-DQB1	CD4	0.241206	p < 0.01	HLA-DQB1_CD4	HLA-DQB1 - CD4	MHC-II	Cell-Cell Contact	KEGG: hsa04514	Micro8 -> Micro9 (G1)	0.0158302	Micro8 -> Micro9	G1
Micro10	Micro9	HLA-DQB1	CD4	0.253916	p < 0.01	HLA-DQB1_CD4	HLA-DQB1 - CD4	MHC-II	Cell-Cell Contact	KEGG: hsa04514	Micro10 -> Micro9 (G1)	0.019481	Micro10 -> Micro9	G1
Micro1	Micro10	HLA-DQB1	CD4	0.293211	p < 0.01	HLA-DQB1_CD4	HLA-DQB1 - CD4	MHC-II	Cell-Cell Contact	KEGG: hsa04514	Micro1 -> Micro10 (G1)	0.0330241	Micro1 -> Micro10	G1
Micro6	Micro10	HLA-DQB1	CD4	0.278808	p < 0.01	HLA-DQB1_CD4	HLA-DQB1 - CD4	MHC-II	Cell-Cell Contact	KEGG: hsa04514	Micro6 -> Micro10 (G1)	0.0276896	Micro6 -> Micro10	G1
Micro8	Micro10	HLA-DQB1	CD4	0.249725	p < 0.01	HLA-DQB1_CD4	HLA-DQB1 - CD4	MHC-II	Cell-Cell Contact	KEGG: hsa04514	Micro8 -> Micro10 (G1)	0.0182352	Micro8 -> Micro10	G1
Micro10	Micro10	HLA-DQB1	CD4	0.263335	p < 0.01	HLA-DQB1_CD4	HLA-DQB1 - CD4	MHC-II	Cell-Cell Contact	KEGG: hsa04514	Micro10 -> Micro10 (G1)	0.0224279	Micro10 -> Micro10	G1
Micro1	Micro2	HLA-DQB1	CD4	0.323577	p < 0.01	HLA-DQB1_CD4	HLA-DQB1 - CD4	MHC-II	Cell-Cell Contact	KEGG: hsa04514	NA	0.0454815	Micro1 -> Micro2	G2
Micro2	Micro2	HLA-DQB1	CD4	0.32872	p < 0.01	HLA-DQB1_CD4	HLA-DQB1 - CD4	MHC-II	Cell-Cell Contact	KEGG: hsa04514	NA	0.0477345	Micro2 -> Micro2	G2
Micro3	Micro2	HLA-DQB1	CD4	0.298637	p < 0.01	HLA-DQB1_CD4	HLA-DQB1 - CD4	MHC-II	Cell-Cell Contact	KEGG: hsa04514	NA	0.0351356	Micro3 -> Micro2	G2
Micro5	Micro2	HLA-DQB1	CD4	0.322358	p < 0.01	HLA-DQB1_CD4	HLA-DQB1 - CD4	MHC-II	Cell-Cell Contact	KEGG: hsa04514	NA	0.0449528	Micro5 -> Micro2	G2
Micro1	Micro11	HLA-DQB1	CD4	0.282959	p < 0.01	HLA-DQB1_CD4	HLA-DQB1 - CD4	MHC-II	Cell-Cell Contact	KEGG: hsa04514	Micro1 -> Micro11 (G2)	0.0291856	Micro1 -> Micro11	G2
Micro2	Micro11	HLA-DQB1	CD4	0.286954	p < 0.01	HLA-DQB1_CD4	HLA-DQB1 - CD4	MHC-II	Cell-Cell Contact	KEGG: hsa04514	NA	0.0306573	Micro2 -> Micro11	G2
Micro3	Micro11	HLA-DQB1	CD4	0.263432	p < 0.01	HLA-DQB1_CD4	HLA-DQB1 - CD4	MHC-II	Cell-Cell Contact	KEGG: hsa04514	Micro3 -> Micro11 (G2)	0.0224594	Micro3 -> Micro11	G2
Micro5	Micro11	HLA-DQB1	CD4	0.28201	p < 0.01	HLA-DQB1_CD4	HLA-DQB1 - CD4	MHC-II	Cell-Cell Contact	KEGG: hsa04514	Micro5 -> Micro11 (G2)	0.0288406	Micro5 -> Micro11	G2
Micro4	Micro4	HLA-DQB1	CD4	0.311031	p < 0.01	HLA-DQB1_CD4	HLA-DQB1 - CD4	MHC-II	Cell-Cell Contact	KEGG: hsa04514	Micro4 -> Micro4 (G3)	0.0401506	Micro4 -> Micro4	G3
Micro4	Micro7	HLA-DQB1	CD4	0.32042	p < 0.01	HLA-DQB1_CD4	HLA-DQB1 - CD4	MHC-II	Cell-Cell Contact	KEGG: hsa04514	Micro4 -> Micro7 (G3)	0.0441173	Micro4 -> Micro7	G3
Micro7	Micro7	HLA-DQB1	CD4	0.286335	p < 0.01	HLA-DQB1_CD4	HLA-DQB1 - CD4	MHC-II	Cell-Cell Contact	KEGG: hsa04514	Micro7 -> Micro7 (G3)	0.0304275	Micro7 -> Micro7	G3
Micro4	Micro11	HLA-DQB1	CD4	0.282508	0.01 < p < 0.05	HLA-DQB1_CD4	HLA-DQB1 - CD4	MHC-II	Cell-Cell Contact	KEGG: hsa04514	Micro4 -> Micro11 (G3)	0.0290214	Micro4 -> Micro11	G3
Micro1	Micro8	HLA-DRA	CD4	0.393347	p < 0.01	HLA-DRA_CD4	HLA-DRA - CD4	MHC-II	Cell-Cell Contact	KEGG: hsa04514	Micro1 -> Micro8 (G1)	0.0786865	Micro1 -> Micro8	G1
Micro3	Micro8	HLA-DRA	CD4	0.400451	p < 0.01	HLA-DRA_CD4	HLA-DRA - CD4	MHC-II	Cell-Cell Contact	KEGG: hsa04514	Micro3 -> Micro8 (G1)	0.0823163	Micro3 -> Micro8	G1
Micro6	Micro8	HLA-DRA	CD4	0.381472	p < 0.01	HLA-DRA_CD4	HLA-DRA - CD4	MHC-II	Cell-Cell Contact	KEGG: hsa04514	Micro6 -> Micro8 (G1)	0.072699	Micro6 -> Micro8	G1
Micro8	Micro8	HLA-DRA	CD4	0.377621	p < 0.01	HLA-DRA_CD4	HLA-DRA - CD4	MHC-II	Cell-Cell Contact	KEGG: hsa04514	Micro8 -> Micro8 (G1)	0.0707814	Micro8 -> Micro8	G1
Micro9	Micro8	HLA-DRA	CD4	0.375589	p < 0.01	HLA-DRA_CD4	HLA-DRA - CD4	MHC-II	Cell-Cell Contact	KEGG: hsa04514	Micro9 -> Micro8 (G1)	0.0697745	Micro9 -> Micro8	G1
Micro10	Micro8	HLA-DRA	CD4	0.386416	p < 0.01	HLA-DRA_CD4	HLA-DRA - CD4	MHC-II	Cell-Cell Contact	KEGG: hsa04514	Micro10 -> Micro8 (G1)	0.075179	Micro10 -> Micro8	G1
Micro1	Micro9	HLA-DRA	CD4	0.395984	p < 0.01	HLA-DRA_CD4	HLA-DRA - CD4	MHC-II	Cell-Cell Contact	KEGG: hsa04514	Micro1 -> Micro9 (G1)	0.0800302	Micro1 -> Micro9	G1
Micro3	Micro9	HLA-DRA	CD4	0.403173	p < 0.01	HLA-DRA_CD4	HLA-DRA - CD4	MHC-II	Cell-Cell Contact	KEGG: hsa04514	Micro3 -> Micro9 (G1)	0.0837163	Micro3 -> Micro9	G1
Micro6	Micro9	HLA-DRA	CD4	0.383968	p < 0.01	HLA-DRA_CD4	HLA-DRA - CD4	MHC-II	Cell-Cell Contact	KEGG: hsa04514	Micro6 -> Micro9 (G1)	0.0739487	Micro6 -> Micro9	G1
Micro8	Micro9	HLA-DRA	CD4	0.380072	p < 0.01	HLA-DRA_CD4	HLA-DRA - CD4	MHC-II	Cell-Cell Contact	KEGG: hsa04514	Micro8 -> Micro9 (G1)	0.0720006	Micro8 -> Micro9	G1
Micro9	Micro9	HLA-DRA	CD4	0.378016	p < 0.01	HLA-DRA_CD4	HLA-DRA - CD4	MHC-II	Cell-Cell Contact	KEGG: hsa04514	Micro9 -> Micro9 (G1)	0.0709777	Micro9 -> Micro9	G1
Micro10	Micro9	HLA-DRA	CD4	0.388971	p < 0.01	HLA-DRA_CD4	HLA-DRA - CD4	MHC-II	Cell-Cell Contact	KEGG: hsa04514	Micro10 -> Micro9 (G1)	0.0764678	Micro10 -> Micro9	G1
Micro1	Micro10	HLA-DRA	CD4	0.417749	p < 0.01	HLA-DRA_CD4	HLA-DRA - CD4	MHC-II	Cell-Cell Contact	KEGG: hsa04514	Micro1 -> Micro10 (G1)	0.0912838	Micro1 -> Micro10	G1
Micro3	Micro10	HLA-DRA	CD4	0.425656	p < 0.01	HLA-DRA_CD4	HLA-DRA - CD4	MHC-II	Cell-Cell Contact	KEGG: hsa04514	Micro3 -> Micro10 (G1)	0.0954345	Micro3 -> Micro10	G1
Micro6	Micro10	HLA-DRA	CD4	0.40455	p < 0.01	HLA-DRA_CD4	HLA-DRA - CD4	MHC-II	Cell-Cell Contact	KEGG: hsa04514	Micro6 -> Micro10 (G1)	0.0844256	Micro6 -> Micro10	G1
Micro8	Micro10	HLA-DRA	CD4	0.400275	p < 0.01	HLA-DRA_CD4	HLA-DRA - CD4	MHC-II	Cell-Cell Contact	KEGG: hsa04514	Micro8 -> Micro10 (G1)	0.0822261	Micro8 -> Micro10	G1
Micro9	Micro10	HLA-DRA	CD4	0.39802	p < 0.01	HLA-DRA_CD4	HLA-DRA - CD4	MHC-II	Cell-Cell Contact	KEGG: hsa04514	Micro9 -> Micro10 (G1)	0.0810706	Micro9 -> Micro10	G1
Micro10	Micro10	HLA-DRA	CD4	0.410042	p < 0.01	HLA-DRA_CD4	HLA-DRA - CD4	MHC-II	Cell-Cell Contact	KEGG: hsa04514	Micro10 -> Micro10 (G1)	0.087268	Micro10 -> Micro10	G1
Micro1	Micro2	HLA-DRA	CD4	0.43742	p < 0.01	HLA-DRA_CD4	HLA-DRA - CD4	MHC-II	Cell-Cell Contact	KEGG: hsa04514	NA	0.101659	Micro1 -> Micro2	G2
Micro2	Micro2	HLA-DRA	CD4	0.442708	p < 0.01	HLA-DRA_CD4	HLA-DRA - CD4	MHC-II	Cell-Cell Contact	KEGG: hsa04514	NA	0.104473	Micro2 -> Micro2	G2
Micro3	Micro2	HLA-DRA	CD4	0.441377	p < 0.01	HLA-DRA_CD4	HLA-DRA - CD4	MHC-II	Cell-Cell Contact	KEGG: hsa04514	NA	0.103764	Micro3 -> Micro2	G2
Micro5	Micro2	HLA-DRA	CD4	0.429213	p < 0.01	HLA-DRA_CD4	HLA-DRA - CD4	MHC-II	Cell-Cell Contact	KEGG: hsa04514	NA	0.0973108	Micro5 -> Micro2	G2
Micro11	Micro2	HLA-DRA	CD4	0.366357	p < 0.01	HLA-DRA_CD4	HLA-DRA - CD4	MHC-II	Cell-Cell Contact	KEGG: hsa04514	NA	0.0652468	Micro11 -> Micro2	G2
Micro1	Micro11	HLA-DRA	CD4	0.369215	p < 0.01	HLA-DRA_CD4	HLA-DRA - CD4	MHC-II	Cell-Cell Contact	KEGG: hsa04514	Micro1 -> Micro11 (G2)	0.0666401	Micro1 -> Micro11	G2
Micro2	Micro11	HLA-DRA	CD4	0.373126	p < 0.01	HLA-DRA_CD4	HLA-DRA - CD4	MHC-II	Cell-Cell Contact	KEGG: hsa04514	NA	0.0685591	Micro2 -> Micro11	G2
Micro3	Micro11	HLA-DRA	CD4	0.372142	p < 0.01	HLA-DRA_CD4	HLA-DRA - CD4	MHC-II	Cell-Cell Contact	KEGG: hsa04514	Micro3 -> Micro11 (G2)	0.068075	Micro3 -> Micro11	G2
Micro5	Micro11	HLA-DRA	CD4	0.363131	p < 0.01	HLA-DRA_CD4	HLA-DRA - CD4	MHC-II	Cell-Cell Contact	KEGG: hsa04514	Micro5 -> Micro11 (G2)	0.0636836	Micro5 -> Micro11	G2
Micro3	Micro4	HLA-DRA	CD4	0.37479	0.01 < p < 0.05	HLA-DRA_CD4	HLA-DRA - CD4	MHC-II	Cell-Cell Contact	KEGG: hsa04514	Micro3 -> Micro4 (G3)	0.0693795	Micro3 -> Micro4	G3
Micro4	Micro4	HLA-DRA	CD4	0.405154	p < 0.01	HLA-DRA_CD4	HLA-DRA - CD4	MHC-II	Cell-Cell Contact	KEGG: hsa04514	Micro4 -> Micro4 (G3)	0.0847374	Micro4 -> Micro4	G3
Micro7	Micro4	HLA-DRA	CD4	0.385485	p < 0.01	HLA-DRA_CD4	HLA-DRA - CD4	MHC-II	Cell-Cell Contact	KEGG: hsa04514	Micro7 -> Micro4 (G3)	0.0747105	Micro7 -> Micro4	G3
Micro3	Micro7	HLA-DRA	CD4	0.388055	p < 0.01	HLA-DRA_CD4	HLA-DRA - CD4	MHC-II	Cell-Cell Contact	KEGG: hsa04514	Micro3 -> Micro7 (G3)	0.0760052	Micro3 -> Micro7	G3
Micro4	Micro7	HLA-DRA	CD4	0.420422	p < 0.01	HLA-DRA_CD4	HLA-DRA - CD4	MHC-II	Cell-Cell Contact	KEGG: hsa04514	Micro4 -> Micro7 (G3)	0.0926838	Micro4 -> Micro7	G3
Micro7	Micro7	HLA-DRA	CD4	0.399445	p < 0.01	HLA-DRA_CD4	HLA-DRA - CD4	MHC-II	Cell-Cell Contact	KEGG: hsa04514	Micro7 -> Micro7 (G3)	0.0818006	Micro7 -> Micro7	G3
Micro1	Micro8	HLA-DRB1	CD4	0.353335	p < 0.01	HLA-DRB1_CD4	HLA-DRB1 - CD4	MHC-II	Cell-Cell Contact	KEGG: hsa04514	Micro1 -> Micro8 (G1)	0.0590023	Micro1 -> Micro8	G1
Micro3	Micro8	HLA-DRB1	CD4	0.331917	p < 0.01	HLA-DRB1_CD4	HLA-DRB1 - CD4	MHC-II	Cell-Cell Contact	KEGG: hsa04514	Micro3 -> Micro8 (G1)	0.049154	Micro3 -> Micro8	G1
Micro6	Micro8	HLA-DRB1	CD4	0.332706	p < 0.01	HLA-DRB1_CD4	HLA-DRB1 - CD4	MHC-II	Cell-Cell Contact	KEGG: hsa04514	Micro6 -> Micro8 (G1)	0.049506	Micro6 -> Micro8	G1
Micro8	Micro8	HLA-DRB1	CD4	0.348399	p < 0.01	HLA-DRB1_CD4	HLA-DRB1 - CD4	MHC-II	Cell-Cell Contact	KEGG: hsa04514	Micro8 -> Micro8 (G1)	0.0566837	Micro8 -> Micro8	G1
Micro9	Micro8	HLA-DRB1	CD4	0.348455	p < 0.01	HLA-DRB1_CD4	HLA-DRB1 - CD4	MHC-II	Cell-Cell Contact	KEGG: hsa04514	Micro9 -> Micro8 (G1)	0.0567094	Micro9 -> Micro8	G1
Micro10	Micro8	HLA-DRB1	CD4	0.326797	0.01 < p < 0.05	HLA-DRB1_CD4	HLA-DRB1 - CD4	MHC-II	Cell-Cell Contact	KEGG: hsa04514	Micro10 -> Micro8 (G1)	0.0468876	Micro10 -> Micro8	G1
Micro1	Micro9	HLA-DRB1	CD4	0.355507	p < 0.01	HLA-DRB1_CD4	HLA-DRB1 - CD4	MHC-II	Cell-Cell Contact	KEGG: hsa04514	Micro1 -> Micro9 (G1)	0.0600318	Micro1 -> Micro9	G1
Micro3	Micro9	HLA-DRB1	CD4	0.333854	p < 0.01	HLA-DRB1_CD4	HLA-DRB1 - CD4	MHC-II	Cell-Cell Contact	KEGG: hsa04514	Micro3 -> Micro9 (G1)	0.0500207	Micro3 -> Micro9	G1
Micro6	Micro9	HLA-DRB1	CD4	0.334651	p < 0.01	HLA-DRB1_CD4	HLA-DRB1 - CD4	MHC-II	Cell-Cell Contact	KEGG: hsa04514	Micro6 -> Micro9 (G1)	0.0503787	Micro6 -> Micro9	G1
Micro8	Micro9	HLA-DRB1	CD4	0.350517	p < 0.01	HLA-DRB1_CD4	HLA-DRB1 - CD4	MHC-II	Cell-Cell Contact	KEGG: hsa04514	Micro8 -> Micro9 (G1)	0.0576752	Micro8 -> Micro9	G1
Micro9	Micro9	HLA-DRB1	CD4	0.350573	p < 0.01	HLA-DRB1_CD4	HLA-DRB1 - CD4	MHC-II	Cell-Cell Contact	KEGG: hsa04514	Micro9 -> Micro9 (G1)	0.0577013	Micro9 -> Micro9	G1
Micro10	Micro9	HLA-DRB1	CD4	0.328679	p < 0.01	HLA-DRB1_CD4	HLA-DRB1 - CD4	MHC-II	Cell-Cell Contact	KEGG: hsa04514	Micro10 -> Micro9 (G1)	0.0477164	Micro10 -> Micro9	G1
Micro1	Micro10	HLA-DRB1	CD4	0.373378	p < 0.01	HLA-DRB1_CD4	HLA-DRB1 - CD4	MHC-II	Cell-Cell Contact	KEGG: hsa04514	Micro1 -> Micro10 (G1)	0.0686832	Micro1 -> Micro10	G1
Micro3	Micro10	HLA-DRB1	CD4	0.349754	p < 0.01	HLA-DRB1_CD4	HLA-DRB1 - CD4	MHC-II	Cell-Cell Contact	KEGG: hsa04514	Micro3 -> Micro10 (G1)	0.0573174	Micro3 -> Micro10	G1
Micro6	Micro10	HLA-DRB1	CD4	0.350622	p < 0.01	HLA-DRB1_CD4	HLA-DRB1 - CD4	MHC-II	Cell-Cell Contact	KEGG: hsa04514	Micro6 -> Micro10 (G1)	0.0577244	Micro6 -> Micro10	G1
Micro8	Micro10	HLA-DRB1	CD4	0.367926	p < 0.01	HLA-DRB1_CD4	HLA-DRB1 - CD4	MHC-II	Cell-Cell Contact	KEGG: hsa04514	Micro8 -> Micro10 (G1)	0.0660109	Micro8 -> Micro10	G1
Micro9	Micro10	HLA-DRB1	CD4	0.367987	p < 0.01	HLA-DRB1_CD4	HLA-DRB1 - CD4	MHC-II	Cell-Cell Contact	KEGG: hsa04514	Micro9 -> Micro10 (G1)	0.0660405	Micro9 -> Micro10	G1
Micro10	Micro10	HLA-DRB1	CD4	0.34412	p < 0.01	HLA-DRB1_CD4	HLA-DRB1 - CD4	MHC-II	Cell-Cell Contact	KEGG: hsa04514	Micro10 -> Micro10 (G1)	0.0546963	Micro10 -> Micro10	G1
Micro1	Micro2	HLA-DRB1	CD4	0.420808	p < 0.01	HLA-DRB1_CD4	HLA-DRB1 - CD4	MHC-II	Cell-Cell Contact	KEGG: hsa04514	NA	0.0928859	Micro1 -> Micro2	G2
Micro2	Micro2	HLA-DRB1	CD4	0.43377	p < 0.01	HLA-DRB1_CD4	HLA-DRB1 - CD4	MHC-II	Cell-Cell Contact	KEGG: hsa04514	NA	0.099722	Micro2 -> Micro2	G2
Micro3	Micro2	HLA-DRB1	CD4	0.426088	p < 0.01	HLA-DRB1_CD4	HLA-DRB1 - CD4	MHC-II	Cell-Cell Contact	KEGG: hsa04514	NA	0.095662	Micro3 -> Micro2	G2
Micro5	Micro2	HLA-DRB1	CD4	0.433581	p < 0.01	HLA-DRB1_CD4	HLA-DRB1 - CD4	MHC-II	Cell-Cell Contact	KEGG: hsa04514	NA	0.0996219	Micro5 -> Micro2	G2
Micro11	Micro2	HLA-DRB1	CD4	0.35817	p < 0.01	HLA-DRB1_CD4	HLA-DRB1 - CD4	MHC-II	Cell-Cell Contact	KEGG: hsa04514	NA	0.0613004	Micro11 -> Micro2	G2
Micro1	Micro11	HLA-DRB1	CD4	0.35688	p < 0.01	HLA-DRB1_CD4	HLA-DRB1 - CD4	MHC-II	Cell-Cell Contact	KEGG: hsa04514	Micro1 -> Micro11 (G2)	0.060685	Micro1 -> Micro11	G2
Micro2	Micro11	HLA-DRB1	CD4	0.366511	p < 0.01	HLA-DRB1_CD4	HLA-DRB1 - CD4	MHC-II	Cell-Cell Contact	KEGG: hsa04514	NA	0.0653219	Micro2 -> Micro11	G2
Micro3	Micro11	HLA-DRB1	CD4	0.360809	p < 0.01	HLA-DRB1_CD4	HLA-DRB1 - CD4	MHC-II	Cell-Cell Contact	KEGG: hsa04514	Micro3 -> Micro11 (G2)	0.0625651	Micro3 -> Micro11	G2
Micro5	Micro11	HLA-DRB1	CD4	0.366371	p < 0.01	HLA-DRB1_CD4	HLA-DRB1 - CD4	MHC-II	Cell-Cell Contact	KEGG: hsa04514	Micro5 -> Micro11 (G2)	0.0652538	Micro5 -> Micro11	G2
Micro4	Micro4	HLA-DRB1	CD4	0.381365	p < 0.01	HLA-DRB1_CD4	HLA-DRB1 - CD4	MHC-II	Cell-Cell Contact	KEGG: hsa04514	Micro4 -> Micro4 (G3)	0.0726459	Micro4 -> Micro4	G3
Micro7	Micro4	HLA-DRB1	CD4	0.367547	p < 0.01	HLA-DRB1_CD4	HLA-DRB1 - CD4	MHC-II	Cell-Cell Contact	KEGG: hsa04514	Micro7 -> Micro4 (G3)	0.0658258	Micro7 -> Micro4	G3
Micro3	Micro7	HLA-DRB1	CD4	0.368992	p < 0.01	HLA-DRB1_CD4	HLA-DRB1 - CD4	MHC-II	Cell-Cell Contact	KEGG: hsa04514	Micro3 -> Micro7 (G3)	0.0665309	Micro3 -> Micro7	G3
Micro4	Micro7	HLA-DRB1	CD4	0.395057	p < 0.01	HLA-DRB1_CD4	HLA-DRB1 - CD4	MHC-II	Cell-Cell Contact	KEGG: hsa04514	Micro4 -> Micro7 (G3)	0.079557	Micro4 -> Micro7	G3
Micro7	Micro7	HLA-DRB1	CD4	0.380349	p < 0.01	HLA-DRB1_CD4	HLA-DRB1 - CD4	MHC-II	Cell-Cell Contact	KEGG: hsa04514	Micro7 -> Micro7 (G3)	0.0721385	Micro7 -> Micro7	G3
Micro12	Micro7	HLA-DRB1	CD4	0.368092	p < 0.01	HLA-DRB1_CD4	HLA-DRB1 - CD4	MHC-II	Cell-Cell Contact	KEGG: hsa04514	Micro12 -> Micro7 (G3)	0.0660918	Micro12 -> Micro7	G3
Micro10	Micro3	HLA-DRB5	CD4	0.186906	p < 0.01	HLA-DRB5_CD4	HLA-DRB5 - CD4	MHC-II	Cell-Cell Contact	KEGG: hsa04514	Micro10 -> Micro3 (G1)	0.00474678	Micro10 -> Micro3	G1
Micro10	Micro6	HLA-DRB5	CD4	0.200221	p < 0.01	HLA-DRB5_CD4	HLA-DRB5 - CD4	MHC-II	Cell-Cell Contact	KEGG: hsa04514	Micro10 -> Micro6 (G1)	0.00677524	Micro10 -> Micro6	G1
Micro6	Micro8	HLA-DRB5	CD4	0.181936	p < 0.01	HLA-DRB5_CD4	HLA-DRB5 - CD4	MHC-II	Cell-Cell Contact	KEGG: hsa04514	Micro6 -> Micro8 (G1)	0.00410135	Micro6 -> Micro8	G1
Micro10	Micro8	HLA-DRB5	CD4	0.228748	p < 0.01	HLA-DRB5_CD4	HLA-DRB5 - CD4	MHC-II	Cell-Cell Contact	KEGG: hsa04514	Micro10 -> Micro8 (G1)	0.0126307	Micro10 -> Micro8	G1
Micro6	Micro9	HLA-DRB5	CD4	0.182544	p < 0.01	HLA-DRB5_CD4	HLA-DRB5 - CD4	MHC-II	Cell-Cell Contact	KEGG: hsa04514	Micro6 -> Micro9 (G1)	0.00417716	Micro6 -> Micro9	G1
Micro10	Micro9	HLA-DRB5	CD4	0.229702	p < 0.01	HLA-DRB5_CD4	HLA-DRB5 - CD4	MHC-II	Cell-Cell Contact	KEGG: hsa04514	Micro10 -> Micro9 (G1)	0.0128621	Micro10 -> Micro9	G1
Micro6	Micro10	HLA-DRB5	CD4	0.187445	p < 0.01	HLA-DRB5_CD4	HLA-DRB5 - CD4	MHC-II	Cell-Cell Contact	KEGG: hsa04514	Micro6 -> Micro10 (G1)	0.00482043	Micro6 -> Micro10	G1
Micro10	Micro10	HLA-DRB5	CD4	0.237441	p < 0.01	HLA-DRB5_CD4	HLA-DRB5 - CD4	MHC-II	Cell-Cell Contact	KEGG: hsa04514	Micro10 -> Micro10 (G1)	0.0148229	Micro10 -> Micro10	G1
Micro2	Micro1	HLA-DRB5	CD4	0.126751	p < 0.01	HLA-DRB5_CD4	HLA-DRB5 - CD4	MHC-II	Cell-Cell Contact	KEGG: hsa04514	NA	0.000374654	Micro2 -> Micro1	G2
Micro2	Micro2	HLA-DRB5	CD4	0.16874	p < 0.01	HLA-DRB5_CD4	HLA-DRB5 - CD4	MHC-II	Cell-Cell Contact	KEGG: hsa04514	NA	0.00266844	Micro2 -> Micro2	G2
Micro2	Micro5	HLA-DRB5	CD4	0.127912	p < 0.01	HLA-DRB5_CD4	HLA-DRB5 - CD4	MHC-II	Cell-Cell Contact	KEGG: hsa04514	NA	0.000402481	Micro2 -> Micro5	G2
Micro2	Micro11	HLA-DRB5	CD4	0.156597	p < 0.01	HLA-DRB5_CD4	HLA-DRB5 - CD4	MHC-II	Cell-Cell Contact	KEGG: hsa04514	NA	0.00168526	Micro2 -> Micro11	G2
Micro7	Micro4	HLA-DRB5	CD4	0.219273	0.01 < p < 0.05	HLA-DRB5_CD4	HLA-DRB5 - CD4	MHC-II	Cell-Cell Contact	KEGG: hsa04514	Micro7 -> Micro4 (G3)	0.0104566	Micro7 -> Micro4	G3
Micro11	Micro4	HLA-DRB5	CD4	0.287966	p < 0.01	HLA-DRB5_CD4	HLA-DRB5 - CD4	MHC-II	Cell-Cell Contact	KEGG: hsa04514	Micro11 -> Micro4 (G3)	0.0310351	Micro11 -> Micro4	G3
Micro12	Micro4	HLA-DRB5	CD4	0.271237	p < 0.01	HLA-DRB5_CD4	HLA-DRB5 - CD4	MHC-II	Cell-Cell Contact	KEGG: hsa04514	Micro12 -> Micro4 (G3)	0.0250519	Micro12 -> Micro4	G3
Micro4	Micro7	HLA-DRB5	CD4	0.222182	p < 0.01	HLA-DRB5_CD4	HLA-DRB5 - CD4	MHC-II	Cell-Cell Contact	KEGG: hsa04514	Micro4 -> Micro7 (G3)	0.0110999	Micro4 -> Micro7	G3
Micro7	Micro7	HLA-DRB5	CD4	0.224052	p < 0.01	HLA-DRB5_CD4	HLA-DRB5 - CD4	MHC-II	Cell-Cell Contact	KEGG: hsa04514	Micro7 -> Micro7 (G3)	0.0115248	Micro7 -> Micro7	G3
Micro11	Micro7	HLA-DRB5	CD4	0.296079	p < 0.01	HLA-DRB5_CD4	HLA-DRB5 - CD4	MHC-II	Cell-Cell Contact	KEGG: hsa04514	Micro11 -> Micro7 (G3)	0.0341333	Micro11 -> Micro7	G3
Micro12	Micro7	HLA-DRB5	CD4	0.278471	p < 0.01	HLA-DRB5_CD4	HLA-DRB5 - CD4	MHC-II	Cell-Cell Contact	KEGG: hsa04514	Micro12 -> Micro7 (G3)	0.0275697	Micro12 -> Micro7	G3
Micro11	Micro11	HLA-DRB5	CD4	0.263167	p < 0.01	HLA-DRB5_CD4	HLA-DRB5 - CD4	MHC-II	Cell-Cell Contact	KEGG: hsa04514	Micro11 -> Micro11 (G3)	0.0223737	Micro11 -> Micro11	G3
Micro12	Micro11	HLA-DRB5	CD4	0.249019	p < 0.01	HLA-DRB5_CD4	HLA-DRB5 - CD4	MHC-II	Cell-Cell Contact	KEGG: hsa04514	Micro12 -> Micro11 (G3)	0.0180292	Micro12 -> Micro11	G3
Micro11	Micro12	HLA-DRB5	CD4	0.232482	p < 0.01	HLA-DRB5_CD4	HLA-DRB5 - CD4	MHC-II	Cell-Cell Contact	KEGG: hsa04514	Micro11 -> Micro12 (G3)	0.0135495	Micro11 -> Micro12	G3
Micro1	Micro8	HLA-F	LILRB1	0.141707	p < 0.01	HLA-F_LILRB1	HLA-F - LILRB1	MHC-I	Cell-Cell Contact	PMID: 28484462	Micro1 -> Micro8 (G1)	0.000861498	Micro1 -> Micro8	G1
Micro8	Micro8	HLA-F	LILRB1	0.133088	p < 0.01	HLA-F_LILRB1	HLA-F - LILRB1	MHC-I	Cell-Cell Contact	PMID: 28484462	Micro8 -> Micro8 (G1)	0.000545481	Micro8 -> Micro8	G1
Micro10	Micro8	HLA-F	LILRB1	0.154181	p < 0.01	HLA-F_LILRB1	HLA-F - LILRB1	MHC-I	Cell-Cell Contact	PMID: 28484462	Micro10 -> Micro8 (G1)	0.00152481	Micro10 -> Micro8	G1
Micro1	Micro9	HLA-F	LILRB1	0.141397	p < 0.01	HLA-F_LILRB1	HLA-F - LILRB1	MHC-I	Cell-Cell Contact	PMID: 28484462	Micro1 -> Micro9 (G1)	0.000848309	Micro1 -> Micro9	G1
Micro8	Micro9	HLA-F	LILRB1	0.132815	p < 0.01	HLA-F_LILRB1	HLA-F - LILRB1	MHC-I	Cell-Cell Contact	PMID: 28484462	Micro8 -> Micro9 (G1)	0.000537128	Micro8 -> Micro9	G1
Micro10	Micro9	HLA-F	LILRB1	0.153815	p < 0.01	HLA-F_LILRB1	HLA-F - LILRB1	MHC-I	Cell-Cell Contact	PMID: 28484462	Micro10 -> Micro9 (G1)	0.00150148	Micro10 -> Micro9	G1
Micro1	Micro10	HLA-F	LILRB1	0.14712	p < 0.01	HLA-F_LILRB1	HLA-F - LILRB1	MHC-I	Cell-Cell Contact	PMID: 28484462	Micro1 -> Micro10 (G1)	0.00111691	Micro1 -> Micro10	G1
Micro8	Micro10	HLA-F	LILRB1	0.137853	p < 0.01	HLA-F_LILRB1	HLA-F - LILRB1	MHC-I	Cell-Cell Contact	PMID: 28484462	Micro8 -> Micro10 (G1)	0.000707272	Micro8 -> Micro10	G1
Micro10	Micro10	HLA-F	LILRB1	0.160606	p < 0.01	HLA-F_LILRB1	HLA-F - LILRB1	MHC-I	Cell-Cell Contact	PMID: 28484462	Micro10 -> Micro10 (G1)	0.0019765	Micro10 -> Micro10	G1
Micro4	Micro4	HLA-F	LILRB1	0.175414	p < 0.01	HLA-F_LILRB1	HLA-F - LILRB1	MHC-I	Cell-Cell Contact	PMID: 28484462	Micro4 -> Micro4 (G3)	0.00334328	Micro4 -> Micro4	G3
Micro4	Micro7	HLA-F	LILRB1	0.179868	p < 0.01	HLA-F_LILRB1	HLA-F - LILRB1	MHC-I	Cell-Cell Contact	PMID: 28484462	Micro4 -> Micro7 (G3)	0.00385017	Micro4 -> Micro7	G3
Micro4	Micro11	HLA-F	LILRB1	0.183744	p < 0.01	HLA-F_LILRB1	HLA-F - LILRB1	MHC-I	Cell-Cell Contact	PMID: 28484462	Micro4 -> Micro11 (G3)	0.00432922	Micro4 -> Micro11	G3
Micro7	Micro11	HLA-F	LILRB1	0.159418	0.01 < p < 0.05	HLA-F_LILRB1	HLA-F - LILRB1	MHC-I	Cell-Cell Contact	PMID: 28484462	Micro7 -> Micro11 (G3)	0.00188687	Micro7 -> Micro11	G3
Micro4	Micro12	HLA-F	LILRB1	0.160095	p < 0.01	HLA-F_LILRB1	HLA-F - LILRB1	MHC-I	Cell-Cell Contact	PMID: 28484462	Micro4 -> Micro12 (G3)	0.00193765	Micro4 -> Micro12	G3
Micro1	Micro9	ICAM1	ITGAL_ITGB2	0.227093	p < 0.01	ICAM1_ITGAL_ITGB2	ICAM1 - (ITGAL+ITGB2)	ICAM	Cell-Cell Contact	KEGG: hsa04514	Micro1 -> Micro9 (G1)	0.0122346	Micro1 -> Micro9	G1
Micro6	Micro9	ICAM1	ITGAL_ITGB2	0.212691	p < 0.01	ICAM1_ITGAL_ITGB2	ICAM1 - (ITGAL+ITGB2)	ICAM	Cell-Cell Contact	KEGG: hsa04514	Micro6 -> Micro9 (G1)	0.0090802	Micro6 -> Micro9	G1
Micro8	Micro9	ICAM1	ITGAL_ITGB2	0.217152	p < 0.01	ICAM1_ITGAL_ITGB2	ICAM1 - (ITGAL+ITGB2)	ICAM	Cell-Cell Contact	KEGG: hsa04514	Micro8 -> Micro9 (G1)	0.010001	Micro8 -> Micro9	G1
Micro10	Micro9	ICAM1	ITGAL_ITGB2	0.233242	p < 0.01	ICAM1_ITGAL_ITGB2	ICAM1 - (ITGAL+ITGB2)	ICAM	Cell-Cell Contact	KEGG: hsa04514	Micro10 -> Micro9 (G1)	0.0137408	Micro10 -> Micro9	G1
Micro1	Micro10	ICAM1	ITGAL_ITGB2	0.211861	p < 0.01	ICAM1_ITGAL_ITGB2	ICAM1 - (ITGAL+ITGB2)	ICAM	Cell-Cell Contact	KEGG: hsa04514	Micro1 -> Micro10 (G1)	0.00891458	Micro1 -> Micro10	G1
Micro6	Micro10	ICAM1	ITGAL_ITGB2	0.199239	p < 0.01	ICAM1_ITGAL_ITGB2	ICAM1 - (ITGAL+ITGB2)	ICAM	Cell-Cell Contact	KEGG: hsa04514	Micro6 -> Micro10 (G1)	0.00661044	Micro6 -> Micro10	G1
Micro8	Micro10	ICAM1	ITGAL_ITGB2	0.203158	p < 0.01	ICAM1_ITGAL_ITGB2	ICAM1 - (ITGAL+ITGB2)	ICAM	Cell-Cell Contact	KEGG: hsa04514	Micro8 -> Micro10 (G1)	0.0072826	Micro8 -> Micro10	G1
Micro10	Micro10	ICAM1	ITGAL_ITGB2	0.217223	p < 0.01	ICAM1_ITGAL_ITGB2	ICAM1 - (ITGAL+ITGB2)	ICAM	Cell-Cell Contact	KEGG: hsa04514	Micro10 -> Micro10 (G1)	0.0100162	Micro10 -> Micro10	G1
Micro1	Micro2	ICAM1	ITGAL_ITGB2	0.166364	p < 0.01	ICAM1_ITGAL_ITGB2	ICAM1 - (ITGAL+ITGB2)	ICAM	Cell-Cell Contact	KEGG: hsa04514	NA	0.00245186	Micro1 -> Micro2	G2
Micro2	Micro2	ICAM1	ITGAL_ITGB2	0.19623	p < 0.01	ICAM1_ITGAL_ITGB2	ICAM1 - (ITGAL+ITGB2)	ICAM	Cell-Cell Contact	KEGG: hsa04514	NA	0.0061208	Micro2 -> Micro2	G2
Micro5	Micro2	ICAM1	ITGAL_ITGB2	0.157223	0.01 < p < 0.05	ICAM1_ITGAL_ITGB2	ICAM1 - (ITGAL+ITGB2)	ICAM	Cell-Cell Contact	KEGG: hsa04514	NA	0.00172869	Micro5 -> Micro2	G2
Micro11	Micro2	ICAM1	ITGAL_ITGB2	0.186307	p < 0.01	ICAM1_ITGAL_ITGB2	ICAM1 - (ITGAL+ITGB2)	ICAM	Cell-Cell Contact	KEGG: hsa04514	NA	0.00466587	Micro11 -> Micro2	G2
Micro1	Micro11	ICAM1	ITGAL_ITGB2	0.164958	p < 0.01	ICAM1_ITGAL_ITGB2	ICAM1 - (ITGAL+ITGB2)	ICAM	Cell-Cell Contact	KEGG: hsa04514	Micro1 -> Micro11 (G2)	0.00232939	Micro1 -> Micro11	G2
Micro2	Micro11	ICAM1	ITGAL_ITGB2	0.194283	p < 0.01	ICAM1_ITGAL_ITGB2	ICAM1 - (ITGAL+ITGB2)	ICAM	Cell-Cell Contact	KEGG: hsa04514	NA	0.00581613	Micro2 -> Micro11	G2
Micro11	Micro11	ICAM1	ITGAL_ITGB2	0.184549	p < 0.01	ICAM1_ITGAL_ITGB2	ICAM1 - (ITGAL+ITGB2)	ICAM	Cell-Cell Contact	KEGG: hsa04514	Micro11 -> Micro11 (G2)	0.0044333	Micro11 -> Micro11	G2
Micro4	Micro4	ICAM1	ITGAL_ITGB2	0.153568	p < 0.01	ICAM1_ITGAL_ITGB2	ICAM1 - (ITGAL+ITGB2)	ICAM	Cell-Cell Contact	KEGG: hsa04514	Micro4 -> Micro4 (G3)	0.00148585	Micro4 -> Micro4	G3
Micro11	Micro4	ICAM1	ITGAL_ITGB2	0.189155	p < 0.01	ICAM1_ITGAL_ITGB2	ICAM1 - (ITGAL+ITGB2)	ICAM	Cell-Cell Contact	KEGG: hsa04514	Micro11 -> Micro4 (G3)	0.00505851	Micro11 -> Micro4	G3
Micro4	Micro7	ICAM1	ITGAL_ITGB2	0.158562	p < 0.01	ICAM1_ITGAL_ITGB2	ICAM1 - (ITGAL+ITGB2)	ICAM	Cell-Cell Contact	KEGG: hsa04514	Micro4 -> Micro7 (G3)	0.0018241	Micro4 -> Micro7	G3
Micro11	Micro7	ICAM1	ITGAL_ITGB2	0.196757	p < 0.01	ICAM1_ITGAL_ITGB2	ICAM1 - (ITGAL+ITGB2)	ICAM	Cell-Cell Contact	KEGG: hsa04514	Micro11 -> Micro7 (G3)	0.006205	Micro11 -> Micro7	G3
Micro4	Micro11	ICAM1	ITGAL_ITGB2	0.165669	p < 0.01	ICAM1_ITGAL_ITGB2	ICAM1 - (ITGAL+ITGB2)	ICAM	Cell-Cell Contact	KEGG: hsa04514	Micro4 -> Micro11 (G3)	0.00239083	Micro4 -> Micro11	G3
Micro7	Micro11	ICAM1	ITGAL_ITGB2	0.156378	p < 0.01	ICAM1_ITGAL_ITGB2	ICAM1 - (ITGAL+ITGB2)	ICAM	Cell-Cell Contact	KEGG: hsa04514	Micro7 -> Micro11 (G3)	0.00167026	Micro7 -> Micro11	G3
Micro11	Micro11	ICAM1	ITGAL_ITGB2	0.207762	p < 0.01	ICAM1_ITGAL_ITGB2	ICAM1 - (ITGAL+ITGB2)	ICAM	Cell-Cell Contact	KEGG: hsa04514	Micro11 -> Micro11 (G3)	0.00812177	Micro11 -> Micro11	G3
Micro12	Micro11	ICAM1	ITGAL_ITGB2	0.1634	p < 0.01	ICAM1_ITGAL_ITGB2	ICAM1 - (ITGAL+ITGB2)	ICAM	Cell-Cell Contact	KEGG: hsa04514	Micro12 -> Micro11 (G3)	0.0021986	Micro12 -> Micro11	G3
Micro11	Micro12	ICAM1	ITGAL_ITGB2	0.186335	p < 0.01	ICAM1_ITGAL_ITGB2	ICAM1 - (ITGAL+ITGB2)	ICAM	Cell-Cell Contact	KEGG: hsa04514	Micro11 -> Micro12 (G3)	0.00466965	Micro11 -> Micro12	G3
Micro1	Micro1	ICAM1	ITGAM_ITGB2	0.295832	p < 0.01	ICAM1_ITGAM_ITGB2	ICAM1 - (ITGAM+ITGB2)	ICAM	Cell-Cell Contact	KEGG: hsa04514	Micro1 -> Micro1 (G1)	0.0340373	Micro1 -> Micro1	G1
Micro6	Micro1	ICAM1	ITGAM_ITGB2	0.272275	p < 0.01	ICAM1_ITGAM_ITGB2	ICAM1 - (ITGAM+ITGB2)	ICAM	Cell-Cell Contact	KEGG: hsa04514	Micro6 -> Micro1 (G1)	0.0254062	Micro6 -> Micro1	G1
Micro8	Micro1	ICAM1	ITGAM_ITGB2	0.279498	p < 0.01	ICAM1_ITGAM_ITGB2	ICAM1 - (ITGAM+ITGB2)	ICAM	Cell-Cell Contact	KEGG: hsa04514	Micro8 -> Micro1 (G1)	0.0279358	Micro8 -> Micro1	G1
Micro10	Micro1	ICAM1	ITGAM_ITGB2	0.306099	p < 0.01	ICAM1_ITGAM_ITGB2	ICAM1 - (ITGAM+ITGB2)	ICAM	Cell-Cell Contact	KEGG: hsa04514	Micro10 -> Micro1 (G1)	0.0381239	Micro10 -> Micro1	G1
Micro1	Micro6	ICAM1	ITGAM_ITGB2	0.280166	p < 0.01	ICAM1_ITGAM_ITGB2	ICAM1 - (ITGAM+ITGB2)	ICAM	Cell-Cell Contact	KEGG: hsa04514	Micro1 -> Micro6 (G1)	0.0281754	Micro1 -> Micro6	G1
Micro6	Micro6	ICAM1	ITGAM_ITGB2	0.258845	p < 0.01	ICAM1_ITGAM_ITGB2	ICAM1 - (ITGAM+ITGB2)	ICAM	Cell-Cell Contact	KEGG: hsa04514	Micro6 -> Micro6 (G1)	0.0209984	Micro6 -> Micro6	G1
Micro8	Micro6	ICAM1	ITGAM_ITGB2	0.265397	p < 0.01	ICAM1_ITGAM_ITGB2	ICAM1 - (ITGAM+ITGB2)	ICAM	Cell-Cell Contact	KEGG: hsa04514	Micro8 -> Micro6 (G1)	0.0230995	Micro8 -> Micro6	G1
Micro10	Micro6	ICAM1	ITGAM_ITGB2	0.289419	p < 0.01	ICAM1_ITGAM_ITGB2	ICAM1 - (ITGAM+ITGB2)	ICAM	Cell-Cell Contact	KEGG: hsa04514	Micro10 -> Micro6 (G1)	0.0315812	Micro10 -> Micro6	G1
Micro1	Micro8	ICAM1	ITGAM_ITGB2	0.286747	p < 0.01	ICAM1_ITGAM_ITGB2	ICAM1 - (ITGAM+ITGB2)	ICAM	Cell-Cell Contact	KEGG: hsa04514	Micro1 -> Micro8 (G1)	0.0305804	Micro1 -> Micro8	G1
Micro6	Micro8	ICAM1	ITGAM_ITGB2	0.264497	p < 0.01	ICAM1_ITGAM_ITGB2	ICAM1 - (ITGAM+ITGB2)	ICAM	Cell-Cell Contact	KEGG: hsa04514	Micro6 -> Micro8 (G1)	0.0228052	Micro6 -> Micro8	G1
Micro8	Micro8	ICAM1	ITGAM_ITGB2	0.271327	p < 0.01	ICAM1_ITGAM_ITGB2	ICAM1 - (ITGAM+ITGB2)	ICAM	Cell-Cell Contact	KEGG: hsa04514	Micro8 -> Micro8 (G1)	0.0250825	Micro8 -> Micro8	G1
Micro10	Micro8	ICAM1	ITGAM_ITGB2	0.296421	p < 0.01	ICAM1_ITGAM_ITGB2	ICAM1 - (ITGAM+ITGB2)	ICAM	Cell-Cell Contact	KEGG: hsa04514	Micro10 -> Micro8 (G1)	0.0342668	Micro10 -> Micro8	G1
Micro1	Micro9	ICAM1	ITGAM_ITGB2	0.304119	p < 0.01	ICAM1_ITGAM_ITGB2	ICAM1 - (ITGAM+ITGB2)	ICAM	Cell-Cell Contact	KEGG: hsa04514	Micro1 -> Micro9 (G1)	0.0373214	Micro1 -> Micro9	G1
Micro6	Micro9	ICAM1	ITGAM_ITGB2	0.279346	p < 0.01	ICAM1_ITGAM_ITGB2	ICAM1 - (ITGAM+ITGB2)	ICAM	Cell-Cell Contact	KEGG: hsa04514	Micro6 -> Micro9 (G1)	0.0278815	Micro6 -> Micro9	G1
Micro8	Micro9	ICAM1	ITGAM_ITGB2	0.286934	p < 0.01	ICAM1_ITGAM_ITGB2	ICAM1 - (ITGAM+ITGB2)	ICAM	Cell-Cell Contact	KEGG: hsa04514	Micro8 -> Micro9 (G1)	0.0306499	Micro8 -> Micro9	G1
Micro10	Micro9	ICAM1	ITGAM_ITGB2	0.31494	p < 0.01	ICAM1_ITGAM_ITGB2	ICAM1 - (ITGAM+ITGB2)	ICAM	Cell-Cell Contact	KEGG: hsa04514	Micro10 -> Micro9 (G1)	0.0417853	Micro10 -> Micro9	G1
Micro10	Micro10	ICAM1	ITGAM_ITGB2	0.277177	p < 0.01	ICAM1_ITGAM_ITGB2	ICAM1 - (ITGAM+ITGB2)	ICAM	Cell-Cell Contact	KEGG: hsa04514	Micro10 -> Micro10 (G1)	0.0271115	Micro10 -> Micro10	G1
Micro2	Micro1	ICAM1	ITGAM_ITGB2	0.213222	p < 0.01	ICAM1_ITGAM_ITGB2	ICAM1 - (ITGAM+ITGB2)	ICAM	Cell-Cell Contact	KEGG: hsa04514	NA	0.00918713	Micro2 -> Micro1	G2
Micro11	Micro1	ICAM1	ITGAM_ITGB2	0.201587	p < 0.01	ICAM1_ITGAM_ITGB2	ICAM1 - (ITGAM+ITGB2)	ICAM	Cell-Cell Contact	KEGG: hsa04514	Micro11 -> Micro1 (G2)	0.00700846	Micro11 -> Micro1	G2
Micro1	Micro2	ICAM1	ITGAM_ITGB2	0.188349	p < 0.01	ICAM1_ITGAM_ITGB2	ICAM1 - (ITGAM+ITGB2)	ICAM	Cell-Cell Contact	KEGG: hsa04514	NA	0.00494543	Micro1 -> Micro2	G2
Micro2	Micro2	ICAM1	ITGAM_ITGB2	0.227367	p < 0.01	ICAM1_ITGAM_ITGB2	ICAM1 - (ITGAM+ITGB2)	ICAM	Cell-Cell Contact	KEGG: hsa04514	NA	0.0122997	Micro2 -> Micro2	G2
Micro11	Micro2	ICAM1	ITGAM_ITGB2	0.214219	p < 0.01	ICAM1_ITGAM_ITGB2	ICAM1 - (ITGAM+ITGB2)	ICAM	Cell-Cell Contact	KEGG: hsa04514	NA	0.00938992	Micro11 -> Micro2	G2
Micro2	Micro5	ICAM1	ITGAM_ITGB2	0.198237	p < 0.01	ICAM1_ITGAM_ITGB2	ICAM1 - (ITGAM+ITGB2)	ICAM	Cell-Cell Contact	KEGG: hsa04514	NA	0.00644497	Micro2 -> Micro5	G2
Micro11	Micro5	ICAM1	ITGAM_ITGB2	0.188119	p < 0.01	ICAM1_ITGAM_ITGB2	ICAM1 - (ITGAM+ITGB2)	ICAM	Cell-Cell Contact	KEGG: hsa04514	Micro11 -> Micro5 (G2)	0.00491336	Micro11 -> Micro5	G2
Micro2	Micro11	ICAM1	ITGAM_ITGB2	0.214802	p < 0.01	ICAM1_ITGAM_ITGB2	ICAM1 - (ITGAM+ITGB2)	ICAM	Cell-Cell Contact	KEGG: hsa04514	NA	0.0095096	Micro2 -> Micro11	G2
Micro11	Micro11	ICAM1	ITGAM_ITGB2	0.203002	p < 0.01	ICAM1_ITGAM_ITGB2	ICAM1 - (ITGAM+ITGB2)	ICAM	Cell-Cell Contact	KEGG: hsa04514	Micro11 -> Micro11 (G2)	0.00725502	Micro11 -> Micro11	G2
Micro4	Micro4	ICAM1	ITGAM_ITGB2	0.176092	p < 0.01	ICAM1_ITGAM_ITGB2	ICAM1 - (ITGAM+ITGB2)	ICAM	Cell-Cell Contact	KEGG: hsa04514	Micro4 -> Micro4 (G3)	0.00341754	Micro4 -> Micro4	G3
Micro11	Micro4	ICAM1	ITGAM_ITGB2	0.224296	p < 0.01	ICAM1_ITGAM_ITGB2	ICAM1 - (ITGAM+ITGB2)	ICAM	Cell-Cell Contact	KEGG: hsa04514	Micro11 -> Micro4 (G3)	0.011581	Micro11 -> Micro4	G3
Micro4	Micro7	ICAM1	ITGAM_ITGB2	0.183579	p < 0.01	ICAM1_ITGAM_ITGB2	ICAM1 - (ITGAM+ITGB2)	ICAM	Cell-Cell Contact	KEGG: hsa04514	Micro4 -> Micro7 (G3)	0.0043082	Micro4 -> Micro7	G3
Micro11	Micro7	ICAM1	ITGAM_ITGB2	0.236467	p < 0.01	ICAM1_ITGAM_ITGB2	ICAM1 - (ITGAM+ITGB2)	ICAM	Cell-Cell Contact	KEGG: hsa04514	Micro11 -> Micro7 (G3)	0.0145681	Micro11 -> Micro7	G3
Micro12	Micro7	ICAM1	ITGAM_ITGB2	0.180802	0.01 < p < 0.05	ICAM1_ITGAM_ITGB2	ICAM1 - (ITGAM+ITGB2)	ICAM	Cell-Cell Contact	KEGG: hsa04514	Micro12 -> Micro7 (G3)	0.00396241	Micro12 -> Micro7	G3
Micro4	Micro11	ICAM1	ITGAM_ITGB2	0.174349	0.01 < p < 0.05	ICAM1_ITGAM_ITGB2	ICAM1 - (ITGAM+ITGB2)	ICAM	Cell-Cell Contact	KEGG: hsa04514	Micro4 -> Micro11 (G3)	0.00322889	Micro4 -> Micro11	G3
Micro11	Micro11	ICAM1	ITGAM_ITGB2	0.221498	p < 0.01	ICAM1_ITGAM_ITGB2	ICAM1 - (ITGAM+ITGB2)	ICAM	Cell-Cell Contact	KEGG: hsa04514	Micro11 -> Micro11 (G3)	0.0109467	Micro11 -> Micro11	G3
Micro11	Micro12	ICAM1	ITGAM_ITGB2	0.210355	p < 0.01	ICAM1_ITGAM_ITGB2	ICAM1 - (ITGAM+ITGB2)	ICAM	Cell-Cell Contact	KEGG: hsa04514	Micro11 -> Micro12 (G3)	0.00861838	Micro11 -> Micro12	G3
Micro1	Micro1	ICAM1	ITGAX_ITGB2	0.304507	p < 0.01	ICAM1_ITGAX_ITGB2	ICAM1 - (ITGAX+ITGB2)	ICAM	Cell-Cell Contact	PMID: 16252253	Micro1 -> Micro1 (G1)	0.0374782	Micro1 -> Micro1	G1
Micro6	Micro1	ICAM1	ITGAX_ITGB2	0.279677	p < 0.01	ICAM1_ITGAX_ITGB2	ICAM1 - (ITGAX+ITGB2)	ICAM	Cell-Cell Contact	PMID: 16252253	Micro6 -> Micro1 (G1)	0.0279998	Micro6 -> Micro1	G1
Micro8	Micro1	ICAM1	ITGAX_ITGB2	0.287282	p < 0.01	ICAM1_ITGAX_ITGB2	ICAM1 - (ITGAX+ITGB2)	ICAM	Cell-Cell Contact	PMID: 16252253	Micro8 -> Micro1 (G1)	0.0307795	Micro8 -> Micro1	G1
Micro10	Micro1	ICAM1	ITGAX_ITGB2	0.315354	p < 0.01	ICAM1_ITGAX_ITGB2	ICAM1 - (ITGAX+ITGB2)	ICAM	Cell-Cell Contact	PMID: 16252253	Micro10 -> Micro1 (G1)	0.0419601	Micro10 -> Micro1	G1
Micro1	Micro6	ICAM1	ITGAX_ITGB2	0.300461	p < 0.01	ICAM1_ITGAX_ITGB2	ICAM1 - (ITGAX+ITGB2)	ICAM	Cell-Cell Contact	PMID: 16252253	Micro1 -> Micro6 (G1)	0.0358571	Micro1 -> Micro6	G1
Micro6	Micro6	ICAM1	ITGAX_ITGB2	0.276228	p < 0.01	ICAM1_ITGAX_ITGB2	ICAM1 - (ITGAX+ITGB2)	ICAM	Cell-Cell Contact	PMID: 16252253	Micro6 -> Micro6 (G1)	0.0267773	Micro6 -> Micro6	G1
Micro8	Micro6	ICAM1	ITGAX_ITGB2	0.283654	p < 0.01	ICAM1_ITGAX_ITGB2	ICAM1 - (ITGAX+ITGB2)	ICAM	Cell-Cell Contact	PMID: 16252253	Micro8 -> Micro6 (G1)	0.0294393	Micro8 -> Micro6	G1
Micro10	Micro6	ICAM1	ITGAX_ITGB2	0.311037	p < 0.01	ICAM1_ITGAX_ITGB2	ICAM1 - (ITGAX+ITGB2)	ICAM	Cell-Cell Contact	PMID: 16252253	Micro10 -> Micro6 (G1)	0.0401531	Micro10 -> Micro6	G1
Micro10	Micro8	ICAM1	ITGAX_ITGB2	0.295659	p < 0.01	ICAM1_ITGAX_ITGB2	ICAM1 - (ITGAX+ITGB2)	ICAM	Cell-Cell Contact	PMID: 16252253	Micro10 -> Micro8 (G1)	0.0339702	Micro10 -> Micro8	G1
Micro1	Micro9	ICAM1	ITGAX_ITGB2	0.290344	p < 0.01	ICAM1_ITGAX_ITGB2	ICAM1 - (ITGAX+ITGB2)	ICAM	Cell-Cell Contact	PMID: 16252253	Micro1 -> Micro9 (G1)	0.0319308	Micro1 -> Micro9	G1
Micro8	Micro9	ICAM1	ITGAX_ITGB2	0.274565	p < 0.01	ICAM1_ITGAX_ITGB2	ICAM1 - (ITGAX+ITGB2)	ICAM	Cell-Cell Contact	PMID: 16252253	Micro8 -> Micro9 (G1)	0.0261967	Micro8 -> Micro9	G1
Micro10	Micro9	ICAM1	ITGAX_ITGB2	0.300252	p < 0.01	ICAM1_ITGAX_ITGB2	ICAM1 - (ITGAX+ITGB2)	ICAM	Cell-Cell Contact	PMID: 16252253	Micro10 -> Micro9 (G1)	0.0357739	Micro10 -> Micro9	G1
Micro1	Micro10	ICAM1	ITGAX_ITGB2	0.306285	p < 0.01	ICAM1_ITGAX_ITGB2	ICAM1 - (ITGAX+ITGB2)	ICAM	Cell-Cell Contact	PMID: 16252253	Micro1 -> Micro10 (G1)	0.0381994	Micro1 -> Micro10	G1
Micro6	Micro10	ICAM1	ITGAX_ITGB2	0.281191	p < 0.01	ICAM1_ITGAX_ITGB2	ICAM1 - (ITGAX+ITGB2)	ICAM	Cell-Cell Contact	PMID: 16252253	Micro6 -> Micro10 (G1)	0.028544	Micro6 -> Micro10	G1
Micro8	Micro10	ICAM1	ITGAX_ITGB2	0.288874	p < 0.01	ICAM1_ITGAX_ITGB2	ICAM1 - (ITGAX+ITGB2)	ICAM	Cell-Cell Contact	PMID: 16252253	Micro8 -> Micro10 (G1)	0.031376	Micro8 -> Micro10	G1
Micro10	Micro10	ICAM1	ITGAX_ITGB2	0.317252	p < 0.01	ICAM1_ITGAX_ITGB2	ICAM1 - (ITGAX+ITGB2)	ICAM	Cell-Cell Contact	PMID: 16252253	Micro10 -> Micro10 (G1)	0.0427637	Micro10 -> Micro10	G1
Micro2	Micro1	ICAM1	ITGAX_ITGB2	0.22816	p < 0.01	ICAM1_ITGAX_ITGB2	ICAM1 - (ITGAX+ITGB2)	ICAM	Cell-Cell Contact	PMID: 16252253	NA	0.0124892	Micro2 -> Micro1	G2
Micro11	Micro1	ICAM1	ITGAX_ITGB2	0.214925	p < 0.01	ICAM1_ITGAX_ITGB2	ICAM1 - (ITGAX+ITGB2)	ICAM	Cell-Cell Contact	PMID: 16252253	Micro11 -> Micro1 (G2)	0.009535	Micro11 -> Micro1	G2
Micro1	Micro2	ICAM1	ITGAX_ITGB2	0.198694	p < 0.01	ICAM1_ITGAX_ITGB2	ICAM1 - (ITGAX+ITGB2)	ICAM	Cell-Cell Contact	PMID: 16252253	NA	0.0065201	Micro1 -> Micro2	G2
Micro2	Micro2	ICAM1	ITGAX_ITGB2	0.242477	p < 0.01	ICAM1_ITGAX_ITGB2	ICAM1 - (ITGAX+ITGB2)	ICAM	Cell-Cell Contact	PMID: 16252253	NA	0.016178	Micro2 -> Micro2	G2
Micro11	Micro2	ICAM1	ITGAX_ITGB2	0.227629	p < 0.01	ICAM1_ITGAX_ITGB2	ICAM1 - (ITGAX+ITGB2)	ICAM	Cell-Cell Contact	PMID: 16252253	NA	0.0123622	Micro11 -> Micro2	G2
Micro1	Micro5	ICAM1	ITGAX_ITGB2	0.196317	p < 0.01	ICAM1_ITGAX_ITGB2	ICAM1 - (ITGAX+ITGB2)	ICAM	Cell-Cell Contact	PMID: 16252253	Micro1 -> Micro5 (G2)	0.00613462	Micro1 -> Micro5	G2
Micro2	Micro5	ICAM1	ITGAX_ITGB2	0.238979	p < 0.01	ICAM1_ITGAX_ITGB2	ICAM1 - (ITGAX+ITGB2)	ICAM	Cell-Cell Contact	PMID: 16252253	NA	0.0152303	Micro2 -> Micro5	G2
Micro11	Micro5	ICAM1	ITGAX_ITGB2	0.224532	p < 0.01	ICAM1_ITGAX_ITGB2	ICAM1 - (ITGAX+ITGB2)	ICAM	Cell-Cell Contact	PMID: 16252253	Micro11 -> Micro5 (G2)	0.0116354	Micro11 -> Micro5	G2
Micro2	Micro11	ICAM1	ITGAX_ITGB2	0.232474	p < 0.01	ICAM1_ITGAX_ITGB2	ICAM1 - (ITGAX+ITGB2)	ICAM	Cell-Cell Contact	PMID: 16252253	NA	0.0135474	Micro2 -> Micro11	G2
Micro11	Micro11	ICAM1	ITGAX_ITGB2	0.218761	p < 0.01	ICAM1_ITGAX_ITGB2	ICAM1 - (ITGAX+ITGB2)	ICAM	Cell-Cell Contact	PMID: 16252253	Micro11 -> Micro11 (G2)	0.0103455	Micro11 -> Micro11	G2
Micro4	Micro4	ICAM1	ITGAX_ITGB2	0.187096	p < 0.01	ICAM1_ITGAX_ITGB2	ICAM1 - (ITGAX+ITGB2)	ICAM	Cell-Cell Contact	PMID: 16252253	Micro4 -> Micro4 (G3)	0.00477265	Micro4 -> Micro4	G3
Micro11	Micro4	ICAM1	ITGAX_ITGB2	0.242268	p < 0.01	ICAM1_ITGAX_ITGB2	ICAM1 - (ITGAX+ITGB2)	ICAM	Cell-Cell Contact	PMID: 16252253	Micro11 -> Micro4 (G3)	0.0161207	Micro11 -> Micro4	G3
Micro4	Micro7	ICAM1	ITGAX_ITGB2	0.185685	p < 0.01	ICAM1_ITGAX_ITGB2	ICAM1 - (ITGAX+ITGB2)	ICAM	Cell-Cell Contact	PMID: 16252253	Micro4 -> Micro7 (G3)	0.00458273	Micro4 -> Micro7	G3
Micro11	Micro7	ICAM1	ITGAX_ITGB2	0.239934	p < 0.01	ICAM1_ITGAX_ITGB2	ICAM1 - (ITGAX+ITGB2)	ICAM	Cell-Cell Contact	PMID: 16252253	Micro11 -> Micro7 (G3)	0.0154862	Micro11 -> Micro7	G3
Micro4	Micro11	ICAM1	ITGAX_ITGB2	0.19178	p < 0.01	ICAM1_ITGAX_ITGB2	ICAM1 - (ITGAX+ITGB2)	ICAM	Cell-Cell Contact	PMID: 16252253	Micro4 -> Micro11 (G3)	0.00543813	Micro4 -> Micro11	G3
Micro11	Micro11	ICAM1	ITGAX_ITGB2	0.250081	p < 0.01	ICAM1_ITGAX_ITGB2	ICAM1 - (ITGAX+ITGB2)	ICAM	Cell-Cell Contact	PMID: 16252253	Micro11 -> Micro11 (G3)	0.0183393	Micro11 -> Micro11	G3
Micro12	Micro11	ICAM1	ITGAX_ITGB2	0.188754	0.01 < p < 0.05	ICAM1_ITGAX_ITGB2	ICAM1 - (ITGAX+ITGB2)	ICAM	Cell-Cell Contact	PMID: 16252253	Micro12 -> Micro11 (G3)	0.0050021	Micro12 -> Micro11	G3
Micro11	Micro12	ICAM1	ITGAX_ITGB2	0.217008	p < 0.01	ICAM1_ITGAX_ITGB2	ICAM1 - (ITGAX+ITGB2)	ICAM	Cell-Cell Contact	PMID: 16252253	Micro11 -> Micro12 (G3)	0.00997052	Micro11 -> Micro12	G3
Micro1	Micro9	ICAM1	ITGAL	0.175419	p < 0.01	ICAM1_ITGAL	ICAM1 - ITGAL	ICAM	Cell-Cell Contact	PMID: 23602662	Micro1 -> Micro9 (G1)	0.00334381	Micro1 -> Micro9	G1
Micro6	Micro9	ICAM1	ITGAL	0.166635	p < 0.01	ICAM1_ITGAL	ICAM1 - ITGAL	ICAM	Cell-Cell Contact	PMID: 23602662	Micro6 -> Micro9 (G1)	0.00247595	Micro6 -> Micro9	G1
Micro8	Micro9	ICAM1	ITGAL	0.16938	p < 0.01	ICAM1_ITGAL	ICAM1 - ITGAL	ICAM	Cell-Cell Contact	PMID: 23602662	Micro8 -> Micro9 (G1)	0.00272886	Micro8 -> Micro9	G1
Micro10	Micro9	ICAM1	ITGAL	0.179101	p < 0.01	ICAM1_ITGAL	ICAM1 - ITGAL	ICAM	Cell-Cell Contact	PMID: 23602662	Micro10 -> Micro9 (G1)	0.00375963	Micro10 -> Micro9	G1
Micro1	Micro10	ICAM1	ITGAL	0.162766	p < 0.01	ICAM1_ITGAL	ICAM1 - ITGAL	ICAM	Cell-Cell Contact	PMID: 23602662	Micro1 -> Micro10 (G1)	0.00214676	Micro1 -> Micro10	G1
Micro6	Micro10	ICAM1	ITGAL	0.155169	p < 0.01	ICAM1_ITGAL	ICAM1 - ITGAL	ICAM	Cell-Cell Contact	PMID: 23602662	Micro6 -> Micro10 (G1)	0.00158909	Micro6 -> Micro10	G1
Micro8	Micro10	ICAM1	ITGAL	0.157549	p < 0.01	ICAM1_ITGAL	ICAM1 - ITGAL	ICAM	Cell-Cell Contact	PMID: 23602662	Micro8 -> Micro10 (G1)	0.00175157	Micro8 -> Micro10	G1
Micro10	Micro10	ICAM1	ITGAL	0.165936	p < 0.01	ICAM1_ITGAL	ICAM1 - ITGAL	ICAM	Cell-Cell Contact	PMID: 23602662	Micro10 -> Micro10 (G1)	0.00241408	Micro10 -> Micro10	G1
Micro1	Micro2	ICAM1	ITGAL	0.133917	p < 0.01	ICAM1_ITGAL	ICAM1 - ITGAL	ICAM	Cell-Cell Contact	PMID: 23602662	NA	0.000571463	Micro1 -> Micro2	G2
Micro2	Micro2	ICAM1	ITGAL	0.15268	p < 0.01	ICAM1_ITGAL	ICAM1 - ITGAL	ICAM	Cell-Cell Contact	PMID: 23602662	NA	0.00143063	Micro2 -> Micro2	G2
Micro5	Micro2	ICAM1	ITGAL	0.127921	0.01 < p < 0.05	ICAM1_ITGAL	ICAM1 - ITGAL	ICAM	Cell-Cell Contact	PMID: 23602662	NA	0.000402688	Micro5 -> Micro2	G2
Micro11	Micro2	ICAM1	ITGAL	0.146581	p < 0.01	ICAM1_ITGAL	ICAM1 - ITGAL	ICAM	Cell-Cell Contact	PMID: 23602662	NA	0.00108934	Micro11 -> Micro2	G2
Micro1	Micro11	ICAM1	ITGAL	0.134057	p < 0.01	ICAM1_ITGAL	ICAM1 - ITGAL	ICAM	Cell-Cell Contact	PMID: 23602662	Micro1 -> Micro11 (G2)	0.000575931	Micro1 -> Micro11	G2
Micro2	Micro11	ICAM1	ITGAL	0.152862	p < 0.01	ICAM1_ITGAL	ICAM1 - ITGAL	ICAM	Cell-Cell Contact	PMID: 23602662	NA	0.00144181	Micro2 -> Micro11	G2
Micro11	Micro11	ICAM1	ITGAL	0.146748	p < 0.01	ICAM1_ITGAL	ICAM1 - ITGAL	ICAM	Cell-Cell Contact	PMID: 23602662	Micro11 -> Micro11 (G2)	0.00109786	Micro11 -> Micro11	G2
Micro11	Micro4	ICAM1	ITGAL	0.15003	p < 0.01	ICAM1_ITGAL	ICAM1 - ITGAL	ICAM	Cell-Cell Contact	PMID: 23602662	Micro11 -> Micro4 (G3)	0.00127436	Micro11 -> Micro4	G3
Micro4	Micro7	ICAM1	ITGAL	0.134421	p < 0.01	ICAM1_ITGAL	ICAM1 - ITGAL	ICAM	Cell-Cell Contact	PMID: 23602662	Micro4 -> Micro7 (G3)	0.000587701	Micro4 -> Micro7	G3
Micro7	Micro7	ICAM1	ITGAL	0.12823	p < 0.01	ICAM1_ITGAL	ICAM1 - ITGAL	ICAM	Cell-Cell Contact	PMID: 23602662	Micro7 -> Micro7 (G3)	0.000410349	Micro7 -> Micro7	G3
Micro11	Micro7	ICAM1	ITGAL	0.160978	p < 0.01	ICAM1_ITGAL	ICAM1 - ITGAL	ICAM	Cell-Cell Contact	PMID: 23602662	Micro11 -> Micro7 (G3)	0.00200514	Micro11 -> Micro7	G3
Micro12	Micro7	ICAM1	ITGAL	0.132921	p < 0.01	ICAM1_ITGAL	ICAM1 - ITGAL	ICAM	Cell-Cell Contact	PMID: 23602662	Micro12 -> Micro7 (G3)	0.000540368	Micro12 -> Micro7	G3
Micro4	Micro11	ICAM1	ITGAL	0.144717	p < 0.01	ICAM1_ITGAL	ICAM1 - ITGAL	ICAM	Cell-Cell Contact	PMID: 23602662	Micro4 -> Micro11 (G3)	0.000997722	Micro4 -> Micro11	G3
Micro7	Micro11	ICAM1	ITGAL	0.137568	p < 0.01	ICAM1_ITGAL	ICAM1 - ITGAL	ICAM	Cell-Cell Contact	PMID: 23602662	Micro7 -> Micro11 (G3)	0.000696724	Micro7 -> Micro11	G3
Micro11	Micro11	ICAM1	ITGAL	0.175939	p < 0.01	ICAM1_ITGAL	ICAM1 - ITGAL	ICAM	Cell-Cell Contact	PMID: 23602662	Micro11 -> Micro11 (G3)	0.00340069	Micro11 -> Micro11	G3
Micro12	Micro11	ICAM1	ITGAL	0.14298	p < 0.01	ICAM1_ITGAL	ICAM1 - ITGAL	ICAM	Cell-Cell Contact	PMID: 23602662	Micro12 -> Micro11 (G3)	0.000917397	Micro12 -> Micro11	G3
Micro11	Micro12	ICAM1	ITGAL	0.152292	p < 0.01	ICAM1_ITGAL	ICAM1 - ITGAL	ICAM	Cell-Cell Contact	PMID: 23602662	Micro11 -> Micro12 (G3)	0.00140692	Micro11 -> Micro12	G3
Micro1	Micro8	ICAM1	SPN	0.166069	p < 0.01	ICAM1_SPN	ICAM1 - SPN	ICAM	Cell-Cell Contact	PMID: 1683685	Micro1 -> Micro8 (G1)	0.00242584	Micro1 -> Micro8	G1
Micro6	Micro8	ICAM1	SPN	0.15817	p < 0.01	ICAM1_SPN	ICAM1 - SPN	ICAM	Cell-Cell Contact	PMID: 1683685	Micro6 -> Micro8 (G1)	0.00179579	Micro6 -> Micro8	G1
Micro8	Micro8	ICAM1	SPN	0.160643	p < 0.01	ICAM1_SPN	ICAM1 - SPN	ICAM	Cell-Cell Contact	PMID: 1683685	Micro8 -> Micro8 (G1)	0.00197937	Micro8 -> Micro8	G1
Micro10	Micro8	ICAM1	SPN	0.169369	p < 0.01	ICAM1_SPN	ICAM1 - SPN	ICAM	Cell-Cell Contact	PMID: 1683685	Micro10 -> Micro8 (G1)	0.00272781	Micro10 -> Micro8	G1
Micro1	Micro9	ICAM1	SPN	0.18042	p < 0.01	ICAM1_SPN	ICAM1 - SPN	ICAM	Cell-Cell Contact	PMID: 1683685	Micro1 -> Micro9 (G1)	0.00391623	Micro1 -> Micro9	G1
Micro6	Micro9	ICAM1	SPN	0.171146	p < 0.01	ICAM1_SPN	ICAM1 - SPN	ICAM	Cell-Cell Contact	PMID: 1683685	Micro6 -> Micro9 (G1)	0.00290023	Micro6 -> Micro9	G1
Micro8	Micro9	ICAM1	SPN	0.174042	p < 0.01	ICAM1_SPN	ICAM1 - SPN	ICAM	Cell-Cell Contact	PMID: 1683685	Micro8 -> Micro9 (G1)	0.00319634	Micro8 -> Micro9	G1
Micro10	Micro9	ICAM1	SPN	0.184315	p < 0.01	ICAM1_SPN	ICAM1 - SPN	ICAM	Cell-Cell Contact	PMID: 1683685	Micro10 -> Micro9 (G1)	0.00440291	Micro10 -> Micro9	G1
Micro1	Micro10	ICAM1	SPN	0.164664	p < 0.01	ICAM1_SPN	ICAM1 - SPN	ICAM	Cell-Cell Contact	PMID: 1683685	Micro1 -> Micro10 (G1)	0.00230427	Micro1 -> Micro10	G1
Micro8	Micro10	ICAM1	SPN	0.159327	0.01 < p < 0.05	ICAM1_SPN	ICAM1 - SPN	ICAM	Cell-Cell Contact	PMID: 1683685	Micro8 -> Micro10 (G1)	0.00188014	Micro8 -> Micro10	G1
Micro10	Micro10	ICAM1	SPN	0.167908	p < 0.01	ICAM1_SPN	ICAM1 - SPN	ICAM	Cell-Cell Contact	PMID: 1683685	Micro10 -> Micro10 (G1)	0.00259115	Micro10 -> Micro10	G1
Micro1	Micro2	ICAM1	SPN	0.131089	p < 0.01	ICAM1_SPN	ICAM1 - SPN	ICAM	Cell-Cell Contact	PMID: 1683685	NA	0.000486424	Micro1 -> Micro2	G2
Micro2	Micro2	ICAM1	SPN	0.149017	p < 0.01	ICAM1_SPN	ICAM1 - SPN	ICAM	Cell-Cell Contact	PMID: 1683685	NA	0.0012179	Micro2 -> Micro2	G2
Micro5	Micro2	ICAM1	SPN	0.125337	p < 0.01	ICAM1_SPN	ICAM1 - SPN	ICAM	Cell-Cell Contact	PMID: 1683685	NA	0.000342756	Micro5 -> Micro2	G2
Micro11	Micro2	ICAM1	SPN	0.1432	p < 0.01	ICAM1_SPN	ICAM1 - SPN	ICAM	Cell-Cell Contact	PMID: 1683685	NA	0.000927312	Micro11 -> Micro2	G2
Micro1	Micro11	ICAM1	SPN	0.130171	p < 0.01	ICAM1_SPN	ICAM1 - SPN	ICAM	Cell-Cell Contact	PMID: 1683685	Micro1 -> Micro11 (G2)	0.000460947	Micro1 -> Micro11	G2
Micro2	Micro11	ICAM1	SPN	0.147833	p < 0.01	ICAM1_SPN	ICAM1 - SPN	ICAM	Cell-Cell Contact	PMID: 1683685	NA	0.00115415	Micro2 -> Micro11	G2
Micro11	Micro11	ICAM1	SPN	0.142106	p < 0.01	ICAM1_SPN	ICAM1 - SPN	ICAM	Cell-Cell Contact	PMID: 1683685	Micro11 -> Micro11 (G2)	0.000878762	Micro11 -> Micro11	G2
Micro4	Micro4	ICAM1	SPN	0.147332	p < 0.01	ICAM1_SPN	ICAM1 - SPN	ICAM	Cell-Cell Contact	PMID: 1683685	Micro4 -> Micro4 (G3)	0.0011279	Micro4 -> Micro4	G3
Micro7	Micro4	ICAM1	SPN	0.13993	p < 0.01	ICAM1_SPN	ICAM1 - SPN	ICAM	Cell-Cell Contact	PMID: 1683685	Micro7 -> Micro4 (G3)	0.00078766	Micro7 -> Micro4	G3
Micro11	Micro4	ICAM1	SPN	0.179809	p < 0.01	ICAM1_SPN	ICAM1 - SPN	ICAM	Cell-Cell Contact	PMID: 1683685	Micro11 -> Micro4 (G3)	0.0038432	Micro11 -> Micro4	G3
Micro12	Micro4	ICAM1	SPN	0.145532	p < 0.01	ICAM1_SPN	ICAM1 - SPN	ICAM	Cell-Cell Contact	PMID: 1683685	Micro12 -> Micro4 (G3)	0.00103711	Micro12 -> Micro4	G3
Micro4	Micro7	ICAM1	SPN	0.132241	p < 0.01	ICAM1_SPN	ICAM1 - SPN	ICAM	Cell-Cell Contact	PMID: 1683685	Micro4 -> Micro7 (G3)	0.000519859	Micro4 -> Micro7	G3
Micro11	Micro7	ICAM1	SPN	0.157865	p < 0.01	ICAM1_SPN	ICAM1 - SPN	ICAM	Cell-Cell Contact	PMID: 1683685	Micro11 -> Micro7 (G3)	0.00177396	Micro11 -> Micro7	G3
Micro4	Micro11	ICAM1	SPN	0.135646	p < 0.01	ICAM1_SPN	ICAM1 - SPN	ICAM	Cell-Cell Contact	PMID: 1683685	Micro4 -> Micro11 (G3)	0.000628525	Micro4 -> Micro11	G3
Micro11	Micro11	ICAM1	SPN	0.162734	p < 0.01	ICAM1_SPN	ICAM1 - SPN	ICAM	Cell-Cell Contact	PMID: 1683685	Micro11 -> Micro11 (G3)	0.00214421	Micro11 -> Micro11	G3
Micro12	Micro11	ICAM1	SPN	0.134118	0.01 < p < 0.05	ICAM1_SPN	ICAM1 - SPN	ICAM	Cell-Cell Contact	PMID: 1683685	Micro12 -> Micro11 (G3)	0.000577906	Micro12 -> Micro11	G3
Micro11	Micro12	ICAM1	SPN	0.147541	p < 0.01	ICAM1_SPN	ICAM1 - SPN	ICAM	Cell-Cell Contact	PMID: 1683685	Micro11 -> Micro12 (G3)	0.00113881	Micro11 -> Micro12	G3
Micro2	Micro2	ICAM2	ITGAL_ITGB2	0.157157	p < 0.01	ICAM2_ITGAL_ITGB2	ICAM2 - (ITGAL+ITGB2)	ICAM	Cell-Cell Contact	KEGG: hsa04514	NA	0.00172404	Micro2 -> Micro2	G2
Micro11	Micro2	ICAM2	ITGAL_ITGB2	0.145781	p < 0.01	ICAM2_ITGAL_ITGB2	ICAM2 - (ITGAL+ITGB2)	ICAM	Cell-Cell Contact	KEGG: hsa04514	NA	0.00104933	Micro11 -> Micro2	G2
Micro2	Micro11	ICAM2	ITGAL_ITGB2	0.1559	p < 0.01	ICAM2_ITGAL_ITGB2	ICAM2 - (ITGAL+ITGB2)	ICAM	Cell-Cell Contact	KEGG: hsa04514	NA	0.00163787	Micro2 -> Micro11	G2
Micro11	Micro11	ICAM2	ITGAL_ITGB2	0.144699	p < 0.01	ICAM2_ITGAL_ITGB2	ICAM2 - (ITGAL+ITGB2)	ICAM	Cell-Cell Contact	KEGG: hsa04514	Micro11 -> Micro11 (G2)	0.000996845	Micro11 -> Micro11	G2
Micro11	Micro4	ICAM2	ITGAL_ITGB2	0.134093	p < 0.01	ICAM2_ITGAL_ITGB2	ICAM2 - (ITGAL+ITGB2)	ICAM	Cell-Cell Contact	KEGG: hsa04514	Micro11 -> Micro4 (G3)	0.000577087	Micro11 -> Micro4	G3
Micro12	Micro4	ICAM2	ITGAL_ITGB2	0.129758	p < 0.01	ICAM2_ITGAL_ITGB2	ICAM2 - (ITGAL+ITGB2)	ICAM	Cell-Cell Contact	KEGG: hsa04514	Micro12 -> Micro4 (G3)	0.000449822	Micro12 -> Micro4	G3
Micro11	Micro7	ICAM2	ITGAL_ITGB2	0.137889	p < 0.01	ICAM2_ITGAL_ITGB2	ICAM2 - (ITGAL+ITGB2)	ICAM	Cell-Cell Contact	KEGG: hsa04514	Micro11 -> Micro7 (G3)	0.000708605	Micro11 -> Micro7	G3
Micro12	Micro7	ICAM2	ITGAL_ITGB2	0.13331	p < 0.01	ICAM2_ITGAL_ITGB2	ICAM2 - (ITGAL+ITGB2)	ICAM	Cell-Cell Contact	KEGG: hsa04514	Micro12 -> Micro7 (G3)	0.000552353	Micro12 -> Micro7	G3
Micro11	Micro11	ICAM2	ITGAL_ITGB2	0.14324	p < 0.01	ICAM2_ITGAL_ITGB2	ICAM2 - (ITGAL+ITGB2)	ICAM	Cell-Cell Contact	KEGG: hsa04514	Micro11 -> Micro11 (G3)	0.000929086	Micro11 -> Micro11	G3
Micro12	Micro11	ICAM2	ITGAL_ITGB2	0.138305	p < 0.01	ICAM2_ITGAL_ITGB2	ICAM2 - (ITGAL+ITGB2)	ICAM	Cell-Cell Contact	KEGG: hsa04514	Micro12 -> Micro11 (G3)	0.000724252	Micro12 -> Micro11	G3
Micro11	Micro12	ICAM2	ITGAL_ITGB2	0.132664	p < 0.01	ICAM2_ITGAL_ITGB2	ICAM2 - (ITGAL+ITGB2)	ICAM	Cell-Cell Contact	KEGG: hsa04514	Micro11 -> Micro12 (G3)	0.000532541	Micro11 -> Micro12	G3
Micro12	Micro12	ICAM2	ITGAL_ITGB2	0.128419	0.01 < p < 0.05	ICAM2_ITGAL_ITGB2	ICAM2 - (ITGAL+ITGB2)	ICAM	Cell-Cell Contact	KEGG: hsa04514	Micro12 -> Micro12 (G3)	0.000415096	Micro12 -> Micro12	G3
Micro2	Micro1	ICAM2	ITGAM_ITGB2	0.167933	p < 0.01	ICAM2_ITGAM_ITGB2	ICAM2 - (ITGAM+ITGB2)	ICAM	Cell-Cell Contact	KEGG: hsa04514	NA	0.00259348	Micro2 -> Micro1	G2
Micro11	Micro1	ICAM2	ITGAM_ITGB2	0.155016	p < 0.01	ICAM2_ITGAM_ITGB2	ICAM2 - (ITGAM+ITGB2)	ICAM	Cell-Cell Contact	KEGG: hsa04514	Micro11 -> Micro1 (G2)	0.00157905	Micro11 -> Micro1	G2
Micro2	Micro2	ICAM2	ITGAM_ITGB2	0.176656	p < 0.01	ICAM2_ITGAM_ITGB2	ICAM2 - (ITGAM+ITGB2)	ICAM	Cell-Cell Contact	KEGG: hsa04514	NA	0.00348	Micro2 -> Micro2	G2
Micro11	Micro2	ICAM2	ITGAM_ITGB2	0.162428	p < 0.01	ICAM2_ITGAM_ITGB2	ICAM2 - (ITGAM+ITGB2)	ICAM	Cell-Cell Contact	KEGG: hsa04514	NA	0.00211954	Micro11 -> Micro2	G2
Micro2	Micro5	ICAM2	ITGAM_ITGB2	0.158447	p < 0.01	ICAM2_ITGAM_ITGB2	ICAM2 - (ITGAM+ITGB2)	ICAM	Cell-Cell Contact	KEGG: hsa04514	NA	0.00181577	Micro2 -> Micro5	G2
Micro11	Micro5	ICAM2	ITGAM_ITGB2	0.146892	p < 0.01	ICAM2_ITGAM_ITGB2	ICAM2 - (ITGAM+ITGB2)	ICAM	Cell-Cell Contact	KEGG: hsa04514	Micro11 -> Micro5 (G2)	0.0011052	Micro11 -> Micro5	G2
Micro2	Micro11	ICAM2	ITGAM_ITGB2	0.168918	p < 0.01	ICAM2_ITGAM_ITGB2	ICAM2 - (ITGAM+ITGB2)	ICAM	Cell-Cell Contact	KEGG: hsa04514	NA	0.00268514	Micro2 -> Micro11	G2
Micro11	Micro11	ICAM2	ITGAM_ITGB2	0.155856	p < 0.01	ICAM2_ITGAM_ITGB2	ICAM2 - (ITGAM+ITGB2)	ICAM	Cell-Cell Contact	KEGG: hsa04514	Micro11 -> Micro11 (G2)	0.00163491	Micro11 -> Micro11	G2
Micro11	Micro4	ICAM2	ITGAM_ITGB2	0.15098	p < 0.01	ICAM2_ITGAM_ITGB2	ICAM2 - (ITGAM+ITGB2)	ICAM	Cell-Cell Contact	KEGG: hsa04514	Micro11 -> Micro4 (G3)	0.00132891	Micro11 -> Micro4	G3
Micro12	Micro4	ICAM2	ITGAM_ITGB2	0.14551	p < 0.01	ICAM2_ITGAM_ITGB2	ICAM2 - (ITGAM+ITGB2)	ICAM	Cell-Cell Contact	KEGG: hsa04514	Micro12 -> Micro4 (G3)	0.00103601	Micro12 -> Micro4	G3
Micro11	Micro7	ICAM2	ITGAM_ITGB2	0.156464	p < 0.01	ICAM2_ITGAM_ITGB2	ICAM2 - (ITGAM+ITGB2)	ICAM	Cell-Cell Contact	KEGG: hsa04514	Micro11 -> Micro7 (G3)	0.00167615	Micro11 -> Micro7	G3
Micro12	Micro7	ICAM2	ITGAM_ITGB2	0.150599	p < 0.01	ICAM2_ITGAM_ITGB2	ICAM2 - (ITGAM+ITGB2)	ICAM	Cell-Cell Contact	KEGG: hsa04514	Micro12 -> Micro7 (G3)	0.00130683	Micro12 -> Micro7	G3
Micro11	Micro11	ICAM2	ITGAM_ITGB2	0.149694	p < 0.01	ICAM2_ITGAM_ITGB2	ICAM2 - (ITGAM+ITGB2)	ICAM	Cell-Cell Contact	KEGG: hsa04514	Micro11 -> Micro11 (G3)	0.00125541	Micro11 -> Micro11	G3
Micro12	Micro11	ICAM2	ITGAM_ITGB2	0.144315	p < 0.01	ICAM2_ITGAM_ITGB2	ICAM2 - (ITGAM+ITGB2)	ICAM	Cell-Cell Contact	KEGG: hsa04514	Micro12 -> Micro11 (G3)	0.000978698	Micro12 -> Micro11	G3
Micro11	Micro12	ICAM2	ITGAM_ITGB2	0.144477	p < 0.01	ICAM2_ITGAM_ITGB2	ICAM2 - (ITGAM+ITGB2)	ICAM	Cell-Cell Contact	KEGG: hsa04514	Micro11 -> Micro12 (G3)	0.000986332	Micro11 -> Micro12	G3
Micro12	Micro12	ICAM2	ITGAM_ITGB2	0.139459	0.01 < p < 0.05	ICAM2_ITGAM_ITGB2	ICAM2 - (ITGAM+ITGB2)	ICAM	Cell-Cell Contact	KEGG: hsa04514	Micro12 -> Micro12 (G3)	0.000768887	Micro12 -> Micro12	G3
Micro8	Micro6	IGF1	ITGAV_ITGB3	0.193242	p < 0.01	IGF1_ITGAV_ITGB3	IGF1 - (ITGAV+ITGB3)	IGF	Secreted Signaling	PMID: 28190785; PMID: 28873464	Micro8 -> Micro6 (G1)	0.00565696	Micro8 -> Micro6	G1
Micro9	Micro6	IGF1	ITGAV_ITGB3	0.192715	p < 0.01	IGF1_ITGAV_ITGB3	IGF1 - (ITGAV+ITGB3)	IGF	Secreted Signaling	PMID: 28190785; PMID: 28873464	Micro9 -> Micro6 (G1)	0.00557747	Micro9 -> Micro6	G1
Micro10	Micro6	IGF1	ITGAV_ITGB3	0.163023	p < 0.01	IGF1_ITGAV_ITGB3	IGF1 - (ITGAV+ITGB3)	IGF	Secreted Signaling	PMID: 28190785; PMID: 28873464	Micro10 -> Micro6 (G1)	0.00216766	Micro10 -> Micro6	G1
Micro8	Micro10	IGF1	ITGAV_ITGB3	0.154912	p < 0.01	IGF1_ITGAV_ITGB3	IGF1 - (ITGAV+ITGB3)	IGF	Secreted Signaling	PMID: 28190785; PMID: 28873464	Micro8 -> Micro10 (G1)	0.00157223	Micro8 -> Micro10	G1
Micro9	Micro10	IGF1	ITGAV_ITGB3	0.154572	p < 0.01	IGF1_ITGAV_ITGB3	IGF1 - (ITGAV+ITGB3)	IGF	Secreted Signaling	PMID: 28190785; PMID: 28873464	Micro9 -> Micro10 (G1)	0.00155005	Micro9 -> Micro10	G1
Micro4	Micro11	IGF1	ITGAV_ITGB3	0.137713	p < 0.01	IGF1_ITGAV_ITGB3	IGF1 - (ITGAV+ITGB3)	IGF	Secreted Signaling	PMID: 28190785; PMID: 28873464	Micro4 -> Micro11 (G3)	0.000702082	Micro4 -> Micro11	G3
Micro7	Micro11	IGF1	ITGAV_ITGB3	0.152998	p < 0.01	IGF1_ITGAV_ITGB3	IGF1 - (ITGAV+ITGB3)	IGF	Secreted Signaling	PMID: 28190785; PMID: 28873464	Micro7 -> Micro11 (G3)	0.00145022	Micro7 -> Micro11	G3
Micro8	Micro5	IGF1	IGF1R	0.177011	p < 0.01	IGF1_IGF1R	IGF1 - IGF1R	IGF	Secreted Signaling	PMID: 14604834	Micro8 -> Micro5 (G1)	0.0035198	Micro8 -> Micro5	G1
Micro9	Micro5	IGF1	IGF1R	0.176568	p < 0.01	IGF1_IGF1R	IGF1 - IGF1R	IGF	Secreted Signaling	PMID: 14604834	Micro9 -> Micro5 (G1)	0.00347024	Micro9 -> Micro5	G1
Micro10	Micro5	IGF1	IGF1R	0.151288	p < 0.01	IGF1_IGF1R	IGF1 - IGF1R	IGF	Secreted Signaling	PMID: 14604834	Micro10 -> Micro5 (G1)	0.00134695	Micro10 -> Micro5	G1
Micro8	Micro10	IGF1	IGF1R	0.132571	p < 0.01	IGF1_IGF1R	IGF1 - IGF1R	IGF	Secreted Signaling	PMID: 14604834	Micro8 -> Micro10 (G1)	0.000529728	Micro8 -> Micro10	G1
Micro9	Micro10	IGF1	IGF1R	0.132321	p < 0.01	IGF1_IGF1R	IGF1 - IGF1R	IGF	Secreted Signaling	PMID: 14604834	Micro9 -> Micro10 (G1)	0.000522247	Micro9 -> Micro10	G1
Micro10	Micro10	IGF1	IGF1R	0.11757	p < 0.01	IGF1_IGF1R	IGF1 - IGF1R	IGF	Secreted Signaling	PMID: 14604834	Micro10 -> Micro10 (G1)	0.000202341	Micro10 -> Micro10	G1
Micro7	Micro4	IGF1	IGF1R	0.133119	p < 0.01	IGF1_IGF1R	IGF1 - IGF1R	IGF	Secreted Signaling	PMID: 14604834	Micro7 -> Micro4 (G3)	0.000546443	Micro7 -> Micro4	G3
Micro7	Micro5	IGF1	IGF1R	0.148935	p < 0.01	IGF1_IGF1R	IGF1 - IGF1R	IGF	Secreted Signaling	PMID: 14604834	Micro7 -> Micro5 (G3)	0.00121337	Micro7 -> Micro5	G3
Micro4	Micro7	IGF1	IGF1R	0.132655	p < 0.01	IGF1_IGF1R	IGF1 - IGF1R	IGF	Secreted Signaling	PMID: 14604834	Micro4 -> Micro7 (G3)	0.000532283	Micro4 -> Micro7	G3
Micro7	Micro7	IGF1	IGF1R	0.146784	p < 0.01	IGF1_IGF1R	IGF1 - IGF1R	IGF	Secreted Signaling	PMID: 14604834	Micro7 -> Micro7 (G3)	0.00109969	Micro7 -> Micro7	G3
Micro10	Micro6	IL10	IL10RA_IL10RB	0.129748	p < 0.01	IL10_IL10RA_IL10RB	IL10 - (IL10RA+IL10RB)	IL10	Secreted Signaling	KEGG: hsa04060	Micro10 -> Micro6 (G1)	0.000449551	Micro10 -> Micro6	G1
Micro10	Micro8	IL10	IL10RA_IL10RB	0.133183	p < 0.01	IL10_IL10RA_IL10RB	IL10 - (IL10RA+IL10RB)	IL10	Secreted Signaling	KEGG: hsa04060	Micro10 -> Micro8 (G1)	0.000548416	Micro10 -> Micro8	G1
Micro10	Micro9	IL10	IL10RA_IL10RB	0.134188	p < 0.01	IL10_IL10RA_IL10RB	IL10 - (IL10RA+IL10RB)	IL10	Secreted Signaling	KEGG: hsa04060	Micro10 -> Micro9 (G1)	0.000580154	Micro10 -> Micro9	G1
Micro10	Micro10	IL10	IL10RA_IL10RB	0.155056	p < 0.01	IL10_IL10RA_IL10RB	IL10 - (IL10RA+IL10RB)	IL10	Secreted Signaling	KEGG: hsa04060	Micro10 -> Micro10 (G1)	0.00158167	Micro10 -> Micro10	G1
Micro2	Micro1	IL10	IL10RA_IL10RB	0.149064	p < 0.01	IL10_IL10RA_IL10RB	IL10 - (IL10RA+IL10RB)	IL10	Secreted Signaling	KEGG: hsa04060	NA	0.00122047	Micro2 -> Micro1	G2
Micro11	Micro1	IL10	IL10RA_IL10RB	0.173211	p < 0.01	IL10_IL10RA_IL10RB	IL10 - (IL10RA+IL10RB)	IL10	Secreted Signaling	KEGG: hsa04060	Micro11 -> Micro1 (G2)	0.00310946	Micro11 -> Micro1	G2
Micro2	Micro2	IL10	IL10RA_IL10RB	0.165762	p < 0.01	IL10_IL10RA_IL10RB	IL10 - (IL10RA+IL10RB)	IL10	Secreted Signaling	KEGG: hsa04060	NA	0.00239888	Micro2 -> Micro2	G2
Micro11	Micro2	IL10	IL10RA_IL10RB	0.196103	p < 0.01	IL10_IL10RA_IL10RB	IL10 - (IL10RA+IL10RB)	IL10	Secreted Signaling	KEGG: hsa04060	NA	0.00610066	Micro11 -> Micro2	G2
Micro2	Micro5	IL10	IL10RA_IL10RB	0.133637	p < 0.01	IL10_IL10RA_IL10RB	IL10 - (IL10RA+IL10RB)	IL10	Secreted Signaling	KEGG: hsa04060	NA	0.000562601	Micro2 -> Micro5	G2
Micro11	Micro5	IL10	IL10RA_IL10RB	0.152749	p < 0.01	IL10_IL10RA_IL10RB	IL10 - (IL10RA+IL10RB)	IL10	Secreted Signaling	KEGG: hsa04060	Micro11 -> Micro5 (G2)	0.00143484	Micro11 -> Micro5	G2
Micro2	Micro11	IL10	IL10RA_IL10RB	0.159552	p < 0.01	IL10_IL10RA_IL10RB	IL10 - (IL10RA+IL10RB)	IL10	Secreted Signaling	KEGG: hsa04060	NA	0.00189684	Micro2 -> Micro11	G2
Micro11	Micro11	IL10	IL10RA_IL10RB	0.187498	p < 0.01	IL10_IL10RA_IL10RB	IL10 - (IL10RA+IL10RB)	IL10	Secreted Signaling	KEGG: hsa04060	Micro11 -> Micro11 (G2)	0.00482766	Micro11 -> Micro11	G2
Micro11	Micro4	IL10	IL10RA_IL10RB	0.161771	p < 0.01	IL10_IL10RA_IL10RB	IL10 - (IL10RA+IL10RB)	IL10	Secreted Signaling	KEGG: hsa04060	Micro11 -> Micro4 (G3)	0.00206717	Micro11 -> Micro4	G3
Micro11	Micro7	IL10	IL10RA_IL10RB	0.165346	p < 0.01	IL10_IL10RA_IL10RB	IL10 - (IL10RA+IL10RB)	IL10	Secreted Signaling	KEGG: hsa04060	Micro11 -> Micro7 (G3)	0.00236273	Micro11 -> Micro7	G3
Micro11	Micro11	IL10	IL10RA_IL10RB	0.165195	p < 0.01	IL10_IL10RA_IL10RB	IL10 - (IL10RA+IL10RB)	IL10	Secreted Signaling	KEGG: hsa04060	Micro11 -> Micro11 (G3)	0.00234972	Micro11 -> Micro11	G3
Micro11	Micro12	IL10	IL10RA_IL10RB	0.151951	p < 0.01	IL10_IL10RA_IL10RB	IL10 - (IL10RA+IL10RB)	IL10	Secreted Signaling	KEGG: hsa04060	Micro11 -> Micro12 (G3)	0.00138636	Micro11 -> Micro12	G3
Micro8	Micro6	IL16	CD4	0.158425	p < 0.01	IL16_CD4	IL16 - CD4	IL16	Secreted Signaling	KEGG: hsa04060	Micro8 -> Micro6 (G1)	0.00181416	Micro8 -> Micro6	G1
Micro9	Micro6	IL16	CD4	0.164164	p < 0.01	IL16_CD4	IL16 - CD4	IL16	Secreted Signaling	KEGG: hsa04060	Micro9 -> Micro6 (G1)	0.00226205	Micro9 -> Micro6	G1
Micro8	Micro8	IL16	CD4	0.175903	p < 0.01	IL16_CD4	IL16 - CD4	IL16	Secreted Signaling	KEGG: hsa04060	Micro8 -> Micro8 (G1)	0.00339671	Micro8 -> Micro8	G1
Micro9	Micro8	IL16	CD4	0.182993	p < 0.01	IL16_CD4	IL16 - CD4	IL16	Secreted Signaling	KEGG: hsa04060	Micro9 -> Micro8 (G1)	0.00423364	Micro9 -> Micro8	G1
Micro10	Micro8	IL16	CD4	0.156463	0.01 < p < 0.05	IL16_CD4	IL16 - CD4	IL16	Secreted Signaling	KEGG: hsa04060	Micro10 -> Micro8 (G1)	0.00167611	Micro10 -> Micro8	G1
Micro8	Micro9	IL16	CD4	0.176472	p < 0.01	IL16_CD4	IL16 - CD4	IL16	Secreted Signaling	KEGG: hsa04060	Micro8 -> Micro9 (G1)	0.00345954	Micro8 -> Micro9	G1
Micro9	Micro9	IL16	CD4	0.183608	p < 0.01	IL16_CD4	IL16 - CD4	IL16	Secreted Signaling	KEGG: hsa04060	Micro9 -> Micro9 (G1)	0.00431188	Micro9 -> Micro9	G1
Micro10	Micro9	IL16	CD4	0.156914	0.01 < p < 0.05	IL16_CD4	IL16 - CD4	IL16	Secreted Signaling	KEGG: hsa04060	Micro10 -> Micro9 (G1)	0.00170716	Micro10 -> Micro9	G1
Micro8	Micro10	IL16	CD4	0.181052	p < 0.01	IL16_CD4	IL16 - CD4	IL16	Secreted Signaling	KEGG: hsa04060	Micro8 -> Micro10 (G1)	0.00399274	Micro8 -> Micro10	G1
Micro9	Micro10	IL16	CD4	0.188566	p < 0.01	IL16_CD4	IL16 - CD4	IL16	Secreted Signaling	KEGG: hsa04060	Micro9 -> Micro10 (G1)	0.00497579	Micro9 -> Micro10	G1
Micro10	Micro10	IL16	CD4	0.160531	0.01 < p < 0.05	IL16_CD4	IL16 - CD4	IL16	Secreted Signaling	KEGG: hsa04060	Micro10 -> Micro10 (G1)	0.00197081	Micro10 -> Micro10	G1
Micro2	Micro1	IL16	CD4	0.138435	p < 0.01	IL16_CD4	IL16 - CD4	IL16	Secreted Signaling	KEGG: hsa04060	NA	0.000729158	Micro2 -> Micro1	G2
Micro11	Micro1	IL16	CD4	0.127916	0.01 < p < 0.05	IL16_CD4	IL16 - CD4	IL16	Secreted Signaling	KEGG: hsa04060	Micro11 -> Micro1 (G2)	0.000402565	Micro11 -> Micro1	G2
Micro2	Micro2	IL16	CD4	0.190022	p < 0.01	IL16_CD4	IL16 - CD4	IL16	Secreted Signaling	KEGG: hsa04060	NA	0.00518211	Micro2 -> Micro2	G2
Micro11	Micro2	IL16	CD4	0.170806	p < 0.01	IL16_CD4	IL16 - CD4	IL16	Secreted Signaling	KEGG: hsa04060	NA	0.00286674	Micro11 -> Micro2	G2
Micro2	Micro5	IL16	CD4	0.139821	p < 0.01	IL16_CD4	IL16 - CD4	IL16	Secreted Signaling	KEGG: hsa04060	NA	0.000783293	Micro2 -> Micro5	G2
Micro11	Micro5	IL16	CD4	0.129099	0.01 < p < 0.05	IL16_CD4	IL16 - CD4	IL16	Secreted Signaling	KEGG: hsa04060	Micro11 -> Micro5 (G2)	0.000432463	Micro11 -> Micro5	G2
Micro2	Micro11	IL16	CD4	0.174789	p < 0.01	IL16_CD4	IL16 - CD4	IL16	Secreted Signaling	KEGG: hsa04060	NA	0.00327582	Micro2 -> Micro11	G2
Micro11	Micro11	IL16	CD4	0.158376	p < 0.01	IL16_CD4	IL16 - CD4	IL16	Secreted Signaling	KEGG: hsa04060	Micro11 -> Micro11 (G2)	0.00181063	Micro11 -> Micro11	G2
Micro4	Micro4	IL16	CD4	0.165679	p < 0.01	IL16_CD4	IL16 - CD4	IL16	Secreted Signaling	KEGG: hsa04060	Micro4 -> Micro4 (G3)	0.00239164	Micro4 -> Micro4	G3
Micro7	Micro4	IL16	CD4	0.177589	p < 0.01	IL16_CD4	IL16 - CD4	IL16	Secreted Signaling	KEGG: hsa04060	Micro7 -> Micro4 (G3)	0.00358512	Micro7 -> Micro4	G3
Micro4	Micro7	IL16	CD4	0.168416	p < 0.01	IL16_CD4	IL16 - CD4	IL16	Secreted Signaling	KEGG: hsa04060	Micro4 -> Micro7 (G3)	0.00263818	Micro4 -> Micro7	G3
Micro7	Micro7	IL16	CD4	0.180734	p < 0.01	IL16_CD4	IL16 - CD4	IL16	Secreted Signaling	KEGG: hsa04060	Micro7 -> Micro7 (G3)	0.0039542	Micro7 -> Micro7	G3
Micro7	Micro11	IL16	CD4	0.167614	p < 0.01	IL16_CD4	IL16 - CD4	IL16	Secreted Signaling	KEGG: hsa04060	Micro7 -> Micro11 (G3)	0.0025643	Micro7 -> Micro11	G3
Micro1	Micro10	IL1A	IL1R1_IL1RAP	0.15799	p < 0.01	IL1A_IL1R1_IL1RAP	IL1A - (IL1R1+IL1RAP)	IL1	Secreted Signaling	KEGG: hsa04060	Micro1 -> Micro10 (G1)	0.00178291	Micro1 -> Micro10	G1
Micro6	Micro10	IL1A	IL1R1_IL1RAP	0.205717	p < 0.01	IL1A_IL1R1_IL1RAP	IL1A - (IL1R1+IL1RAP)	IL1	Secreted Signaling	KEGG: hsa04060	Micro6 -> Micro10 (G1)	0.00774232	Micro6 -> Micro10	G1
Micro8	Micro10	IL1A	IL1R1_IL1RAP	0.175437	p < 0.01	IL1A_IL1R1_IL1RAP	IL1A - (IL1R1+IL1RAP)	IL1	Secreted Signaling	KEGG: hsa04060	Micro8 -> Micro10 (G1)	0.00334582	Micro8 -> Micro10	G1
Micro10	Micro10	IL1A	IL1R1_IL1RAP	0.204236	p < 0.01	IL1A_IL1R1_IL1RAP	IL1A - (IL1R1+IL1RAP)	IL1	Secreted Signaling	KEGG: hsa04060	Micro10 -> Micro10 (G1)	0.00747421	Micro10 -> Micro10	G1
Micro4	Micro11	IL1A	IL1R1_IL1RAP	0.132647	p < 0.01	IL1A_IL1R1_IL1RAP	IL1A - (IL1R1+IL1RAP)	IL1	Secreted Signaling	KEGG: hsa04060	Micro4 -> Micro11 (G3)	0.000532041	Micro4 -> Micro11	G3
Micro5	Micro11	IL1A	IL1R1_IL1RAP	0.131917	p < 0.01	IL1A_IL1R1_IL1RAP	IL1A - (IL1R1+IL1RAP)	IL1	Secreted Signaling	KEGG: hsa04060	Micro5 -> Micro11 (G3)	0.000510288	Micro5 -> Micro11	G3
Micro7	Micro11	IL1A	IL1R1_IL1RAP	0.132306	p < 0.01	IL1A_IL1R1_IL1RAP	IL1A - (IL1R1+IL1RAP)	IL1	Secreted Signaling	KEGG: hsa04060	Micro7 -> Micro11 (G3)	0.000521782	Micro7 -> Micro11	G3
Micro11	Micro11	IL1A	IL1R1_IL1RAP	0.147503	p < 0.01	IL1A_IL1R1_IL1RAP	IL1A - (IL1R1+IL1RAP)	IL1	Secreted Signaling	KEGG: hsa04060	Micro11 -> Micro11 (G3)	0.00113684	Micro11 -> Micro11	G3
Micro12	Micro11	IL1A	IL1R1_IL1RAP	0.141863	p < 0.01	IL1A_IL1R1_IL1RAP	IL1A - (IL1R1+IL1RAP)	IL1	Secreted Signaling	KEGG: hsa04060	Micro12 -> Micro11 (G3)	0.00086822	Micro12 -> Micro11	G3
Micro1	Micro10	IL1B	IL1R1_IL1RAP	0.233537	p < 0.01	IL1B_IL1R1_IL1RAP	IL1B - (IL1R1+IL1RAP)	IL1	Secreted Signaling	KEGG: hsa04060	Micro1 -> Micro10 (G1)	0.0138154	Micro1 -> Micro10	G1
Micro3	Micro10	IL1B	IL1R1_IL1RAP	0.170933	p < 0.01	IL1B_IL1R1_IL1RAP	IL1B - (IL1R1+IL1RAP)	IL1	Secreted Signaling	KEGG: hsa04060	Micro3 -> Micro10 (G1)	0.00287923	Micro3 -> Micro10	G1
Micro5	Micro10	IL1B	IL1R1_IL1RAP	0.185049	p < 0.01	IL1B_IL1R1_IL1RAP	IL1B - (IL1R1+IL1RAP)	IL1	Secreted Signaling	KEGG: hsa04060	Micro5 -> Micro10 (G1)	0.00449871	Micro5 -> Micro10	G1
Micro6	Micro10	IL1B	IL1R1_IL1RAP	0.250123	p < 0.01	IL1B_IL1R1_IL1RAP	IL1B - (IL1R1+IL1RAP)	IL1	Secreted Signaling	KEGG: hsa04060	Micro6 -> Micro10 (G1)	0.0183518	Micro6 -> Micro10	G1
Micro8	Micro10	IL1B	IL1R1_IL1RAP	0.203929	p < 0.01	IL1B_IL1R1_IL1RAP	IL1B - (IL1R1+IL1RAP)	IL1	Secreted Signaling	KEGG: hsa04060	Micro8 -> Micro10 (G1)	0.00741937	Micro8 -> Micro10	G1
Micro9	Micro10	IL1B	IL1R1_IL1RAP	0.173493	p < 0.01	IL1B_IL1R1_IL1RAP	IL1B - (IL1R1+IL1RAP)	IL1	Secreted Signaling	KEGG: hsa04060	Micro9 -> Micro10 (G1)	0.00313873	Micro9 -> Micro10	G1
Micro10	Micro10	IL1B	IL1R1_IL1RAP	0.237071	p < 0.01	IL1B_IL1R1_IL1RAP	IL1B - (IL1R1+IL1RAP)	IL1	Secreted Signaling	KEGG: hsa04060	Micro10 -> Micro10 (G1)	0.014726	Micro10 -> Micro10	G1
Micro3	Micro11	IL1B	IL1R1_IL1RAP	0.154486	p < 0.01	IL1B_IL1R1_IL1RAP	IL1B - (IL1R1+IL1RAP)	IL1	Secreted Signaling	KEGG: hsa04060	Micro3 -> Micro11 (G3)	0.00154444	Micro3 -> Micro11	G3
Micro4	Micro11	IL1B	IL1R1_IL1RAP	0.191807	p < 0.01	IL1B_IL1R1_IL1RAP	IL1B - (IL1R1+IL1RAP)	IL1	Secreted Signaling	KEGG: hsa04060	Micro4 -> Micro11 (G3)	0.00544213	Micro4 -> Micro11	G3
Micro5	Micro11	IL1B	IL1R1_IL1RAP	0.166583	p < 0.01	IL1B_IL1R1_IL1RAP	IL1B - (IL1R1+IL1RAP)	IL1	Secreted Signaling	KEGG: hsa04060	Micro5 -> Micro11 (G3)	0.00247131	Micro5 -> Micro11	G3
Micro7	Micro11	IL1B	IL1R1_IL1RAP	0.183838	p < 0.01	IL1B_IL1R1_IL1RAP	IL1B - (IL1R1+IL1RAP)	IL1	Secreted Signaling	KEGG: hsa04060	Micro7 -> Micro11 (G3)	0.00434138	Micro7 -> Micro11	G3
Micro11	Micro11	IL1B	IL1R1_IL1RAP	0.188328	p < 0.01	IL1B_IL1R1_IL1RAP	IL1B - (IL1R1+IL1RAP)	IL1	Secreted Signaling	KEGG: hsa04060	Micro11 -> Micro11 (G3)	0.0049425	Micro11 -> Micro11	G3
Micro12	Micro11	IL1B	IL1R1_IL1RAP	0.184046	p < 0.01	IL1B_IL1R1_IL1RAP	IL1B - (IL1R1+IL1RAP)	IL1	Secreted Signaling	KEGG: hsa04060	Micro12 -> Micro11 (G3)	0.00436817	Micro12 -> Micro11	G3
Micro10	Micro1	IL6	IL6R_IL6ST	0.201529	p < 0.01	IL6_IL6R_IL6ST	IL6 - (IL6R+IL6ST)	IL6	Secreted Signaling	KEGG: hsa04060	Micro10 -> Micro1 (G1)	0.00699854	Micro10 -> Micro1	G1
Micro10	Micro6	IL6	IL6R_IL6ST	0.239721	p < 0.01	IL6_IL6R_IL6ST	IL6 - (IL6R+IL6ST)	IL6	Secreted Signaling	KEGG: hsa04060	Micro10 -> Micro6 (G1)	0.0154289	Micro10 -> Micro6	G1
Micro10	Micro8	IL6	IL6R_IL6ST	0.235864	p < 0.01	IL6_IL6R_IL6ST	IL6 - (IL6R+IL6ST)	IL6	Secreted Signaling	KEGG: hsa04060	Micro10 -> Micro8 (G1)	0.0144114	Micro10 -> Micro8	G1
Micro10	Micro9	IL6	IL6R_IL6ST	0.244509	p < 0.01	IL6_IL6R_IL6ST	IL6 - (IL6R+IL6ST)	IL6	Secreted Signaling	KEGG: hsa04060	Micro10 -> Micro9 (G1)	0.0167421	Micro10 -> Micro9	G1
Micro10	Micro10	IL6	IL6R_IL6ST	0.234648	p < 0.01	IL6_IL6R_IL6ST	IL6 - (IL6R+IL6ST)	IL6	Secreted Signaling	KEGG: hsa04060	Micro10 -> Micro10 (G1)	0.0140983	Micro10 -> Micro10	G1
Micro6	Micro10	INHBA	ACVR1B_ACVR2A	0.140033	p < 0.01	INHBA_ACVR1B_ACVR2A	INHBA - (ACVR1B+ACVR2A)	ACTIVIN	Secreted Signaling	KEGG: hsa04350	Micro6 -> Micro10 (G1)	0.000791815	Micro6 -> Micro10	G1
Micro10	Micro10	INHBA	ACVR1B_ACVR2A	0.149357	p < 0.01	INHBA_ACVR1B_ACVR2A	INHBA - (ACVR1B+ACVR2A)	ACTIVIN	Secreted Signaling	KEGG: hsa04350	Micro10 -> Micro10 (G1)	0.00123665	Micro10 -> Micro10	G1
Micro1	Micro11	INHBA	ACVR1B_ACVR2A	0.131208	p < 0.01	INHBA_ACVR1B_ACVR2A	INHBA - (ACVR1B+ACVR2A)	ACTIVIN	Secreted Signaling	KEGG: hsa04350	Micro1 -> Micro11 (G2)	0.000489815	Micro1 -> Micro11	G2
Micro2	Micro11	INHBA	ACVR1B_ACVR2A	0.125937	p < 0.01	INHBA_ACVR1B_ACVR2A	INHBA - (ACVR1B+ACVR2A)	ACTIVIN	Secreted Signaling	KEGG: hsa04350	NA	0.00035604	Micro2 -> Micro11	G2
Micro5	Micro11	INHBA	ACVR1B_ACVR2A	0.139198	p < 0.01	INHBA_ACVR1B_ACVR2A	INHBA - (ACVR1B+ACVR2A)	ACTIVIN	Secreted Signaling	KEGG: hsa04350	Micro5 -> Micro11 (G2)	0.000758611	Micro5 -> Micro11	G2
Micro11	Micro11	INHBA	ACVR1B_ACVR2A	0.125549	p < 0.01	INHBA_ACVR1B_ACVR2A	INHBA - (ACVR1B+ACVR2A)	ACTIVIN	Secreted Signaling	KEGG: hsa04350	Micro11 -> Micro11 (G2)	0.00034741	Micro11 -> Micro11	G2
Micro4	Micro7	INHBA	ACVR1B_ACVR2A	0.15029	p < 0.01	INHBA_ACVR1B_ACVR2A	INHBA - (ACVR1B+ACVR2A)	ACTIVIN	Secreted Signaling	KEGG: hsa04350	Micro4 -> Micro7 (G3)	0.00128914	Micro4 -> Micro7	G3
Micro5	Micro7	INHBA	ACVR1B_ACVR2A	0.156185	p < 0.01	INHBA_ACVR1B_ACVR2A	INHBA - (ACVR1B+ACVR2A)	ACTIVIN	Secreted Signaling	KEGG: hsa04350	Micro5 -> Micro7 (G3)	0.00165715	Micro5 -> Micro7	G3
Micro11	Micro7	INHBA	ACVR1B_ACVR2A	0.171127	p < 0.01	INHBA_ACVR1B_ACVR2A	INHBA - (ACVR1B+ACVR2A)	ACTIVIN	Secreted Signaling	KEGG: hsa04350	Micro11 -> Micro7 (G3)	0.0028984	Micro11 -> Micro7	G3
Micro12	Micro7	INHBA	ACVR1B_ACVR2A	0.150056	p < 0.01	INHBA_ACVR1B_ACVR2A	INHBA - (ACVR1B+ACVR2A)	ACTIVIN	Secreted Signaling	KEGG: hsa04350	Micro12 -> Micro7 (G3)	0.00127578	Micro12 -> Micro7	G3
Micro4	Micro11	INHBA	ACVR1B_ACVR2A	0.139659	p < 0.01	INHBA_ACVR1B_ACVR2A	INHBA - (ACVR1B+ACVR2A)	ACTIVIN	Secreted Signaling	KEGG: hsa04350	Micro4 -> Micro11 (G3)	0.000776815	Micro4 -> Micro11	G3
Micro5	Micro11	INHBA	ACVR1B_ACVR2A	0.144738	p < 0.01	INHBA_ACVR1B_ACVR2A	INHBA - (ACVR1B+ACVR2A)	ACTIVIN	Secreted Signaling	KEGG: hsa04350	Micro5 -> Micro11 (G3)	0.000998724	Micro5 -> Micro11	G3
Micro11	Micro11	INHBA	ACVR1B_ACVR2A	0.157493	p < 0.01	INHBA_ACVR1B_ACVR2A	INHBA - (ACVR1B+ACVR2A)	ACTIVIN	Secreted Signaling	KEGG: hsa04350	Micro11 -> Micro11 (G3)	0.00174765	Micro11 -> Micro11	G3
Micro12	Micro11	INHBA	ACVR1B_ACVR2A	0.139456	p < 0.01	INHBA_ACVR1B_ACVR2A	INHBA - (ACVR1B+ACVR2A)	ACTIVIN	Secreted Signaling	KEGG: hsa04350	Micro12 -> Micro11 (G3)	0.000768761	Micro12 -> Micro11	G3
Micro1	Micro6	ITGB2	CD226	0.21084	p < 0.01	ITGB2_CD226	ITGB2 - CD226	ITGB2	Cell-Cell Contact	KEGG: hsa04514	Micro1 -> Micro6 (G1)	0.00871312	Micro1 -> Micro6	G1
Micro3	Micro6	ITGB2	CD226	0.20358	p < 0.01	ITGB2_CD226	ITGB2 - CD226	ITGB2	Cell-Cell Contact	KEGG: hsa04514	Micro3 -> Micro6 (G1)	0.00735729	Micro3 -> Micro6	G1
Micro8	Micro6	ITGB2	CD226	0.211732	p < 0.01	ITGB2_CD226	ITGB2 - CD226	ITGB2	Cell-Cell Contact	KEGG: hsa04514	Micro8 -> Micro6 (G1)	0.00888894	Micro8 -> Micro6	G1
Micro9	Micro6	ITGB2	CD226	0.215462	p < 0.01	ITGB2_CD226	ITGB2 - CD226	ITGB2	Cell-Cell Contact	KEGG: hsa04514	Micro9 -> Micro6 (G1)	0.00964627	Micro9 -> Micro6	G1
Micro10	Micro6	ITGB2	CD226	0.206826	p < 0.01	ITGB2_CD226	ITGB2 - CD226	ITGB2	Cell-Cell Contact	KEGG: hsa04514	Micro10 -> Micro6 (G1)	0.00794678	Micro10 -> Micro6	G1
Micro1	Micro9	ITGB2	CD226	0.207036	p < 0.01	ITGB2_CD226	ITGB2 - CD226	ITGB2	Cell-Cell Contact	KEGG: hsa04514	Micro1 -> Micro9 (G1)	0.00798594	Micro1 -> Micro9	G1
Micro3	Micro9	ITGB2	CD226	0.200027	0.01 < p < 0.05	ITGB2_CD226	ITGB2 - CD226	ITGB2	Cell-Cell Contact	KEGG: hsa04514	Micro3 -> Micro9 (G1)	0.0067425	Micro3 -> Micro9	G1
Micro8	Micro9	ITGB2	CD226	0.207897	p < 0.01	ITGB2_CD226	ITGB2 - CD226	ITGB2	Cell-Cell Contact	KEGG: hsa04514	Micro8 -> Micro9 (G1)	0.0081472	Micro8 -> Micro9	G1
Micro9	Micro9	ITGB2	CD226	0.211495	p < 0.01	ITGB2_CD226	ITGB2 - CD226	ITGB2	Cell-Cell Contact	KEGG: hsa04514	Micro9 -> Micro9 (G1)	0.0088419	Micro9 -> Micro9	G1
Micro10	Micro9	ITGB2	CD226	0.203161	p < 0.01	ITGB2_CD226	ITGB2 - CD226	ITGB2	Cell-Cell Contact	KEGG: hsa04514	Micro10 -> Micro9 (G1)	0.00728308	Micro10 -> Micro9	G1
Micro1	Micro10	ITGB2	CD226	0.231401	p < 0.01	ITGB2_CD226	ITGB2 - CD226	ITGB2	Cell-Cell Contact	KEGG: hsa04514	Micro1 -> Micro10 (G1)	0.01328	Micro1 -> Micro10	G1
Micro3	Micro10	ITGB2	CD226	0.222721	p < 0.01	ITGB2_CD226	ITGB2 - CD226	ITGB2	Cell-Cell Contact	KEGG: hsa04514	Micro3 -> Micro10 (G1)	0.0112216	Micro3 -> Micro10	G1
Micro6	Micro10	ITGB2	CD226	0.214418	p < 0.01	ITGB2_CD226	ITGB2 - CD226	ITGB2	Cell-Cell Contact	KEGG: hsa04514	Micro6 -> Micro10 (G1)	0.00943065	Micro6 -> Micro10	G1
Micro8	Micro10	ITGB2	CD226	0.232471	p < 0.01	ITGB2_CD226	ITGB2 - CD226	ITGB2	Cell-Cell Contact	KEGG: hsa04514	Micro8 -> Micro10 (G1)	0.0135467	Micro8 -> Micro10	G1
Micro9	Micro10	ITGB2	CD226	0.236953	p < 0.01	ITGB2_CD226	ITGB2 - CD226	ITGB2	Cell-Cell Contact	KEGG: hsa04514	Micro9 -> Micro10 (G1)	0.014695	Micro9 -> Micro10	G1
Micro10	Micro10	ITGB2	CD226	0.226595	p < 0.01	ITGB2_CD226	ITGB2 - CD226	ITGB2	Cell-Cell Contact	KEGG: hsa04514	Micro10 -> Micro10 (G1)	0.0121169	Micro10 -> Micro10	G1
Micro1	Micro11	ITGB2	CD226	0.167124	p < 0.01	ITGB2_CD226	ITGB2 - CD226	ITGB2	Cell-Cell Contact	KEGG: hsa04514	Micro1 -> Micro11 (G2)	0.00251981	Micro1 -> Micro11	G2
Micro2	Micro11	ITGB2	CD226	0.190387	p < 0.01	ITGB2_CD226	ITGB2 - CD226	ITGB2	Cell-Cell Contact	KEGG: hsa04514	NA	0.00523463	Micro2 -> Micro11	G2
Micro3	Micro11	ITGB2	CD226	0.185963	p < 0.01	ITGB2_CD226	ITGB2 - CD226	ITGB2	Cell-Cell Contact	KEGG: hsa04514	Micro3 -> Micro11 (G2)	0.0046197	Micro3 -> Micro11	G2
Micro5	Micro11	ITGB2	CD226	0.176562	p < 0.01	ITGB2_CD226	ITGB2 - CD226	ITGB2	Cell-Cell Contact	KEGG: hsa04514	Micro5 -> Micro11 (G2)	0.00346953	Micro5 -> Micro11	G2
Micro11	Micro11	ITGB2	CD226	0.186483	p < 0.01	ITGB2_CD226	ITGB2 - CD226	ITGB2	Cell-Cell Contact	KEGG: hsa04514	Micro11 -> Micro11 (G2)	0.00468949	Micro11 -> Micro11	G2
Micro3	Micro7	ITGB2	CD226	0.251392	p < 0.01	ITGB2_CD226	ITGB2 - CD226	ITGB2	Cell-Cell Contact	KEGG: hsa04514	Micro3 -> Micro7 (G3)	0.0187259	Micro3 -> Micro7	G3
Micro4	Micro7	ITGB2	CD226	0.254294	p < 0.01	ITGB2_CD226	ITGB2 - CD226	ITGB2	Cell-Cell Contact	KEGG: hsa04514	Micro4 -> Micro7 (G3)	0.0195955	Micro4 -> Micro7	G3
Micro7	Micro7	ITGB2	CD226	0.251588	p < 0.01	ITGB2_CD226	ITGB2 - CD226	ITGB2	Cell-Cell Contact	KEGG: hsa04514	Micro7 -> Micro7 (G3)	0.0187839	Micro7 -> Micro7	G3
Micro11	Micro7	ITGB2	CD226	0.252371	p < 0.01	ITGB2_CD226	ITGB2 - CD226	ITGB2	Cell-Cell Contact	KEGG: hsa04514	Micro11 -> Micro7 (G3)	0.0190172	Micro11 -> Micro7	G3
Micro12	Micro7	ITGB2	CD226	0.238788	p < 0.01	ITGB2_CD226	ITGB2 - CD226	ITGB2	Cell-Cell Contact	KEGG: hsa04514	Micro12 -> Micro7 (G3)	0.0151795	Micro12 -> Micro7	G3
Micro3	Micro11	ITGB2	CD226	0.212667	p < 0.01	ITGB2_CD226	ITGB2 - CD226	ITGB2	Cell-Cell Contact	KEGG: hsa04514	Micro3 -> Micro11 (G3)	0.00907547	Micro3 -> Micro11	G3
Micro4	Micro11	ITGB2	CD226	0.214762	p < 0.01	ITGB2_CD226	ITGB2 - CD226	ITGB2	Cell-Cell Contact	KEGG: hsa04514	Micro4 -> Micro11 (G3)	0.00950129	Micro4 -> Micro11	G3
Micro7	Micro11	ITGB2	CD226	0.212809	p < 0.01	ITGB2_CD226	ITGB2 - CD226	ITGB2	Cell-Cell Contact	KEGG: hsa04514	Micro7 -> Micro11 (G3)	0.00910386	Micro7 -> Micro11	G3
Micro11	Micro11	ITGB2	CD226	0.213375	p < 0.01	ITGB2_CD226	ITGB2 - CD226	ITGB2	Cell-Cell Contact	KEGG: hsa04514	Micro11 -> Micro11 (G3)	0.00921806	Micro11 -> Micro11	G3
Micro12	Micro11	ITGB2	CD226	0.2035	p < 0.01	ITGB2_CD226	ITGB2 - CD226	ITGB2	Cell-Cell Contact	KEGG: hsa04514	Micro12 -> Micro11 (G3)	0.00734305	Micro12 -> Micro11	G3
Micro1	Micro1	ITGB2	ICAM1	0.309772	p < 0.01	ITGB2_ICAM1	ITGB2 - ICAM1	ITGB2	Cell-Cell Contact	KEGG: hsa04514	Micro1 -> Micro1 (G1)	0.0396296	Micro1 -> Micro1	G1
Micro3	Micro1	ITGB2	ICAM1	0.294772	p < 0.01	ITGB2_ICAM1	ITGB2 - ICAM1	ITGB2	Cell-Cell Contact	KEGG: hsa04514	Micro3 -> Micro1 (G1)	0.0336261	Micro3 -> Micro1	G1
Micro8	Micro1	ITGB2	ICAM1	0.31164	p < 0.01	ITGB2_ICAM1	ITGB2 - ICAM1	ITGB2	Cell-Cell Contact	KEGG: hsa04514	Micro8 -> Micro1 (G1)	0.0404038	Micro8 -> Micro1	G1
Micro9	Micro1	ITGB2	ICAM1	0.319512	p < 0.01	ITGB2_ICAM1	ITGB2 - ICAM1	ITGB2	Cell-Cell Contact	KEGG: hsa04514	Micro9 -> Micro1 (G1)	0.0437277	Micro9 -> Micro1	G1
Micro10	Micro1	ITGB2	ICAM1	0.301432	p < 0.01	ITGB2_ICAM1	ITGB2 - ICAM1	ITGB2	Cell-Cell Contact	KEGG: hsa04514	Micro10 -> Micro1 (G1)	0.0362435	Micro10 -> Micro1	G1
Micro1	Micro6	ITGB2	ICAM1	0.284158	p < 0.01	ITGB2_ICAM1	ITGB2 - ICAM1	ITGB2	Cell-Cell Contact	KEGG: hsa04514	Micro1 -> Micro6 (G1)	0.0296239	Micro1 -> Micro6	G1
Micro8	Micro6	ITGB2	ICAM1	0.285745	p < 0.01	ITGB2_ICAM1	ITGB2 - ICAM1	ITGB2	Cell-Cell Contact	KEGG: hsa04514	Micro8 -> Micro6 (G1)	0.0302088	Micro8 -> Micro6	G1
Micro9	Micro6	ITGB2	ICAM1	0.292424	p < 0.01	ITGB2_ICAM1	ITGB2 - ICAM1	ITGB2	Cell-Cell Contact	KEGG: hsa04514	Micro9 -> Micro6 (G1)	0.0327226	Micro9 -> Micro6	G1
Micro10	Micro6	ITGB2	ICAM1	0.277056	p < 0.01	ITGB2_ICAM1	ITGB2 - ICAM1	ITGB2	Cell-Cell Contact	KEGG: hsa04514	Micro10 -> Micro6 (G1)	0.0270686	Micro10 -> Micro6	G1
Micro1	Micro8	ITGB2	ICAM1	0.291997	p < 0.01	ITGB2_ICAM1	ITGB2 - ICAM1	ITGB2	Cell-Cell Contact	KEGG: hsa04514	Micro1 -> Micro8 (G1)	0.0325594	Micro1 -> Micro8	G1
Micro3	Micro8	ITGB2	ICAM1	0.278546	p < 0.01	ITGB2_ICAM1	ITGB2 - ICAM1	ITGB2	Cell-Cell Contact	KEGG: hsa04514	Micro3 -> Micro8 (G1)	0.0275962	Micro3 -> Micro8	G1
Micro8	Micro8	ITGB2	ICAM1	0.293669	p < 0.01	ITGB2_ICAM1	ITGB2 - ICAM1	ITGB2	Cell-Cell Contact	KEGG: hsa04514	Micro8 -> Micro8 (G1)	0.0332003	Micro8 -> Micro8	G1
Micro9	Micro8	ITGB2	ICAM1	0.300705	p < 0.01	ITGB2_ICAM1	ITGB2 - ICAM1	ITGB2	Cell-Cell Contact	KEGG: hsa04514	Micro9 -> Micro8 (G1)	0.0359538	Micro9 -> Micro8	G1
Micro10	Micro8	ITGB2	ICAM1	0.284525	p < 0.01	ITGB2_ICAM1	ITGB2 - ICAM1	ITGB2	Cell-Cell Contact	KEGG: hsa04514	Micro10 -> Micro8 (G1)	0.0297587	Micro10 -> Micro8	G1
Micro1	Micro10	ITGB2	ICAM1	0.320977	p < 0.01	ITGB2_ICAM1	ITGB2 - ICAM1	ITGB2	Cell-Cell Contact	KEGG: hsa04514	Micro1 -> Micro10 (G1)	0.0443569	Micro1 -> Micro10	G1
Micro3	Micro10	ITGB2	ICAM1	0.30497	p < 0.01	ITGB2_ICAM1	ITGB2 - ICAM1	ITGB2	Cell-Cell Contact	KEGG: hsa04514	Micro3 -> Micro10 (G1)	0.0376653	Micro3 -> Micro10	G1
Micro6	Micro10	ITGB2	ICAM1	0.289972	p < 0.01	ITGB2_ICAM1	ITGB2 - ICAM1	ITGB2	Cell-Cell Contact	KEGG: hsa04514	Micro6 -> Micro10 (G1)	0.0317897	Micro6 -> Micro10	G1
Micro8	Micro10	ITGB2	ICAM1	0.322973	p < 0.01	ITGB2_ICAM1	ITGB2 - ICAM1	ITGB2	Cell-Cell Contact	KEGG: hsa04514	Micro8 -> Micro10 (G1)	0.0452191	Micro8 -> Micro10	G1
Micro9	Micro10	ITGB2	ICAM1	0.33139	p < 0.01	ITGB2_ICAM1	ITGB2 - ICAM1	ITGB2	Cell-Cell Contact	KEGG: hsa04514	Micro9 -> Micro10 (G1)	0.048919	Micro9 -> Micro10	G1
Micro10	Micro10	ITGB2	ICAM1	0.312072	p < 0.01	ITGB2_ICAM1	ITGB2 - ICAM1	ITGB2	Cell-Cell Contact	KEGG: hsa04514	Micro10 -> Micro10 (G1)	0.0405839	Micro10 -> Micro10	G1
Micro2	Micro1	ITGB2	ICAM1	0.219266	p < 0.01	ITGB2_ICAM1	ITGB2 - ICAM1	ITGB2	Cell-Cell Contact	KEGG: hsa04514	NA	0.010455	Micro2 -> Micro1	G2
Micro3	Micro1	ITGB2	ICAM1	0.213446	p < 0.01	ITGB2_ICAM1	ITGB2 - ICAM1	ITGB2	Cell-Cell Contact	KEGG: hsa04514	Micro3 -> Micro1 (G2)	0.00923247	Micro3 -> Micro1	G2
Micro11	Micro1	ITGB2	ICAM1	0.214128	p < 0.01	ITGB2_ICAM1	ITGB2 - ICAM1	ITGB2	Cell-Cell Contact	KEGG: hsa04514	Micro11 -> Micro1 (G2)	0.00937129	Micro11 -> Micro1	G2
Micro1	Micro2	ITGB2	ICAM1	0.228409	p < 0.01	ITGB2_ICAM1	ITGB2 - ICAM1	ITGB2	Cell-Cell Contact	KEGG: hsa04514	NA	0.0125491	Micro1 -> Micro2	G2
Micro2	Micro2	ITGB2	ICAM1	0.273391	p < 0.01	ITGB2_ICAM1	ITGB2 - ICAM1	ITGB2	Cell-Cell Contact	KEGG: hsa04514	NA	0.0257901	Micro2 -> Micro2	G2
Micro3	Micro2	ITGB2	ICAM1	0.264529	p < 0.01	ITGB2_ICAM1	ITGB2 - ICAM1	ITGB2	Cell-Cell Contact	KEGG: hsa04514	NA	0.0228158	Micro3 -> Micro2	G2
Micro5	Micro2	ITGB2	ICAM1	0.246181	p < 0.01	ITGB2_ICAM1	ITGB2 - ICAM1	ITGB2	Cell-Cell Contact	KEGG: hsa04514	NA	0.0172137	Micro5 -> Micro2	G2
Micro11	Micro2	ITGB2	ICAM1	0.265563	p < 0.01	ITGB2_ICAM1	ITGB2 - ICAM1	ITGB2	Cell-Cell Contact	KEGG: hsa04514	NA	0.0231541	Micro11 -> Micro2	G2
Micro1	Micro11	ITGB2	ICAM1	0.215147	p < 0.01	ITGB2_ICAM1	ITGB2 - ICAM1	ITGB2	Cell-Cell Contact	KEGG: hsa04514	Micro1 -> Micro11 (G2)	0.00958088	Micro1 -> Micro11	G2
Micro2	Micro11	ITGB2	ICAM1	0.254812	p < 0.01	ITGB2_ICAM1	ITGB2 - ICAM1	ITGB2	Cell-Cell Contact	KEGG: hsa04514	NA	0.0197526	Micro2 -> Micro11	G2
Micro3	Micro11	ITGB2	ICAM1	0.247053	p < 0.01	ITGB2_ICAM1	ITGB2 - ICAM1	ITGB2	Cell-Cell Contact	KEGG: hsa04514	Micro3 -> Micro11 (G2)	0.0174621	Micro3 -> Micro11	G2
Micro5	Micro11	ITGB2	ICAM1	0.230904	p < 0.01	ITGB2_ICAM1	ITGB2 - ICAM1	ITGB2	Cell-Cell Contact	KEGG: hsa04514	Micro5 -> Micro11 (G2)	0.0131568	Micro5 -> Micro11	G2
Micro11	Micro11	ITGB2	ICAM1	0.247959	p < 0.01	ITGB2_ICAM1	ITGB2 - ICAM1	ITGB2	Cell-Cell Contact	KEGG: hsa04514	Micro11 -> Micro11 (G2)	0.0177225	Micro11 -> Micro11	G2
Micro3	Micro4	ITGB2	ICAM1	0.193058	p < 0.01	ITGB2_ICAM1	ITGB2 - ICAM1	ITGB2	Cell-Cell Contact	KEGG: hsa04514	Micro3 -> Micro4 (G3)	0.00562924	Micro3 -> Micro4	G3
Micro4	Micro4	ITGB2	ICAM1	0.194789	p < 0.01	ITGB2_ICAM1	ITGB2 - ICAM1	ITGB2	Cell-Cell Contact	KEGG: hsa04514	Micro4 -> Micro4 (G3)	0.00589432	Micro4 -> Micro4	G3
Micro7	Micro4	ITGB2	ICAM1	0.193175	p < 0.01	ITGB2_ICAM1	ITGB2 - ICAM1	ITGB2	Cell-Cell Contact	KEGG: hsa04514	Micro7 -> Micro4 (G3)	0.0056469	Micro7 -> Micro4	G3
Micro11	Micro4	ITGB2	ICAM1	0.193643	p < 0.01	ITGB2_ICAM1	ITGB2 - ICAM1	ITGB2	Cell-Cell Contact	KEGG: hsa04514	Micro11 -> Micro4 (G3)	0.00571799	Micro11 -> Micro4	G3
Micro3	Micro11	ITGB2	ICAM1	0.252231	p < 0.01	ITGB2_ICAM1	ITGB2 - ICAM1	ITGB2	Cell-Cell Contact	KEGG: hsa04514	Micro3 -> Micro11 (G3)	0.0189752	Micro3 -> Micro11	G3
Micro4	Micro11	ITGB2	ICAM1	0.255151	p < 0.01	ITGB2_ICAM1	ITGB2 - ICAM1	ITGB2	Cell-Cell Contact	KEGG: hsa04514	Micro4 -> Micro11 (G3)	0.0198561	Micro4 -> Micro11	G3
Micro7	Micro11	ITGB2	ICAM1	0.252427	p < 0.01	ITGB2_ICAM1	ITGB2 - ICAM1	ITGB2	Cell-Cell Contact	KEGG: hsa04514	Micro7 -> Micro11 (G3)	0.0190339	Micro7 -> Micro11	G3
Micro11	Micro11	ITGB2	ICAM1	0.253216	p < 0.01	ITGB2_ICAM1	ITGB2 - ICAM1	ITGB2	Cell-Cell Contact	KEGG: hsa04514	Micro11 -> Micro11 (G3)	0.0192703	Micro11 -> Micro11	G3
Micro12	Micro11	ITGB2	ICAM1	0.239547	p < 0.01	ITGB2_ICAM1	ITGB2 - ICAM1	ITGB2	Cell-Cell Contact	KEGG: hsa04514	Micro12 -> Micro11 (G3)	0.0153823	Micro12 -> Micro11	G3
Micro1	Micro2	ITGB2	ICAM2	0.17729	p < 0.01	ITGB2_ICAM2	ITGB2 - ICAM2	ITGB2	Cell-Cell Contact	KEGG: hsa04514	NA	0.0035512	Micro1 -> Micro2	G2
Micro2	Micro2	ITGB2	ICAM2	0.203647	p < 0.01	ITGB2_ICAM2	ITGB2 - ICAM2	ITGB2	Cell-Cell Contact	KEGG: hsa04514	NA	0.00736903	Micro2 -> Micro2	G2
Micro3	Micro2	ITGB2	ICAM2	0.198602	p < 0.01	ITGB2_ICAM2	ITGB2 - ICAM2	ITGB2	Cell-Cell Contact	KEGG: hsa04514	NA	0.006505	Micro3 -> Micro2	G2
Micro5	Micro2	ITGB2	ICAM2	0.187934	p < 0.01	ITGB2_ICAM2	ITGB2 - ICAM2	ITGB2	Cell-Cell Contact	KEGG: hsa04514	NA	0.00488775	Micro5 -> Micro2	G2
Micro11	Micro2	ITGB2	ICAM2	0.199195	p < 0.01	ITGB2_ICAM2	ITGB2 - ICAM2	ITGB2	Cell-Cell Contact	KEGG: hsa04514	NA	0.00660308	Micro11 -> Micro2	G2
Micro1	Micro11	ITGB2	ICAM2	0.162965	p < 0.01	ITGB2_ICAM2	ITGB2 - ICAM2	ITGB2	Cell-Cell Contact	KEGG: hsa04514	Micro1 -> Micro11 (G2)	0.00216297	Micro1 -> Micro11	G2
Micro2	Micro11	ITGB2	ICAM2	0.185022	p < 0.01	ITGB2_ICAM2	ITGB2 - ICAM2	ITGB2	Cell-Cell Contact	KEGG: hsa04514	NA	0.00449507	Micro2 -> Micro11	G2
Micro3	Micro11	ITGB2	ICAM2	0.180837	p < 0.01	ITGB2_ICAM2	ITGB2 - ICAM2	ITGB2	Cell-Cell Contact	KEGG: hsa04514	Micro3 -> Micro11 (G2)	0.00396667	Micro3 -> Micro11	G2
Micro5	Micro11	ITGB2	ICAM2	0.171931	p < 0.01	ITGB2_ICAM2	ITGB2 - ICAM2	ITGB2	Cell-Cell Contact	KEGG: hsa04514	Micro5 -> Micro11 (G2)	0.0029786	Micro5 -> Micro11	G2
Micro11	Micro11	ITGB2	ICAM2	0.181329	p < 0.01	ITGB2_ICAM2	ITGB2 - ICAM2	ITGB2	Cell-Cell Contact	KEGG: hsa04514	Micro11 -> Micro11 (G2)	0.00402664	Micro11 -> Micro11	G2
Micro3	Micro11	ITGB2	ICAM2	0.163319	p < 0.01	ITGB2_ICAM2	ITGB2 - ICAM2	ITGB2	Cell-Cell Contact	KEGG: hsa04514	Micro3 -> Micro11 (G3)	0.00219189	Micro3 -> Micro11	G3
Micro4	Micro11	ITGB2	ICAM2	0.16456	p < 0.01	ITGB2_ICAM2	ITGB2 - ICAM2	ITGB2	Cell-Cell Contact	KEGG: hsa04514	Micro4 -> Micro11 (G3)	0.00229548	Micro4 -> Micro11	G3
Micro7	Micro11	ITGB2	ICAM2	0.163403	p < 0.01	ITGB2_ICAM2	ITGB2 - ICAM2	ITGB2	Cell-Cell Contact	KEGG: hsa04514	Micro7 -> Micro11 (G3)	0.0021988	Micro7 -> Micro11	G3
Micro11	Micro11	ITGB2	ICAM2	0.163739	p < 0.01	ITGB2_ICAM2	ITGB2 - ICAM2	ITGB2	Cell-Cell Contact	KEGG: hsa04514	Micro11 -> Micro11 (G3)	0.00222657	Micro11 -> Micro11	G3
Micro12	Micro11	ITGB2	ICAM2	0.157825	p < 0.01	ITGB2_ICAM2	ITGB2 - ICAM2	ITGB2	Cell-Cell Contact	KEGG: hsa04514	Micro12 -> Micro11 (G3)	0.00177113	Micro12 -> Micro11	G3
Micro3	Micro12	ITGB2	ICAM2	0.156942	p < 0.01	ITGB2_ICAM2	ITGB2 - ICAM2	ITGB2	Cell-Cell Contact	KEGG: hsa04514	Micro3 -> Micro12 (G3)	0.00170913	Micro3 -> Micro12	G3
Micro4	Micro12	ITGB2	ICAM2	0.158088	p < 0.01	ITGB2_ICAM2	ITGB2 - ICAM2	ITGB2	Cell-Cell Contact	KEGG: hsa04514	Micro4 -> Micro12 (G3)	0.00178994	Micro4 -> Micro12	G3
Micro7	Micro12	ITGB2	ICAM2	0.15702	p < 0.01	ITGB2_ICAM2	ITGB2 - ICAM2	ITGB2	Cell-Cell Contact	KEGG: hsa04514	Micro7 -> Micro12 (G3)	0.00171451	Micro7 -> Micro12	G3
Micro11	Micro12	ITGB2	ICAM2	0.15733	p < 0.01	ITGB2_ICAM2	ITGB2 - ICAM2	ITGB2	Cell-Cell Contact	KEGG: hsa04514	Micro11 -> Micro12 (G3)	0.00173618	Micro11 -> Micro12	G3
Micro12	Micro12	ITGB2	ICAM2	0.15186	0.01 < p < 0.05	ITGB2_ICAM2	ITGB2 - ICAM2	ITGB2	Cell-Cell Contact	KEGG: hsa04514	Micro12 -> Micro12 (G3)	0.00138091	Micro12 -> Micro12	G3
Micro6	Micro1	JAG1	NOTCH1	0.141402	p < 0.01	JAG1_NOTCH1	JAG1 - NOTCH1	NOTCH	Cell-Cell Contact	PMID: 22353464	Micro6 -> Micro1 (G1)	0.00084852	Micro6 -> Micro1	G1
Micro6	Micro5	JAG1	NOTCH1	0.143865	p < 0.01	JAG1_NOTCH1	JAG1 - NOTCH1	NOTCH	Cell-Cell Contact	PMID: 22353464	Micro6 -> Micro5 (G1)	0.000957716	Micro6 -> Micro5	G1
Micro6	Micro6	JAG1	NOTCH1	0.142009	p < 0.01	JAG1_NOTCH1	JAG1 - NOTCH1	NOTCH	Cell-Cell Contact	PMID: 22353464	Micro6 -> Micro6 (G1)	0.000874556	Micro6 -> Micro6	G1
Micro6	Micro8	JAG1	NOTCH1	0.139086	p < 0.01	JAG1_NOTCH1	JAG1 - NOTCH1	NOTCH	Cell-Cell Contact	PMID: 22353464	Micro6 -> Micro8 (G1)	0.000754236	Micro6 -> Micro8	G1
Micro6	Micro9	JAG1	NOTCH1	0.143573	p < 0.01	JAG1_NOTCH1	JAG1 - NOTCH1	NOTCH	Cell-Cell Contact	PMID: 22353464	Micro6 -> Micro9 (G1)	0.000944248	Micro6 -> Micro9	G1
Micro6	Micro10	JAG1	NOTCH1	0.13057	p < 0.01	JAG1_NOTCH1	JAG1 - NOTCH1	NOTCH	Cell-Cell Contact	PMID: 22353464	Micro6 -> Micro10 (G1)	0.000471917	Micro6 -> Micro10	G1
Micro6	Micro1	JAG1	NOTCH2	0.13832	p < 0.01	JAG1_NOTCH2	JAG1 - NOTCH2	NOTCH	Cell-Cell Contact	PMID: 22353464	Micro6 -> Micro1 (G1)	0.000724786	Micro6 -> Micro1	G1
Micro6	Micro6	JAG1	NOTCH2	0.172977	p < 0.01	JAG1_NOTCH2	JAG1 - NOTCH2	NOTCH	Cell-Cell Contact	PMID: 22353464	Micro6 -> Micro6 (G1)	0.00308525	Micro6 -> Micro6	G1
Micro6	Micro8	JAG1	NOTCH2	0.141426	p < 0.01	JAG1_NOTCH2	JAG1 - NOTCH2	NOTCH	Cell-Cell Contact	PMID: 22353464	Micro6 -> Micro8 (G1)	0.000849513	Micro6 -> Micro8	G1
Micro6	Micro9	JAG1	NOTCH2	0.145899	p < 0.01	JAG1_NOTCH2	JAG1 - NOTCH2	NOTCH	Cell-Cell Contact	PMID: 22353464	Micro6 -> Micro9 (G1)	0.00105518	Micro6 -> Micro9	G1
Micro6	Micro10	JAG1	NOTCH2	0.168279	p < 0.01	JAG1_NOTCH2	JAG1 - NOTCH2	NOTCH	Cell-Cell Contact	PMID: 22353464	Micro6 -> Micro10 (G1)	0.00262539	Micro6 -> Micro10	G1
Micro6	Micro9	F11R	ITGAL_ITGB2	0.154287	p < 0.01	JAM1_ITGAL_ITGB2	JAM1 - (ITGAL+ITGB2)	JAM	Cell-Cell Contact	PMID: 11812992	Micro6 -> Micro9 (G1)	0.00153163	Micro6 -> Micro9	G1
Micro10	Micro9	F11R	ITGAL_ITGB2	0.173572	p < 0.01	JAM1_ITGAL_ITGB2	JAM1 - (ITGAL+ITGB2)	JAM	Cell-Cell Contact	PMID: 11812992	Micro10 -> Micro9 (G1)	0.00314707	Micro10 -> Micro9	G1
Micro6	Micro10	F11R	ITGAL_ITGB2	0.147039	p < 0.01	JAM1_ITGAL_ITGB2	JAM1 - (ITGAL+ITGB2)	JAM	Cell-Cell Contact	PMID: 11812992	Micro6 -> Micro10 (G1)	0.00111273	Micro6 -> Micro10	G1
Micro10	Micro10	F11R	ITGAL_ITGB2	0.164464	p < 0.01	JAM1_ITGAL_ITGB2	JAM1 - (ITGAL+ITGB2)	JAM	Cell-Cell Contact	PMID: 11812992	Micro10 -> Micro10 (G1)	0.00228736	Micro10 -> Micro10	G1
Micro1	Micro2	F11R	ITGAL_ITGB2	0.16453	p < 0.01	JAM1_ITGAL_ITGB2	JAM1 - (ITGAL+ITGB2)	JAM	Cell-Cell Contact	PMID: 11812992	NA	0.00229293	Micro1 -> Micro2	G2
Micro1	Micro11	F11R	ITGAL_ITGB2	0.163154	p < 0.01	JAM1_ITGAL_ITGB2	JAM1 - (ITGAL+ITGB2)	JAM	Cell-Cell Contact	PMID: 11812992	Micro1 -> Micro11 (G2)	0.00217838	Micro1 -> Micro11	G2
Micro4	Micro4	F11R	ITGAL_ITGB2	0.145046	0.01 < p < 0.05	JAM1_ITGAL_ITGB2	JAM1 - (ITGAL+ITGB2)	JAM	Cell-Cell Contact	PMID: 11812992	Micro4 -> Micro4 (G3)	0.00101349	Micro4 -> Micro4	G3
Micro7	Micro4	F11R	ITGAL_ITGB2	0.148687	p < 0.01	JAM1_ITGAL_ITGB2	JAM1 - (ITGAL+ITGB2)	JAM	Cell-Cell Contact	PMID: 11812992	Micro7 -> Micro4 (G3)	0.00119987	Micro7 -> Micro4	G3
Micro4	Micro7	F11R	ITGAL_ITGB2	0.149496	p < 0.01	JAM1_ITGAL_ITGB2	JAM1 - (ITGAL+ITGB2)	JAM	Cell-Cell Contact	PMID: 11812992	Micro4 -> Micro7 (G3)	0.00124434	Micro4 -> Micro7	G3
Micro7	Micro7	F11R	ITGAL_ITGB2	0.153365	p < 0.01	JAM1_ITGAL_ITGB2	JAM1 - (ITGAL+ITGB2)	JAM	Cell-Cell Contact	PMID: 11812992	Micro7 -> Micro7 (G3)	0.00147311	Micro7 -> Micro7	G3
Micro4	Micro11	F11R	ITGAL_ITGB2	0.155802	p < 0.01	JAM1_ITGAL_ITGB2	JAM1 - (ITGAL+ITGB2)	JAM	Cell-Cell Contact	PMID: 11812992	Micro4 -> Micro11 (G3)	0.00163124	Micro4 -> Micro11	G3
Micro7	Micro11	F11R	ITGAL_ITGB2	0.160007	p < 0.01	JAM1_ITGAL_ITGB2	JAM1 - (ITGAL+ITGB2)	JAM	Cell-Cell Contact	PMID: 11812992	Micro7 -> Micro11 (G3)	0.00193101	Micro7 -> Micro11	G3
Micro11	Micro11	F11R	ITGAL_ITGB2	0.147079	0.01 < p < 0.05	JAM1_ITGAL_ITGB2	JAM1 - (ITGAL+ITGB2)	JAM	Cell-Cell Contact	PMID: 11812992	Micro11 -> Micro11 (G3)	0.0011148	Micro11 -> Micro11	G3
Micro7	Micro12	F11R	ITGAL_ITGB2	0.146933	p < 0.01	JAM1_ITGAL_ITGB2	JAM1 - (ITGAL+ITGB2)	JAM	Cell-Cell Contact	PMID: 11812992	Micro7 -> Micro12 (G3)	0.0011073	Micro7 -> Micro12	G3
Micro8	Micro1	JAM2	ITGAV_ITGB1	0.18664	p < 0.01	JAM2_ITGAV_ITGB1	JAM2 - (ITGAV+ITGB1)	JAM	Cell-Cell Contact	KEGG: hsa04514	Micro8 -> Micro1 (G1)	0.00471069	Micro8 -> Micro1	G1
Micro9	Micro1	JAM2	ITGAV_ITGB1	0.196154	p < 0.01	JAM2_ITGAV_ITGB1	JAM2 - (ITGAV+ITGB1)	JAM	Cell-Cell Contact	KEGG: hsa04514	Micro9 -> Micro1 (G1)	0.00610868	Micro9 -> Micro1	G1
Micro10	Micro1	JAM2	ITGAV_ITGB1	0.155302	0.01 < p < 0.05	JAM2_ITGAV_ITGB1	JAM2 - (ITGAV+ITGB1)	JAM	Cell-Cell Contact	KEGG: hsa04514	Micro10 -> Micro1 (G1)	0.00159791	Micro10 -> Micro1	G1
Micro8	Micro5	JAM2	ITGAV_ITGB1	0.16001	p < 0.01	JAM2_ITGAV_ITGB1	JAM2 - (ITGAV+ITGB1)	JAM	Cell-Cell Contact	KEGG: hsa04514	Micro8 -> Micro5 (G1)	0.00193124	Micro8 -> Micro5	G1
Micro9	Micro5	JAM2	ITGAV_ITGB1	0.166976	p < 0.01	JAM2_ITGAV_ITGB1	JAM2 - (ITGAV+ITGB1)	JAM	Cell-Cell Contact	KEGG: hsa04514	Micro9 -> Micro5 (G1)	0.00250645	Micro9 -> Micro5	G1
Micro8	Micro6	JAM2	ITGAV_ITGB1	0.195211	p < 0.01	JAM2_ITGAV_ITGB1	JAM2 - (ITGAV+ITGB1)	JAM	Cell-Cell Contact	KEGG: hsa04514	Micro8 -> Micro6 (G1)	0.00596011	Micro8 -> Micro6	G1
Micro9	Micro6	JAM2	ITGAV_ITGB1	0.205628	p < 0.01	JAM2_ITGAV_ITGB1	JAM2 - (ITGAV+ITGB1)	JAM	Cell-Cell Contact	KEGG: hsa04514	Micro9 -> Micro6 (G1)	0.00772602	Micro9 -> Micro6	G1
Micro10	Micro6	JAM2	ITGAV_ITGB1	0.161213	p < 0.01	JAM2_ITGAV_ITGB1	JAM2 - (ITGAV+ITGB1)	JAM	Cell-Cell Contact	KEGG: hsa04514	Micro10 -> Micro6 (G1)	0.00202341	Micro10 -> Micro6	G1
Micro8	Micro8	JAM2	ITGAV_ITGB1	0.173699	p < 0.01	JAM2_ITGAV_ITGB1	JAM2 - (ITGAV+ITGB1)	JAM	Cell-Cell Contact	KEGG: hsa04514	Micro8 -> Micro8 (G1)	0.00316028	Micro8 -> Micro8	G1
Micro9	Micro8	JAM2	ITGAV_ITGB1	0.181926	p < 0.01	JAM2_ITGAV_ITGB1	JAM2 - (ITGAV+ITGB1)	JAM	Cell-Cell Contact	KEGG: hsa04514	Micro9 -> Micro8 (G1)	0.00410005	Micro9 -> Micro8	G1
Micro8	Micro9	JAM2	ITGAV_ITGB1	0.179166	p < 0.01	JAM2_ITGAV_ITGB1	JAM2 - (ITGAV+ITGB1)	JAM	Cell-Cell Contact	KEGG: hsa04514	Micro8 -> Micro9 (G1)	0.00376719	Micro8 -> Micro9	G1
Micro9	Micro9	JAM2	ITGAV_ITGB1	0.187925	p < 0.01	JAM2_ITGAV_ITGB1	JAM2 - (ITGAV+ITGB1)	JAM	Cell-Cell Contact	KEGG: hsa04514	Micro9 -> Micro9 (G1)	0.00488656	Micro9 -> Micro9	G1
Micro8	Micro10	JAM2	ITGAV_ITGB1	0.190817	p < 0.01	JAM2_ITGAV_ITGB1	JAM2 - (ITGAV+ITGB1)	JAM	Cell-Cell Contact	KEGG: hsa04514	Micro8 -> Micro10 (G1)	0.00529699	Micro8 -> Micro10	G1
Micro9	Micro10	JAM2	ITGAV_ITGB1	0.200766	p < 0.01	JAM2_ITGAV_ITGB1	JAM2 - (ITGAV+ITGB1)	JAM	Cell-Cell Contact	KEGG: hsa04514	Micro9 -> Micro10 (G1)	0.00686778	Micro9 -> Micro10	G1
Micro10	Micro10	JAM2	ITGAV_ITGB1	0.158194	p < 0.01	JAM2_ITGAV_ITGB1	JAM2 - (ITGAV+ITGB1)	JAM	Cell-Cell Contact	KEGG: hsa04514	Micro10 -> Micro10 (G1)	0.00179749	Micro10 -> Micro10	G1
Micro7	Micro4	JAM2	ITGAV_ITGB1	0.176458	p < 0.01	JAM2_ITGAV_ITGB1	JAM2 - (ITGAV+ITGB1)	JAM	Cell-Cell Contact	KEGG: hsa04514	Micro7 -> Micro4 (G3)	0.00345796	Micro7 -> Micro4	G3
Micro7	Micro7	JAM2	ITGAV_ITGB1	0.177011	p < 0.01	JAM2_ITGAV_ITGB1	JAM2 - (ITGAV+ITGB1)	JAM	Cell-Cell Contact	KEGG: hsa04514	Micro7 -> Micro7 (G3)	0.00351977	Micro7 -> Micro7	G3
Micro4	Micro11	JAM2	ITGAV_ITGB1	0.166213	p < 0.01	JAM2_ITGAV_ITGB1	JAM2 - (ITGAV+ITGB1)	JAM	Cell-Cell Contact	KEGG: hsa04514	Micro4 -> Micro11 (G3)	0.0024385	Micro4 -> Micro11	G3
Micro7	Micro11	JAM2	ITGAV_ITGB1	0.183665	p < 0.01	JAM2_ITGAV_ITGB1	JAM2 - (ITGAV+ITGB1)	JAM	Cell-Cell Contact	KEGG: hsa04514	Micro7 -> Micro11 (G3)	0.00431921	Micro7 -> Micro11	G3
Micro7	Micro12	JAM2	ITGAV_ITGB1	0.173228	p < 0.01	JAM2_ITGAV_ITGB1	JAM2 - (ITGAV+ITGB1)	JAM	Cell-Cell Contact	KEGG: hsa04514	Micro7 -> Micro12 (G3)	0.00311127	Micro7 -> Micro12	G3
Micro8	Micro6	JAM2	F11R	0.130204	p < 0.01	JAM2_F11R	JAM2 - F11R	JAM	Cell-Cell Contact	KEGG: hsa04514	Micro8 -> Micro6 (G1)	0.000461848	Micro8 -> Micro6	G1
Micro9	Micro6	JAM2	F11R	0.134787	p < 0.01	JAM2_F11R	JAM2 - F11R	JAM	Cell-Cell Contact	KEGG: hsa04514	Micro9 -> Micro6 (G1)	0.000599671	Micro9 -> Micro6	G1
Micro10	Micro6	JAM2	F11R	0.1141	p < 0.01	JAM2_F11R	JAM2 - F11R	JAM	Cell-Cell Contact	KEGG: hsa04514	Micro10 -> Micro6 (G1)	0.000156223	Micro10 -> Micro6	G1
Micro8	Micro10	JAM2	F11R	0.143699	p < 0.01	JAM2_F11R	JAM2 - F11R	JAM	Cell-Cell Contact	KEGG: hsa04514	Micro8 -> Micro10 (G1)	0.000950039	Micro8 -> Micro10	G1
Micro9	Micro10	JAM2	F11R	0.149298	p < 0.01	JAM2_F11R	JAM2 - F11R	JAM	Cell-Cell Contact	KEGG: hsa04514	Micro9 -> Micro10 (G1)	0.00123337	Micro9 -> Micro10	G1
Micro10	Micro10	JAM2	F11R	0.124337	p < 0.01	JAM2_F11R	JAM2 - F11R	JAM	Cell-Cell Contact	KEGG: hsa04514	Micro10 -> Micro10 (G1)	0.00032146	Micro10 -> Micro10	G1
Micro4	Micro4	JAM2	F11R	0.116243	0.01 < p < 0.05	JAM2_F11R	JAM2 - F11R	JAM	Cell-Cell Contact	KEGG: hsa04514	Micro4 -> Micro4 (G3)	0.000183616	Micro4 -> Micro4	G3
Micro7	Micro4	JAM2	F11R	0.124545	p < 0.01	JAM2_F11R	JAM2 - F11R	JAM	Cell-Cell Contact	KEGG: hsa04514	Micro7 -> Micro4 (G3)	0.000325798	Micro7 -> Micro4	G3
Micro4	Micro7	JAM2	F11R	0.118572	p < 0.01	JAM2_F11R	JAM2 - F11R	JAM	Cell-Cell Contact	KEGG: hsa04514	Micro4 -> Micro7 (G3)	0.000217415	Micro4 -> Micro7	G3
Micro7	Micro7	JAM2	F11R	0.127222	p < 0.01	JAM2_F11R	JAM2 - F11R	JAM	Cell-Cell Contact	KEGG: hsa04514	Micro7 -> Micro7 (G3)	0.000385761	Micro7 -> Micro7	G3
Micro7	Micro11	JAM2	F11R	0.118902	p < 0.01	JAM2_F11R	JAM2 - F11R	JAM	Cell-Cell Contact	KEGG: hsa04514	Micro7 -> Micro11 (G3)	0.000222561	Micro7 -> Micro11	G3
Micro8	Micro8	JAM2	JAM2	0.132837	p < 0.01	JAM2_JAM2	JAM2 - JAM2	JAM	Cell-Cell Contact	KEGG: hsa04514	Micro8 -> Micro8 (G1)	0.000537802	Micro8 -> Micro8	G1
Micro9	Micro8	JAM2	JAM2	0.13761	p < 0.01	JAM2_JAM2	JAM2 - JAM2	JAM	Cell-Cell Contact	KEGG: hsa04514	Micro9 -> Micro8 (G1)	0.000698275	Micro9 -> Micro8	G1
Micro10	Micro8	JAM2	JAM2	0.116118	p < 0.01	JAM2_JAM2	JAM2 - JAM2	JAM	Cell-Cell Contact	KEGG: hsa04514	Micro10 -> Micro8 (G1)	0.000181924	Micro10 -> Micro8	G1
Micro8	Micro9	JAM2	JAM2	0.13761	p < 0.01	JAM2_JAM2	JAM2 - JAM2	JAM	Cell-Cell Contact	KEGG: hsa04514	Micro8 -> Micro9 (G1)	0.000698275	Micro8 -> Micro9	G1
Micro9	Micro9	JAM2	JAM2	0.142738	p < 0.01	JAM2_JAM2	JAM2 - JAM2	JAM	Cell-Cell Contact	KEGG: hsa04514	Micro9 -> Micro9 (G1)	0.000906587	Micro9 -> Micro9	G1
Micro10	Micro9	JAM2	JAM2	0.119751	p < 0.01	JAM2_JAM2	JAM2 - JAM2	JAM	Cell-Cell Contact	KEGG: hsa04514	Micro10 -> Micro9 (G1)	0.000236233	Micro10 -> Micro9	G1
Micro8	Micro10	JAM2	JAM2	0.116118	p < 0.01	JAM2_JAM2	JAM2 - JAM2	JAM	Cell-Cell Contact	KEGG: hsa04514	Micro8 -> Micro10 (G1)	0.000181924	Micro8 -> Micro10	G1
Micro9	Micro10	JAM2	JAM2	0.119751	p < 0.01	JAM2_JAM2	JAM2 - JAM2	JAM	Cell-Cell Contact	KEGG: hsa04514	Micro9 -> Micro10 (G1)	0.000236233	Micro9 -> Micro10	G1
Micro10	Micro10	JAM2	JAM2	0.103135	0.01 < p < 0.05	JAM2_JAM2	JAM2 - JAM2	JAM	Cell-Cell Contact	KEGG: hsa04514	Micro10 -> Micro10 (G1)	6.15255e-05	Micro10 -> Micro10	G1
Micro7	Micro4	JAM2	JAM2	0.12006	p < 0.01	JAM2_JAM2	JAM2 - JAM2	JAM	Cell-Cell Contact	KEGG: hsa04514	Micro7 -> Micro4 (G3)	0.00024138	Micro7 -> Micro4	G3
Micro4	Micro7	JAM2	JAM2	0.12006	p < 0.01	JAM2_JAM2	JAM2 - JAM2	JAM	Cell-Cell Contact	KEGG: hsa04514	Micro4 -> Micro7 (G3)	0.00024138	Micro4 -> Micro7	G3
Micro7	Micro7	JAM2	JAM2	0.128937	p < 0.01	JAM2_JAM2	JAM2 - JAM2	JAM	Cell-Cell Contact	KEGG: hsa04514	Micro7 -> Micro7 (G3)	0.000428274	Micro7 -> Micro7	G3
Micro12	Micro7	JAM2	JAM2	0.11712	p < 0.01	JAM2_JAM2	JAM2 - JAM2	JAM	Cell-Cell Contact	KEGG: hsa04514	Micro12 -> Micro7 (G3)	0.000195827	Micro12 -> Micro7	G3
Micro7	Micro12	JAM2	JAM2	0.11712	p < 0.01	JAM2_JAM2	JAM2 - JAM2	JAM	Cell-Cell Contact	KEGG: hsa04514	Micro7 -> Micro12 (G3)	0.000195827	Micro7 -> Micro12	G3
Micro8	Micro5	JAM2	JAM3	0.191694	p < 0.01	JAM2_JAM3	JAM2 - JAM3	JAM	Cell-Cell Contact	PMC1237098; PMID: 11590146	Micro8 -> Micro5 (G1)	0.00542553	Micro8 -> Micro5	G1
Micro9	Micro5	JAM2	JAM3	0.201736	p < 0.01	JAM2_JAM3	JAM2 - JAM3	JAM	Cell-Cell Contact	PMC1237098; PMID: 11590146	Micro9 -> Micro5 (G1)	0.00703418	Micro9 -> Micro5	G1
Micro10	Micro5	JAM2	JAM3	0.158798	p < 0.01	JAM2_JAM3	JAM2 - JAM3	JAM	Cell-Cell Contact	PMC1237098; PMID: 11590146	Micro10 -> Micro5 (G1)	0.00184127	Micro10 -> Micro5	G1
Micro8	Micro6	JAM2	JAM3	0.136198	p < 0.01	JAM2_JAM3	JAM2 - JAM3	JAM	Cell-Cell Contact	PMC1237098; PMID: 11590146	Micro8 -> Micro6 (G1)	0.000647574	Micro8 -> Micro6	G1
Micro9	Micro6	JAM2	JAM3	0.141219	p < 0.01	JAM2_JAM3	JAM2 - JAM3	JAM	Cell-Cell Contact	PMC1237098; PMID: 11590146	Micro9 -> Micro6 (G1)	0.000840775	Micro9 -> Micro6	G1
Micro10	Micro6	JAM2	JAM3	0.118679	p < 0.01	JAM2_JAM3	JAM2 - JAM3	JAM	Cell-Cell Contact	PMC1237098; PMID: 11590146	Micro10 -> Micro6 (G1)	0.000219073	Micro10 -> Micro6	G1
Micro8	Micro8	JAM2	JAM3	0.136455	p < 0.01	JAM2_JAM3	JAM2 - JAM3	JAM	Cell-Cell Contact	PMC1237098; PMID: 11590146	Micro8 -> Micro8 (G1)	0.000656618	Micro8 -> Micro8	G1
Micro9	Micro8	JAM2	JAM3	0.141496	p < 0.01	JAM2_JAM3	JAM2 - JAM3	JAM	Cell-Cell Contact	PMC1237098; PMID: 11590146	Micro9 -> Micro8 (G1)	0.000852514	Micro9 -> Micro8	G1
Micro10	Micro8	JAM2	JAM3	0.118875	p < 0.01	JAM2_JAM3	JAM2 - JAM3	JAM	Cell-Cell Contact	PMC1237098; PMID: 11590146	Micro10 -> Micro8 (G1)	0.000222134	Micro10 -> Micro8	G1
Micro8	Micro9	JAM2	JAM3	0.135237	p < 0.01	JAM2_JAM3	JAM2 - JAM3	JAM	Cell-Cell Contact	PMC1237098; PMID: 11590146	Micro8 -> Micro9 (G1)	0.000614678	Micro8 -> Micro9	G1
Micro9	Micro9	JAM2	JAM3	0.140187	p < 0.01	JAM2_JAM3	JAM2 - JAM3	JAM	Cell-Cell Contact	PMC1237098; PMID: 11590146	Micro9 -> Micro9 (G1)	0.000798072	Micro9 -> Micro9	G1
Micro10	Micro9	JAM2	JAM3	0.117949	p < 0.01	JAM2_JAM3	JAM2 - JAM3	JAM	Cell-Cell Contact	PMC1237098; PMID: 11590146	Micro10 -> Micro9 (G1)	0.00020794	Micro10 -> Micro9	G1
Micro4	Micro5	JAM2	JAM3	0.146367	p < 0.01	JAM2_JAM3	JAM2 - JAM3	JAM	Cell-Cell Contact	PMC1237098; PMID: 11590146	Micro4 -> Micro5 (G3)	0.00107856	Micro4 -> Micro5	G3
Micro7	Micro5	JAM2	JAM3	0.15976	p < 0.01	JAM2_JAM3	JAM2 - JAM3	JAM	Cell-Cell Contact	PMC1237098; PMID: 11590146	Micro7 -> Micro5 (G3)	0.00191242	Micro7 -> Micro5	G3
Micro12	Micro5	JAM2	JAM3	0.142023	p < 0.01	JAM2_JAM3	JAM2 - JAM3	JAM	Cell-Cell Contact	PMC1237098; PMID: 11590146	Micro12 -> Micro5 (G3)	0.000875154	Micro12 -> Micro5	G3
Micro4	Micro11	JAM2	JAM3	0.109694	p < 0.01	JAM2_JAM3	JAM2 - JAM3	JAM	Cell-Cell Contact	PMC1237098; PMID: 11590146	Micro4 -> Micro11 (G3)	0.000109866	Micro4 -> Micro11	G3
Micro7	Micro11	JAM2	JAM3	0.117058	p < 0.01	JAM2_JAM3	JAM2 - JAM3	JAM	Cell-Cell Contact	PMC1237098; PMID: 11590146	Micro7 -> Micro11 (G3)	0.000194951	Micro7 -> Micro11	G3
Micro12	Micro11	JAM2	JAM3	0.107234	p < 0.01	JAM2_JAM3	JAM2 - JAM3	JAM	Cell-Cell Contact	PMC1237098; PMID: 11590146	Micro12 -> Micro11 (G3)	8.91296e-05	Micro12 -> Micro11	G3
Micro4	Micro12	JAM2	JAM3	0.106937	p < 0.01	JAM2_JAM3	JAM2 - JAM3	JAM	Cell-Cell Contact	PMC1237098; PMID: 11590146	Micro4 -> Micro12 (G3)	8.68549e-05	Micro4 -> Micro12	G3
Micro7	Micro12	JAM2	JAM3	0.113924	p < 0.01	JAM2_JAM3	JAM2 - JAM3	JAM	Cell-Cell Contact	PMC1237098; PMID: 11590146	Micro7 -> Micro12 (G3)	0.000154122	Micro7 -> Micro12	G3
Micro12	Micro12	JAM2	JAM3	0.104598	p < 0.01	JAM2_JAM3	JAM2 - JAM3	JAM	Cell-Cell Contact	PMC1237098; PMID: 11590146	Micro12 -> Micro12 (G3)	7.04617e-05	Micro12 -> Micro12	G3
Micro5	Micro1	JAM3	ITGAM_ITGB2	0.331565	p < 0.01	JAM3_ITGAM_ITGB2	JAM3 - (ITGAM+ITGB2)	JAM	Cell-Cell Contact	KEGG: hsa04514; PMID: 16118203, PMC2194005	Micro5 -> Micro1 (G1)	0.0489966	Micro5 -> Micro1	G1
Micro6	Micro1	JAM3	ITGAM_ITGB2	0.19599	p < 0.01	JAM3_ITGAM_ITGB2	JAM3 - (ITGAM+ITGB2)	JAM	Cell-Cell Contact	KEGG: hsa04514; PMID: 16118203, PMC2194005	Micro6 -> Micro1 (G1)	0.00608276	Micro6 -> Micro1	G1
Micro8	Micro1	JAM3	ITGAM_ITGB2	0.196521	p < 0.01	JAM3_ITGAM_ITGB2	JAM3 - (ITGAM+ITGB2)	JAM	Cell-Cell Contact	KEGG: hsa04514; PMID: 16118203, PMC2194005	Micro8 -> Micro1 (G1)	0.00616724	Micro8 -> Micro1	G1
Micro9	Micro1	JAM3	ITGAM_ITGB2	0.194018	p < 0.01	JAM3_ITGAM_ITGB2	JAM3 - (ITGAM+ITGB2)	JAM	Cell-Cell Contact	KEGG: hsa04514; PMID: 16118203, PMC2194005	Micro9 -> Micro1 (G1)	0.00577535	Micro9 -> Micro1	G1
Micro5	Micro6	JAM3	ITGAM_ITGB2	0.312272	p < 0.01	JAM3_ITGAM_ITGB2	JAM3 - (ITGAM+ITGB2)	JAM	Cell-Cell Contact	KEGG: hsa04514; PMID: 16118203, PMC2194005	Micro5 -> Micro6 (G1)	0.0406669	Micro5 -> Micro6	G1
Micro6	Micro6	JAM3	ITGAM_ITGB2	0.188812	p < 0.01	JAM3_ITGAM_ITGB2	JAM3 - (ITGAM+ITGB2)	JAM	Cell-Cell Contact	KEGG: hsa04514; PMID: 16118203, PMC2194005	Micro6 -> Micro6 (G1)	0.00501021	Micro6 -> Micro6	G1
Micro8	Micro6	JAM3	ITGAM_ITGB2	0.189305	p < 0.01	JAM3_ITGAM_ITGB2	JAM3 - (ITGAM+ITGB2)	JAM	Cell-Cell Contact	KEGG: hsa04514; PMID: 16118203, PMC2194005	Micro8 -> Micro6 (G1)	0.00507987	Micro8 -> Micro6	G1
Micro9	Micro6	JAM3	ITGAM_ITGB2	0.186979	p < 0.01	JAM3_ITGAM_ITGB2	JAM3 - (ITGAM+ITGB2)	JAM	Cell-Cell Contact	KEGG: hsa04514; PMID: 16118203, PMC2194005	Micro9 -> Micro6 (G1)	0.00475675	Micro9 -> Micro6	G1
Micro5	Micro8	JAM3	ITGAM_ITGB2	0.320356	p < 0.01	JAM3_ITGAM_ITGB2	JAM3 - (ITGAM+ITGB2)	JAM	Cell-Cell Contact	KEGG: hsa04514; PMID: 16118203, PMC2194005	Micro5 -> Micro8 (G1)	0.0440898	Micro5 -> Micro8	G1
Micro6	Micro8	JAM3	ITGAM_ITGB2	0.191853	p < 0.01	JAM3_ITGAM_ITGB2	JAM3 - (ITGAM+ITGB2)	JAM	Cell-Cell Contact	KEGG: hsa04514; PMID: 16118203, PMC2194005	Micro6 -> Micro8 (G1)	0.00544897	Micro6 -> Micro8	G1
Micro8	Micro8	JAM3	ITGAM_ITGB2	0.192362	p < 0.01	JAM3_ITGAM_ITGB2	JAM3 - (ITGAM+ITGB2)	JAM	Cell-Cell Contact	KEGG: hsa04514; PMID: 16118203, PMC2194005	Micro8 -> Micro8 (G1)	0.0055247	Micro8 -> Micro8	G1
Micro9	Micro8	JAM3	ITGAM_ITGB2	0.189962	p < 0.01	JAM3_ITGAM_ITGB2	JAM3 - (ITGAM+ITGB2)	JAM	Cell-Cell Contact	KEGG: hsa04514; PMID: 16118203, PMC2194005	Micro9 -> Micro8 (G1)	0.00517343	Micro9 -> Micro8	G1
Micro5	Micro9	JAM3	ITGAM_ITGB2	0.341835	p < 0.01	JAM3_ITGAM_ITGB2	JAM3 - (ITGAM+ITGB2)	JAM	Cell-Cell Contact	KEGG: hsa04514; PMID: 16118203, PMC2194005	Micro5 -> Micro9 (G1)	0.053644	Micro5 -> Micro9	G1
Micro6	Micro9	JAM3	ITGAM_ITGB2	0.199705	p < 0.01	JAM3_ITGAM_ITGB2	JAM3 - (ITGAM+ITGB2)	JAM	Cell-Cell Contact	KEGG: hsa04514; PMID: 16118203, PMC2194005	Micro6 -> Micro9 (G1)	0.00668833	Micro6 -> Micro9	G1
Micro8	Micro9	JAM3	ITGAM_ITGB2	0.200256	p < 0.01	JAM3_ITGAM_ITGB2	JAM3 - (ITGAM+ITGB2)	JAM	Cell-Cell Contact	KEGG: hsa04514; PMID: 16118203, PMC2194005	Micro8 -> Micro9 (G1)	0.00678117	Micro8 -> Micro9	G1
Micro9	Micro9	JAM3	ITGAM_ITGB2	0.197659	p < 0.01	JAM3_ITGAM_ITGB2	JAM3 - (ITGAM+ITGB2)	JAM	Cell-Cell Contact	KEGG: hsa04514; PMID: 16118203, PMC2194005	Micro9 -> Micro9 (G1)	0.00635052	Micro9 -> Micro9	G1
Micro5	Micro10	JAM3	ITGAM_ITGB2	0.298185	p < 0.01	JAM3_ITGAM_ITGB2	JAM3 - (ITGAM+ITGB2)	JAM	Cell-Cell Contact	KEGG: hsa04514; PMID: 16118203, PMC2194005	Micro5 -> Micro10 (G1)	0.0349576	Micro5 -> Micro10	G1
Micro6	Micro10	JAM3	ITGAM_ITGB2	0.183393	0.01 < p < 0.05	JAM3_ITGAM_ITGB2	JAM3 - (ITGAM+ITGB2)	JAM	Cell-Cell Contact	KEGG: hsa04514; PMID: 16118203, PMC2194005	Micro6 -> Micro10 (G1)	0.00428447	Micro6 -> Micro10	G1
Micro8	Micro10	JAM3	ITGAM_ITGB2	0.183859	0.01 < p < 0.05	JAM3_ITGAM_ITGB2	JAM3 - (ITGAM+ITGB2)	JAM	Cell-Cell Contact	KEGG: hsa04514; PMID: 16118203, PMC2194005	Micro8 -> Micro10 (G1)	0.00434408	Micro8 -> Micro10	G1
Micro5	Micro4	JAM3	ITGAM_ITGB2	0.232521	p < 0.01	JAM3_ITGAM_ITGB2	JAM3 - (ITGAM+ITGB2)	JAM	Cell-Cell Contact	KEGG: hsa04514; PMID: 16118203, PMC2194005	Micro5 -> Micro4 (G3)	0.0135592	Micro5 -> Micro4	G3
Micro11	Micro4	JAM3	ITGAM_ITGB2	0.152125	p < 0.01	JAM3_ITGAM_ITGB2	JAM3 - (ITGAM+ITGB2)	JAM	Cell-Cell Contact	KEGG: hsa04514; PMID: 16118203, PMC2194005	Micro11 -> Micro4 (G3)	0.00139686	Micro11 -> Micro4	G3
Micro12	Micro4	JAM3	ITGAM_ITGB2	0.14688	p < 0.01	JAM3_ITGAM_ITGB2	JAM3 - (ITGAM+ITGB2)	JAM	Cell-Cell Contact	KEGG: hsa04514; PMID: 16118203, PMC2194005	Micro12 -> Micro4 (G3)	0.00110459	Micro12 -> Micro4	G3
Micro5	Micro7	JAM3	ITGAM_ITGB2	0.245595	p < 0.01	JAM3_ITGAM_ITGB2	JAM3 - (ITGAM+ITGB2)	JAM	Cell-Cell Contact	KEGG: hsa04514; PMID: 16118203, PMC2194005	Micro5 -> Micro7 (G3)	0.0170477	Micro5 -> Micro7	G3
Micro11	Micro7	JAM3	ITGAM_ITGB2	0.157694	p < 0.01	JAM3_ITGAM_ITGB2	JAM3 - (ITGAM+ITGB2)	JAM	Cell-Cell Contact	KEGG: hsa04514; PMID: 16118203, PMC2194005	Micro11 -> Micro7 (G3)	0.00176183	Micro11 -> Micro7	G3
Micro12	Micro7	JAM3	ITGAM_ITGB2	0.152066	p < 0.01	JAM3_ITGAM_ITGB2	JAM3 - (ITGAM+ITGB2)	JAM	Cell-Cell Contact	KEGG: hsa04514; PMID: 16118203, PMC2194005	Micro12 -> Micro7 (G3)	0.00139331	Micro12 -> Micro7	G3
Micro5	Micro11	JAM3	ITGAM_ITGB2	0.229521	p < 0.01	JAM3_ITGAM_ITGB2	JAM3 - (ITGAM+ITGB2)	JAM	Cell-Cell Contact	KEGG: hsa04514; PMID: 16118203, PMC2194005	Micro5 -> Micro11 (G3)	0.012818	Micro5 -> Micro11	G3
Micro11	Micro11	JAM3	ITGAM_ITGB2	0.15082	p < 0.01	JAM3_ITGAM_ITGB2	JAM3 - (ITGAM+ITGB2)	JAM	Cell-Cell Contact	KEGG: hsa04514; PMID: 16118203, PMC2194005	Micro11 -> Micro11 (G3)	0.00131961	Micro11 -> Micro11	G3
Micro12	Micro11	JAM3	ITGAM_ITGB2	0.145662	p < 0.01	JAM3_ITGAM_ITGB2	JAM3 - (ITGAM+ITGB2)	JAM	Cell-Cell Contact	KEGG: hsa04514; PMID: 16118203, PMC2194005	Micro12 -> Micro11 (G3)	0.00104349	Micro12 -> Micro11	G3
Micro5	Micro12	JAM3	ITGAM_ITGB2	0.217597	p < 0.01	JAM3_ITGAM_ITGB2	JAM3 - (ITGAM+ITGB2)	JAM	Cell-Cell Contact	KEGG: hsa04514; PMID: 16118203, PMC2194005	Micro5 -> Micro12 (G3)	0.0100957	Micro5 -> Micro12	G3
Micro11	Micro12	JAM3	ITGAM_ITGB2	0.145526	p < 0.01	JAM3_ITGAM_ITGB2	JAM3 - (ITGAM+ITGB2)	JAM	Cell-Cell Contact	KEGG: hsa04514; PMID: 16118203, PMC2194005	Micro11 -> Micro12 (G3)	0.00103679	Micro11 -> Micro12	G3
Micro12	Micro12	JAM3	ITGAM_ITGB2	0.140717	p < 0.01	JAM3_ITGAM_ITGB2	JAM3 - (ITGAM+ITGB2)	JAM	Cell-Cell Contact	KEGG: hsa04514; PMID: 16118203, PMC2194005	Micro12 -> Micro12 (G3)	0.000819797	Micro12 -> Micro12	G3
Micro5	Micro6	JAM3	F11R	0.186282	p < 0.01	JAM3_F11R	JAM3 - F11R	JAM	Cell-Cell Contact	KEGG: hsa04514	Micro5 -> Micro6 (G1)	0.00466251	Micro5 -> Micro6	G1
Micro6	Micro6	JAM3	F11R	0.133431	p < 0.01	JAM3_F11R	JAM3 - F11R	JAM	Cell-Cell Contact	KEGG: hsa04514	Micro6 -> Micro6 (G1)	0.000556126	Micro6 -> Micro6	G1
Micro8	Micro6	JAM3	F11R	0.133678	p < 0.01	JAM3_F11R	JAM3 - F11R	JAM	Cell-Cell Contact	KEGG: hsa04514	Micro8 -> Micro6 (G1)	0.000563894	Micro8 -> Micro6	G1
Micro9	Micro6	JAM3	F11R	0.132509	p < 0.01	JAM3_F11R	JAM3 - F11R	JAM	Cell-Cell Contact	KEGG: hsa04514	Micro9 -> Micro6 (G1)	0.000527873	Micro9 -> Micro6	G1
Micro5	Micro10	JAM3	F11R	0.214991	p < 0.01	JAM3_F11R	JAM3 - F11R	JAM	Cell-Cell Contact	KEGG: hsa04514	Micro5 -> Micro10 (G1)	0.00954854	Micro5 -> Micro10	G1
Micro6	Micro10	JAM3	F11R	0.147637	p < 0.01	JAM3_F11R	JAM3 - F11R	JAM	Cell-Cell Contact	KEGG: hsa04514	Micro6 -> Micro10 (G1)	0.00114386	Micro6 -> Micro10	G1
Micro8	Micro10	JAM3	F11R	0.14794	p < 0.01	JAM3_F11R	JAM3 - F11R	JAM	Cell-Cell Contact	KEGG: hsa04514	Micro8 -> Micro10 (G1)	0.00115983	Micro8 -> Micro10	G1
Micro9	Micro10	JAM3	F11R	0.14651	p < 0.01	JAM3_F11R	JAM3 - F11R	JAM	Cell-Cell Contact	KEGG: hsa04514	Micro9 -> Micro10 (G1)	0.00108578	Micro9 -> Micro10	G1
Micro5	Micro4	JAM3	F11R	0.15308	p < 0.01	JAM3_F11R	JAM3 - F11R	JAM	Cell-Cell Contact	KEGG: hsa04514	Micro5 -> Micro4 (G3)	0.00145534	Micro5 -> Micro4	G3
Micro11	Micro4	JAM3	F11R	0.113426	p < 0.01	JAM3_F11R	JAM3 - F11R	JAM	Cell-Cell Contact	KEGG: hsa04514	Micro11 -> Micro4 (G3)	0.000148296	Micro11 -> Micro4	G3
Micro12	Micro4	JAM3	F11R	0.110481	p < 0.01	JAM3_F11R	JAM3 - F11R	JAM	Cell-Cell Contact	KEGG: hsa04514	Micro12 -> Micro4 (G3)	0.000117237	Micro12 -> Micro4	G3
Micro5	Micro7	JAM3	F11R	0.157139	p < 0.01	JAM3_F11R	JAM3 - F11R	JAM	Cell-Cell Contact	KEGG: hsa04514	Micro5 -> Micro7 (G3)	0.00172283	Micro5 -> Micro7	G3
Micro11	Micro7	JAM3	F11R	0.115643	p < 0.01	JAM3_F11R	JAM3 - F11R	JAM	Cell-Cell Contact	KEGG: hsa04514	Micro11 -> Micro7 (G3)	0.000175595	Micro11 -> Micro7	G3
Micro12	Micro7	JAM3	F11R	0.112583	p < 0.01	JAM3_F11R	JAM3 - F11R	JAM	Cell-Cell Contact	KEGG: hsa04514	Micro12 -> Micro7 (G3)	0.00013882	Micro12 -> Micro7	G3
Micro5	Micro11	JAM3	F11R	0.14465	p < 0.01	JAM3_F11R	JAM3 - F11R	JAM	Cell-Cell Contact	KEGG: hsa04514	Micro5 -> Micro11 (G3)	0.000994535	Micro5 -> Micro11	G3
Micro11	Micro11	JAM3	F11R	0.108726	p < 0.01	JAM3_F11R	JAM3 - F11R	JAM	Cell-Cell Contact	KEGG: hsa04514	Micro11 -> Micro11 (G3)	0.000101299	Micro11 -> Micro11	G3
Micro12	Micro11	JAM3	F11R	0.106017	p < 0.01	JAM3_F11R	JAM3 - F11R	JAM	Cell-Cell Contact	KEGG: hsa04514	Micro12 -> Micro11 (G3)	8.00823e-05	Micro12 -> Micro11	G3
Micro5	Micro12	JAM3	F11R	0.132543	p < 0.01	JAM3_F11R	JAM3 - F11R	JAM	Cell-Cell Contact	KEGG: hsa04514	Micro5 -> Micro12 (G3)	0.000528892	Micro5 -> Micro12	G3
Micro11	Micro12	JAM3	F11R	0.101736	p < 0.01	JAM3_F11R	JAM3 - F11R	JAM	Cell-Cell Contact	KEGG: hsa04514	Micro11 -> Micro12 (G3)	5.3848e-05	Micro11 -> Micro12	G3
Micro12	Micro12	JAM3	F11R	0.0993604	p < 0.01	JAM3_F11R	JAM3 - F11R	JAM	Cell-Cell Contact	KEGG: hsa04514	Micro12 -> Micro12 (G3)	4.25694e-05	Micro12 -> Micro12	G3
Micro5	Micro8	JAM3	JAM2	0.191694	p < 0.01	JAM3_JAM2	JAM3 - JAM2	JAM	Cell-Cell Contact	KEGG: hsa04514	Micro5 -> Micro8 (G1)	0.00542553	Micro5 -> Micro8	G1
Micro6	Micro8	JAM3	JAM2	0.136198	p < 0.01	JAM3_JAM2	JAM3 - JAM2	JAM	Cell-Cell Contact	KEGG: hsa04514	Micro6 -> Micro8 (G1)	0.000647574	Micro6 -> Micro8	G1
Micro8	Micro8	JAM3	JAM2	0.136455	p < 0.01	JAM3_JAM2	JAM3 - JAM2	JAM	Cell-Cell Contact	KEGG: hsa04514	Micro8 -> Micro8 (G1)	0.000656618	Micro8 -> Micro8	G1
Micro9	Micro8	JAM3	JAM2	0.135237	p < 0.01	JAM3_JAM2	JAM3 - JAM2	JAM	Cell-Cell Contact	KEGG: hsa04514	Micro9 -> Micro8 (G1)	0.000614678	Micro9 -> Micro8	G1
Micro5	Micro9	JAM3	JAM2	0.201736	p < 0.01	JAM3_JAM2	JAM3 - JAM2	JAM	Cell-Cell Contact	KEGG: hsa04514	Micro5 -> Micro9 (G1)	0.00703418	Micro5 -> Micro9	G1
Micro6	Micro9	JAM3	JAM2	0.141219	p < 0.01	JAM3_JAM2	JAM3 - JAM2	JAM	Cell-Cell Contact	KEGG: hsa04514	Micro6 -> Micro9 (G1)	0.000840775	Micro6 -> Micro9	G1
Micro8	Micro9	JAM3	JAM2	0.141496	p < 0.01	JAM3_JAM2	JAM3 - JAM2	JAM	Cell-Cell Contact	KEGG: hsa04514	Micro8 -> Micro9 (G1)	0.000852514	Micro8 -> Micro9	G1
Micro9	Micro9	JAM3	JAM2	0.140187	p < 0.01	JAM3_JAM2	JAM3 - JAM2	JAM	Cell-Cell Contact	KEGG: hsa04514	Micro9 -> Micro9 (G1)	0.000798072	Micro9 -> Micro9	G1
Micro5	Micro10	JAM3	JAM2	0.158798	p < 0.01	JAM3_JAM2	JAM3 - JAM2	JAM	Cell-Cell Contact	KEGG: hsa04514	Micro5 -> Micro10 (G1)	0.00184127	Micro5 -> Micro10	G1
Micro6	Micro10	JAM3	JAM2	0.118679	p < 0.01	JAM3_JAM2	JAM3 - JAM2	JAM	Cell-Cell Contact	KEGG: hsa04514	Micro6 -> Micro10 (G1)	0.000219073	Micro6 -> Micro10	G1
Micro8	Micro10	JAM3	JAM2	0.118875	p < 0.01	JAM3_JAM2	JAM3 - JAM2	JAM	Cell-Cell Contact	KEGG: hsa04514	Micro8 -> Micro10 (G1)	0.000222134	Micro8 -> Micro10	G1
Micro9	Micro10	JAM3	JAM2	0.117949	p < 0.01	JAM3_JAM2	JAM3 - JAM2	JAM	Cell-Cell Contact	KEGG: hsa04514	Micro9 -> Micro10 (G1)	0.00020794	Micro9 -> Micro10	G1
Micro5	Micro4	JAM3	JAM2	0.146367	p < 0.01	JAM3_JAM2	JAM3 - JAM2	JAM	Cell-Cell Contact	KEGG: hsa04514	Micro5 -> Micro4 (G3)	0.00107856	Micro5 -> Micro4	G3
Micro11	Micro4	JAM3	JAM2	0.109694	p < 0.01	JAM3_JAM2	JAM3 - JAM2	JAM	Cell-Cell Contact	KEGG: hsa04514	Micro11 -> Micro4 (G3)	0.000109866	Micro11 -> Micro4	G3
Micro12	Micro4	JAM3	JAM2	0.106937	p < 0.01	JAM3_JAM2	JAM3 - JAM2	JAM	Cell-Cell Contact	KEGG: hsa04514	Micro12 -> Micro4 (G3)	8.68549e-05	Micro12 -> Micro4	G3
Micro5	Micro7	JAM3	JAM2	0.15976	p < 0.01	JAM3_JAM2	JAM3 - JAM2	JAM	Cell-Cell Contact	KEGG: hsa04514	Micro5 -> Micro7 (G3)	0.00191242	Micro5 -> Micro7	G3
Micro11	Micro7	JAM3	JAM2	0.117058	p < 0.01	JAM3_JAM2	JAM3 - JAM2	JAM	Cell-Cell Contact	KEGG: hsa04514	Micro11 -> Micro7 (G3)	0.000194951	Micro11 -> Micro7	G3
Micro12	Micro7	JAM3	JAM2	0.113924	p < 0.01	JAM3_JAM2	JAM3 - JAM2	JAM	Cell-Cell Contact	KEGG: hsa04514	Micro12 -> Micro7 (G3)	0.000154122	Micro12 -> Micro7	G3
Micro5	Micro12	JAM3	JAM2	0.142023	p < 0.01	JAM3_JAM2	JAM3 - JAM2	JAM	Cell-Cell Contact	KEGG: hsa04514	Micro5 -> Micro12 (G3)	0.000875154	Micro5 -> Micro12	G3
Micro11	Micro12	JAM3	JAM2	0.107234	p < 0.01	JAM3_JAM2	JAM3 - JAM2	JAM	Cell-Cell Contact	KEGG: hsa04514	Micro11 -> Micro12 (G3)	8.91296e-05	Micro11 -> Micro12	G3
Micro12	Micro12	JAM3	JAM2	0.104598	p < 0.01	JAM3_JAM2	JAM3 - JAM2	JAM	Cell-Cell Contact	KEGG: hsa04514	Micro12 -> Micro12 (G3)	7.04617e-05	Micro12 -> Micro12	G3
Micro5	Micro5	JAM3	JAM3	0.339128	p < 0.01	JAM3_JAM3	JAM3 - JAM3	JAM	Cell-Cell Contact	KEGG: hsa04514	Micro5 -> Micro5 (G1)	0.0524055	Micro5 -> Micro5	G1
Micro6	Micro5	JAM3	JAM3	0.198732	p < 0.01	JAM3_JAM3	JAM3 - JAM3	JAM	Cell-Cell Contact	KEGG: hsa04514	Micro6 -> Micro5 (G1)	0.00652645	Micro6 -> Micro5	G1
Micro8	Micro5	JAM3	JAM3	0.199278	p < 0.01	JAM3_JAM3	JAM3 - JAM3	JAM	Cell-Cell Contact	KEGG: hsa04514	Micro8 -> Micro5 (G1)	0.00661705	Micro8 -> Micro5	G1
Micro9	Micro5	JAM3	JAM3	0.196706	p < 0.01	JAM3_JAM3	JAM3 - JAM3	JAM	Cell-Cell Contact	KEGG: hsa04514	Micro9 -> Micro5 (G1)	0.00619676	Micro9 -> Micro5	G1
Micro5	Micro6	JAM3	JAM3	0.198732	p < 0.01	JAM3_JAM3	JAM3 - JAM3	JAM	Cell-Cell Contact	KEGG: hsa04514	Micro5 -> Micro6 (G1)	0.00652645	Micro5 -> Micro6	G1
Micro6	Micro6	JAM3	JAM3	0.139732	p < 0.01	JAM3_JAM3	JAM3 - JAM3	JAM	Cell-Cell Contact	KEGG: hsa04514	Micro6 -> Micro6 (G1)	0.000779736	Micro6 -> Micro6	G1
Micro8	Micro6	JAM3	JAM3	0.140003	p < 0.01	JAM3_JAM3	JAM3 - JAM3	JAM	Cell-Cell Contact	KEGG: hsa04514	Micro8 -> Micro6 (G1)	0.000790624	Micro8 -> Micro6	G1
Micro9	Micro6	JAM3	JAM3	0.138722	p < 0.01	JAM3_JAM3	JAM3 - JAM3	JAM	Cell-Cell Contact	KEGG: hsa04514	Micro9 -> Micro6 (G1)	0.000740131	Micro9 -> Micro6	G1
Micro5	Micro8	JAM3	JAM3	0.199278	p < 0.01	JAM3_JAM3	JAM3 - JAM3	JAM	Cell-Cell Contact	KEGG: hsa04514	Micro5 -> Micro8 (G1)	0.00661705	Micro5 -> Micro8	G1
Micro6	Micro8	JAM3	JAM3	0.140003	p < 0.01	JAM3_JAM3	JAM3 - JAM3	JAM	Cell-Cell Contact	KEGG: hsa04514	Micro6 -> Micro8 (G1)	0.000790624	Micro6 -> Micro8	G1
Micro8	Micro8	JAM3	JAM3	0.140276	p < 0.01	JAM3_JAM3	JAM3 - JAM3	JAM	Cell-Cell Contact	KEGG: hsa04514	Micro8 -> Micro8 (G1)	0.000801664	Micro8 -> Micro8	G1
Micro9	Micro8	JAM3	JAM3	0.138989	p < 0.01	JAM3_JAM3	JAM3 - JAM3	JAM	Cell-Cell Contact	KEGG: hsa04514	Micro9 -> Micro8 (G1)	0.000750467	Micro9 -> Micro8	G1
Micro5	Micro9	JAM3	JAM3	0.196706	p < 0.01	JAM3_JAM3	JAM3 - JAM3	JAM	Cell-Cell Contact	KEGG: hsa04514	Micro5 -> Micro9 (G1)	0.00619676	Micro5 -> Micro9	G1
Micro6	Micro9	JAM3	JAM3	0.138722	p < 0.01	JAM3_JAM3	JAM3 - JAM3	JAM	Cell-Cell Contact	KEGG: hsa04514	Micro6 -> Micro9 (G1)	0.000740131	Micro6 -> Micro9	G1
Micro8	Micro9	JAM3	JAM3	0.138989	p < 0.01	JAM3_JAM3	JAM3 - JAM3	JAM	Cell-Cell Contact	KEGG: hsa04514	Micro8 -> Micro9 (G1)	0.000750467	Micro8 -> Micro9	G1
Micro9	Micro9	JAM3	JAM3	0.137726	p < 0.01	JAM3_JAM3	JAM3 - JAM3	JAM	Cell-Cell Contact	KEGG: hsa04514	Micro9 -> Micro9 (G1)	0.000702536	Micro9 -> Micro9	G1
Micro5	Micro5	JAM3	JAM3	0.209725	p < 0.01	JAM3_JAM3	JAM3 - JAM3	JAM	Cell-Cell Contact	KEGG: hsa04514	Micro5 -> Micro5 (G3)	0.00849601	Micro5 -> Micro5	G3
Micro11	Micro5	JAM3	JAM3	0.141933	p < 0.01	JAM3_JAM3	JAM3 - JAM3	JAM	Cell-Cell Contact	KEGG: hsa04514	Micro11 -> Micro5 (G3)	0.000871241	Micro11 -> Micro5	G3
Micro12	Micro5	JAM3	JAM3	0.137354	p < 0.01	JAM3_JAM3	JAM3 - JAM3	JAM	Cell-Cell Contact	KEGG: hsa04514	Micro12 -> Micro5 (G3)	0.000688875	Micro12 -> Micro5	G3
Micro5	Micro11	JAM3	JAM3	0.141933	p < 0.01	JAM3_JAM3	JAM3 - JAM3	JAM	Cell-Cell Contact	KEGG: hsa04514	Micro5 -> Micro11 (G3)	0.000871241	Micro5 -> Micro11	G3
Micro11	Micro11	JAM3	JAM3	0.107182	p < 0.01	JAM3_JAM3	JAM3 - JAM3	JAM	Cell-Cell Contact	KEGG: hsa04514	Micro11 -> Micro11 (G3)	8.87308e-05	Micro11 -> Micro11	G3
Micro12	Micro11	JAM3	JAM3	0.104549	p < 0.01	JAM3_JAM3	JAM3 - JAM3	JAM	Cell-Cell Contact	KEGG: hsa04514	Micro12 -> Micro11 (G3)	7.01464e-05	Micro12 -> Micro11	G3
Micro5	Micro12	JAM3	JAM3	0.137354	p < 0.01	JAM3_JAM3	JAM3 - JAM3	JAM	Cell-Cell Contact	KEGG: hsa04514	Micro5 -> Micro12 (G3)	0.000688875	Micro5 -> Micro12	G3
Micro11	Micro12	JAM3	JAM3	0.104549	p < 0.01	JAM3_JAM3	JAM3 - JAM3	JAM	Cell-Cell Contact	KEGG: hsa04514	Micro11 -> Micro12 (G3)	7.01464e-05	Micro11 -> Micro12	G3
Micro12	Micro12	JAM3	JAM3	0.102041	p < 0.01	JAM3_JAM3	JAM3 - JAM3	JAM	Cell-Cell Contact	KEGG: hsa04514	Micro12 -> Micro12 (G3)	5.54542e-05	Micro12 -> Micro12	G3
Micro5	Micro5	LAMA2	ITGA2_ITGB1	0.194133	p < 0.01	LAMA2_ITGA2_ITGB1	LAMA2 - (ITGA2+ITGB1)	LAMININ	ECM-Receptor	KEGG: hsa04512	Micro5 -> Micro5 (G3)	0.005793	Micro5 -> Micro5	G3
Micro5	Micro1	LAMA2	ITGA9_ITGB1	0.157731	p < 0.01	LAMA2_ITGA9_ITGB1	LAMA2 - (ITGA9+ITGB1)	LAMININ	ECM-Receptor	KEGG: hsa04512	Micro5 -> Micro1 (G1)	0.0017645	Micro5 -> Micro1	G1
Micro5	Micro6	LAMA2	ITGA9_ITGB1	0.156852	p < 0.01	LAMA2_ITGA9_ITGB1	LAMA2 - (ITGA9+ITGB1)	LAMININ	ECM-Receptor	KEGG: hsa04512	Micro5 -> Micro6 (G1)	0.00170288	Micro5 -> Micro6	G1
Micro5	Micro8	LAMA2	ITGA9_ITGB1	0.16023	p < 0.01	LAMA2_ITGA9_ITGB1	LAMA2 - (ITGA9+ITGB1)	LAMININ	ECM-Receptor	KEGG: hsa04512	Micro5 -> Micro8 (G1)	0.00194784	Micro5 -> Micro8	G1
Micro5	Micro9	LAMA2	ITGA9_ITGB1	0.168514	p < 0.01	LAMA2_ITGA9_ITGB1	LAMA2 - (ITGA9+ITGB1)	LAMININ	ECM-Receptor	KEGG: hsa04512	Micro5 -> Micro9 (G1)	0.00264723	Micro5 -> Micro9	G1
Micro5	Micro10	LAMA2	ITGA9_ITGB1	0.146853	p < 0.01	LAMA2_ITGA9_ITGB1	LAMA2 - (ITGA9+ITGB1)	LAMININ	ECM-Receptor	KEGG: hsa04512	Micro5 -> Micro10 (G1)	0.00110319	Micro5 -> Micro10	G1
Micro5	Micro4	LAMA2	ITGA9_ITGB1	0.180557	p < 0.01	LAMA2_ITGA9_ITGB1	LAMA2 - (ITGA9+ITGB1)	LAMININ	ECM-Receptor	KEGG: hsa04512	Micro5 -> Micro4 (G3)	0.00393275	Micro5 -> Micro4	G3
Micro5	Micro7	LAMA2	ITGA9_ITGB1	0.210775	p < 0.01	LAMA2_ITGA9_ITGB1	LAMA2 - (ITGA9+ITGB1)	LAMININ	ECM-Receptor	KEGG: hsa04512	Micro5 -> Micro7 (G3)	0.00870034	Micro5 -> Micro7	G3
Micro5	Micro5	LAMA2	ITGAV_ITGB8	0.151685	p < 0.01	LAMA2_ITGAV_ITGB8	LAMA2 - (ITGAV+ITGB8)	LAMININ	ECM-Receptor	KEGG: hsa04512	Micro5 -> Micro5 (G1)	0.00137043	Micro5 -> Micro5	G1
Micro5	Micro5	LAMA2	ITGAV_ITGB8	0.161181	p < 0.01	LAMA2_ITGAV_ITGB8	LAMA2 - (ITGAV+ITGB8)	LAMININ	ECM-Receptor	KEGG: hsa04512	Micro5 -> Micro5 (G3)	0.00202095	Micro5 -> Micro5	G3
Micro5	Micro6	LAMA2	CD44	0.160461	p < 0.01	LAMA2_CD44	LAMA2 - CD44	LAMININ	ECM-Receptor	KEGG: hsa04512	Micro5 -> Micro6 (G1)	0.00196546	Micro5 -> Micro6	G1
Micro5	Micro10	LAMA2	CD44	0.161527	p < 0.01	LAMA2_CD44	LAMA2 - CD44	LAMININ	ECM-Receptor	KEGG: hsa04512	Micro5 -> Micro10 (G1)	0.00204798	Micro5 -> Micro10	G1
Micro5	Micro11	LAMA2	CD44	0.212768	p < 0.01	LAMA2_CD44	LAMA2 - CD44	LAMININ	ECM-Receptor	KEGG: hsa04512	Micro5 -> Micro11 (G3)	0.00909576	Micro5 -> Micro11	G3
Micro5	Micro12	LAMA2	CD44	0.158862	p < 0.01	LAMA2_CD44	LAMA2 - CD44	LAMININ	ECM-Receptor	KEGG: hsa04512	Micro5 -> Micro12 (G3)	0.00184593	Micro5 -> Micro12	G3
Micro5	Micro5	LAMA2	DAG1	0.118695	p < 0.01	LAMA2_DAG1	LAMA2 - DAG1	LAMININ	ECM-Receptor	KEGG: hsa04512	Micro5 -> Micro5 (G1)	0.000219329	Micro5 -> Micro5	G1
Micro1	Micro6	LGALS9	CD44	0.186238	p < 0.01	LGALS9_CD44	LGALS9 - CD44	GALECTIN	Secreted Signaling	PMID: 25065622	Micro1 -> Micro6 (G1)	0.00465662	Micro1 -> Micro6	G1
Micro3	Micro6	LGALS9	CD44	0.212399	p < 0.01	LGALS9_CD44	LGALS9 - CD44	GALECTIN	Secreted Signaling	PMID: 25065622	Micro3 -> Micro6 (G1)	0.00902174	Micro3 -> Micro6	G1
Micro6	Micro6	LGALS9	CD44	0.180042	p < 0.01	LGALS9_CD44	LGALS9 - CD44	GALECTIN	Secreted Signaling	PMID: 25065622	Micro6 -> Micro6 (G1)	0.00387089	Micro6 -> Micro6	G1
Micro8	Micro6	LGALS9	CD44	0.223417	p < 0.01	LGALS9_CD44	LGALS9 - CD44	GALECTIN	Secreted Signaling	PMID: 25065622	Micro8 -> Micro6 (G1)	0.0113795	Micro8 -> Micro6	G1
Micro9	Micro6	LGALS9	CD44	0.22685	p < 0.01	LGALS9_CD44	LGALS9 - CD44	GALECTIN	Secreted Signaling	PMID: 25065622	Micro9 -> Micro6 (G1)	0.0121772	Micro9 -> Micro6	G1
Micro10	Micro6	LGALS9	CD44	0.245682	p < 0.01	LGALS9_CD44	LGALS9 - CD44	GALECTIN	Secreted Signaling	PMID: 25065622	Micro10 -> Micro6 (G1)	0.0170723	Micro10 -> Micro6	G1
Micro1	Micro10	LGALS9	CD44	0.187672	p < 0.01	LGALS9_CD44	LGALS9 - CD44	GALECTIN	Secreted Signaling	PMID: 25065622	Micro1 -> Micro10 (G1)	0.00485158	Micro1 -> Micro10	G1
Micro3	Micro10	LGALS9	CD44	0.214257	p < 0.01	LGALS9_CD44	LGALS9 - CD44	GALECTIN	Secreted Signaling	PMID: 25065622	Micro3 -> Micro10 (G1)	0.00939773	Micro3 -> Micro10	G1
Micro6	Micro10	LGALS9	CD44	0.181382	p < 0.01	LGALS9_CD44	LGALS9 - CD44	GALECTIN	Secreted Signaling	PMID: 25065622	Micro6 -> Micro10 (G1)	0.00403309	Micro6 -> Micro10	G1
Micro8	Micro10	LGALS9	CD44	0.225468	p < 0.01	LGALS9_CD44	LGALS9 - CD44	GALECTIN	Secreted Signaling	PMID: 25065622	Micro8 -> Micro10 (G1)	0.0118525	Micro8 -> Micro10	G1
Micro9	Micro10	LGALS9	CD44	0.228964	p < 0.01	LGALS9_CD44	LGALS9 - CD44	GALECTIN	Secreted Signaling	PMID: 25065622	Micro9 -> Micro10 (G1)	0.012683	Micro9 -> Micro10	G1
Micro10	Micro10	LGALS9	CD44	0.248151	p < 0.01	LGALS9_CD44	LGALS9 - CD44	GALECTIN	Secreted Signaling	PMID: 25065622	Micro10 -> Micro10 (G1)	0.0177778	Micro10 -> Micro10	G1
Micro1	Micro5	LGALS9	CD44	0.173886	p < 0.01	LGALS9_CD44	LGALS9 - CD44	GALECTIN	Secreted Signaling	PMID: 25065622	Micro1 -> Micro5 (G2)	0.00317992	Micro1 -> Micro5	G2
Micro2	Micro5	LGALS9	CD44	0.204186	p < 0.01	LGALS9_CD44	LGALS9 - CD44	GALECTIN	Secreted Signaling	PMID: 25065622	NA	0.00746533	Micro2 -> Micro5	G2
Micro3	Micro5	LGALS9	CD44	0.208149	p < 0.01	LGALS9_CD44	LGALS9 - CD44	GALECTIN	Secreted Signaling	PMID: 25065622	Micro3 -> Micro5 (G2)	0.00819475	Micro3 -> Micro5	G2
Micro5	Micro5	LGALS9	CD44	0.181905	p < 0.01	LGALS9_CD44	LGALS9 - CD44	GALECTIN	Secreted Signaling	PMID: 25065622	Micro5 -> Micro5 (G2)	0.00409746	Micro5 -> Micro5	G2
Micro11	Micro5	LGALS9	CD44	0.216475	p < 0.01	LGALS9_CD44	LGALS9 - CD44	GALECTIN	Secreted Signaling	PMID: 25065622	Micro11 -> Micro5 (G2)	0.00985791	Micro11 -> Micro5	G2
Micro1	Micro11	LGALS9	CD44	0.189654	p < 0.01	LGALS9_CD44	LGALS9 - CD44	GALECTIN	Secreted Signaling	PMID: 25065622	Micro1 -> Micro11 (G2)	0.00512941	Micro1 -> Micro11	G2
Micro2	Micro11	LGALS9	CD44	0.226143	p < 0.01	LGALS9_CD44	LGALS9 - CD44	GALECTIN	Secreted Signaling	PMID: 25065622	NA	0.0120104	Micro2 -> Micro11	G2
Micro3	Micro11	LGALS9	CD44	0.230989	p < 0.01	LGALS9_CD44	LGALS9 - CD44	GALECTIN	Secreted Signaling	PMID: 25065622	Micro3 -> Micro11 (G2)	0.013178	Micro3 -> Micro11	G2
Micro5	Micro11	LGALS9	CD44	0.19921	p < 0.01	LGALS9_CD44	LGALS9 - CD44	GALECTIN	Secreted Signaling	PMID: 25065622	Micro5 -> Micro11 (G2)	0.00660573	Micro5 -> Micro11	G2
Micro11	Micro11	LGALS9	CD44	0.241229	p < 0.01	LGALS9_CD44	LGALS9 - CD44	GALECTIN	Secreted Signaling	PMID: 25065622	Micro11 -> Micro11 (G2)	0.0158364	Micro11 -> Micro11	G2
Micro3	Micro11	LGALS9	CD44	0.262468	p < 0.01	LGALS9_CD44	LGALS9 - CD44	GALECTIN	Secreted Signaling	PMID: 25065622	Micro3 -> Micro11 (G3)	0.0221483	Micro3 -> Micro11	G3
Micro4	Micro11	LGALS9	CD44	0.244233	p < 0.01	LGALS9_CD44	LGALS9 - CD44	GALECTIN	Secreted Signaling	PMID: 25065622	Micro4 -> Micro11 (G3)	0.016665	Micro4 -> Micro11	G3
Micro5	Micro11	LGALS9	CD44	0.170003	p < 0.01	LGALS9_CD44	LGALS9 - CD44	GALECTIN	Secreted Signaling	PMID: 25065622	Micro5 -> Micro11 (G3)	0.00278855	Micro5 -> Micro11	G3
Micro7	Micro11	LGALS9	CD44	0.244562	p < 0.01	LGALS9_CD44	LGALS9 - CD44	GALECTIN	Secreted Signaling	PMID: 25065622	Micro7 -> Micro11 (G3)	0.016757	Micro7 -> Micro11	G3
Micro11	Micro11	LGALS9	CD44	0.264221	p < 0.01	LGALS9_CD44	LGALS9 - CD44	GALECTIN	Secreted Signaling	PMID: 25065622	Micro11 -> Micro11 (G3)	0.0227155	Micro11 -> Micro11	G3
Micro12	Micro11	LGALS9	CD44	0.246055	p < 0.01	LGALS9_CD44	LGALS9 - CD44	GALECTIN	Secreted Signaling	PMID: 25065622	Micro12 -> Micro11 (G3)	0.017178	Micro12 -> Micro11	G3
Micro3	Micro12	LGALS9	CD44	0.185382	p < 0.01	LGALS9_CD44	LGALS9 - CD44	GALECTIN	Secreted Signaling	PMID: 25065622	Micro3 -> Micro12 (G3)	0.00454256	Micro3 -> Micro12	G3
Micro4	Micro12	LGALS9	CD44	0.175958	p < 0.01	LGALS9_CD44	LGALS9 - CD44	GALECTIN	Secreted Signaling	PMID: 25065622	Micro4 -> Micro12 (G3)	0.00340278	Micro4 -> Micro12	G3
Micro5	Micro12	LGALS9	CD44	0.133652	p < 0.01	LGALS9_CD44	LGALS9 - CD44	GALECTIN	Secreted Signaling	PMID: 25065622	Micro5 -> Micro12 (G3)	0.000563062	Micro5 -> Micro12	G3
Micro7	Micro12	LGALS9	CD44	0.176131	p < 0.01	LGALS9_CD44	LGALS9 - CD44	GALECTIN	Secreted Signaling	PMID: 25065622	Micro7 -> Micro12 (G3)	0.00342182	Micro7 -> Micro12	G3
Micro11	Micro12	LGALS9	CD44	0.186271	p < 0.01	LGALS9_CD44	LGALS9 - CD44	GALECTIN	Secreted Signaling	PMID: 25065622	Micro11 -> Micro12 (G3)	0.00466103	Micro11 -> Micro12	G3
Micro12	Micro12	LGALS9	CD44	0.176915	p < 0.01	LGALS9_CD44	LGALS9 - CD44	GALECTIN	Secreted Signaling	PMID: 25065622	Micro12 -> Micro12 (G3)	0.00350897	Micro12 -> Micro12	G3
Micro10	Micro1	LGALS9	PTPRC	0.333264	p < 0.01	LGALS9_CD45	LGALS9 - CD45	GALECTIN	Secreted Signaling	PMID: 30120235	Micro10 -> Micro1 (G1)	0.0497561	Micro10 -> Micro1	G1
Micro8	Micro8	LGALS9	PTPRC	0.304262	p < 0.01	LGALS9_CD45	LGALS9 - CD45	GALECTIN	Secreted Signaling	PMID: 30120235	Micro8 -> Micro8 (G1)	0.0373793	Micro8 -> Micro8	G1
Micro9	Micro8	LGALS9	PTPRC	0.310489	p < 0.01	LGALS9_CD45	LGALS9 - CD45	GALECTIN	Secreted Signaling	PMID: 30120235	Micro9 -> Micro8 (G1)	0.039926	Micro9 -> Micro8	G1
Micro10	Micro8	LGALS9	PTPRC	0.345535	p < 0.01	LGALS9_CD45	LGALS9 - CD45	GALECTIN	Secreted Signaling	PMID: 30120235	Micro10 -> Micro8 (G1)	0.0553509	Micro10 -> Micro8	G1
Micro8	Micro9	LGALS9	PTPRC	0.310232	p < 0.01	LGALS9_CD45	LGALS9 - CD45	GALECTIN	Secreted Signaling	PMID: 30120235	Micro8 -> Micro9 (G1)	0.0398195	Micro8 -> Micro9	G1
Micro9	Micro9	LGALS9	PTPRC	0.31669	p < 0.01	LGALS9_CD45	LGALS9 - CD45	GALECTIN	Secreted Signaling	PMID: 30120235	Micro9 -> Micro9 (G1)	0.0425252	Micro9 -> Micro9	G1
Micro10	Micro9	LGALS9	PTPRC	0.353102	p < 0.01	LGALS9_CD45	LGALS9 - CD45	GALECTIN	Secreted Signaling	PMID: 30120235	Micro10 -> Micro9 (G1)	0.0588926	Micro10 -> Micro9	G1
Micro9	Micro10	LGALS9	PTPRC	0.297593	0.01 < p < 0.05	LGALS9_CD45	LGALS9 - CD45	GALECTIN	Secreted Signaling	PMID: 30120235	Micro9 -> Micro10 (G1)	0.034725	Micro9 -> Micro10	G1
Micro10	Micro10	LGALS9	PTPRC	0.329866	p < 0.01	LGALS9_CD45	LGALS9 - CD45	GALECTIN	Secreted Signaling	PMID: 30120235	Micro10 -> Micro10 (G1)	0.0482415	Micro10 -> Micro10	G1
Micro2	Micro1	LGALS9	PTPRC	0.345356	p < 0.01	LGALS9_CD45	LGALS9 - CD45	GALECTIN	Secreted Signaling	PMID: 30120235	NA	0.0552678	Micro2 -> Micro1	G2
Micro3	Micro1	LGALS9	PTPRC	0.356248	p < 0.01	LGALS9_CD45	LGALS9 - CD45	GALECTIN	Secreted Signaling	PMID: 30120235	Micro3 -> Micro1 (G2)	0.0603838	Micro3 -> Micro1	G2
Micro11	Micro1	LGALS9	PTPRC	0.379813	p < 0.01	LGALS9_CD45	LGALS9 - CD45	GALECTIN	Secreted Signaling	PMID: 30120235	Micro11 -> Micro1 (G2)	0.0718714	Micro11 -> Micro1	G2
Micro2	Micro2	LGALS9	PTPRC	0.326226	p < 0.01	LGALS9_CD45	LGALS9 - CD45	GALECTIN	Secreted Signaling	PMID: 30120235	NA	0.046637	Micro2 -> Micro2	G2
Micro3	Micro2	LGALS9	PTPRC	0.336023	p < 0.01	LGALS9_CD45	LGALS9 - CD45	GALECTIN	Secreted Signaling	PMID: 30120235	NA	0.0509972	Micro3 -> Micro2	G2
Micro11	Micro2	LGALS9	PTPRC	0.357152	p < 0.01	LGALS9_CD45	LGALS9 - CD45	GALECTIN	Secreted Signaling	PMID: 30120235	NA	0.0608146	Micro11 -> Micro2	G2
Micro2	Micro5	LGALS9	PTPRC	0.328482	p < 0.01	LGALS9_CD45	LGALS9 - CD45	GALECTIN	Secreted Signaling	PMID: 30120235	NA	0.0476291	Micro2 -> Micro5	G2
Micro3	Micro5	LGALS9	PTPRC	0.338406	p < 0.01	LGALS9_CD45	LGALS9 - CD45	GALECTIN	Secreted Signaling	PMID: 30120235	Micro3 -> Micro5 (G2)	0.052077	Micro3 -> Micro5	G2
Micro11	Micro5	LGALS9	PTPRC	0.359817	p < 0.01	LGALS9_CD45	LGALS9 - CD45	GALECTIN	Secreted Signaling	PMID: 30120235	Micro11 -> Micro5 (G2)	0.0620887	Micro11 -> Micro5	G2
Micro2	Micro11	LGALS9	PTPRC	0.3118	p < 0.01	LGALS9_CD45	LGALS9 - CD45	GALECTIN	Secreted Signaling	PMID: 30120235	NA	0.0404702	Micro2 -> Micro11	G2
Micro3	Micro11	LGALS9	PTPRC	0.3208	p < 0.01	LGALS9_CD45	LGALS9 - CD45	GALECTIN	Secreted Signaling	PMID: 30120235	Micro3 -> Micro11 (G2)	0.0442806	Micro3 -> Micro11	G2
Micro11	Micro11	LGALS9	PTPRC	0.340161	p < 0.01	LGALS9_CD45	LGALS9 - CD45	GALECTIN	Secreted Signaling	PMID: 30120235	Micro11 -> Micro11 (G2)	0.0528771	Micro11 -> Micro11	G2
Micro3	Micro4	LGALS9	PTPRC	0.346331	p < 0.01	LGALS9_CD45	LGALS9 - CD45	GALECTIN	Secreted Signaling	PMID: 30120235	Micro3 -> Micro4 (G3)	0.0557204	Micro3 -> Micro4	G3
Micro11	Micro4	LGALS9	PTPRC	0.349284	p < 0.01	LGALS9_CD45	LGALS9 - CD45	GALECTIN	Secreted Signaling	PMID: 30120235	Micro11 -> Micro4 (G3)	0.057097	Micro11 -> Micro4	G3
Micro3	Micro7	LGALS9	PTPRC	0.361892	p < 0.01	LGALS9_CD45	LGALS9 - CD45	GALECTIN	Secreted Signaling	PMID: 30120235	Micro3 -> Micro7 (G3)	0.063086	Micro3 -> Micro7	G3
Micro4	Micro7	LGALS9	PTPRC	0.329241	p < 0.01	LGALS9_CD45	LGALS9 - CD45	GALECTIN	Secreted Signaling	PMID: 30120235	Micro4 -> Micro7 (G3)	0.0479648	Micro4 -> Micro7	G3
Micro7	Micro7	LGALS9	PTPRC	0.32982	p < 0.01	LGALS9_CD45	LGALS9 - CD45	GALECTIN	Secreted Signaling	PMID: 30120235	Micro7 -> Micro7 (G3)	0.0482211	Micro7 -> Micro7	G3
Micro11	Micro7	LGALS9	PTPRC	0.365091	p < 0.01	LGALS9_CD45	LGALS9 - CD45	GALECTIN	Secreted Signaling	PMID: 30120235	Micro11 -> Micro7 (G3)	0.0646322	Micro11 -> Micro7	G3
Micro12	Micro7	LGALS9	PTPRC	0.332452	p < 0.01	LGALS9_CD45	LGALS9 - CD45	GALECTIN	Secreted Signaling	PMID: 30120235	Micro12 -> Micro7 (G3)	0.0493928	Micro12 -> Micro7	G3
Micro3	Micro11	LGALS9	PTPRC	0.328211	p < 0.01	LGALS9_CD45	LGALS9 - CD45	GALECTIN	Secreted Signaling	PMID: 30120235	Micro3 -> Micro11 (G3)	0.0475099	Micro3 -> Micro11	G3
Micro11	Micro11	LGALS9	PTPRC	0.330885	p < 0.01	LGALS9_CD45	LGALS9 - CD45	GALECTIN	Secreted Signaling	PMID: 30120235	Micro11 -> Micro11 (G3)	0.0486941	Micro11 -> Micro11	G3
Micro10	Micro1	LGALS9	HAVCR2	0.281272	0.01 < p < 0.05	LGALS9_HAVCR2	LGALS9 - HAVCR2	GALECTIN	Secreted Signaling	PMID: 27192565	Micro10 -> Micro1 (G1)	0.0285733	Micro10 -> Micro1	G1
Micro3	Micro6	LGALS9	HAVCR2	0.277367	p < 0.01	LGALS9_HAVCR2	LGALS9 - HAVCR2	GALECTIN	Secreted Signaling	PMID: 27192565	Micro3 -> Micro6 (G1)	0.0271786	Micro3 -> Micro6	G1
Micro8	Micro6	LGALS9	HAVCR2	0.296039	p < 0.01	LGALS9_HAVCR2	LGALS9 - HAVCR2	GALECTIN	Secreted Signaling	PMID: 27192565	Micro8 -> Micro6 (G1)	0.034118	Micro8 -> Micro6	G1
Micro9	Micro6	LGALS9	HAVCR2	0.301952	p < 0.01	LGALS9_HAVCR2	LGALS9 - HAVCR2	GALECTIN	Secreted Signaling	PMID: 27192565	Micro9 -> Micro6 (G1)	0.036451	Micro9 -> Micro6	G1
Micro10	Micro6	LGALS9	HAVCR2	0.335152	p < 0.01	LGALS9_HAVCR2	LGALS9 - HAVCR2	GALECTIN	Secreted Signaling	PMID: 27192565	Micro10 -> Micro6 (G1)	0.050604	Micro10 -> Micro6	G1
Micro10	Micro9	LGALS9	HAVCR2	0.278088	p < 0.01	LGALS9_HAVCR2	LGALS9 - HAVCR2	GALECTIN	Secreted Signaling	PMID: 27192565	Micro10 -> Micro9 (G1)	0.0274336	Micro10 -> Micro9	G1
Micro8	Micro10	LGALS9	HAVCR2	0.27668	p < 0.01	LGALS9_HAVCR2	LGALS9 - HAVCR2	GALECTIN	Secreted Signaling	PMID: 27192565	Micro8 -> Micro10 (G1)	0.0269361	Micro8 -> Micro10	G1
Micro9	Micro10	LGALS9	HAVCR2	0.281878	p < 0.01	LGALS9_HAVCR2	LGALS9 - HAVCR2	GALECTIN	Secreted Signaling	PMID: 27192565	Micro9 -> Micro10 (G1)	0.0287926	Micro9 -> Micro10	G1
Micro10	Micro10	LGALS9	HAVCR2	0.310899	p < 0.01	LGALS9_HAVCR2	LGALS9 - HAVCR2	GALECTIN	Secreted Signaling	PMID: 27192565	Micro10 -> Micro10 (G1)	0.0400958	Micro10 -> Micro10	G1
Micro2	Micro1	LGALS9	HAVCR2	0.3055	p < 0.01	LGALS9_HAVCR2	LGALS9 - HAVCR2	GALECTIN	Secreted Signaling	PMID: 27192565	NA	0.0378803	Micro2 -> Micro1	G2
Micro3	Micro1	LGALS9	HAVCR2	0.31416	p < 0.01	LGALS9_HAVCR2	LGALS9 - HAVCR2	GALECTIN	Secreted Signaling	PMID: 27192565	Micro3 -> Micro1 (G2)	0.0414573	Micro3 -> Micro1	G2
Micro11	Micro1	LGALS9	HAVCR2	0.332768	p < 0.01	LGALS9_HAVCR2	LGALS9 - HAVCR2	GALECTIN	Secreted Signaling	PMID: 27192565	Micro11 -> Micro1 (G2)	0.0495341	Micro11 -> Micro1	G2
Micro2	Micro2	LGALS9	HAVCR2	0.331775	p < 0.01	LGALS9_HAVCR2	LGALS9 - HAVCR2	GALECTIN	Secreted Signaling	PMID: 27192565	NA	0.0490905	Micro2 -> Micro2	G2
Micro3	Micro2	LGALS9	HAVCR2	0.341886	p < 0.01	LGALS9_HAVCR2	LGALS9 - HAVCR2	GALECTIN	Secreted Signaling	PMID: 27192565	NA	0.0536672	Micro3 -> Micro2	G2
Micro11	Micro2	LGALS9	HAVCR2	0.363711	p < 0.01	LGALS9_HAVCR2	LGALS9 - HAVCR2	GALECTIN	Secreted Signaling	PMID: 27192565	NA	0.063964	Micro11 -> Micro2	G2
Micro2	Micro5	LGALS9	HAVCR2	0.317784	p < 0.01	LGALS9_HAVCR2	LGALS9 - HAVCR2	GALECTIN	Secreted Signaling	PMID: 27192565	NA	0.0429899	Micro2 -> Micro5	G2
Micro3	Micro5	LGALS9	HAVCR2	0.327112	p < 0.01	LGALS9_HAVCR2	LGALS9 - HAVCR2	GALECTIN	Secreted Signaling	PMID: 27192565	Micro3 -> Micro5 (G2)	0.0470259	Micro3 -> Micro5	G2
Micro11	Micro5	LGALS9	HAVCR2	0.347199	p < 0.01	LGALS9_HAVCR2	LGALS9 - HAVCR2	GALECTIN	Secreted Signaling	PMID: 27192565	Micro11 -> Micro5 (G2)	0.0561241	Micro11 -> Micro5	G2
Micro2	Micro11	LGALS9	HAVCR2	0.350722	p < 0.01	LGALS9_HAVCR2	LGALS9 - HAVCR2	GALECTIN	Secreted Signaling	PMID: 27192565	NA	0.0577715	Micro2 -> Micro11	G2
Micro3	Micro11	LGALS9	HAVCR2	0.361929	p < 0.01	LGALS9_HAVCR2	LGALS9 - HAVCR2	GALECTIN	Secreted Signaling	PMID: 27192565	Micro3 -> Micro11 (G2)	0.0631038	Micro3 -> Micro11	G2
Micro11	Micro11	LGALS9	HAVCR2	0.386195	p < 0.01	LGALS9_HAVCR2	LGALS9 - HAVCR2	GALECTIN	Secreted Signaling	PMID: 27192565	Micro11 -> Micro11 (G2)	0.0750675	Micro11 -> Micro11	G2
Micro3	Micro4	LGALS9	HAVCR2	0.312296	p < 0.01	LGALS9_HAVCR2	LGALS9 - HAVCR2	GALECTIN	Secreted Signaling	PMID: 27192565	Micro3 -> Micro4 (G3)	0.040677	Micro3 -> Micro4	G3
Micro11	Micro4	LGALS9	HAVCR2	0.314733	p < 0.01	LGALS9_HAVCR2	LGALS9 - HAVCR2	GALECTIN	Secreted Signaling	PMID: 27192565	Micro11 -> Micro4 (G3)	0.0416984	Micro11 -> Micro4	G3
Micro3	Micro7	LGALS9	HAVCR2	0.301426	p < 0.01	LGALS9_HAVCR2	LGALS9 - HAVCR2	GALECTIN	Secreted Signaling	PMID: 27192565	Micro3 -> Micro7 (G3)	0.0362411	Micro3 -> Micro7	G3
Micro11	Micro7	LGALS9	HAVCR2	0.303707	p < 0.01	LGALS9_HAVCR2	LGALS9 - HAVCR2	GALECTIN	Secreted Signaling	PMID: 27192565	Micro11 -> Micro7 (G3)	0.0371554	Micro11 -> Micro7	G3
Micro3	Micro11	LGALS9	HAVCR2	0.331734	p < 0.01	LGALS9_HAVCR2	LGALS9 - HAVCR2	GALECTIN	Secreted Signaling	PMID: 27192565	Micro3 -> Micro11 (G3)	0.049072	Micro3 -> Micro11	G3
Micro4	Micro11	LGALS9	HAVCR2	0.30376	p < 0.01	LGALS9_HAVCR2	LGALS9 - HAVCR2	GALECTIN	Secreted Signaling	PMID: 27192565	Micro4 -> Micro11 (G3)	0.0371766	Micro4 -> Micro11	G3
Micro7	Micro11	LGALS9	HAVCR2	0.304258	p < 0.01	LGALS9_HAVCR2	LGALS9 - HAVCR2	GALECTIN	Secreted Signaling	PMID: 27192565	Micro7 -> Micro11 (G3)	0.0373775	Micro7 -> Micro11	G3
Micro11	Micro11	LGALS9	HAVCR2	0.334461	p < 0.01	LGALS9_HAVCR2	LGALS9 - HAVCR2	GALECTIN	Secreted Signaling	PMID: 27192565	Micro11 -> Micro11 (G3)	0.0502932	Micro11 -> Micro11	G3
Micro12	Micro11	LGALS9	HAVCR2	0.306523	p < 0.01	LGALS9_HAVCR2	LGALS9 - HAVCR2	GALECTIN	Secreted Signaling	PMID: 27192565	Micro12 -> Micro11 (G3)	0.0382963	Micro12 -> Micro11	G3
Micro9	Micro5	LRRC4	NTNG2	0.10446	p < 0.01	LRRC4_NTNG2	LRRC4 - NTNG2	NGL	Cell-Cell Contact	KEGG: hsa04514	Micro9 -> Micro5 (G1)	6.95792e-05	Micro9 -> Micro5	G1
Micro5	Micro5	LRRC4B	PTPRF	0.152158	p < 0.01	LRRC4B_PTPRF	LRRC4B - PTPRF	NGL	Cell-Cell Contact	KEGG: hsa04514	Micro5 -> Micro5 (G1)	0.00139881	Micro5 -> Micro5	G1
Micro5	Micro5	MAG	MAG	0.62665	p < 0.01	MAG_MAG	MAG - MAG	MAG	Cell-Cell Contact	KEGG: hsa04514	Micro5 -> Micro5 (G1)	0.202749	Micro5 -> Micro5	G1
Micro8	Micro5	MAG	MAG	0.228032	p < 0.01	MAG_MAG	MAG - MAG	MAG	Cell-Cell Contact	KEGG: hsa04514	Micro8 -> Micro5 (G1)	0.0124586	Micro8 -> Micro5	G1
Micro10	Micro5	MAG	MAG	0.137715	p < 0.01	MAG_MAG	MAG - MAG	MAG	Cell-Cell Contact	KEGG: hsa04514	Micro10 -> Micro5 (G1)	0.000702147	Micro10 -> Micro5	G1
Micro5	Micro8	MAG	MAG	0.228032	p < 0.01	MAG_MAG	MAG - MAG	MAG	Cell-Cell Contact	KEGG: hsa04514	Micro5 -> Micro8 (G1)	0.0124586	Micro5 -> Micro8	G1
Micro8	Micro8	MAG	MAG	0.135556	p < 0.01	MAG_MAG	MAG - MAG	MAG	Cell-Cell Contact	KEGG: hsa04514	Micro8 -> Micro8 (G1)	0.000625445	Micro8 -> Micro8	G1
Micro10	Micro8	MAG	MAG	0.097425	p < 0.01	MAG_MAG	MAG - MAG	MAG	Cell-Cell Contact	KEGG: hsa04514	Micro10 -> Micro8 (G1)	3.48551e-05	Micro10 -> Micro8	G1
Micro5	Micro10	MAG	MAG	0.137715	p < 0.01	MAG_MAG	MAG - MAG	MAG	Cell-Cell Contact	KEGG: hsa04514	Micro5 -> Micro10 (G1)	0.000702147	Micro5 -> Micro10	G1
Micro8	Micro10	MAG	MAG	0.097425	p < 0.01	MAG_MAG	MAG - MAG	MAG	Cell-Cell Contact	KEGG: hsa04514	Micro8 -> Micro10 (G1)	3.48551e-05	Micro8 -> Micro10	G1
Micro5	Micro5	MAG	MAG	0.133561	p < 0.01	MAG_MAG	MAG - MAG	MAG	Cell-Cell Contact	KEGG: hsa04514	Micro5 -> Micro5 (G2)	0.000560194	Micro5 -> Micro5	G2
Micro5	Micro5	MAG	MAG	0.363528	p < 0.01	MAG_MAG	MAG - MAG	MAG	Cell-Cell Contact	KEGG: hsa04514	Micro5 -> Micro5 (G3)	0.0638754	Micro5 -> Micro5	G3
Micro11	Micro5	MAG	MAG	0.158452	p < 0.01	MAG_MAG	MAG - MAG	MAG	Cell-Cell Contact	KEGG: hsa04514	Micro11 -> Micro5 (G3)	0.00181607	Micro11 -> Micro5	G3
Micro12	Micro5	MAG	MAG	0.157081	p < 0.01	MAG_MAG	MAG - MAG	MAG	Cell-Cell Contact	KEGG: hsa04514	Micro12 -> Micro5 (G3)	0.00171878	Micro12 -> Micro5	G3
Micro5	Micro11	MAG	MAG	0.158452	p < 0.01	MAG_MAG	MAG - MAG	MAG	Cell-Cell Contact	KEGG: hsa04514	Micro5 -> Micro11 (G3)	0.00181607	Micro5 -> Micro11	G3
Micro12	Micro11	MAG	MAG	0.100111	0.01 < p < 0.05	MAG_MAG	MAG - MAG	MAG	Cell-Cell Contact	KEGG: hsa04514	Micro12 -> Micro11 (G3)	4.5906e-05	Micro12 -> Micro11	G3
Micro5	Micro12	MAG	MAG	0.157081	p < 0.01	MAG_MAG	MAG - MAG	MAG	Cell-Cell Contact	KEGG: hsa04514	Micro5 -> Micro12 (G3)	0.00171878	Micro5 -> Micro12	G3
Micro11	Micro12	MAG	MAG	0.100111	0.01 < p < 0.05	MAG_MAG	MAG - MAG	MAG	Cell-Cell Contact	KEGG: hsa04514	Micro11 -> Micro12 (G3)	4.5906e-05	Micro11 -> Micro12	G3
Micro1	Micro6	MIF	CD74_CD44	0.348344	p < 0.01	MIF_CD74_CD44	MIF - (CD74+CD44)	MIF	Secreted Signaling	PMID: 29637711; PMID: 26175090	Micro1 -> Micro6 (G1)	0.056658	Micro1 -> Micro6	G1
Micro3	Micro6	MIF	CD74_CD44	0.391746	p < 0.01	MIF_CD74_CD44	MIF - (CD74+CD44)	MIF	Secreted Signaling	PMID: 29637711; PMID: 26175090	Micro3 -> Micro6 (G1)	0.0778731	Micro3 -> Micro6	G1
Micro5	Micro6	MIF	CD74_CD44	0.408893	p < 0.01	MIF_CD74_CD44	MIF - (CD74+CD44)	MIF	Secreted Signaling	PMID: 29637711; PMID: 26175090	Micro5 -> Micro6 (G1)	0.0866717	Micro5 -> Micro6	G1
Micro6	Micro6	MIF	CD74_CD44	0.336459	p < 0.01	MIF_CD74_CD44	MIF - (CD74+CD44)	MIF	Secreted Signaling	PMID: 29637711; PMID: 26175090	Micro6 -> Micro6 (G1)	0.0511943	Micro6 -> Micro6	G1
Micro8	Micro6	MIF	CD74_CD44	0.287133	p < 0.01	MIF_CD74_CD44	MIF - (CD74+CD44)	MIF	Secreted Signaling	PMID: 29637711; PMID: 26175090	Micro8 -> Micro6 (G1)	0.0307241	Micro8 -> Micro6	G1
Micro9	Micro6	MIF	CD74_CD44	0.297079	p < 0.01	MIF_CD74_CD44	MIF - (CD74+CD44)	MIF	Secreted Signaling	PMID: 29637711; PMID: 26175090	Micro9 -> Micro6 (G1)	0.0345239	Micro9 -> Micro6	G1
Micro10	Micro6	MIF	CD74_CD44	0.373326	p < 0.01	MIF_CD74_CD44	MIF - (CD74+CD44)	MIF	Secreted Signaling	PMID: 29637711; PMID: 26175090	Micro10 -> Micro6 (G1)	0.0686574	Micro10 -> Micro6	G1
Micro1	Micro10	MIF	CD74_CD44	0.350627	p < 0.01	MIF_CD74_CD44	MIF - (CD74+CD44)	MIF	Secreted Signaling	PMID: 29637711; PMID: 26175090	Micro1 -> Micro10 (G1)	0.0577266	Micro1 -> Micro10	G1
Micro3	Micro10	MIF	CD74_CD44	0.394569	p < 0.01	MIF_CD74_CD44	MIF - (CD74+CD44)	MIF	Secreted Signaling	PMID: 29637711; PMID: 26175090	Micro3 -> Micro10 (G1)	0.0793083	Micro3 -> Micro10	G1
Micro5	Micro10	MIF	CD74_CD44	0.411939	p < 0.01	MIF_CD74_CD44	MIF - (CD74+CD44)	MIF	Secreted Signaling	PMID: 29637711; PMID: 26175090	Micro5 -> Micro10 (G1)	0.0882534	Micro5 -> Micro10	G1
Micro6	Micro10	MIF	CD74_CD44	0.338601	p < 0.01	MIF_CD74_CD44	MIF - (CD74+CD44)	MIF	Secreted Signaling	PMID: 29637711; PMID: 26175090	Micro6 -> Micro10 (G1)	0.0521656	Micro6 -> Micro10	G1
Micro8	Micro10	MIF	CD74_CD44	0.288725	p < 0.01	MIF_CD74_CD44	MIF - (CD74+CD44)	MIF	Secreted Signaling	PMID: 29637711; PMID: 26175090	Micro8 -> Micro10 (G1)	0.0313198	Micro8 -> Micro10	G1
Micro9	Micro10	MIF	CD74_CD44	0.298777	p < 0.01	MIF_CD74_CD44	MIF - (CD74+CD44)	MIF	Secreted Signaling	PMID: 29637711; PMID: 26175090	Micro9 -> Micro10 (G1)	0.0351906	Micro9 -> Micro10	G1
Micro10	Micro10	MIF	CD74_CD44	0.375914	p < 0.01	MIF_CD74_CD44	MIF - (CD74+CD44)	MIF	Secreted Signaling	PMID: 29637711; PMID: 26175090	Micro10 -> Micro10 (G1)	0.0699356	Micro10 -> Micro10	G1
Micro1	Micro5	MIF	CD74_CD44	0.295422	p < 0.01	MIF_CD74_CD44	MIF - (CD74+CD44)	MIF	Secreted Signaling	PMID: 29637711; PMID: 26175090	Micro1 -> Micro5 (G2)	0.0338782	Micro1 -> Micro5	G2
Micro2	Micro5	MIF	CD74_CD44	0.318673	p < 0.01	MIF_CD74_CD44	MIF - (CD74+CD44)	MIF	Secreted Signaling	PMID: 29637711; PMID: 26175090	NA	0.0433691	Micro2 -> Micro5	G2
Micro3	Micro5	MIF	CD74_CD44	0.36786	p < 0.01	MIF_CD74_CD44	MIF - (CD74+CD44)	MIF	Secreted Signaling	PMID: 29637711; PMID: 26175090	Micro3 -> Micro5 (G2)	0.0659786	Micro3 -> Micro5	G2
Micro5	Micro5	MIF	CD74_CD44	0.334511	p < 0.01	MIF_CD74_CD44	MIF - (CD74+CD44)	MIF	Secreted Signaling	PMID: 29637711; PMID: 26175090	Micro5 -> Micro5 (G2)	0.0503157	Micro5 -> Micro5	G2
Micro11	Micro5	MIF	CD74_CD44	0.339079	p < 0.01	MIF_CD74_CD44	MIF - (CD74+CD44)	MIF	Secreted Signaling	PMID: 29637711; PMID: 26175090	Micro11 -> Micro5 (G2)	0.0523835	Micro11 -> Micro5	G2
Micro1	Micro11	MIF	CD74_CD44	0.318183	p < 0.01	MIF_CD74_CD44	MIF - (CD74+CD44)	MIF	Secreted Signaling	PMID: 29637711; PMID: 26175090	Micro1 -> Micro11 (G2)	0.0431599	Micro1 -> Micro11	G2
Micro2	Micro11	MIF	CD74_CD44	0.344999	p < 0.01	MIF_CD74_CD44	MIF - (CD74+CD44)	MIF	Secreted Signaling	PMID: 29637711; PMID: 26175090	NA	0.0551028	Micro2 -> Micro11	G2
Micro3	Micro11	MIF	CD74_CD44	0.402359	p < 0.01	MIF_CD74_CD44	MIF - (CD74+CD44)	MIF	Secreted Signaling	PMID: 29637711; PMID: 26175090	Micro3 -> Micro11 (G2)	0.0832968	Micro3 -> Micro11	G2
Micro5	Micro11	MIF	CD74_CD44	0.363379	p < 0.01	MIF_CD74_CD44	MIF - (CD74+CD44)	MIF	Secreted Signaling	PMID: 29637711; PMID: 26175090	Micro5 -> Micro11 (G2)	0.0638035	Micro5 -> Micro11	G2
Micro11	Micro11	MIF	CD74_CD44	0.368697	p < 0.01	MIF_CD74_CD44	MIF - (CD74+CD44)	MIF	Secreted Signaling	PMID: 29637711; PMID: 26175090	Micro11 -> Micro11 (G2)	0.0663868	Micro11 -> Micro11	G2
Micro3	Micro11	MIF	CD74_CD44	0.403963	p < 0.01	MIF_CD74_CD44	MIF - (CD74+CD44)	MIF	Secreted Signaling	PMID: 29637711; PMID: 26175090	Micro3 -> Micro11 (G3)	0.0841228	Micro3 -> Micro11	G3
Micro4	Micro11	MIF	CD74_CD44	0.291625	p < 0.01	MIF_CD74_CD44	MIF - (CD74+CD44)	MIF	Secreted Signaling	PMID: 29637711; PMID: 26175090	Micro4 -> Micro11 (G3)	0.0324175	Micro4 -> Micro11	G3
Micro5	Micro11	MIF	CD74_CD44	0.384211	p < 0.01	MIF_CD74_CD44	MIF - (CD74+CD44)	MIF	Secreted Signaling	PMID: 29637711; PMID: 26175090	Micro5 -> Micro11 (G3)	0.0740705	Micro5 -> Micro11	G3
Micro7	Micro11	MIF	CD74_CD44	0.279079	p < 0.01	MIF_CD74_CD44	MIF - (CD74+CD44)	MIF	Secreted Signaling	PMID: 29637711; PMID: 26175090	Micro7 -> Micro11 (G3)	0.0277863	Micro7 -> Micro11	G3
Micro11	Micro11	MIF	CD74_CD44	0.37971	p < 0.01	MIF_CD74_CD44	MIF - (CD74+CD44)	MIF	Secreted Signaling	PMID: 29637711; PMID: 26175090	Micro11 -> Micro11 (G3)	0.0718204	Micro11 -> Micro11	G3
Micro12	Micro11	MIF	CD74_CD44	0.389324	p < 0.01	MIF_CD74_CD44	MIF - (CD74+CD44)	MIF	Secreted Signaling	PMID: 29637711; PMID: 26175090	Micro12 -> Micro11 (G3)	0.0766464	Micro12 -> Micro11	G3
Micro3	Micro12	MIF	CD74_CD44	0.316983	p < 0.01	MIF_CD74_CD44	MIF - (CD74+CD44)	MIF	Secreted Signaling	PMID: 29637711; PMID: 26175090	Micro3 -> Micro12 (G3)	0.0426493	Micro3 -> Micro12	G3
Micro4	Micro12	MIF	CD74_CD44	0.241793	p < 0.01	MIF_CD74_CD44	MIF - (CD74+CD44)	MIF	Secreted Signaling	PMID: 29637711; PMID: 26175090	Micro4 -> Micro12 (G3)	0.0159903	Micro4 -> Micro12	G3
Micro5	Micro12	MIF	CD74_CD44	0.304192	p < 0.01	MIF_CD74_CD44	MIF - (CD74+CD44)	MIF	Secreted Signaling	PMID: 29637711; PMID: 26175090	Micro5 -> Micro12 (G3)	0.0373508	Micro5 -> Micro12	G3
Micro7	Micro12	MIF	CD74_CD44	0.232973	p < 0.01	MIF_CD74_CD44	MIF - (CD74+CD44)	MIF	Secreted Signaling	PMID: 29637711; PMID: 26175090	Micro7 -> Micro12 (G3)	0.0136727	Micro7 -> Micro12	G3
Micro11	Micro12	MIF	CD74_CD44	0.301254	p < 0.01	MIF_CD74_CD44	MIF - (CD74+CD44)	MIF	Secreted Signaling	PMID: 29637711; PMID: 26175090	Micro11 -> Micro12 (G3)	0.0361726	Micro11 -> Micro12	G3
Micro12	Micro12	MIF	CD74_CD44	0.307519	p < 0.01	MIF_CD74_CD44	MIF - (CD74+CD44)	MIF	Secreted Signaling	PMID: 29637711; PMID: 26175090	Micro12 -> Micro12 (G3)	0.0387031	Micro12 -> Micro12	G3
Micro3	Micro1	MIF	CD74_CXCR4	0.302447	p < 0.01	MIF_CD74_CXCR4	MIF - (CD74+CXCR4)	MIF	Secreted Signaling	PMID: 29637711; PMID: 24760155	Micro3 -> Micro1 (G1)	0.0366491	Micro3 -> Micro1	G1
Micro5	Micro1	MIF	CD74_CXCR4	0.313062	p < 0.01	MIF_CD74_CXCR4	MIF - (CD74+CXCR4)	MIF	Secreted Signaling	PMID: 29637711; PMID: 24760155	Micro5 -> Micro1 (G1)	0.040997	Micro5 -> Micro1	G1
Micro10	Micro1	MIF	CD74_CXCR4	0.290901	p < 0.01	MIF_CD74_CXCR4	MIF - (CD74+CXCR4)	MIF	Secreted Signaling	PMID: 29637711; PMID: 24760155	Micro10 -> Micro1 (G1)	0.0321419	Micro10 -> Micro1	G1
Micro1	Micro6	MIF	CD74_CXCR4	0.29506	p < 0.01	MIF_CD74_CXCR4	MIF - (CD74+CXCR4)	MIF	Secreted Signaling	PMID: 29637711; PMID: 24760155	Micro1 -> Micro6 (G1)	0.0337376	Micro1 -> Micro6	G1
Micro3	Micro6	MIF	CD74_CXCR4	0.326589	p < 0.01	MIF_CD74_CXCR4	MIF - (CD74+CXCR4)	MIF	Secreted Signaling	PMID: 29637711; PMID: 24760155	Micro3 -> Micro6 (G1)	0.0467961	Micro3 -> Micro6	G1
Micro5	Micro6	MIF	CD74_CXCR4	0.338857	p < 0.01	MIF_CD74_CXCR4	MIF - (CD74+CXCR4)	MIF	Secreted Signaling	PMID: 29637711; PMID: 24760155	Micro5 -> Micro6 (G1)	0.0522824	Micro5 -> Micro6	G1
Micro6	Micro6	MIF	CD74_CXCR4	0.286296	p < 0.01	MIF_CD74_CXCR4	MIF - (CD74+CXCR4)	MIF	Secreted Signaling	PMID: 29637711; PMID: 24760155	Micro6 -> Micro6 (G1)	0.0304129	Micro6 -> Micro6	G1
Micro9	Micro6	MIF	CD74_CXCR4	0.256807	0.01 < p < 0.05	MIF_CD74_CXCR4	MIF - (CD74+CXCR4)	MIF	Secreted Signaling	PMID: 29637711; PMID: 24760155	Micro9 -> Micro6 (G1)	0.0203643	Micro9 -> Micro6	G1
Micro10	Micro6	MIF	CD74_CXCR4	0.313294	p < 0.01	MIF_CD74_CXCR4	MIF - (CD74+CXCR4)	MIF	Secreted Signaling	PMID: 29637711; PMID: 24760155	Micro10 -> Micro6 (G1)	0.0410942	Micro10 -> Micro6	G1
Micro1	Micro10	MIF	CD74_CXCR4	0.300799	p < 0.01	MIF_CD74_CXCR4	MIF - (CD74+CXCR4)	MIF	Secreted Signaling	PMID: 29637711; PMID: 24760155	Micro1 -> Micro10 (G1)	0.0359912	Micro1 -> Micro10	G1
Micro3	Micro10	MIF	CD74_CXCR4	0.333534	p < 0.01	MIF_CD74_CXCR4	MIF - (CD74+CXCR4)	MIF	Secreted Signaling	PMID: 29637711; PMID: 24760155	Micro3 -> Micro10 (G1)	0.0498769	Micro3 -> Micro10	G1
Micro5	Micro10	MIF	CD74_CXCR4	0.346295	p < 0.01	MIF_CD74_CXCR4	MIF - (CD74+CXCR4)	MIF	Secreted Signaling	PMID: 29637711; PMID: 24760155	Micro5 -> Micro10 (G1)	0.0557034	Micro5 -> Micro10	G1
Micro6	Micro10	MIF	CD74_CXCR4	0.291716	p < 0.01	MIF_CD74_CXCR4	MIF - (CD74+CXCR4)	MIF	Secreted Signaling	PMID: 29637711; PMID: 24760155	Micro6 -> Micro10 (G1)	0.0324519	Micro6 -> Micro10	G1
Micro9	Micro10	MIF	CD74_CXCR4	0.261207	p < 0.01	MIF_CD74_CXCR4	MIF - (CD74+CXCR4)	MIF	Secreted Signaling	PMID: 29637711; PMID: 24760155	Micro9 -> Micro10 (G1)	0.0217447	Micro9 -> Micro10	G1
Micro10	Micro10	MIF	CD74_CXCR4	0.31972	p < 0.01	MIF_CD74_CXCR4	MIF - (CD74+CXCR4)	MIF	Secreted Signaling	PMID: 29637711; PMID: 24760155	Micro10 -> Micro10 (G1)	0.0438169	Micro10 -> Micro10	G1
Micro2	Micro1	MIF	CD74_CXCR4	0.330793	p < 0.01	MIF_CD74_CXCR4	MIF - (CD74+CXCR4)	MIF	Secreted Signaling	PMID: 29637711; PMID: 24760155	NA	0.0486531	Micro2 -> Micro1	G2
Micro3	Micro1	MIF	CD74_CXCR4	0.383681	p < 0.01	MIF_CD74_CXCR4	MIF - (CD74+CXCR4)	MIF	Secreted Signaling	PMID: 29637711; PMID: 24760155	Micro3 -> Micro1 (G2)	0.0738048	Micro3 -> Micro1	G2
Micro5	Micro1	MIF	CD74_CXCR4	0.347783	p < 0.01	MIF_CD74_CXCR4	MIF - (CD74+CXCR4)	MIF	Secreted Signaling	PMID: 29637711; PMID: 24760155	Micro5 -> Micro1 (G2)	0.0563962	Micro5 -> Micro1	G2
Micro11	Micro1	MIF	CD74_CXCR4	0.352691	p < 0.01	MIF_CD74_CXCR4	MIF - (CD74+CXCR4)	MIF	Secreted Signaling	PMID: 29637711; PMID: 24760155	Micro11 -> Micro1 (G2)	0.0586984	Micro11 -> Micro1	G2
Micro3	Micro2	MIF	CD74_CXCR4	0.346744	p < 0.01	MIF_CD74_CXCR4	MIF - (CD74+CXCR4)	MIF	Secreted Signaling	PMID: 29637711; PMID: 24760155	NA	0.0559123	Micro3 -> Micro2	G2
Micro1	Micro5	MIF	CD74_CXCR4	0.343198	p < 0.01	MIF_CD74_CXCR4	MIF - (CD74+CXCR4)	MIF	Secreted Signaling	PMID: 29637711; PMID: 24760155	Micro1 -> Micro5 (G2)	0.0542708	Micro1 -> Micro5	G2
Micro2	Micro5	MIF	CD74_CXCR4	0.374155	p < 0.01	MIF_CD74_CXCR4	MIF - (CD74+CXCR4)	MIF	Secreted Signaling	PMID: 29637711; PMID: 24760155	NA	0.0690663	Micro2 -> Micro5	G2
Micro3	Micro5	MIF	CD74_CXCR4	0.441109	p < 0.01	MIF_CD74_CXCR4	MIF - (CD74+CXCR4)	MIF	Secreted Signaling	PMID: 29637711; PMID: 24760155	Micro3 -> Micro5 (G2)	0.103621	Micro3 -> Micro5	G2
Micro5	Micro5	MIF	CD74_CXCR4	0.395505	p < 0.01	MIF_CD74_CXCR4	MIF - (CD74+CXCR4)	MIF	Secreted Signaling	PMID: 29637711; PMID: 24760155	Micro5 -> Micro5 (G2)	0.0797857	Micro5 -> Micro5	G2
Micro11	Micro5	MIF	CD74_CXCR4	0.401701	p < 0.01	MIF_CD74_CXCR4	MIF - (CD74+CXCR4)	MIF	Secreted Signaling	PMID: 29637711; PMID: 24760155	Micro11 -> Micro5 (G2)	0.0829587	Micro11 -> Micro5	G2
Micro3	Micro4	MIF	CD74_CXCR4	0.341791	p < 0.01	MIF_CD74_CXCR4	MIF - (CD74+CXCR4)	MIF	Secreted Signaling	PMID: 29637711; PMID: 24760155	Micro3 -> Micro4 (G3)	0.0536237	Micro3 -> Micro4	G3
Micro4	Micro4	MIF	CD74_CXCR4	0.256436	p < 0.01	MIF_CD74_CXCR4	MIF - (CD74+CXCR4)	MIF	Secreted Signaling	PMID: 29637711; PMID: 24760155	Micro4 -> Micro4 (G3)	0.0202499	Micro4 -> Micro4	G3
Micro5	Micro4	MIF	CD74_CXCR4	0.327119	p < 0.01	MIF_CD74_CXCR4	MIF - (CD74+CXCR4)	MIF	Secreted Signaling	PMID: 29637711; PMID: 24760155	Micro5 -> Micro4 (G3)	0.0470288	Micro5 -> Micro4	G3
Micro7	Micro4	MIF	CD74_CXCR4	0.246576	p < 0.01	MIF_CD74_CXCR4	MIF - (CD74+CXCR4)	MIF	Secreted Signaling	PMID: 29637711; PMID: 24760155	Micro7 -> Micro4 (G3)	0.0173259	Micro7 -> Micro4	G3
Micro11	Micro4	MIF	CD74_CXCR4	0.323758	p < 0.01	MIF_CD74_CXCR4	MIF - (CD74+CXCR4)	MIF	Secreted Signaling	PMID: 29637711; PMID: 24760155	Micro11 -> Micro4 (G3)	0.0455598	Micro11 -> Micro4	G3
Micro12	Micro4	MIF	CD74_CXCR4	0.330929	p < 0.01	MIF_CD74_CXCR4	MIF - (CD74+CXCR4)	MIF	Secreted Signaling	PMID: 29637711; PMID: 24760155	Micro12 -> Micro4 (G3)	0.0487138	Micro12 -> Micro4	G3
Micro3	Micro11	MIF	CD74_CXCR4	0.300442	p < 0.01	MIF_CD74_CXCR4	MIF - (CD74+CXCR4)	MIF	Secreted Signaling	PMID: 29637711; PMID: 24760155	Micro3 -> Micro11 (G3)	0.0358493	Micro3 -> Micro11	G3
Micro5	Micro11	MIF	CD74_CXCR4	0.288853	p < 0.01	MIF_CD74_CXCR4	MIF - (CD74+CXCR4)	MIF	Secreted Signaling	PMID: 29637711; PMID: 24760155	Micro5 -> Micro11 (G3)	0.0313679	Micro5 -> Micro11	G3
Micro11	Micro11	MIF	CD74_CXCR4	0.286187	p < 0.01	MIF_CD74_CXCR4	MIF - (CD74+CXCR4)	MIF	Secreted Signaling	PMID: 29637711; PMID: 24760155	Micro11 -> Micro11 (G3)	0.0303725	Micro11 -> Micro11	G3
Micro12	Micro11	MIF	CD74_CXCR4	0.29187	p < 0.01	MIF_CD74_CXCR4	MIF - (CD74+CXCR4)	MIF	Secreted Signaling	PMID: 29637711; PMID: 24760155	Micro12 -> Micro11 (G3)	0.0325109	Micro12 -> Micro11	G3
Micro3	Micro12	MIF	CD74_CXCR4	0.263615	p < 0.01	MIF_CD74_CXCR4	MIF - (CD74+CXCR4)	MIF	Secreted Signaling	PMID: 29637711; PMID: 24760155	Micro3 -> Micro12 (G3)	0.0225186	Micro3 -> Micro12	G3
Micro12	Micro12	MIF	CD74_CXCR4	0.256908	p < 0.01	MIF_CD74_CXCR4	MIF - (CD74+CXCR4)	MIF	Secreted Signaling	PMID: 29637711; PMID: 24760155	Micro12 -> Micro12 (G3)	0.0203953	Micro12 -> Micro12	G3
Micro8	Micro8	MPZL1	MPZL1	0.22157	p < 0.01	MPZL1_MPZL1	MPZL1 - MPZL1	MPZ	Cell-Cell Contact	KEGG: hsa04514	Micro8 -> Micro8 (G1)	0.0109629	Micro8 -> Micro8	G1
Micro9	Micro8	MPZL1	MPZL1	0.235891	p < 0.01	MPZL1_MPZL1	MPZL1 - MPZL1	MPZ	Cell-Cell Contact	KEGG: hsa04514	Micro9 -> Micro8 (G1)	0.0144184	Micro9 -> Micro8	G1
Micro10	Micro8	MPZL1	MPZL1	0.2033	p < 0.01	MPZL1_MPZL1	MPZL1 - MPZL1	MPZ	Cell-Cell Contact	KEGG: hsa04514	Micro10 -> Micro8 (G1)	0.00730765	Micro10 -> Micro8	G1
Micro8	Micro9	MPZL1	MPZL1	0.235891	p < 0.01	MPZL1_MPZL1	MPZL1 - MPZL1	MPZ	Cell-Cell Contact	KEGG: hsa04514	Micro8 -> Micro9 (G1)	0.0144184	Micro8 -> Micro9	G1
Micro9	Micro9	MPZL1	MPZL1	0.25212	p < 0.01	MPZL1_MPZL1	MPZL1 - MPZL1	MPZ	Cell-Cell Contact	KEGG: hsa04514	Micro9 -> Micro9 (G1)	0.0189422	Micro9 -> Micro9	G1
Micro10	Micro9	MPZL1	MPZL1	0.215346	p < 0.01	MPZL1_MPZL1	MPZL1 - MPZL1	MPZ	Cell-Cell Contact	KEGG: hsa04514	Micro10 -> Micro9 (G1)	0.00962223	Micro10 -> Micro9	G1
Micro8	Micro10	MPZL1	MPZL1	0.2033	p < 0.01	MPZL1_MPZL1	MPZL1 - MPZL1	MPZ	Cell-Cell Contact	KEGG: hsa04514	Micro8 -> Micro10 (G1)	0.00730765	Micro8 -> Micro10	G1
Micro9	Micro10	MPZL1	MPZL1	0.215346	p < 0.01	MPZL1_MPZL1	MPZL1 - MPZL1	MPZ	Cell-Cell Contact	KEGG: hsa04514	Micro9 -> Micro10 (G1)	0.00962223	Micro9 -> Micro10	G1
Micro1	Micro1	MPZL1	MPZL1	0.141912	p < 0.01	MPZL1_MPZL1	MPZL1 - MPZL1	MPZ	Cell-Cell Contact	KEGG: hsa04514	Micro1 -> Micro1 (G2)	0.000870359	Micro1 -> Micro1	G2
Micro2	Micro1	MPZL1	MPZL1	0.140039	p < 0.01	MPZL1_MPZL1	MPZL1 - MPZL1	MPZ	Cell-Cell Contact	KEGG: hsa04514	NA	0.00079207	Micro2 -> Micro1	G2
Micro11	Micro1	MPZL1	MPZL1	0.153699	p < 0.01	MPZL1_MPZL1	MPZL1 - MPZL1	MPZ	Cell-Cell Contact	KEGG: hsa04514	Micro11 -> Micro1 (G2)	0.0014941	Micro11 -> Micro1	G2
Micro1	Micro2	MPZL1	MPZL1	0.140039	p < 0.01	MPZL1_MPZL1	MPZL1 - MPZL1	MPZ	Cell-Cell Contact	KEGG: hsa04514	NA	0.00079207	Micro1 -> Micro2	G2
Micro2	Micro2	MPZL1	MPZL1	0.138215	p < 0.01	MPZL1_MPZL1	MPZL1 - MPZL1	MPZ	Cell-Cell Contact	KEGG: hsa04514	NA	0.000720818	Micro2 -> Micro2	G2
Micro11	Micro2	MPZL1	MPZL1	0.151505	p < 0.01	MPZL1_MPZL1	MPZL1 - MPZL1	MPZ	Cell-Cell Contact	KEGG: hsa04514	NA	0.00135978	Micro11 -> Micro2	G2
Micro1	Micro11	MPZL1	MPZL1	0.153699	p < 0.01	MPZL1_MPZL1	MPZL1 - MPZL1	MPZ	Cell-Cell Contact	KEGG: hsa04514	Micro1 -> Micro11 (G2)	0.0014941	Micro1 -> Micro11	G2
Micro2	Micro11	MPZL1	MPZL1	0.151505	p < 0.01	MPZL1_MPZL1	MPZL1 - MPZL1	MPZ	Cell-Cell Contact	KEGG: hsa04514	NA	0.00135978	Micro2 -> Micro11	G2
Micro11	Micro11	MPZL1	MPZL1	0.167608	p < 0.01	MPZL1_MPZL1	MPZL1 - MPZL1	MPZ	Cell-Cell Contact	KEGG: hsa04514	Micro11 -> Micro11 (G2)	0.00256368	Micro11 -> Micro11	G2
Micro7	Micro4	MPZL1	MPZL1	0.21661	p < 0.01	MPZL1_MPZL1	MPZL1 - MPZL1	MPZ	Cell-Cell Contact	KEGG: hsa04514	Micro7 -> Micro4 (G3)	0.00988651	Micro7 -> Micro4	G3
Micro4	Micro7	MPZL1	MPZL1	0.21661	p < 0.01	MPZL1_MPZL1	MPZL1 - MPZL1	MPZ	Cell-Cell Contact	KEGG: hsa04514	Micro4 -> Micro7 (G3)	0.00988651	Micro4 -> Micro7	G3
Micro7	Micro7	MPZL1	MPZL1	0.26035	p < 0.01	MPZL1_MPZL1	MPZL1 - MPZL1	MPZ	Cell-Cell Contact	KEGG: hsa04514	Micro7 -> Micro7 (G3)	0.0214726	Micro7 -> Micro7	G3
Micro1	Micro6	NAMPT	ITGA5_ITGB1	0.282353	p < 0.01	NAMPT_ITGA5_ITGB1	NAMPT - (ITGA5+ITGB1)	VISFATIN	Secreted Signaling	PMID: 28490838	Micro1 -> Micro6 (G1)	0.0289652	Micro1 -> Micro6	G1
Micro3	Micro6	NAMPT	ITGA5_ITGB1	0.267551	p < 0.01	NAMPT_ITGA5_ITGB1	NAMPT - (ITGA5+ITGB1)	VISFATIN	Secreted Signaling	PMID: 28490838	Micro3 -> Micro6 (G1)	0.023811	Micro3 -> Micro6	G1
Micro6	Micro6	NAMPT	ITGA5_ITGB1	0.295507	p < 0.01	NAMPT_ITGA5_ITGB1	NAMPT - (ITGA5+ITGB1)	VISFATIN	Secreted Signaling	PMID: 28490838	Micro6 -> Micro6 (G1)	0.033911	Micro6 -> Micro6	G1
Micro8	Micro6	NAMPT	ITGA5_ITGB1	0.243857	p < 0.01	NAMPT_ITGA5_ITGB1	NAMPT - (ITGA5+ITGB1)	VISFATIN	Secreted Signaling	PMID: 28490838	Micro8 -> Micro6 (G1)	0.0165601	Micro8 -> Micro6	G1
Micro10	Micro6	NAMPT	ITGA5_ITGB1	0.375873	p < 0.01	NAMPT_ITGA5_ITGB1	NAMPT - (ITGA5+ITGB1)	VISFATIN	Secreted Signaling	PMID: 28490838	Micro10 -> Micro6 (G1)	0.0699151	Micro10 -> Micro6	G1
Micro10	Micro8	NAMPT	ITGA5_ITGB1	0.275425	p < 0.01	NAMPT_ITGA5_ITGB1	NAMPT - (ITGA5+ITGB1)	VISFATIN	Secreted Signaling	PMID: 28490838	Micro10 -> Micro8 (G1)	0.0264962	Micro10 -> Micro8	G1
Micro10	Micro9	NAMPT	ITGA5_ITGB1	0.273259	p < 0.01	NAMPT_ITGA5_ITGB1	NAMPT - (ITGA5+ITGB1)	VISFATIN	Secreted Signaling	PMID: 28490838	Micro10 -> Micro9 (G1)	0.0257446	Micro10 -> Micro9	G1
Micro1	Micro10	NAMPT	ITGA5_ITGB1	0.263388	p < 0.01	NAMPT_ITGA5_ITGB1	NAMPT - (ITGA5+ITGB1)	VISFATIN	Secreted Signaling	PMID: 28490838	Micro1 -> Micro10 (G1)	0.0224452	Micro1 -> Micro10	G1
Micro3	Micro10	NAMPT	ITGA5_ITGB1	0.250387	p < 0.01	NAMPT_ITGA5_ITGB1	NAMPT - (ITGA5+ITGB1)	VISFATIN	Secreted Signaling	PMID: 28490838	Micro3 -> Micro10 (G1)	0.0184291	Micro3 -> Micro10	G1
Micro6	Micro10	NAMPT	ITGA5_ITGB1	0.274885	p < 0.01	NAMPT_ITGA5_ITGB1	NAMPT - (ITGA5+ITGB1)	VISFATIN	Secreted Signaling	PMID: 28490838	Micro6 -> Micro10 (G1)	0.0263078	Micro6 -> Micro10	G1
Micro10	Micro10	NAMPT	ITGA5_ITGB1	0.344121	p < 0.01	NAMPT_ITGA5_ITGB1	NAMPT - (ITGA5+ITGB1)	VISFATIN	Secreted Signaling	PMID: 28490838	Micro10 -> Micro10 (G1)	0.0546965	Micro10 -> Micro10	G1
Micro1	Micro1	NAMPT	ITGA5_ITGB1	0.245986	p < 0.01	NAMPT_ITGA5_ITGB1	NAMPT - (ITGA5+ITGB1)	VISFATIN	Secreted Signaling	PMID: 28490838	Micro1 -> Micro1 (G2)	0.0171582	Micro1 -> Micro1	G2
Micro2	Micro1	NAMPT	ITGA5_ITGB1	0.233392	p < 0.01	NAMPT_ITGA5_ITGB1	NAMPT - (ITGA5+ITGB1)	VISFATIN	Secreted Signaling	PMID: 28490838	NA	0.0137786	Micro2 -> Micro1	G2
Micro5	Micro1	NAMPT	ITGA5_ITGB1	0.248448	p < 0.01	NAMPT_ITGA5_ITGB1	NAMPT - (ITGA5+ITGB1)	VISFATIN	Secreted Signaling	PMID: 28490838	Micro5 -> Micro1 (G2)	0.0178636	Micro5 -> Micro1	G2
Micro11	Micro1	NAMPT	ITGA5_ITGB1	0.264403	p < 0.01	NAMPT_ITGA5_ITGB1	NAMPT - (ITGA5+ITGB1)	VISFATIN	Secreted Signaling	PMID: 28490838	Micro11 -> Micro1 (G2)	0.0227747	Micro11 -> Micro1	G2
Micro1	Micro2	NAMPT	ITGA5_ITGB1	0.240266	p < 0.01	NAMPT_ITGA5_ITGB1	NAMPT - (ITGA5+ITGB1)	VISFATIN	Secreted Signaling	PMID: 28490838	NA	0.0155756	Micro1 -> Micro2	G2
Micro5	Micro2	NAMPT	ITGA5_ITGB1	0.242619	p < 0.01	NAMPT_ITGA5_ITGB1	NAMPT - (ITGA5+ITGB1)	VISFATIN	Secreted Signaling	PMID: 28490838	NA	0.0162171	Micro5 -> Micro2	G2
Micro11	Micro2	NAMPT	ITGA5_ITGB1	0.257842	p < 0.01	NAMPT_ITGA5_ITGB1	NAMPT - (ITGA5+ITGB1)	VISFATIN	Secreted Signaling	PMID: 28490838	NA	0.020685	Micro11 -> Micro2	G2
Micro1	Micro11	NAMPT	ITGA5_ITGB1	0.279476	p < 0.01	NAMPT_ITGA5_ITGB1	NAMPT - (ITGA5+ITGB1)	VISFATIN	Secreted Signaling	PMID: 28490838	Micro1 -> Micro11 (G2)	0.027928	Micro1 -> Micro11	G2
Micro2	Micro11	NAMPT	ITGA5_ITGB1	0.263482	p < 0.01	NAMPT_ITGA5_ITGB1	NAMPT - (ITGA5+ITGB1)	VISFATIN	Secreted Signaling	PMID: 28490838	NA	0.0224755	Micro2 -> Micro11	G2
Micro5	Micro11	NAMPT	ITGA5_ITGB1	0.282623	p < 0.01	NAMPT_ITGA5_ITGB1	NAMPT - (ITGA5+ITGB1)	VISFATIN	Secreted Signaling	PMID: 28490838	Micro5 -> Micro11 (G2)	0.0290631	Micro5 -> Micro11	G2
Micro11	Micro11	NAMPT	ITGA5_ITGB1	0.303165	p < 0.01	NAMPT_ITGA5_ITGB1	NAMPT - (ITGA5+ITGB1)	VISFATIN	Secreted Signaling	PMID: 28490838	Micro11 -> Micro11 (G2)	0.0369374	Micro11 -> Micro11	G2
Micro4	Micro4	NAMPT	ITGA5_ITGB1	0.233946	p < 0.01	NAMPT_ITGA5_ITGB1	NAMPT - (ITGA5+ITGB1)	VISFATIN	Secreted Signaling	PMID: 28490838	Micro4 -> Micro4 (G3)	0.013919	Micro4 -> Micro4	G3
Micro11	Micro4	NAMPT	ITGA5_ITGB1	0.246673	p < 0.01	NAMPT_ITGA5_ITGB1	NAMPT - (ITGA5+ITGB1)	VISFATIN	Secreted Signaling	PMID: 28490838	Micro11 -> Micro4 (G3)	0.0173538	Micro11 -> Micro4	G3
Micro4	Micro7	NAMPT	ITGA5_ITGB1	0.233392	p < 0.01	NAMPT_ITGA5_ITGB1	NAMPT - (ITGA5+ITGB1)	VISFATIN	Secreted Signaling	PMID: 28490838	Micro4 -> Micro7 (G3)	0.0137787	Micro4 -> Micro7	G3
Micro11	Micro7	NAMPT	ITGA5_ITGB1	0.246061	p < 0.01	NAMPT_ITGA5_ITGB1	NAMPT - (ITGA5+ITGB1)	VISFATIN	Secreted Signaling	PMID: 28490838	Micro11 -> Micro7 (G3)	0.0171795	Micro11 -> Micro7	G3
Micro4	Micro11	NAMPT	ITGA5_ITGB1	0.302212	p < 0.01	NAMPT_ITGA5_ITGB1	NAMPT - (ITGA5+ITGB1)	VISFATIN	Secreted Signaling	PMID: 28490838	Micro4 -> Micro11 (G3)	0.0365551	Micro4 -> Micro11	G3
Micro5	Micro11	NAMPT	ITGA5_ITGB1	0.252752	p < 0.01	NAMPT_ITGA5_ITGB1	NAMPT - (ITGA5+ITGB1)	VISFATIN	Secreted Signaling	PMID: 28490838	Micro5 -> Micro11 (G3)	0.0191311	Micro5 -> Micro11	G3
Micro7	Micro11	NAMPT	ITGA5_ITGB1	0.227295	p < 0.01	NAMPT_ITGA5_ITGB1	NAMPT - (ITGA5+ITGB1)	VISFATIN	Secreted Signaling	PMID: 28490838	Micro7 -> Micro11 (G3)	0.0122826	Micro7 -> Micro11	G3
Micro11	Micro11	NAMPT	ITGA5_ITGB1	0.323203	p < 0.01	NAMPT_ITGA5_ITGB1	NAMPT - (ITGA5+ITGB1)	VISFATIN	Secreted Signaling	PMID: 28490838	Micro11 -> Micro11 (G3)	0.045319	Micro11 -> Micro11	G3
Micro12	Micro11	NAMPT	ITGA5_ITGB1	0.271779	p < 0.01	NAMPT_ITGA5_ITGB1	NAMPT - (ITGA5+ITGB1)	VISFATIN	Secreted Signaling	PMID: 28490838	Micro12 -> Micro11 (G3)	0.0252366	Micro12 -> Micro11	G3
Micro4	Micro12	NAMPT	ITGA5_ITGB1	0.259035	p < 0.01	NAMPT_ITGA5_ITGB1	NAMPT - (ITGA5+ITGB1)	VISFATIN	Secreted Signaling	PMID: 28490838	Micro4 -> Micro12 (G3)	0.0210578	Micro4 -> Micro12	G3
Micro11	Micro12	NAMPT	ITGA5_ITGB1	0.274596	p < 0.01	NAMPT_ITGA5_ITGB1	NAMPT - (ITGA5+ITGB1)	VISFATIN	Secreted Signaling	PMID: 28490838	Micro11 -> Micro12 (G3)	0.0262074	Micro11 -> Micro12	G3
Micro12	Micro12	NAMPT	ITGA5_ITGB1	0.236073	p < 0.01	NAMPT_ITGA5_ITGB1	NAMPT - (ITGA5+ITGB1)	VISFATIN	Secreted Signaling	PMID: 28490838	Micro12 -> Micro12 (G3)	0.0144657	Micro12 -> Micro12	G3
Micro1	Micro5	NAMPT	INSR	0.230062	p < 0.01	NAMPT_INSR	NAMPT - INSR	VISFATIN	Secreted Signaling	PMID: 28490838	Micro1 -> Micro5 (G1)	0.0129501	Micro1 -> Micro5	G1
Micro3	Micro5	NAMPT	INSR	0.219996	p < 0.01	NAMPT_INSR	NAMPT - INSR	VISFATIN	Secreted Signaling	PMID: 28490838	Micro3 -> Micro5 (G1)	0.0106146	Micro3 -> Micro5	G1
Micro5	Micro5	NAMPT	INSR	0.199934	p < 0.01	NAMPT_INSR	NAMPT - INSR	VISFATIN	Secreted Signaling	PMID: 28490838	Micro5 -> Micro5 (G1)	0.00672676	Micro5 -> Micro5	G1
Micro6	Micro5	NAMPT	INSR	0.238881	p < 0.01	NAMPT_INSR	NAMPT - INSR	VISFATIN	Secreted Signaling	PMID: 28490838	Micro6 -> Micro5 (G1)	0.0152042	Micro6 -> Micro5	G1
Micro8	Micro5	NAMPT	INSR	0.20355	p < 0.01	NAMPT_INSR	NAMPT - INSR	VISFATIN	Secreted Signaling	PMID: 28490838	Micro8 -> Micro5 (G1)	0.00735196	Micro8 -> Micro5	G1
Micro10	Micro5	NAMPT	INSR	0.29054	p < 0.01	NAMPT_INSR	NAMPT - INSR	VISFATIN	Secreted Signaling	PMID: 28490838	Micro10 -> Micro5 (G1)	0.0320048	Micro10 -> Micro5	G1
Micro1	Micro8	NAMPT	INSR	0.184657	p < 0.01	NAMPT_INSR	NAMPT - INSR	VISFATIN	Secreted Signaling	PMID: 28490838	Micro1 -> Micro8 (G1)	0.00444737	Micro1 -> Micro8	G1
Micro3	Micro8	NAMPT	INSR	0.178067	p < 0.01	NAMPT_INSR	NAMPT - INSR	VISFATIN	Secreted Signaling	PMID: 28490838	Micro3 -> Micro8 (G1)	0.00363962	Micro3 -> Micro8	G1
Micro5	Micro8	NAMPT	INSR	0.16462	p < 0.01	NAMPT_INSR	NAMPT - INSR	VISFATIN	Secreted Signaling	PMID: 28490838	Micro5 -> Micro8 (G1)	0.0023006	Micro5 -> Micro8	G1
Micro6	Micro8	NAMPT	INSR	0.19035	p < 0.01	NAMPT_INSR	NAMPT - INSR	VISFATIN	Secreted Signaling	PMID: 28490838	Micro6 -> Micro8 (G1)	0.00522929	Micro6 -> Micro8	G1
Micro8	Micro8	NAMPT	INSR	0.167076	p < 0.01	NAMPT_INSR	NAMPT - INSR	VISFATIN	Secreted Signaling	PMID: 28490838	Micro8 -> Micro8 (G1)	0.00251546	Micro8 -> Micro8	G1
Micro9	Micro8	NAMPT	INSR	0.137456	p < 0.01	NAMPT_INSR	NAMPT - INSR	VISFATIN	Secreted Signaling	PMID: 28490838	Micro9 -> Micro8 (G1)	0.000692615	Micro9 -> Micro8	G1
Micro10	Micro8	NAMPT	INSR	0.222326	p < 0.01	NAMPT_INSR	NAMPT - INSR	VISFATIN	Secreted Signaling	PMID: 28490838	Micro10 -> Micro8 (G1)	0.0111323	Micro10 -> Micro8	G1
Micro1	Micro9	NAMPT	INSR	0.187213	p < 0.01	NAMPT_INSR	NAMPT - INSR	VISFATIN	Secreted Signaling	PMID: 28490838	Micro1 -> Micro9 (G1)	0.0047887	Micro1 -> Micro9	G1
Micro3	Micro9	NAMPT	INSR	0.180445	p < 0.01	NAMPT_INSR	NAMPT - INSR	VISFATIN	Secreted Signaling	PMID: 28490838	Micro3 -> Micro9 (G1)	0.00391921	Micro3 -> Micro9	G1
Micro5	Micro9	NAMPT	INSR	0.166653	p < 0.01	NAMPT_INSR	NAMPT - INSR	VISFATIN	Secreted Signaling	PMID: 28490838	Micro5 -> Micro9 (G1)	0.00247758	Micro5 -> Micro9	G1
Micro6	Micro9	NAMPT	INSR	0.193065	p < 0.01	NAMPT_INSR	NAMPT - INSR	VISFATIN	Secreted Signaling	PMID: 28490838	Micro6 -> Micro9 (G1)	0.0056303	Micro6 -> Micro9	G1
Micro8	Micro9	NAMPT	INSR	0.16917	p < 0.01	NAMPT_INSR	NAMPT - INSR	VISFATIN	Secreted Signaling	PMID: 28490838	Micro8 -> Micro9 (G1)	0.00270892	Micro8 -> Micro9	G1
Micro9	Micro9	NAMPT	INSR	0.138873	p < 0.01	NAMPT_INSR	NAMPT - INSR	VISFATIN	Secreted Signaling	PMID: 28490838	Micro9 -> Micro9 (G1)	0.00074599	Micro9 -> Micro9	G1
Micro10	Micro9	NAMPT	INSR	0.226015	p < 0.01	NAMPT_INSR	NAMPT - INSR	VISFATIN	Secreted Signaling	PMID: 28490838	Micro10 -> Micro9 (G1)	0.0119805	Micro10 -> Micro9	G1
Micro4	Micro4	NAMPT	INSR	0.193882	p < 0.01	NAMPT_INSR	NAMPT - INSR	VISFATIN	Secreted Signaling	PMID: 28490838	Micro4 -> Micro4 (G3)	0.00575451	Micro4 -> Micro4	G3
Micro11	Micro4	NAMPT	INSR	0.202627	p < 0.01	NAMPT_INSR	NAMPT - INSR	VISFATIN	Secreted Signaling	PMID: 28490838	Micro11 -> Micro4 (G3)	0.00718922	Micro11 -> Micro4	G3
Micro4	Micro5	NAMPT	INSR	0.241854	p < 0.01	NAMPT_INSR	NAMPT - INSR	VISFATIN	Secreted Signaling	PMID: 28490838	Micro4 -> Micro5 (G3)	0.0160071	Micro4 -> Micro5	G3
Micro11	Micro5	NAMPT	INSR	0.255448	p < 0.01	NAMPT_INSR	NAMPT - INSR	VISFATIN	Secreted Signaling	PMID: 28490838	Micro11 -> Micro5 (G3)	0.0199467	Micro11 -> Micro5	G3
Micro12	Micro5	NAMPT	INSR	0.22164	0.01 < p < 0.05	NAMPT_INSR	NAMPT - INSR	VISFATIN	Secreted Signaling	PMID: 28490838	Micro12 -> Micro5 (G3)	0.0109784	Micro12 -> Micro5	G3
Micro4	Micro7	NAMPT	INSR	0.249375	p < 0.01	NAMPT_INSR	NAMPT - INSR	VISFATIN	Secreted Signaling	PMID: 28490838	Micro4 -> Micro7 (G3)	0.0181331	Micro4 -> Micro7	G3
Micro5	Micro7	NAMPT	INSR	0.214289	p < 0.01	NAMPT_INSR	NAMPT - INSR	VISFATIN	Secreted Signaling	PMID: 28490838	Micro5 -> Micro7 (G3)	0.00940421	Micro5 -> Micro7	G3
Micro7	Micro7	NAMPT	INSR	0.195569	p < 0.01	NAMPT_INSR	NAMPT - INSR	VISFATIN	Secreted Signaling	PMID: 28490838	Micro7 -> Micro7 (G3)	0.00601634	Micro7 -> Micro7	G3
Micro11	Micro7	NAMPT	INSR	0.263816	p < 0.01	NAMPT_INSR	NAMPT - INSR	VISFATIN	Secreted Signaling	PMID: 28490838	Micro11 -> Micro7 (G3)	0.0225839	Micro11 -> Micro7	G3
Micro12	Micro7	NAMPT	INSR	0.227975	p < 0.01	NAMPT_INSR	NAMPT - INSR	VISFATIN	Secreted Signaling	PMID: 28490838	Micro12 -> Micro7 (G3)	0.0124449	Micro12 -> Micro7	G3
Micro5	Micro5	NCAM1	FGFR1	0.193735	p < 0.01	NCAM1_FGFR1	NCAM1 - FGFR1	NCAM	Cell-Cell Contact	PMID: 12791257	Micro5 -> Micro5 (G1)	0.00573201	Micro5 -> Micro5	G1
Micro5	Micro6	NCAM1	FGFR1	0.204926	p < 0.01	NCAM1_FGFR1	NCAM1 - FGFR1	NCAM	Cell-Cell Contact	PMID: 12791257	Micro5 -> Micro6 (G1)	0.00759837	Micro5 -> Micro6	G1
Micro5	Micro10	NCAM1	FGFR1	0.247228	p < 0.01	NCAM1_FGFR1	NCAM1 - FGFR1	NCAM	Cell-Cell Contact	PMID: 12791257	Micro5 -> Micro10 (G1)	0.0175124	Micro5 -> Micro10	G1
Micro5	Micro11	NCAM1	FGFR1	0.22507	p < 0.01	NCAM1_FGFR1	NCAM1 - FGFR1	NCAM	Cell-Cell Contact	PMID: 12791257	Micro5 -> Micro11 (G3)	0.01176	Micro5 -> Micro11	G3
Micro11	Micro11	NCAM1	FGFR1	0.11727	p < 0.01	NCAM1_FGFR1	NCAM1 - FGFR1	NCAM	Cell-Cell Contact	PMID: 12791257	Micro11 -> Micro11 (G3)	0.000197989	Micro11 -> Micro11	G3
Micro12	Micro11	NCAM1	FGFR1	0.105255	p < 0.01	NCAM1_FGFR1	NCAM1 - FGFR1	NCAM	Cell-Cell Contact	PMID: 12791257	Micro12 -> Micro11 (G3)	7.47963e-05	Micro12 -> Micro11	G3
Micro5	Micro12	NCAM1	FGFR1	0.167849	p < 0.01	NCAM1_FGFR1	NCAM1 - FGFR1	NCAM	Cell-Cell Contact	PMID: 12791257	Micro5 -> Micro12 (G3)	0.00258573	Micro5 -> Micro12	G3
Micro11	Micro12	NCAM1	FGFR1	0.0994918	p < 0.01	NCAM1_FGFR1	NCAM1 - FGFR1	NCAM	Cell-Cell Contact	PMID: 12791257	Micro11 -> Micro12 (G3)	4.31392e-05	Micro11 -> Micro12	G3
Micro12	Micro12	NCAM1	FGFR1	0.0907061	p < 0.01	NCAM1_FGFR1	NCAM1 - FGFR1	NCAM	Cell-Cell Contact	PMID: 12791257	Micro12 -> Micro12 (G3)	1.62956e-05	Micro12 -> Micro12	G3
Micro5	Micro5	NCAM1	NCAM1	0.388088	p < 0.01	NCAM1_NCAM1	NCAM1 - NCAM1	NCAM	Cell-Cell Contact	KEGG: hsa04514	Micro5 -> Micro5 (G1)	0.0760219	Micro5 -> Micro5	G1
Micro5	Micro5	NCAM1	NCAM1	0.410743	p < 0.01	NCAM1_NCAM1	NCAM1 - NCAM1	NCAM	Cell-Cell Contact	KEGG: hsa04514	Micro5 -> Micro5 (G3)	0.0876315	Micro5 -> Micro5	G3
Micro11	Micro5	NCAM1	NCAM1	0.15527	p < 0.01	NCAM1_NCAM1	NCAM1 - NCAM1	NCAM	Cell-Cell Contact	KEGG: hsa04514	Micro11 -> Micro5 (G3)	0.0015958	Micro11 -> Micro5	G3
Micro12	Micro5	NCAM1	NCAM1	0.134899	p < 0.01	NCAM1_NCAM1	NCAM1 - NCAM1	NCAM	Cell-Cell Contact	KEGG: hsa04514	Micro12 -> Micro5 (G3)	0.000603387	Micro12 -> Micro5	G3
Micro5	Micro11	NCAM1	NCAM1	0.15527	p < 0.01	NCAM1_NCAM1	NCAM1 - NCAM1	NCAM	Cell-Cell Contact	KEGG: hsa04514	Micro5 -> Micro11 (G3)	0.0015958	Micro5 -> Micro11	G3
Micro5	Micro12	NCAM1	NCAM1	0.134899	p < 0.01	NCAM1_NCAM1	NCAM1 - NCAM1	NCAM	Cell-Cell Contact	KEGG: hsa04514	Micro5 -> Micro12 (G3)	0.000603387	Micro5 -> Micro12	G3
Micro5	Micro5	NCAM1	NCAM2	0.371095	p < 0.01	NCAM1_NCAM2	NCAM1 - NCAM2	NCAM	Cell-Cell Contact	KEGG: hsa04514	Micro5 -> Micro5 (G1)	0.067561	Micro5 -> Micro5	G1
Micro5	Micro5	NCAM1	NCAM2	0.273014	p < 0.01	NCAM1_NCAM2	NCAM1 - NCAM2	NCAM	Cell-Cell Contact	KEGG: hsa04514	Micro5 -> Micro5 (G3)	0.0256602	Micro5 -> Micro5	G3
Micro11	Micro5	NCAM1	NCAM2	0.129314	p < 0.01	NCAM1_NCAM2	NCAM1 - NCAM2	NCAM	Cell-Cell Contact	KEGG: hsa04514	Micro11 -> Micro5 (G3)	0.000438069	Micro11 -> Micro5	G3
Micro12	Micro5	NCAM1	NCAM2	0.114858	0.01 < p < 0.05	NCAM1_NCAM2	NCAM1 - NCAM2	NCAM	Cell-Cell Contact	KEGG: hsa04514	Micro12 -> Micro5 (G3)	0.000165518	Micro12 -> Micro5	G3
Micro5	Micro12	NCAM1	NCAM2	0.162876	p < 0.01	NCAM1_NCAM2	NCAM1 - NCAM2	NCAM	Cell-Cell Contact	KEGG: hsa04514	Micro5 -> Micro12 (G3)	0.0021557	Micro5 -> Micro12	G3
Micro5	Micro5	NECTIN1	NECTIN3	0.12541	p < 0.01	NECTIN1_NECTIN3	NECTIN1 - NECTIN3	NECTIN	Cell-Cell Contact	KEGG: hsa04514	Micro5 -> Micro5 (G1)	0.000344344	Micro5 -> Micro5	G1
Micro6	Micro6	NECTIN2	CD226	0.175446	p < 0.01	NECTIN2_CD226	NECTIN2 - CD226	NECTIN	Cell-Cell Contact	KEGG: hsa04514	Micro6 -> Micro6 (G1)	0.00334676	Micro6 -> Micro6	G1
Micro8	Micro6	NECTIN2	CD226	0.143843	p < 0.01	NECTIN2_CD226	NECTIN2 - CD226	NECTIN	Cell-Cell Contact	KEGG: hsa04514	Micro8 -> Micro6 (G1)	0.000956688	Micro8 -> Micro6	G1
Micro10	Micro6	NECTIN2	CD226	0.162744	p < 0.01	NECTIN2_CD226	NECTIN2 - CD226	NECTIN	Cell-Cell Contact	KEGG: hsa04514	Micro10 -> Micro6 (G1)	0.00214501	Micro10 -> Micro6	G1
Micro6	Micro9	NECTIN2	CD226	0.17279	p < 0.01	NECTIN2_CD226	NECTIN2 - CD226	NECTIN	Cell-Cell Contact	KEGG: hsa04514	Micro6 -> Micro9 (G1)	0.00306606	Micro6 -> Micro9	G1
Micro8	Micro9	NECTIN2	CD226	0.142049	0.01 < p < 0.05	NECTIN2_CD226	NECTIN2 - CD226	NECTIN	Cell-Cell Contact	KEGG: hsa04514	Micro8 -> Micro9 (G1)	0.000876272	Micro8 -> Micro9	G1
Micro10	Micro9	NECTIN2	CD226	0.160454	p < 0.01	NECTIN2_CD226	NECTIN2 - CD226	NECTIN	Cell-Cell Contact	KEGG: hsa04514	Micro10 -> Micro9 (G1)	0.00196491	Micro10 -> Micro9	G1
Micro6	Micro10	NECTIN2	CD226	0.189556	p < 0.01	NECTIN2_CD226	NECTIN2 - CD226	NECTIN	Cell-Cell Contact	KEGG: hsa04514	Micro6 -> Micro10 (G1)	0.00511544	Micro6 -> Micro10	G1
Micro8	Micro10	NECTIN2	CD226	0.153222	p < 0.01	NECTIN2_CD226	NECTIN2 - CD226	NECTIN	Cell-Cell Contact	KEGG: hsa04514	Micro8 -> Micro10 (G1)	0.00146413	Micro8 -> Micro10	G1
Micro9	Micro10	NECTIN2	CD226	0.145529	p < 0.01	NECTIN2_CD226	NECTIN2 - CD226	NECTIN	Cell-Cell Contact	KEGG: hsa04514	Micro9 -> Micro10 (G1)	0.00103696	Micro9 -> Micro10	G1
Micro10	Micro10	NECTIN2	CD226	0.174834	p < 0.01	NECTIN2_CD226	NECTIN2 - CD226	NECTIN	Cell-Cell Contact	KEGG: hsa04514	Micro10 -> Micro10 (G1)	0.0032807	Micro10 -> Micro10	G1
Micro1	Micro11	NECTIN2	CD226	0.14863	p < 0.01	NECTIN2_CD226	NECTIN2 - CD226	NECTIN	Cell-Cell Contact	KEGG: hsa04514	Micro1 -> Micro11 (G2)	0.00119678	Micro1 -> Micro11	G2
Micro2	Micro11	NECTIN2	CD226	0.142599	p < 0.01	NECTIN2_CD226	NECTIN2 - CD226	NECTIN	Cell-Cell Contact	KEGG: hsa04514	NA	0.000900389	Micro2 -> Micro11	G2
Micro11	Micro11	NECTIN2	CD226	0.149321	p < 0.01	NECTIN2_CD226	NECTIN2 - CD226	NECTIN	Cell-Cell Contact	KEGG: hsa04514	Micro11 -> Micro11 (G2)	0.00123461	Micro11 -> Micro11	G2
Micro4	Micro4	NECTIN2	CD226	0.142635	p < 0.01	NECTIN2_CD226	NECTIN2 - CD226	NECTIN	Cell-Cell Contact	KEGG: hsa04514	Micro4 -> Micro4 (G3)	0.00090199	Micro4 -> Micro4	G3
Micro11	Micro4	NECTIN2	CD226	0.15133	p < 0.01	NECTIN2_CD226	NECTIN2 - CD226	NECTIN	Cell-Cell Contact	KEGG: hsa04514	Micro11 -> Micro4 (G3)	0.00134942	Micro11 -> Micro4	G3
Micro4	Micro7	NECTIN2	CD226	0.182966	p < 0.01	NECTIN2_CD226	NECTIN2 - CD226	NECTIN	Cell-Cell Contact	KEGG: hsa04514	Micro4 -> Micro7 (G3)	0.00423021	Micro4 -> Micro7	G3
Micro7	Micro7	NECTIN2	CD226	0.159481	p < 0.01	NECTIN2_CD226	NECTIN2 - CD226	NECTIN	Cell-Cell Contact	KEGG: hsa04514	Micro7 -> Micro7 (G3)	0.00189155	Micro7 -> Micro7	G3
Micro11	Micro7	NECTIN2	CD226	0.19746	p < 0.01	NECTIN2_CD226	NECTIN2 - CD226	NECTIN	Cell-Cell Contact	KEGG: hsa04514	Micro11 -> Micro7 (G3)	0.00631815	Micro11 -> Micro7	G3
Micro12	Micro7	NECTIN2	CD226	0.166809	p < 0.01	NECTIN2_CD226	NECTIN2 - CD226	NECTIN	Cell-Cell Contact	KEGG: hsa04514	Micro12 -> Micro7 (G3)	0.0024915	Micro12 -> Micro7	G3
Micro4	Micro11	NECTIN2	CD226	0.161358	p < 0.01	NECTIN2_CD226	NECTIN2 - CD226	NECTIN	Cell-Cell Contact	KEGG: hsa04514	Micro4 -> Micro11 (G3)	0.00203468	Micro4 -> Micro11	G3
Micro7	Micro11	NECTIN2	CD226	0.142786	p < 0.01	NECTIN2_CD226	NECTIN2 - CD226	NECTIN	Cell-Cell Contact	KEGG: hsa04514	Micro7 -> Micro11 (G3)	0.000908704	Micro7 -> Micro11	G3
Micro11	Micro11	NECTIN2	CD226	0.172558	p < 0.01	NECTIN2_CD226	NECTIN2 - CD226	NECTIN	Cell-Cell Contact	KEGG: hsa04514	Micro11 -> Micro11 (G3)	0.00304226	Micro11 -> Micro11	G3
Micro12	Micro11	NECTIN2	CD226	0.148639	p < 0.01	NECTIN2_CD226	NECTIN2 - CD226	NECTIN	Cell-Cell Contact	KEGG: hsa04514	Micro12 -> Micro11 (G3)	0.0011973	Micro12 -> Micro11	G3
Micro4	Micro12	NECTIN2	CD226	0.139463	p < 0.01	NECTIN2_CD226	NECTIN2 - CD226	NECTIN	Cell-Cell Contact	KEGG: hsa04514	Micro4 -> Micro12 (G3)	0.000769027	Micro4 -> Micro12	G3
Micro11	Micro12	NECTIN2	CD226	0.147765	0.01 < p < 0.05	NECTIN2_CD226	NECTIN2 - CD226	NECTIN	Cell-Cell Contact	KEGG: hsa04514	Micro11 -> Micro12 (G3)	0.00115058	Micro11 -> Micro12	G3
Micro5	Micro5	NECTIN3	NECTIN1	0.12541	p < 0.01	NECTIN3_NECTIN1	NECTIN3 - NECTIN1	NECTIN	Cell-Cell Contact	PMID: 23027581	Micro5 -> Micro5 (G1)	0.000344344	Micro5 -> Micro5	G1
Micro12	Micro4	NECTIN3	NECTIN2	0.121507	p < 0.01	NECTIN3_NECTIN2	NECTIN3 - NECTIN2	NECTIN	Cell-Cell Contact	PMID: 23027581	Micro12 -> Micro4 (G3)	0.000266536	Micro12 -> Micro4	G3
Micro12	Micro7	NECTIN3	NECTIN2	0.110656	0.01 < p < 0.05	NECTIN3_NECTIN2	NECTIN3 - NECTIN2	NECTIN	Cell-Cell Contact	PMID: 23027581	Micro12 -> Micro7 (G3)	0.000118921	Micro12 -> Micro7	G3
Micro12	Micro11	NECTIN3	NECTIN2	0.127765	p < 0.01	NECTIN3_NECTIN2	NECTIN3 - NECTIN2	NECTIN	Cell-Cell Contact	PMID: 23027581	Micro12 -> Micro11 (G3)	0.000398876	Micro12 -> Micro11	G3
Micro12	Micro12	NECTIN3	NECTIN2	0.114142	0.01 < p < 0.05	NECTIN3_NECTIN2	NECTIN3 - NECTIN2	NECTIN	Cell-Cell Contact	PMID: 23027581	Micro12 -> Micro12 (G3)	0.000156728	Micro12 -> Micro12	G3
Micro5	Micro5	NRXN3	NLGN1	0.331611	p < 0.01	NRXN3_NLGN1	NRXN3 - NLGN1	NRXN	Cell-Cell Contact	KEGG: hsa04514	Micro5 -> Micro5 (G1)	0.0490171	Micro5 -> Micro5	G1
Micro5	Micro5	NRXN3	NLGN1	0.279158	p < 0.01	NRXN3_NLGN1	NRXN3 - NLGN1	NRXN	Cell-Cell Contact	KEGG: hsa04514	Micro5 -> Micro5 (G3)	0.0278143	Micro5 -> Micro5	G3
Micro5	Micro5	NRXN3	NLGN2	0.141514	p < 0.01	NRXN3_NLGN2	NRXN3 - NLGN2	NRXN	Cell-Cell Contact	KEGG: hsa04514	Micro5 -> Micro5 (G1)	0.00085326	Micro5 -> Micro5	G1
Micro5	Micro5	NRXN3	NLGN3	0.202526	p < 0.01	NRXN3_NLGN3	NRXN3 - NLGN3	NRXN	Cell-Cell Contact	KEGG: hsa04514	Micro5 -> Micro5 (G1)	0.0071716	Micro5 -> Micro5	G1
Micro1	Micro5	OSM	LIFR_IL6ST	0.203102	p < 0.01	OSM_LIFR_IL6ST	OSM - (LIFR+IL6ST)	OSM	Secreted Signaling	KEGG: hsa04060	Micro1 -> Micro5 (G1)	0.00727262	Micro1 -> Micro5	G1
Micro6	Micro5	OSM	LIFR_IL6ST	0.203154	p < 0.01	OSM_LIFR_IL6ST	OSM - (LIFR+IL6ST)	OSM	Secreted Signaling	KEGG: hsa04060	Micro6 -> Micro5 (G1)	0.00728178	Micro6 -> Micro5	G1
Micro8	Micro5	OSM	LIFR_IL6ST	0.191946	p < 0.01	OSM_LIFR_IL6ST	OSM - (LIFR+IL6ST)	OSM	Secreted Signaling	KEGG: hsa04060	Micro8 -> Micro5 (G1)	0.00546273	Micro8 -> Micro5	G1
Micro10	Micro5	OSM	LIFR_IL6ST	0.175127	p < 0.01	OSM_LIFR_IL6ST	OSM - (LIFR+IL6ST)	OSM	Secreted Signaling	KEGG: hsa04060	Micro10 -> Micro5 (G1)	0.00331219	Micro10 -> Micro5	G1
Micro4	Micro5	OSM	LIFR_IL6ST	0.191546	p < 0.01	OSM_LIFR_IL6ST	OSM - (LIFR+IL6ST)	OSM	Secreted Signaling	KEGG: hsa04060	Micro4 -> Micro5 (G3)	0.00540365	Micro4 -> Micro5	G3
Micro5	Micro5	OSM	LIFR_IL6ST	0.151136	p < 0.01	OSM_LIFR_IL6ST	OSM - (LIFR+IL6ST)	OSM	Secreted Signaling	KEGG: hsa04060	Micro5 -> Micro5 (G3)	0.00133806	Micro5 -> Micro5	G3
Micro7	Micro5	OSM	LIFR_IL6ST	0.141328	p < 0.01	OSM_LIFR_IL6ST	OSM - (LIFR+IL6ST)	OSM	Secreted Signaling	KEGG: hsa04060	Micro7 -> Micro5 (G3)	0.000845354	Micro7 -> Micro5	G3
Micro11	Micro5	OSM	LIFR_IL6ST	0.172711	p < 0.01	OSM_LIFR_IL6ST	OSM - (LIFR+IL6ST)	OSM	Secreted Signaling	KEGG: hsa04060	Micro11 -> Micro5 (G3)	0.00305788	Micro11 -> Micro5	G3
Micro12	Micro5	OSM	LIFR_IL6ST	0.181619	p < 0.01	OSM_LIFR_IL6ST	OSM - (LIFR+IL6ST)	OSM	Secreted Signaling	KEGG: hsa04060	Micro12 -> Micro5 (G3)	0.00406214	Micro12 -> Micro5	G3
Micro8	Micro8	PECAM1	PECAM1	0.145779	p < 0.01	PECAM1_PECAM1	PECAM1 - PECAM1	PECAM1	Cell-Cell Contact	KEGG: hsa04514	Micro8 -> Micro8 (G1)	0.00104923	Micro8 -> Micro8	G1
Micro9	Micro8	PECAM1	PECAM1	0.147491	p < 0.01	PECAM1_PECAM1	PECAM1 - PECAM1	PECAM1	Cell-Cell Contact	KEGG: hsa04514	Micro9 -> Micro8 (G1)	0.00113618	Micro9 -> Micro8	G1
Micro10	Micro8	PECAM1	PECAM1	0.133525	p < 0.01	PECAM1_PECAM1	PECAM1 - PECAM1	PECAM1	Cell-Cell Contact	KEGG: hsa04514	Micro10 -> Micro8 (G1)	0.000559061	Micro10 -> Micro8	G1
Micro8	Micro9	PECAM1	PECAM1	0.147491	p < 0.01	PECAM1_PECAM1	PECAM1 - PECAM1	PECAM1	Cell-Cell Contact	KEGG: hsa04514	Micro8 -> Micro9 (G1)	0.00113618	Micro8 -> Micro9	G1
Micro9	Micro9	PECAM1	PECAM1	0.149243	p < 0.01	PECAM1_PECAM1	PECAM1 - PECAM1	PECAM1	Cell-Cell Contact	KEGG: hsa04514	Micro9 -> Micro9 (G1)	0.00123034	Micro9 -> Micro9	G1
Micro10	Micro9	PECAM1	PECAM1	0.13496	p < 0.01	PECAM1_PECAM1	PECAM1 - PECAM1	PECAM1	Cell-Cell Contact	KEGG: hsa04514	Micro10 -> Micro9 (G1)	0.000605418	Micro10 -> Micro9	G1
Micro8	Micro10	PECAM1	PECAM1	0.133525	p < 0.01	PECAM1_PECAM1	PECAM1 - PECAM1	PECAM1	Cell-Cell Contact	KEGG: hsa04514	Micro8 -> Micro10 (G1)	0.000559061	Micro8 -> Micro10	G1
Micro9	Micro10	PECAM1	PECAM1	0.13496	p < 0.01	PECAM1_PECAM1	PECAM1 - PECAM1	PECAM1	Cell-Cell Contact	KEGG: hsa04514	Micro9 -> Micro10 (G1)	0.000605418	Micro9 -> Micro10	G1
Micro4	Micro4	PECAM1	PECAM1	0.165064	p < 0.01	PECAM1_PECAM1	PECAM1 - PECAM1	PECAM1	Cell-Cell Contact	KEGG: hsa04514	Micro4 -> Micro4 (G3)	0.00233845	Micro4 -> Micro4	G3
Micro7	Micro4	PECAM1	PECAM1	0.186046	p < 0.01	PECAM1_PECAM1	PECAM1 - PECAM1	PECAM1	Cell-Cell Contact	KEGG: hsa04514	Micro7 -> Micro4 (G3)	0.00463081	Micro7 -> Micro4	G3
Micro4	Micro7	PECAM1	PECAM1	0.186046	p < 0.01	PECAM1_PECAM1	PECAM1 - PECAM1	PECAM1	Cell-Cell Contact	KEGG: hsa04514	Micro4 -> Micro7 (G3)	0.00463081	Micro4 -> Micro7	G3
Micro7	Micro7	PECAM1	PECAM1	0.213037	p < 0.01	PECAM1_PECAM1	PECAM1 - PECAM1	PECAM1	Cell-Cell Contact	KEGG: hsa04514	Micro7 -> Micro7 (G3)	0.00914977	Micro7 -> Micro7	G3
Micro11	Micro4	POMC	OPRM1	0.141742	p < 0.01	POMC_OPRM1	POMC - OPRM1	OPIOID	Secreted Signaling	KEGG: hsa04080	Micro11 -> Micro4 (G3)	0.000863004	Micro11 -> Micro4	G3
Micro12	Micro4	POMC	OPRM1	0.134607	p < 0.01	POMC_OPRM1	POMC - OPRM1	OPIOID	Secreted Signaling	KEGG: hsa04080	Micro12 -> Micro4 (G3)	0.000593749	Micro12 -> Micro4	G3
Micro11	Micro7	POMC	OPRM1	0.1447	p < 0.01	POMC_OPRM1	POMC - OPRM1	OPIOID	Secreted Signaling	KEGG: hsa04080	Micro11 -> Micro7 (G3)	0.000996905	Micro11 -> Micro7	G3
Micro12	Micro7	POMC	OPRM1	0.137273	p < 0.01	POMC_OPRM1	POMC - OPRM1	OPIOID	Secreted Signaling	KEGG: hsa04080	Micro12 -> Micro7 (G3)	0.000685903	Micro12 -> Micro7	G3
Micro11	Micro11	POMC	OPRM1	0.110825	p < 0.01	POMC_OPRM1	POMC - OPRM1	OPIOID	Secreted Signaling	KEGG: hsa04080	Micro11 -> Micro11 (G3)	0.00012058	Micro11 -> Micro11	G3
Micro12	Micro11	POMC	OPRM1	0.106413	p < 0.01	POMC_OPRM1	POMC - OPRM1	OPIOID	Secreted Signaling	KEGG: hsa04080	Micro12 -> Micro11 (G3)	8.29402e-05	Micro12 -> Micro11	G3
Micro11	Micro12	POMC	OPRM1	0.11008	p < 0.01	POMC_OPRM1	POMC - OPRM1	OPIOID	Secreted Signaling	KEGG: hsa04080	Micro11 -> Micro12 (G3)	0.000113431	Micro11 -> Micro12	G3
Micro12	Micro12	POMC	OPRM1	0.105725	p < 0.01	POMC_OPRM1	POMC - OPRM1	OPIOID	Secreted Signaling	KEGG: hsa04080	Micro12 -> Micro12 (G3)	7.80229e-05	Micro12 -> Micro12	G3
Micro1	Micro8	PROS1	AXL	0.196672	p < 0.01	PROS1_AXL	PROS1 - AXL	PROS	Secreted Signaling	PMID: 29531161	Micro1 -> Micro8 (G1)	0.00619138	Micro1 -> Micro8	G1
Micro8	Micro8	PROS1	AXL	0.171862	p < 0.01	PROS1_AXL	PROS1 - AXL	PROS	Secreted Signaling	PMID: 29531161	Micro8 -> Micro8 (G1)	0.00297171	Micro8 -> Micro8	G1
Micro9	Micro8	PROS1	AXL	0.193369	p < 0.01	PROS1_AXL	PROS1 - AXL	PROS	Secreted Signaling	PMID: 29531161	Micro9 -> Micro8 (G1)	0.00567628	Micro9 -> Micro8	G1
Micro1	Micro9	PROS1	AXL	0.200375	p < 0.01	PROS1_AXL	PROS1 - AXL	PROS	Secreted Signaling	PMID: 29531161	Micro1 -> Micro9 (G1)	0.0068013	Micro1 -> Micro9	G1
Micro8	Micro9	PROS1	AXL	0.174692	p < 0.01	PROS1_AXL	PROS1 - AXL	PROS	Secreted Signaling	PMID: 29531161	Micro8 -> Micro9 (G1)	0.00326549	Micro8 -> Micro9	G1
Micro9	Micro9	PROS1	AXL	0.196949	p < 0.01	PROS1_AXL	PROS1 - AXL	PROS	Secreted Signaling	PMID: 29531161	Micro9 -> Micro9 (G1)	0.00623577	Micro9 -> Micro9	G1
Micro1	Micro10	PROS1	AXL	0.172502	0.01 < p < 0.05	PROS1_AXL	PROS1 - AXL	PROS	Secreted Signaling	PMID: 29531161	Micro1 -> Micro10 (G1)	0.0030365	Micro1 -> Micro10	G1
Micro9	Micro10	PROS1	AXL	0.169947	p < 0.01	PROS1_AXL	PROS1 - AXL	PROS	Secreted Signaling	PMID: 29531161	Micro9 -> Micro10 (G1)	0.00278314	Micro9 -> Micro10	G1
Micro1	Micro1	PROS1	AXL	0.13784	p < 0.01	PROS1_AXL	PROS1 - AXL	PROS	Secreted Signaling	PMID: 29531161	Micro1 -> Micro1 (G2)	0.000706764	Micro1 -> Micro1	G2
Micro1	Micro2	PROS1	AXL	0.172174	p < 0.01	PROS1_AXL	PROS1 - AXL	PROS	Secreted Signaling	PMID: 29531161	NA	0.00300317	Micro1 -> Micro2	G2
Micro11	Micro2	PROS1	AXL	0.161389	p < 0.01	PROS1_AXL	PROS1 - AXL	PROS	Secreted Signaling	PMID: 29531161	NA	0.00203712	Micro11 -> Micro2	G2
Micro1	Micro5	PROS1	AXL	0.155888	p < 0.01	PROS1_AXL	PROS1 - AXL	PROS	Secreted Signaling	PMID: 29531161	Micro1 -> Micro5 (G2)	0.00163703	Micro1 -> Micro5	G2
Micro1	Micro11	PROS1	AXL	0.149907	p < 0.01	PROS1_AXL	PROS1 - AXL	PROS	Secreted Signaling	PMID: 29531161	Micro1 -> Micro11 (G2)	0.0012674	Micro1 -> Micro11	G2
Micro11	Micro11	PROS1	AXL	0.141654	0.01 < p < 0.05	PROS1_AXL	PROS1 - AXL	PROS	Secreted Signaling	PMID: 29531161	Micro11 -> Micro11 (G2)	0.000859228	Micro11 -> Micro11	G2
Micro7	Micro4	PROS1	AXL	0.17766	p < 0.01	PROS1_AXL	PROS1 - AXL	PROS	Secreted Signaling	PMID: 29531161	Micro7 -> Micro4 (G3)	0.00359312	Micro7 -> Micro4	G3
Micro4	Micro7	PROS1	AXL	0.175031	p < 0.01	PROS1_AXL	PROS1 - AXL	PROS	Secreted Signaling	PMID: 29531161	Micro4 -> Micro7 (G3)	0.0033018	Micro4 -> Micro7	G3
Micro7	Micro7	PROS1	AXL	0.188955	p < 0.01	PROS1_AXL	PROS1 - AXL	PROS	Secreted Signaling	PMID: 29531161	Micro7 -> Micro7 (G3)	0.00503034	Micro7 -> Micro7	G3
Micro7	Micro11	PROS1	AXL	0.17317	p < 0.01	PROS1_AXL	PROS1 - AXL	PROS	Secreted Signaling	PMID: 29531161	Micro7 -> Micro11 (G3)	0.00310522	Micro7 -> Micro11	G3
Micro1	Micro5	PROS1	TYRO3	0.192953	p < 0.01	PROS1_TYRO3	PROS1 - TYRO3	PROS	Secreted Signaling	PMID: 30501104	Micro1 -> Micro5 (G1)	0.00561328	Micro1 -> Micro5	G1
Micro5	Micro5	PROS1	TYRO3	0.134318	p < 0.01	PROS1_TYRO3	PROS1 - TYRO3	PROS	Secreted Signaling	PMID: 30501104	Micro5 -> Micro5 (G1)	0.000584358	Micro5 -> Micro5	G1
Micro8	Micro5	PROS1	TYRO3	0.169006	p < 0.01	PROS1_TYRO3	PROS1 - TYRO3	PROS	Secreted Signaling	PMID: 30501104	Micro8 -> Micro5 (G1)	0.00269342	Micro8 -> Micro5	G1
Micro9	Micro5	PROS1	TYRO3	0.18977	p < 0.01	PROS1_TYRO3	PROS1 - TYRO3	PROS	Secreted Signaling	PMID: 30501104	Micro9 -> Micro5 (G1)	0.00514603	Micro9 -> Micro5	G1
Micro10	Micro5	PROS1	TYRO3	0.156948	p < 0.01	PROS1_TYRO3	PROS1 - TYRO3	PROS	Secreted Signaling	PMID: 30501104	Micro10 -> Micro5 (G1)	0.00170954	Micro10 -> Micro5	G1
Micro4	Micro5	PROS1	TYRO3	0.122582	p < 0.01	PROS1_TYRO3	PROS1 - TYRO3	PROS	Secreted Signaling	PMID: 30501104	Micro4 -> Micro5 (G3)	0.000286498	Micro4 -> Micro5	G3
Micro7	Micro5	PROS1	TYRO3	0.12928	p < 0.01	PROS1_TYRO3	PROS1 - TYRO3	PROS	Secreted Signaling	PMID: 30501104	Micro7 -> Micro5 (G3)	0.000437176	Micro7 -> Micro5	G3
Micro11	Micro5	PROS1	TYRO3	0.116134	p < 0.01	PROS1_TYRO3	PROS1 - TYRO3	PROS	Secreted Signaling	PMID: 30501104	Micro11 -> Micro5 (G3)	0.000182138	Micro11 -> Micro5	G3
Micro12	Micro5	PROS1	TYRO3	0.111278	p < 0.01	PROS1_TYRO3	PROS1 - TYRO3	PROS	Secreted Signaling	PMID: 30501104	Micro12 -> Micro5 (G3)	0.000125089	Micro12 -> Micro5	G3
Micro1	Micro5	PSAP	GPR37	0.445104	p < 0.01	PSAP_GPR37	PSAP - GPR37	PSAP	Secreted Signaling	PMID: 23690594	Micro1 -> Micro5 (G1)	0.105751	Micro1 -> Micro5	G1
Micro3	Micro5	PSAP	GPR37	0.508732	p < 0.01	PSAP_GPR37	PSAP - GPR37	PSAP	Secreted Signaling	PMID: 23690594	Micro3 -> Micro5 (G1)	0.140062	Micro3 -> Micro5	G1
Micro5	Micro5	PSAP	GPR37	0.450461	p < 0.01	PSAP_GPR37	PSAP - GPR37	PSAP	Secreted Signaling	PMID: 23690594	Micro5 -> Micro5 (G1)	0.108615	Micro5 -> Micro5	G1
Micro6	Micro5	PSAP	GPR37	0.458245	p < 0.01	PSAP_GPR37	PSAP - GPR37	PSAP	Secreted Signaling	PMID: 23690594	Micro6 -> Micro5 (G1)	0.112789	Micro6 -> Micro5	G1
Micro8	Micro5	PSAP	GPR37	0.47341	p < 0.01	PSAP_GPR37	PSAP - GPR37	PSAP	Secreted Signaling	PMID: 23690594	Micro8 -> Micro5 (G1)	0.120955	Micro8 -> Micro5	G1
Micro9	Micro5	PSAP	GPR37	0.48052	p < 0.01	PSAP_GPR37	PSAP - GPR37	PSAP	Secreted Signaling	PMID: 23690594	Micro9 -> Micro5 (G1)	0.124795	Micro9 -> Micro5	G1
[truncated: 963 more rows]
